# Supplementary material for: Alternative splicing of ceramide synthase 2 alters levels of specific ceramides and modulates cancer cell proliferation and migration in Luminal B breast cancer subtype
Source: Cell Death Dis. 2021 Feb 10;12(2):171. doi: 10.1038/s41419-021-03436-x (PMC7876150; doi:10.1038/s41419-021-03436-x)
Supplement: Supplementary file 22 — Data Set 1 [file 41419_2021_3436_MOESM22_ESM.xlsx]

## Sheet: Sheet1
		DATA SET 1: Classification of samples (TCGA BRCA cohort) into different subtypes on the basis of their PAM50 gene expression profile and hormonal character along with clinical information of the samples.
		Sheet A. Classification of samples based on PAM50 gene expression and hormonal character
		Sheet B. Clinical information of patient samples

## Sheet: Classification of samples
Invasive ductal Carcinoma
Luminal A
Case.ID	Final Pathology	PAM50	TumorPurity	ProliferationScore	ER IHC	PR IHC	HER2 IHC
TCGA-BH-A0HQ	IDC	LumA	0.52	-0.821974	Positive	Positive	Negative
TCGA-A1-A0SD	IDC	LumA	0.51	-0.85394	Positive	Positive	Negative
TCGA-A1-A0SF	IDC	LumA	0.44	-0.709401	Positive	Positive	Negative
TCGA-A1-A0SQ	IDC	LumA	0.81	-0.395576	Positive	Positive	Negative
TCGA-A2-A0CV	IDC	LumA	0.46	-0.966413	Positive	Positive	Negative
TCGA-A2-A0D3	IDC	LumA	0.7	-0.798103	Positive	Positive	Negative
TCGA-A2-A0EO	IDC	LumA	0.47	-0.740993	Positive	Positive	Negative
TCGA-A2-A0EU	IDC	LumA	0.66	-0.482715	Positive	Positive	Negative
TCGA-A2-A0EV	IDC	LumA	0.45	-0.458191	Positive	Positive	Negative
TCGA-A2-A0SU	IDC	LumA	0.56	-0.477562	Positive	Positive	Negative
TCGA-A2-A0T5	IDC	LumA	0.61	-0.692594	Positive	Positive	Negative
TCGA-A2-A0T7	IDC	LumA	0.49	-0.765188	Positive	Positive	Negative
TCGA-A2-A0YF	IDC	LumA	0.8	-0.197549	Positive	Negative	Negative
TCGA-A2-A1FZ	IDC	LumA	0.97	-0.795607	Positive	Positive	Negative
TCGA-A2-A259	IDC	LumA	0.44	-0.911236	Positive	Positive	Negative
TCGA-A7-A0D9	IDC	LumA	0.8	-0.855526	Positive	Negative	Negative
TCGA-A7-A0DB	IDC	LumA	0.44	-0.604704	Positive	Positive	Negative
TCGA-A7-A13G	IDC	LumA	0.87	-0.586451	Positive	Positive	Negative
TCGA-A7-A26J	IDC	LumA	0.7	-0.301612	Positive	Positive	Negative
TCGA-A8-A06Y	IDC	LumA	1	-0.678017	Positive	Positive	Negative
TCGA-A8-A086	IDC	LumA	0.73	-0.336366	Positive	Positive	Negative
TCGA-A8-A08O	IDC	LumA	0.6	-0.634896	Positive	Positive	Negative
TCGA-A8-A091	IDC	LumA	0.75	-0.473854	Positive	Negative	Negative
TCGA-A8-A093	IDC	LumA	0.78	-0.391882	Positive	Positive	Negative
TCGA-A8-A09A	IDC	LumA	0.37	-0.769384	Positive	Positive	Negative
TCGA-A8-A09B	IDC	LumA	0.69	-0.586071	Positive	Positive	Negative
TCGA-A8-A09D	IDC	LumA	0.57	0.120498	Positive	Positive	Negative
TCGA-A8-A0A9	IDC	LumA	0.74	0.00691014	Positive	Positive	Negative
TCGA-AN-A0AS	IDC	LumA	0.56	0.127591	Positive	Negative	Negative
TCGA-AQ-A1H3	IDC	LumA	0.59	-0.599419	Positive	Positive	Negative
TCGA-AR-A0U3	IDC	LumA	0.79	-0.109576	Positive	Positive	Negative
TCGA-AR-A1AN	IDC	LumA	0.55	-0.0980944	Positive	Positive	Negative
TCGA-AR-A1AS	IDC	LumA	0.76	-0.248539	Positive	Positive	Negative
TCGA-AR-A1AV	IDC	LumA	0.65	-0.14186	Positive	Positive	Negative
TCGA-AR-A24M	IDC	LumA	0.67	-0.795885	Positive	Positive	Negative
TCGA-BH-A0AY	IDC	LumA	0.42	-0.0212389	Positive	Positive	Negative
TCGA-BH-A0AZ	IDC	LumA	0.53	-0.707115	Positive	Positive	Negative
TCGA-BH-A0BJ	IDC	LumA	0.37	-0.758835	Positive	Positive	Negative
TCGA-BH-A0BP	IDC	LumA	0.49	-0.833126	Positive	Positive	Negative
TCGA-BH-A0BR	IDC	LumA	0.38	-0.282226	Positive	Positive	Negative
TCGA-BH-A0BV	IDC	LumA	0.54	-0.244846	Positive	Positive	Negative
TCGA-BH-A0DG	IDC	LumA	0.42	-0.45338	Positive	Negative	Negative
TCGA-BH-A0DK	IDC	LumA	0.53	-0.341568	Positive	Positive	Negative
TCGA-BH-A0DO	IDC	LumA	0.42	-0.986325	Positive	Positive	Negative
TCGA-BH-A0DQ	IDC	LumA	0.63	-0.336265	Positive	Positive	Negative
TCGA-BH-A0DS	IDC	LumA	0.63	-0.432077	Positive	Positive	Negative
TCGA-BH-A0DT	IDC	LumA	0.42	-0.75076	Positive	Positive	Negative
TCGA-BH-A0DX	IDC	LumA	0.39	-0.272651	Positive	Positive	Negative
TCGA-BH-A0E2	IDC	LumA	0.8	-0.174687	Positive	Positive	Negative
TCGA-BH-A0EA	IDC	LumA	0.61	-0.980136	Positive	Positive	Negative
TCGA-BH-A0EI	IDC	LumA	0.68	-0.601792	Positive	Positive	Negative
TCGA-BH-A0GY	IDC	LumA	0.49	-0.399248	Positive	Positive	Negative
TCGA-BH-A0H7	IDC	LumA	0.63	-0.422829	Positive	Positive	Negative
TCGA-BH-A0HI	IDC	LumA	0.7	-0.494464	Positive	Positive	Negative
TCGA-BH-A0HO	IDC	LumA	0.69	-0.29487	Positive	Positive	Negative
TCGA-BH-A0HX	IDC	LumA	0.6	-0.456629	Positive	Positive	Negative
TCGA-BH-A0W7	IDC	LumA	0.57	-0.242019	Positive	Positive	Negative
TCGA-BH-A18F	IDC	LumA	0.33	-0.265158	Positive	Positive	Negative
TCGA-BH-A18J	IDC	LumA	0.51	0.00935556	Positive	Positive	Negative
TCGA-BH-A18N	IDC	LumA	0.76	-0.326226	Positive	Positive	Negative
TCGA-BH-A1ES	IDC	LumA	0.84	-0.23138	Positive	Positive	Negative
TCGA-BH-A1ET	IDC	LumA	0.68	-0.702589	Positive	Positive	Negative
TCGA-BH-A1EY	IDC	LumA	0.51	-0.261666	Positive	Positive	Negative
TCGA-BH-A1F5	IDC	LumA	0.83	-0.352913	Positive	Positive	Negative
TCGA-BH-A1FG	IDC	LumA	0.85	-0.499971	Positive	Positive	Negative
TCGA-BH-A201	IDC	LumA	0.55	-0.738856	Positive	Positive	Negative
TCGA-BH-A42V	IDC	LumA	NA	-0.88353	Positive	Positive	Negative
TCGA-C8-A12N	IDC	LumA	0.77	-0.454768	Positive	Positive	Negative
TCGA-C8-A12O	IDC	LumA	NA	-0.538183	Positive	Positive	Negative
TCGA-C8-A1HI	IDC	LumA	0.39	-0.753319	Positive	Positive	Negative
TCGA-C8-A1HO	IDC	LumA	0.83	0.166107	Positive	Positive	Negative
TCGA-D8-A141	IDC	LumA	0.27	-0.483221	Positive	Positive	Negative
TCGA-D8-A146	IDC	LumA	0.37	-0.748561	Positive	Positive	Negative
TCGA-D8-A1JH	IDC	LumA	0.62	-0.814142	Positive	Positive	Negative
TCGA-D8-A1JP	IDC	LumA	0.68	-0.42603	Positive	Positive	Negative
TCGA-D8-A1XB	IDC	LumA	0.79	-0.775478	Positive	Positive	Negative
TCGA-D8-A1XG	IDC	LumA	0.83	-0.635402	Positive	Negative	Negative
TCGA-D8-A1XU	IDC	LumA	0.67	-0.657118	Positive	Positive	Negative
TCGA-D8-A27L	IDC	LumA	0.73	-0.864107	Positive	Positive	Negative
TCGA-D8-A27P	IDC	LumA	0.64	-0.811358	Positive	Positive	Negative
TCGA-E2-A14Q	IDC	LumA	0.6	-0.574603	Positive	Positive	Negative
TCGA-E2-A154	IDC	LumA	0.67	-0.339196	Positive	Positive	Negative
TCGA-E2-A156	IDC	LumA	0.92	-0.30026	Positive	Positive	Negative
TCGA-E2-A15F	IDC	LumA	NA	-0.35382	Positive	Positive	Negative
TCGA-E2-A1B4	IDC	LumA	0.79	-0.739661	Positive	Positive	Negative
TCGA-E2-A1IF	IDC	LumA	0.35	-0.605423	Positive	Positive	Negative
TCGA-E2-A1IG	IDC	LumA	0.77	-0.77298	Positive	Positive	Negative
TCGA-E2-A1IN	IDC	LumA	0.6	-0.534766	Positive	Positive	Negative
TCGA-E2-A1IU	IDC	LumA	0.67	-0.749962	Positive	Positive	Negative
TCGA-E2-A1L9	IDC	LumA	0.59	-0.482064	Positive	Positive	Negative
TCGA-E9-A1NE	IDC	LumA	0.48	-0.354258	Positive	Positive	Negative
TCGA-E9-A1NG	IDC	LumA	0.34	-0.704393	Positive	Positive	Negative
TCGA-E9-A1NH	IDC	LumA	0.57	-0.860348	Positive	Positive	Negative
TCGA-E9-A227	IDC	LumA	0.56	-0.459392	Positive	Positive	Negative
TCGA-E9-A22B	IDC	LumA	0.5	-0.2272	Positive	Negative	Negative
TCGA-EW-A1J1	IDC	LumA	0.75	-0.22355	Positive	Positive	Negative
TCGA-EW-A1P3	IDC	LumA	0.68	-0.298689	Positive	Positive	Negative
TCGA-EW-A1P5	IDC	LumA	0.65	-0.236393	Positive	Positive	Negative
TCGA-EW-A1P6	IDC	LumA	0.75	-0.391095	Positive	Positive	Negative
TCGA-EW-A1PA	IDC	LumA	0.64	-0.319928	Positive	Positive	Negative
TCGA-EW-A2FS	IDC	LumA	0.56	-0.369314	Positive	Negative	Negative
TCGA-GI-A2C8	IDC	LumA	0.48	-0.849391	Positive	Positive	Negative
TCGA-GM-A2DK	IDC	LumA	0.47	-0.400721	Positive	Negative	Negative
TCGA-GM-A2DL	IDC	LumA	0.54	0.142923	Positive	Positive	Negative
TCGA-GM-A2DN	IDC	LumA	0.34	-0.539466	Positive	Positive	Negative
Luminal B
TCGA-A1-A0SN	IDC	LumB	0.5	-0.250134	Positive	Positive	Positive
TCGA-A2-A0EY	IDC	LumB	0.51	0.00326326	Positive	Negative	Positive
TCGA-A2-A0YG	IDC	LumB	0.6	0.134882	Positive	Positive	Positive
TCGA-A7-A2KD	IDC	LumB	0.55	-0.114876	Positive	Positive	Positive
TCGA-A8-A06R	IDC	LumB	0.59	0.243068	Positive	Negative	Positive
TCGA-A8-A075	IDC	LumB	0.52	0.384841	Positive	Positive	Positive
TCGA-A8-A076	IDC	LumB	0.58	-0.00703311	Positive	Positive	Positive
TCGA-A8-A08G	IDC	LumB	0.69	0.10728	Positive	Positive	Positive
TCGA-A8-A08S	IDC	LumB	0.74	-0.058033	Positive	Positive	Positive
TCGA-A8-A09I	IDC	LumB	0.6	0.321825	Positive	Positive	Positive
TCGA-A8-A09N	IDC	LumB	0.83	-0.0557577	Positive	Positive	Positive
TCGA-AN-A0AJ	IDC	LumB	0.64	0.428267	Positive	Positive	Positive
TCGA-AN-A0AK	IDC	LumB	0.68	0.447277	Positive	Negative	Positive
TCGA-BH-A0AU	IDC	LumB	0.46	-0.305497	Positive	Positive	Positive
TCGA-BH-A0DD	IDC	LumB	0.79	0.211279	Positive	Positive	Positive
TCGA-BH-A0HY	IDC	LumB	0.74	0.0278343	Positive	Negative	Positive
TCGA-BH-A18U	IDC	LumB	0.68	0.236255	Positive	Positive	Positive
TCGA-BH-A1F2	IDC	LumB	0.52	0.184785	Positive	Positive	Positive
TCGA-BH-A1F8	IDC	LumB	0.78	-0.00518264	Positive	Positive	Positive
TCGA-BH-A202	IDC	LumB	0.46	0.19273	Positive	Positive	Positive
TCGA-D8-A1J9	IDC	LumB	0.52	-0.190872	Positive	Negative	Positive
TCGA-D8-A27N	IDC	LumB	0.58	-0.167193	Positive	Positive	Positive
TCGA-E9-A1NA	IDC	LumB	0.61	0.197535	Positive	Positive	Positive
TCGA-E9-A22D	IDC	LumB	0.28	0.290135	Positive	Positive	Positive
TCGA-E9-A22H	IDC	LumB	0.74	0.112267	Positive	Positive	Positive
Basal
TCGA-BH-A18G	IDC	Basal	0.79	0.423067	Negative	Negative	Negative
TCGA-A1-A0SP	IDC	Basal	0.46	0.262933	Negative	Negative	Negative
TCGA-A2-A04U	IDC	Basal	NA	0.455787	Negative	Negative	Negative
TCGA-A2-A0CM	IDC	Basal	0.37	0.452871	Negative	Negative	Negative
TCGA-A2-A0D0	IDC	Basal	0.69	0.567353	Negative	Negative	Negative
TCGA-A2-A0D2	IDC	Basal	0.53	0.542	Negative	Negative	Negative
TCGA-A2-A0SX	IDC	Basal	0.57	0.0996636	Negative	Negative	Negative
TCGA-A2-A0T0	IDC	Basal	0.57	0.374246	Negative	Negative	Negative
TCGA-A2-A0T2	IDC	Basal	0.82	0.088044	Negative	Negative	Negative
TCGA-A2-A3XT	IDC	Basal	0.39	0.504204	Negative	Negative	Negative
TCGA-A2-A3XX	IDC	Basal	0.54	0.20691	Negative	Negative	Negative
TCGA-A2-A3XY	IDC	Basal	0.35	0.0637129	Negative	Negative	Negative
TCGA-A7-A0DA	IDC	Basal	0.54	0.0458451	Negative	Negative	Negative
TCGA-A7-A4SE	IDC	Basal	NA	0.125044	Negative	Negative	Negative
TCGA-A8-A07O	IDC	Basal	0.55	0.485906	Negative	Negative	Negative
TCGA-A8-A08R	IDC	Basal	0.29	0.510358	Negative	Negative	Negative
TCGA-AC-A2BK	IDC	Basal	0.86	0.497327	Negative	Negative	Negative
TCGA-AN-A04D	IDC	Basal	0.91	0.557788	Negative	Negative	Negative
TCGA-AN-A0AL	IDC	Basal	0.78	0.414529	Negative	Negative	Negative
TCGA-AN-A0AT	IDC	Basal	0.65	0.441363	Negative	Negative	Negative
TCGA-AN-A0XU	IDC	Basal	0.61	0.281199	Negative	Negative	Negative
TCGA-AO-A1KR	IDC	Basal	0.41	0.525464	Negative	Negative	Negative
TCGA-AQ-A04J	IDC	Basal	0.46	0.132961	Negative	Negative	Negative
TCGA-AR-A0TS	IDC	Basal	0.19	0.271037	Negative	Negative	Negative
TCGA-AR-A1AY	IDC	Basal	0.79	0.279544	Negative	Negative	Negative
TCGA-BH-A0B3	IDC	Basal	0.47	0.327657	Negative	Negative	Negative
TCGA-BH-A0B9	IDC	Basal	0.62	0.297561	Negative	Negative	Negative
TCGA-BH-A0BG	IDC	Basal	0.54	0.205478	Negative	Negative	Negative
TCGA-BH-A0BL	IDC	Basal	1	0.165018	Negative	Negative	Negative
TCGA-BH-A0E0	IDC	Basal	0.57	0.566006	Negative	Negative	Negative
TCGA-BH-A18V	IDC	Basal	0.56	0.306006	Negative	Negative	Negative
TCGA-BH-A1F6	IDC	Basal	0.44	0.217252	Negative	Negative	Negative
TCGA-C8-A12V	IDC	Basal	0.36	0.278868	Negative	Negative	Negative
TCGA-C8-A131	IDC	Basal	0.27	0.393793	Negative	Negative	Negative
TCGA-C8-A1HJ	IDC	Basal	0.76	0.578167	Negative	Negative	Negative
TCGA-C8-A27B	IDC	Basal	0.61	0.624618	Negative	Negative	Negative
TCGA-D8-A147	IDC	Basal	0.57	0.267586	Negative	Negative	Negative
TCGA-D8-A1JL	IDC	Basal	0.42	0.240954	Negative	Negative	Negative
TCGA-D8-A1XK	IDC	Basal	0.46	0.53936	Negative	Negative	Negative
TCGA-D8-A1XQ	IDC	Basal	0.48	0.195125	Negative	Negative	Negative
TCGA-D8-A27F	IDC	Basal	0.77	0.457455	Negative	Negative	Negative
TCGA-D8-A27H	IDC	Basal	0.75	0.0492276	Negative	Negative	Negative
TCGA-D8-A27M	IDC	Basal	0.45	0.00976083	Negative	Negative	Negative
TCGA-E2-A14N	IDC	Basal	0.21	0.53225	Negative	Negative	Negative
TCGA-E2-A14R	IDC	Basal	0.79	0.452387	Negative	Negative	Negative
TCGA-E2-A14X	IDC	Basal	0.39	0.144089	Negative	Negative	Negative
TCGA-E2-A158	IDC	Basal	1	3.22e-05	Negative	Negative	Negative
TCGA-E2-A1LH	IDC	Basal	0.32	0.368312	Negative	Negative	Negative
TCGA-EW-A1P8	IDC	Basal	0.68	0.359643	Negative	Negative	Negative
TCGA-EW-A1PB	IDC	Basal	0.52	0.435571	Negative	Negative	Negative
TCGA-EW-A1PH	IDC	Basal	0.76	0.262301	Negative	Negative	Negative
TCGA-GM-A2DF	IDC	Basal	0.36	0.441797	Negative	Negative	Negative
HER2+
TCGA-A2-A0EQ	IDC	Her2	0.23	0.438938	Negative	Negative	Positive
TCGA-A2-A0T1	IDC	Her2	0.19	0.201876	Negative	Negative	Positive
TCGA-A2-A3XZ	IDC	Her2	0.27	-0.210154	Negative	Negative	Positive
TCGA-A8-A08X	IDC	Her2	0.34	0.243813	Negative	Negative	Positive
TCGA-AN-A0FV	IDC	Her2	0.55	-0.263815	Negative	Negative	Positive
TCGA-C8-A12P	IDC	Her2	0.44	0.236585	Negative	Negative	Positive
TCGA-C8-A12Q	IDC	Her2	0.51	-0.363485	Negative	Negative	Positive
TCGA-C8-A135	IDC	Her2	0.25	0.0134057	Negative	Negative	Positive
TCGA-C8-A1HK	IDC	Her2	0.76	0.239921	Negative	Negative	Positive
TCGA-C8-A278	IDC	Her2	0.25	0.157681	Negative	Negative	Positive
TCGA-D8-A1JA	IDC	Her2	0.77	-0.134306	Negative	Negative	Positive
TCGA-D8-A1XT	IDC	Her2	0.56	0.166971	Negative	Negative	Positive
TCGA-E2-A14P	IDC	Her2	0.48	0.274335	Negative	Negative	Positive
TCGA-E2-A1B0	IDC	Her2	0.45	-0.0391308	Negative	Negative	Positive
TCGA-E2-A1LB	IDC	Her2	0.68	0.0537054	Negative	Negative	Positive
TCGA-E2-A1LE	IDC	Her2	0.52	0.0402713	Negative	Negative	Positive
NORMAL
TCGA-A2-A0CL	IDC	Normal	0.22	0.0169342	Positive	Positive	Negative
TCGA-A2-A1G6	IDC	Normal	0.99	-0.943737	Negative	Negative	Negative
TCGA-A2-A3XW	IDC	Normal	1	-0.614431	Positive	Negative	Negative
TCGA-A8-A08H	IDC	Normal	0.96	0.122028	Positive	Positive	Positive
TCGA-D8-A1XW	IDC	Normal	0.65	-0.304626	Negative	Positive	Negative
TCGA-LL-A441	IDC	Normal	NA	-0.202127	Negative	Negative	Negative

## Sheet: Clinical information 
Invasive ductal Carcinoma
Luminal A
Patient ID	Case UUID	American Joint Committee on Cancer Metastasis Stage Code	American Joint Committee on Cancer Publication Version Type	American Joint Committee on Cancer Tumor Stage Code	Birth from Initial Pathologic Diagnosis Date	Brachytherapy first reference point administered total dose	Cancer Type	Cancer Type Detailed	Days to Last Followup	Days to Sample Collection.	Death from Initial Pathologic Diagnosis Date	Diagnosis Age	Did patient start adjuvant postoperative radiotherapy?	Disease Free (Months)	Disease Free Status	Overall Survival Status	Overall Survival (Months)	Disease Surgical Margin Status	Ethnicity Category	First Pathologic Diagnosis Biospecimen Acquisition Method Type	Initial Patient Weight	Is FFPE	Last Alive Less Initial Pathologic Diagnosis Date Calculated Day Value	Lymph Node(s) Examined Number	Menopause Status	Neoadjuvant Therapy Type Administered Prior To Resection Text	Neoplasm Disease Lymph Node Stage American Joint Committee on Cancer Code	Neoplasm Disease Stage American Joint Committee on Cancer Code	Neoplasm Histologic Type Name	New Neoplasm Event Post Initial Therapy Indicator	Oct embedded	Oncotree Code	Other Sample ID	Overall Survival (Months)	Overall Survival Status	Pathology Report File Name	Pathology report uuid	Patient's Vital Status	Person Gender	Person Neoplasm Status	Positive Finding Lymph Node Hematoxylin and Eosin Staining Microscopy Count	Positive Finding Lymph Node Keratin Immunohistochemistry Staining Method Count	Primary Lymph Node Presentation Assessment Ind-3	Prior Cancer Diagnosis Occurence	Race Category	Sample ID	Sample Type	Sample type id	Staging System
TCGA-BH-A0HQ	f31c21b6-0f7f-435b-9e24-97c909755c36	M0	NA	T2	-20719	NA	Breast Cancer	Breast Invasive Ductal Carcinoma	1121	962	NA	56	NA	36.83	DiseaseFree	LIVING	36.83	Negative	NA	Core needle biopsy	110	NO	0	4	Post (prior bilateral ovariectomy OR >12 mo since LMP with no prior hysterectomy)	No	N0 (i+)	Stage IIA	Infiltrating Ductal Carcinoma	NA	TRUE	IDC	ef48e806-e31c-4a11-afe8-dcc232357329	36.83	LIVING	TCGA-BH-A0HQ.A76A272F-675E-4E56-8761-96B71419A012.pdf	A76A272F-675E-4E56-8761-96B71419A012	Alive	FEMALE	TUMOR FREE	0	NA	NA	No	WHITE	TCGA-BH-A0HQ-01	Primary Tumor	1	Sentinel node biopsy alone
TCGA-A1-A0SD	c462e422-eb8d-4daf-9897-2a9c6cbd783a	M0	6th	T2	-21793	NA	Breast Cancer	Breast Invasive Ductal Carcinoma	437	1697	NA	59	NA	14.36	DiseaseFree	LIVING	14.36	Positive	NOT HISPANIC OR LATINO	Core needle biopsy	50	NO	0	3	NA	No	N0	Stage IIA	Infiltrating Ductal Carcinoma	NA	TRUE	IDC	81f193d9-ad19-43c2-b89f-54003a8d133e	14.36	LIVING	TCGA-A1-A0SD.DD89D265-9E20-49C2-93BD-666BE7D5E41B.pdf	DD89D265-9E20-49C2-93BD-666BE7D5E41B	Alive	FEMALE	NA	0	0	YES	No	WHITE	TCGA-A1-A0SD-01	Primary Tumor	1	Sentinel lymph node biopsy plus axillary dissection
TCGA-A1-A0SF	4b620966-b4c7-4615-bf58-ca9d3226b9bd	M0	6th	T2	-19731	NA	Breast Cancer	Breast Invasive Ductal Carcinoma	1463	1648	NA	54	NA	48.06	DiseaseFree	LIVING	48.06	Negative	NOT HISPANIC OR LATINO	Fine needle aspiration biopsy	190	NO	0	2	Pre (<6 months since LMP AND no prior bilateral ovariectomy AND not on estrogen replacement)	No	N0	Stage IIA	Infiltrating Ductal Carcinoma	NA	TRUE	IDC	f4d51ca6-89a6-4571-ae8d-0fad7dde4452	48.06	LIVING	TCGA-A1-A0SF.1617B36B-4EFB-445E-95BC-E63B129AAAE7.pdf	1617B36B-4EFB-445E-95BC-E63B129AAAE7	Alive	FEMALE	TUMOR FREE	0	NA	YES	No	WHITE	TCGA-A1-A0SF-01	Primary Tumor	1	Sentinel lymph node biopsy plus axillary dissection
TCGA-A1-A0SQ	08de63a2-7b76-43c3-80dc-df748b1d81bc	MX	6th	T2	-16458	NA	Breast Cancer	Breast Invasive Ductal Carcinoma	554	967	NA	45	NA	18.2	DiseaseFree	LIVING	18.2	Negative	NOT HISPANIC OR LATINO	Core needle biopsy	200	NO	0	15	Pre (<6 months since LMP AND no prior bilateral ovariectomy AND not on estrogen replacement)	No	N1	Stage IIB	Infiltrating Ductal Carcinoma	NA	TRUE	IDC	58d073a2-68b8-4f48-ba5e-020258abef71	18.2	LIVING	TCGA-A1-A0SQ.92EE56BF-AAA0-438E-9244-780DBB2D9835.pdf	92EE56BF-AAA0-438E-9244-780DBB2D9835	Alive	FEMALE	TUMOR FREE	1	NA	YES	No	WHITE	TCGA-A1-A0SQ-01	Primary Tumor	1	Sentinel lymph node biopsy plus axillary dissection
TCGA-A2-A0CV	ad7fcc89-82a3-48aa-8461-581c1a857677	M0	6th	T2	-15289	NA	Breast Cancer	Breast Invasive Ductal Carcinoma	1870	1574	NA	41	NA	98.92	DiseaseFree	LIVING	98.92	Negative	NOT HISPANIC OR LATINO	Core needle biopsy	310	NO	0	18	Post (prior bilateral ovariectomy OR >12 mo since LMP with no prior hysterectomy)	No	N1a	Stage IIB	Infiltrating Ductal Carcinoma	NA	TRUE	IDC	bb83d6d7-e5e4-49cb-a533-bdf2fb330bae	98.92	LIVING	TCGA-A2-A0CV.FBDDD9EE-0A5C-4CAB-9EB3-48B6431A9A84.pdf	FBDDD9EE-0A5C-4CAB-9EB3-48B6431A9A84	Alive	FEMALE	TUMOR FREE	4	0	NA	No	ASIAN	TCGA-A2-A0CV-01	Primary Tumor	1	Axillary lymph node dissection alone
TCGA-A2-A0D3	4a16429b-884f-4c95-8683-feeedf0d6a55	M0	6th	T1c	-15524	NA	Breast Cancer	Breast Invasive Ductal Carcinoma	736	545	NA	42	NA	61.53	DiseaseFree	LIVING	61.53	Negative	NOT HISPANIC OR LATINO	Core needle biopsy	420	NO	0	1	Post (prior bilateral ovariectomy OR >12 mo since LMP with no prior hysterectomy)	No	N0 (i-)	Stage IA	Infiltrating Ductal Carcinoma	NA	TRUE	IDC	f71ea58f-a4b4-464c-a276-92747efcc0b9	61.53	LIVING	TCGA-A2-A0D3.5C563F73-3793-4902-ACBB-82F432AED592.pdf	5C563F73-3793-4902-ACBB-82F432AED592	Alive	FEMALE	TUMOR FREE	0	0	NA	No	WHITE	TCGA-A2-A0D3-01	Primary Tumor	1	Sentinel node biopsy alone
TCGA-A2-A0EO	bf88ddf5-a6d4-498c-bf7f-db9bfabff72d	M0	6th	T1	-19880	NA	Breast Cancer	Breast Invasive Ductal Carcinoma	2181	2331	NA	54	NA	80.22	DiseaseFree	LIVING	80.22	Close	NOT HISPANIC OR LATINO	Core needle biopsy	200	NO	0	3	Peri (6-12 months since last menstrual period)	No	N0 (i-)	Stage IA	Infiltrating Ductal Carcinoma	NA	TRUE	IDC	bd7e34c8-d477-4caf-a44d-aa9a3a4bf7d4	80.22	LIVING	TCGA-A2-A0EO.61BC91AE-CD06-432D-BCBA-6FAE2209C610.pdf	61BC91AE-CD06-432D-BCBA-6FAE2209C610	Alive	FEMALE	TUMOR FREE	0	0	NA	No	WHITE	TCGA-A2-A0EO-01	Primary Tumor	1	Sentinel node biopsy alone
TCGA-A2-A0EU	c0427237-b476-4af4-b664-7bd479922ea5	M0	6th	T1c	-29144	NA	Breast Cancer	Breast Invasive Ductal Carcinoma	733	644	NA	79	NA	34.26	DiseaseFree	LIVING	34.26	Positive	NOT HISPANIC OR LATINO	Core needle biopsy	610	NO	0	1	Post (prior bilateral ovariectomy OR >12 mo since LMP with no prior hysterectomy)	No	N0 (i-)	Stage IA	Infiltrating Ductal Carcinoma	NA	TRUE	IDC	69dbb2ae-3f19-4c29-9c24-810ae60312f3	34.26	LIVING	TCGA-A2-A0EU.42649B9A-29D4-4D05-A78C-AC801792ADEB.pdf	42649B9A-29D4-4D05-A78C-AC801792ADEB	Alive	FEMALE	TUMOR FREE	0	0	NA	No	WHITE	TCGA-A2-A0EU-01	Primary Tumor	1	Sentinel node biopsy alone
TCGA-A2-A0EV	7032ec9c-e96b-4642-a7b6-d0aee7a3add2	M0	6th	T1c	-29285	NA	Breast Cancer	Breast Invasive Ductal Carcinoma	545	590	NA	80	NA	31.8	DiseaseFree	LIVING	31.8	Negative	NOT HISPANIC OR LATINO	Core needle biopsy	960	NO	0	6	Post (prior bilateral ovariectomy OR >12 mo since LMP with no prior hysterectomy)	No	N0 (i-)	Stage IA	Infiltrating Ductal Carcinoma	NA	TRUE	IDC	bf0f55ac-2f35-4f8b-a1d9-c4e283fc7365	31.8	LIVING	TCGA-A2-A0EV.2A62DD22-EFE6-48CD-8BE6-59B08168F78A.pdf	2A62DD22-EFE6-48CD-8BE6-59B08168F78A	Alive	FEMALE	TUMOR FREE	0	0	NA	No	WHITE	TCGA-A2-A0EV-01	Primary Tumor	1	Sentinel node biopsy alone
TCGA-A2-A0SU	c632675e-e8af-43cd-8744-5be3754c1c14	M0	NA	T2	-24219	NA	Breast Cancer	Breast Invasive Ductal Carcinoma	1352	1317	NA	66	NA	54.6	DiseaseFree	LIVING	54.6	Negative	NOT HISPANIC OR LATINO	Core needle biopsy	380	NO	0	7	Post (prior bilateral ovariectomy OR >12 mo since LMP with no prior hysterectomy)	No	N0 (i+)	Stage IIA	Infiltrating Ductal Carcinoma	NA	TRUE	IDC	46b0a695-f283-4623-a78b-954753e8ee62	54.6	LIVING	TCGA-A2-A0SU.BC75790C-FBC7-4897-B228-762245C48740.pdf	BC75790C-FBC7-4897-B228-762245C48740	Alive	FEMALE	TUMOR FREE	0	1	NA	No	WHITE	TCGA-A2-A0SU-01	Primary Tumor	1	Sentinel node biopsy alone
TCGA-A2-A0T5	36d77496-99f8-4911-ba7c-89fae32662aa	M0	NA	T2	-14503	NA	Breast Cancer	Breast Invasive Ductal Carcinoma	321	263	NA	39	NA	17.44	DiseaseFree	LIVING	17.44	Negative	NOT HISPANIC OR LATINO	Core needle biopsy	1740	NO	0	4	Pre (<6 months since LMP AND no prior bilateral ovariectomy AND not on estrogen replacement)	No	N0 (i-)	Stage IIA	Infiltrating Ductal Carcinoma	NA	TRUE	IDC	bbf837cc-d336-45bc-9024-a018a667f8ec	17.44	LIVING	TCGA-A2-A0T5.7B1E6EEB-3B61-4CE8-B695-ED11C2EF169F.pdf	7B1E6EEB-3B61-4CE8-B695-ED11C2EF169F	Alive	FEMALE	TUMOR FREE	0	0	NA	No	WHITE	TCGA-A2-A0T5-01	Primary Tumor	1	Sentinel node biopsy alone
TCGA-A2-A0T7	43d5632e-7272-4aad-9496-7f5a99671223	M0	NA	T2	-18756	NA	Breast Cancer	Breast Invasive Ductal Carcinoma	397	280	NA	51	NA	20.73	DiseaseFree	LIVING	20.73	Positive	NOT HISPANIC OR LATINO	Core needle biopsy	990	NO	0	2	Pre (<6 months since LMP AND no prior bilateral ovariectomy AND not on estrogen replacement)	No	N0 (i+)	Stage IIA	Infiltrating Ductal Carcinoma	NA	TRUE	IDC	dd8ebcff-9598-45db-b762-7ef446159e52	20.73	LIVING	TCGA-A2-A0T7.383EC600-FBF3-4F91-8FAC-41E3DDE6589E.pdf	383EC600-FBF3-4F91-8FAC-41E3DDE6589E	Alive	FEMALE	TUMOR FREE	0	1	NA	No	WHITE	TCGA-A2-A0T7-01	Primary Tumor	1	Sentinel node biopsy alone
TCGA-A2-A0YF	ae8c77fe-e6c8-44d5-8265-4a38c637bbef	M0	6th	T1b	-24660	NA	Breast Cancer	Breast Invasive Ductal Carcinoma	289	343	NA	67	NA	50.43	DiseaseFree	LIVING	50.43	Negative	NOT HISPANIC OR LATINO	Core needle biopsy	600	NO	0	1	Post (prior bilateral ovariectomy OR >12 mo since LMP with no prior hysterectomy)	No	N0 (i+)	Stage I	Infiltrating Ductal Carcinoma	NA	TRUE	IDC	2b721ce6-b620-4216-9846-c82543880bb3	50.43	LIVING	TCGA-A2-A0YF.C4C7D190-F0EC-4A70-8136-534EA3419217.pdf	C4C7D190-F0EC-4A70-8136-534EA3419217	Alive	FEMALE	TUMOR FREE	0	1	NA	No	BLACK OR AFRICAN AMERICAN	TCGA-A2-A0YF-01	Primary Tumor	1	Sentinel node biopsy alone
TCGA-A2-A1FZ	805bfe39-3695-43c2-93e4-d66d0559b89f	M0	7th	T2	-23055	NA	Breast Cancer	Breast Invasive Ductal Carcinoma	410	335	NA	63	NA	22.44	DiseaseFree	LIVING	22.44	Negative	NOT HISPANIC OR LATINO	Core needle biopsy	740	NO	0	3	Post (prior bilateral ovariectomy OR >12 mo since LMP with no prior hysterectomy)	No	N0 (i-)	Stage IIA	Infiltrating Ductal Carcinoma	NA	TRUE	IDC	d5d86fc3-a720-43b7-8125-160f3af04de0	22.44	LIVING	TCGA-A2-A1FZ.F93E326D-F4E0-4000-8A67-AA19C4D3637A.pdf	F93E326D-F4E0-4000-8A67-AA19C4D3637A	Alive	FEMALE	TUMOR FREE	0	0	YES	No	WHITE	TCGA-A2-A1FZ-01	Primary Tumor	1	Sentinel node biopsy alone
TCGA-A2-A259	3fc3755d-a3f8-4e2c-813f-ff124f2a75c1	M0	6th	T1c	-25666	NA	Breast Cancer	Breast Invasive Ductal Carcinoma	1286	1238	NA	70	NA	52.43	DiseaseFree	LIVING	52.43	Close	NOT HISPANIC OR LATINO	Core needle biopsy	280	NO	0	2	Post (prior bilateral ovariectomy OR >12 mo since LMP with no prior hysterectomy)	No	N0 (i-)	Stage I	Infiltrating Ductal Carcinoma	NA	TRUE	IDC	eb2de640-6c2a-4c8a-87c3-80f9fbdc3d9b	52.43	LIVING	TCGA-A2-A259.33569E07-D7BF-491B-A352-CEEA81556800.pdf	33569E07-D7BF-491B-A352-CEEA81556800	Alive	FEMALE	TUMOR FREE	0	0	YES	No	BLACK OR AFRICAN AMERICAN	TCGA-A2-A259-01	Primary Tumor	1	Sentinel node biopsy alone
TCGA-A7-A0D9	17baef7c-d97d-4b98-ab53-503ef856523d	M0	NA	T2	-13836	NA	Breast Cancer	Breast Invasive Ductal Carcinoma	160	173	NA	37	NA	37.42	DiseaseFree	LIVING	37.42	Negative	NOT HISPANIC OR LATINO	Core needle biopsy	1760	NO	0	1	Pre (<6 months since LMP AND no prior bilateral ovariectomy AND not on estrogen replacement)	No	N0 (i-)	Stage IIA	Infiltrating Ductal Carcinoma	NA	FALSE	IDC	c144ae50-ed29-4e27-bbee-fa81e79ac7db	37.42	LIVING	TCGA-A7-A0D9.7D5763F7-7284-4AF5-BBFC-5D8B5CB7F495.pdf	7D5763F7-7284-4AF5-BBFC-5D8B5CB7F495	Alive	FEMALE	TUMOR FREE	0	0	NA	No	WHITE	TCGA-A7-A0D9-01	Primary Tumor	1	Axillary lymph node dissection alone
TCGA-A7-A0DB	f130f376-5801-40f9-975d-a7e2f7b5670d	M0	NA	T2	-20570	NA	Breast Cancer	Breast Invasive Ductal Carcinoma	141	167	NA	56	NA	33.08	DiseaseFree	LIVING	33.08	Close	NOT HISPANIC OR LATINO	Core needle biopsy	300	NO	0	4	Post (prior bilateral ovariectomy OR >12 mo since LMP with no prior hysterectomy)	No	N0 (i-)	Stage IIA	Infiltrating Ductal Carcinoma	NA	FALSE	IDC	e8cb34ed-67cb-48b7-83cd-621a1224e781	33.08	LIVING	TCGA-A7-A0DB.511CB4C5-FCEE-4EC4-98A4-4DD32ECA83C3.pdf	511CB4C5-FCEE-4EC4-98A4-4DD32ECA83C3	Alive	FEMALE	TUMOR FREE	0	0	NA	No	WHITE	TCGA-A7-A0DB-01	Primary Tumor	1	Sentinel lymph node biopsy plus axillary dissection
TCGA-A7-A13G	6cd9baf5-bbe0-4c1e-a87f-c53b3af22890	MX	7th	T2	-28969	NA	Breast Cancer	Breast Invasive Ductal Carcinoma	208	69	NA	79	NA	19.25	Recurred/Progressed	LIVING	23.59	Negative	NOT HISPANIC OR LATINO	Core needle biopsy	120	NO	0	1	Post (prior bilateral ovariectomy OR >12 mo since LMP with no prior hysterectomy)	No	N0	Stage IIA	Infiltrating Ductal Carcinoma	NA	FALSE	IDC	6a1c2fdb-18ce-40ec-af79-191b489f39a7	23.59	LIVING	TCGA-A7-A13G.50782829-35B6-4A61-A3CE-F105A31EDB42.pdf	50782829-35B6-4A61-A3CE-F105A31EDB42	Alive	FEMALE	TUMOR FREE	0	NA	YES	Yes	WHITE	TCGA-A7-A13G-01	Primary Tumor	1	Sentinel node biopsy alone
TCGA-A7-A26J	6cb6f179-defd-4661-af0a-c353b74c0c49	M0	7th	T2	-17930	NA	Breast Cancer	Breast Invasive Ductal Carcinoma	68	54	NA	49	NA	20.6	DiseaseFree	LIVING	20.6	Negative	NOT HISPANIC OR LATINO	Core needle biopsy	60	NO	0	4	Pre (<6 months since LMP AND no prior bilateral ovariectomy AND not on estrogen replacement)	No	N0	Stage IIA	Infiltrating Ductal Carcinoma	NA	FALSE	IDC	31a140ce-bcb7-46b4-8105-626c9db1e183	20.6	LIVING	TCGA-A7-A26J.5CC0C09F-70F6-458A-B8E6-18BDC074BE74.pdf	5CC0C09F-70F6-458A-B8E6-18BDC074BE74	Alive	FEMALE	WITH TUMOR	0	NA	YES	No	WHITE	TCGA-A7-A26J-01	Primary Tumor	1	Sentinel lymph node biopsy plus axillary dissection
TCGA-A8-A06Y	515b1400-e896-4f2a-81bd-70895441a0bd	M0	6th	T2	-24442	NA	Breast Cancer	Breast Invasive Ductal Carcinoma	791	667	NA	66	NA	25.99	Recurred/Progressed	LIVING	25.99	Negative	NA	NA	130	NO	0	NA	Post (prior bilateral ovariectomy OR >12 mo since LMP with no prior hysterectomy)	No	N0	Stage IIA	Infiltrating Ductal Carcinoma	NA	FALSE	IDC	dac9090c-fae9-4d99-b5d7-fc3c8b6a201a	25.99	LIVING	TCGA-A8-A06Y.5664F531-9D45-4302-A455-63E46B5EDD26.pdf	5664F531-9D45-4302-A455-63E46B5EDD26	Alive	FEMALE	TUMOR FREE	NA	NA	NA	No	NA	TCGA-A8-A06Y-01	Primary Tumor	1	NA
TCGA-A8-A086	f9eb88f7-9293-46bf-ace4-a746e4ff80dc	M0	6th	T1c	-21731	NA	Breast Cancer	Breast Invasive Ductal Carcinoma	396	272	NA	59	NA	13.01	DiseaseFree	LIVING	13.01	Negative	NA	NA	150	NO	0	NA	Post (prior bilateral ovariectomy OR >12 mo since LMP with no prior hysterectomy)	No	N1a	Stage IIA	Infiltrating Ductal Carcinoma	NA	FALSE	IDC	0b2e3720-4a7e-44cd-9e38-7d883f559c1c	13.01	LIVING	TCGA-A8-A086.D4E86E20-B75E-4CDA-83F2-22C481D4B9E8.pdf	D4E86E20-B75E-4CDA-83F2-22C481D4B9E8	Alive	FEMALE	TUMOR FREE	NA	NA	NA	No	NA	TCGA-A8-A086-01	Primary Tumor	1	NA
TCGA-A8-A08O	5f5964a8-8e07-4620-98f0-93d162dbc31e	M1	6th	T2	-16681	NA	Breast Cancer	Breast Invasive Ductal Carcinoma	943	819	NA	45	NA	25.03	Recurred/Progressed	LIVING	30.98	Positive	NA	NA	130	NO	0	NA	Pre (<6 months since LMP AND no prior bilateral ovariectomy AND not on estrogen replacement)	No	N3a	Stage IV	Infiltrating Ductal Carcinoma	NA	FALSE	IDC	6c05cfbf-4858-45d1-b5b8-d943a542d196	30.98	LIVING	TCGA-A8-A08O.2F102533-4B6B-4411-9080-3697ED3099EA.pdf	2F102533-4B6B-4411-9080-3697ED3099EA	Alive	FEMALE	WITH TUMOR	NA	NA	NA	No	NA	TCGA-A8-A08O-01	Primary Tumor	1	NA
TCGA-A8-A091	f39edd06-1016-4e8e-a42e-12f7e699ddc5	M0	6th	T2	-22554	NA	Breast Cancer	Breast Invasive Ductal Carcinoma	580	637	NA	61	NA	7.98	Recurred/Progressed	LIVING	32.98	Negative	NA	NA	180	NO	0	NA	Post (prior bilateral ovariectomy OR >12 mo since LMP with no prior hysterectomy)	No	N0	Stage IIA	Infiltrating Ductal Carcinoma	NA	FALSE	IDC	f26df76e-66bc-4e25-8a27-41b6147dc67b	32.98	LIVING	TCGA-A8-A091.FECA34F6-CEF7-4A6D-AA7E-F88542EAF6F7.pdf	FECA34F6-CEF7-4A6D-AA7E-F88542EAF6F7	Alive	FEMALE	TUMOR FREE	NA	NA	NA	Yes	NA	TCGA-A8-A091-01	Primary Tumor	1	NA
TCGA-A8-A093	02f5ae33-a563-4ecb-9e33-dfa500a44931	M0	6th	T2	-22373	NA	Breast Cancer	Breast Invasive Ductal Carcinoma	546	422	NA	61	NA	17.94	DiseaseFree	LIVING	17.94	Negative	NA	NA	100	NO	0	NA	Post (prior bilateral ovariectomy OR >12 mo since LMP with no prior hysterectomy)	No	N0	Stage IIA	Infiltrating Ductal Carcinoma	NA	FALSE	IDC	7b2cc917-cd91-486b-bb9b-4c57cf4e86e0	17.94	LIVING	TCGA-A8-A093.9DCF000D-D996-49A6-950A-0CD1E90CC6C7.pdf	9DCF000D-D996-49A6-950A-0CD1E90CC6C7	Alive	FEMALE	TUMOR FREE	NA	NA	NA	Yes	NA	TCGA-A8-A093-01	Primary Tumor	1	NA
TCGA-A8-A09A	b205bba0-1870-4458-9088-8817e20389fe	M0	6th	T2	-14883	NA	Breast Cancer	Breast Invasive Ductal Carcinoma	304	180	NA	40	NA	9.99	DiseaseFree	LIVING	9.99	Positive	NA	NA	170	NO	0	NA	Pre (<6 months since LMP AND no prior bilateral ovariectomy AND not on estrogen replacement)	No	NX	Stage X	Infiltrating Ductal Carcinoma	NA	FALSE	IDC	035ceab2-5468-41d5-9adf-f669225be543	9.99	LIVING	TCGA-A8-A09A.5A6E0F10-758E-4DC1-A5C7-57D5DF9B25EF.pdf	5A6E0F10-758E-4DC1-A5C7-57D5DF9B25EF	Alive	FEMALE	WITH TUMOR	NA	NA	NA	No	NA	TCGA-A8-A09A-01	Primary Tumor	1	NA
TCGA-A8-A09B	3828b534-908e-4953-a3fb-07d01cf49c7d	M0	6th	T4b	-21520	NA	Breast Cancer	Breast Invasive Ductal Carcinoma	365	210	NA	58	NA	11.99	DiseaseFree	LIVING	11.99	Negative	NA	NA	170	NO	0	NA	Post (prior bilateral ovariectomy OR >12 mo since LMP with no prior hysterectomy)	No	N1a	Stage IIIB	Infiltrating Ductal Carcinoma	NA	FALSE	IDC	250c0ab4-ef0f-4340-a86d-628b98f8acca	11.99	LIVING	TCGA-A8-A09B.5D439E4F-F1B7-41F7-BF1D-1F6E93D6427D.pdf	5D439E4F-F1B7-41F7-BF1D-1F6E93D6427D	Alive	FEMALE	TUMOR FREE	NA	NA	NA	No	NA	TCGA-A8-A09B-01	Primary Tumor	1	NA
TCGA-A8-A09D	36449392-de76-4ee9-bc09-627a07e18727	M0	5th	T2	-17440	NA	Breast Cancer	Breast Invasive Ductal Carcinoma	396	1033	NA	47	NA	50	DiseaseFree	LIVING	50	Negative	NA	NA	100	NO	0	NA	Post (prior bilateral ovariectomy OR >12 mo since LMP with no prior hysterectomy)	No	N1	Stage IIB	Infiltrating Ductal Carcinoma	NA	FALSE	IDC	ac9318f5-9e1f-4340-8da6-3815fff8bff5	50	LIVING	TCGA-A8-A09D.C4A1A482-6AE5-4807-BA05-C73AC0898546.pdf	C4A1A482-6AE5-4807-BA05-C73AC0898546	Alive	FEMALE	TUMOR FREE	NA	NA	NA	No	NA	TCGA-A8-A09D-01	Primary Tumor	1	NA
TCGA-A8-A0A9	7b605fb6-d077-401e-b870-b87ddf505f82	M0	6th	T2	-29370	NA	Breast Cancer	Breast Invasive Ductal Carcinoma	396	272	NA	80	NA	27	DiseaseFree	LIVING	27	Negative	NA	NA	100	NO	0	NA	Post (prior bilateral ovariectomy OR >12 mo since LMP with no prior hysterectomy)	No	N0	Stage IIA	Infiltrating Ductal Carcinoma	NA	FALSE	IDC	35f3fabc-9939-43a2-8491-c3813a970d13	27	LIVING	TCGA-A8-A0A9.8612388B-3680-4BD8-986C-E7ABE9F92F91.pdf	8612388B-3680-4BD8-986C-E7ABE9F92F91	Alive	FEMALE	TUMOR FREE	NA	NA	NA	No	NA	TCGA-A8-A0A9-01	Primary Tumor	1	NA
TCGA-AN-A0AS	7c2a8440-0206-4039-8474-8d62f6c7de0c	M0	NA	T2	-25658	NA	Breast Cancer	Breast Invasive Ductal Carcinoma	10	33	NA	70	NA	0.33	DiseaseFree	LIVING	0.33	Negative	NOT HISPANIC OR LATINO	Tumor resection	290	NO	0	9	Post (prior bilateral ovariectomy OR >12 mo since LMP with no prior hysterectomy)	No	N2	Stage IIIA	Infiltrating Ductal Carcinoma	NA	FALSE	IDC	9d772786-6ac9-4e52-9899-023ffa7247d2	0.33	LIVING	TCGA-AN-A0AS.0D1ACC76-910E-4243-A229-5F76B5A3299A.pdf	0D1ACC76-910E-4243-A229-5F76B5A3299A	Alive	FEMALE	TUMOR FREE	4	0	NA	No	WHITE	TCGA-AN-A0AS-01	Primary Tumor	1	No axillary staging
TCGA-AQ-A1H3	82ec33dd-e783-4c74-9a87-797a699e11df	MX	7th	T2	-18177	NA	Breast Cancer	Breast Invasive Ductal Carcinoma	162	94	NA	49	NA	32.49	DiseaseFree	LIVING	32.49	Negative	NOT HISPANIC OR LATINO	Core needle biopsy	300	NO	0	23	Pre (<6 months since LMP AND no prior bilateral ovariectomy AND not on estrogen replacement)	No	N3a	Stage IIIC	Infiltrating Ductal Carcinoma	NA	FALSE	IDC	09191482-34de-4130-afbe-dd47d481d539	32.49	LIVING	TCGA-AQ-A1H3.6EB1A616-E99C-4AF6-9C0A-0FDC521A79CD.pdf	6EB1A616-E99C-4AF6-9C0A-0FDC521A79CD	Alive	FEMALE	TUMOR FREE	14	NA	YES	No	WHITE	TCGA-AQ-A1H3-01	Primary Tumor	1	Sentinel lymph node biopsy plus axillary dissection
TCGA-AR-A0U3	c5f00132-1c6b-4337-af6f-596c652665cc	M0	6th	T2	-21755	NA	Breast Cancer	Breast Invasive Ductal Carcinoma	2317	2413	NA	59	NA	134.03	DiseaseFree	LIVING	134.03	Negative	HISPANIC OR LATINO	Core needle biopsy	270	NO	0	4	Post (prior bilateral ovariectomy OR >12 mo since LMP with no prior hysterectomy)	No	N1	Stage IIB	Infiltrating Ductal Carcinoma	NA	TRUE	IDC	a439dcc3-4377-449d-983e-f34f8e5741e3	134.03	LIVING	TCGA-AR-A0U3.ED2D1BA8-8FEB-43E1-9174-91F9D59565F9.pdf	ED2D1BA8-8FEB-43E1-9174-91F9D59565F9	Alive	FEMALE	NA	1	NA	NA	No	WHITE	TCGA-AR-A0U3-01	Primary Tumor	1	Sentinel lymph node biopsy plus axillary dissection
TCGA-AR-A1AN	43029932-feb0-4658-97fa-645c1e775009	M0	6th	T2	-16974	NA	Breast Cancer	Breast Invasive Ductal Carcinoma	1330	1463	NA	46	NA	95.93	DiseaseFree	LIVING	95.93	Negative	HISPANIC OR LATINO	Core needle biopsy	70	NO	0	5	Pre (<6 months since LMP AND no prior bilateral ovariectomy AND not on estrogen replacement)	No	N0	Stage IIA	Infiltrating Ductal Carcinoma	NA	TRUE	IDC	2dd17e3a-3034-4bb9-8a79-d0c89fa9ae21	95.93	LIVING	TCGA-AR-A1AN.DA251274-7966-4F48-A02F-393ABBDAB4E9.pdf	DA251274-7966-4F48-A02F-393ABBDAB4E9	Alive	FEMALE	TUMOR FREE	0	NA	YES	No	WHITE	TCGA-AR-A1AN-01	Primary Tumor	1	Sentinel lymph node biopsy plus axillary dissection
TCGA-AR-A1AS	7d681cc6-689d-41c8-9e84-e13733089ec9	M0	6th	T2	-20028	NA	Breast Cancer	Breast Invasive Ductal Carcinoma	1150	1331	NA	54	NA	37.78	DiseaseFree	LIVING	37.78	Negative	NA	Core needle biopsy	300	NO	0	17	Post (prior bilateral ovariectomy OR >12 mo since LMP with no prior hysterectomy)	No	N1	Stage IIB	Infiltrating Ductal Carcinoma	NA	TRUE	IDC	f6cc81c4-e7b6-462c-a97a-27c1ef62b958	37.78	LIVING	TCGA-AR-A1AS.180AA688-0B63-4DD9-BA29-708E80FBC4C9.pdf	180AA688-0B63-4DD9-BA29-708E80FBC4C9	Alive	FEMALE	NA	1	NA	YES	No	ASIAN	TCGA-AR-A1AS-01	Primary Tumor	1	Axillary lymph node dissection alone
TCGA-AR-A1AV	daf62b56-6dd2-4ab7-adaa-f296bb86a0a5	M0	6th	T2	-24875	NA	Breast Cancer	Breast Invasive Ductal Carcinoma	1295	1233	NA	68	NA	61.24	DiseaseFree	LIVING	61.24	Negative	HISPANIC OR LATINO	Core needle biopsy	420	NO	0	25	NA	No	N1	Stage IIB	Infiltrating Ductal Carcinoma	NA	TRUE	IDC	bcb6b37b-62f7-40a9-bdb9-1b6479610dd6	61.24	LIVING	TCGA-AR-A1AV.5AD5B38F-5CC1-4A2F-96E6-F344D8FE0149.pdf	5AD5B38F-5CC1-4A2F-96E6-F344D8FE0149	Alive	MALE	NA	1	NA	YES	No	WHITE	TCGA-AR-A1AV-01	Primary Tumor	1	Axillary lymph node dissection alone
TCGA-AR-A24M	aa30ac3d-4216-45dd-a314-1ae192fafcb2	M0	6th	T2	-14119	NA	Breast Cancer	Breast Mixed Ductal and Lobular Carcinoma	1991	2245	NA	38	NA	120.24	DiseaseFree	LIVING	120.24	Negative	NOT HISPANIC OR LATINO	Core needle biopsy	400	NO	0	28	Pre (<6 months since LMP AND no prior bilateral ovariectomy AND not on estrogen replacement)	No	N2	Stage IIIA	Mixed Histology (please specify)	NA	TRUE	MDLC	5754d368-87b9-40e5-9a56-bd48ad9a80e3	120.24	LIVING	TCGA-AR-A24M.56DFBCCE-A9D9-4F08-AC7E-33998F3439B2.pdf	56DFBCCE-A9D9-4F08-AC7E-33998F3439B2	Alive	FEMALE	NA	4	NA	YES	No	WHITE	TCGA-AR-A24M-01	Primary Tumor	1	Sentinel lymph node biopsy plus axillary dissection
TCGA-BH-A0AY	93ed6066-b567-4e1c-ab81-23370f9d3452	M0	NA	T2	-22703	NA	Breast Cancer	Breast Invasive Ductal Carcinoma	777	587	NA	62	NA	25.53	DiseaseFree	LIVING	25.53	Negative	NA	Core needle biopsy	210	NO	0	1	Post (prior bilateral ovariectomy OR >12 mo since LMP with no prior hysterectomy)	No	N0 (i-)	Stage IIA	Infiltrating Ductal Carcinoma	NA	TRUE	IDC	7f00169e-2572-4158-a453-ccec33cd2159	25.53	LIVING	TCGA-BH-A0AY.06905BD3-4D17-4625-8631-46CA81D1B47B.pdf	06905BD3-4D17-4625-8631-46CA81D1B47B	Alive	FEMALE	TUMOR FREE	0	NA	NA	No	WHITE	TCGA-BH-A0AY-01	Primary Tumor	1	Sentinel node biopsy alone
TCGA-BH-A0AZ	518f231c-f5f9-4a39-a97b-7fd5666d3e50	cM0 (i+)	6th	T3	-17465	NA	Breast Cancer	Breast Invasive Ductal Carcinoma	867	575	NA	47	NA	63.04	DiseaseFree	LIVING	63.04	Negative	NOT HISPANIC OR LATINO	Core needle biopsy	490	NO	0	13	Pre (<6 months since LMP AND no prior bilateral ovariectomy AND not on estrogen replacement)	No	N1a	Stage IIIA	Infiltrating Ductal Carcinoma	NA	TRUE	IDC	aafc7bc4-1e57-4df9-9bad-a04a4d9edebd	63.04	LIVING	TCGA-BH-A0AZ.6721193F-FE9D-4573-BF2A-ABAECF57DFD9.pdf	6721193F-FE9D-4573-BF2A-ABAECF57DFD9	Alive	FEMALE	TUMOR FREE	1	NA	YES	No	WHITE	TCGA-BH-A0AZ-01	Primary Tumor	1	NA
TCGA-BH-A0BJ	d6f911b5-e895-43f8-8f86-0ac2f1bc6fae	M0	NA	T2	-15027	H-Score 300	Breast Cancer	Breast Invasive Ductal Carcinoma	660	595	NA	41	NA	21.68	DiseaseFree	LIVING	21.68	Negative	NA	Core needle biopsy	110	NO	0	18	Pre (<6 months since LMP AND no prior bilateral ovariectomy AND not on estrogen replacement)	No	N1a	Stage IIB	Infiltrating Ductal Carcinoma	NA	TRUE	IDC	d1991ebd-1cd1-4c2d-ac99-2a6ecd3f90f1	21.68	LIVING	TCGA-BH-A0BJ.A3CDF051-4162-47EC-BE8A-1519A5564518.pdf	A3CDF051-4162-47EC-BE8A-1519A5564518	Alive	FEMALE	TUMOR FREE	2	NA	NA	No	WHITE	TCGA-BH-A0BJ-01	Primary Tumor	1	Sentinel lymph node biopsy plus axillary dissection
TCGA-BH-A0BP	f251cb6c-d18e-4691-9c82-24ed1ac0abf9	M0	6th	T1c	-27917	NA	Breast Cancer	Breast Invasive Ductal Carcinoma	1481	1217	NA	76	NA	NA	NA	DECEASED	75.43	Negative	NOT HISPANIC OR LATINO	Core needle biopsy	150	NO	0	3	Post (prior bilateral ovariectomy OR >12 mo since LMP with no prior hysterectomy)	No	N0	Stage I	Infiltrating Ductal Carcinoma	NA	TRUE	IDC	35b5f5a8-dd85-46d3-97cc-444060b2a11b	75.43	DECEASED	TCGA-BH-A0BP.2444E1FE-E0AB-4AA0-9081-967426B90EE6.pdf	2444E1FE-E0AB-4AA0-9081-967426B90EE6	Dead	FEMALE	TUMOR FREE	0	NA	YES	No	WHITE	TCGA-BH-A0BP-01	Primary Tumor	1	NA
TCGA-BH-A0BR	3ecb0147-276d-486c-9af0-ce437c24ba83	M0	6th	T1c	-21622	NA	Breast Cancer	Breast Invasive Ductal Carcinoma	1633	1170	NA	59	NA	76.54	DiseaseFree	LIVING	76.54	Negative	NOT HISPANIC OR LATINO	Core needle biopsy	160	NO	0	3	Post (prior bilateral ovariectomy OR >12 mo since LMP with no prior hysterectomy)	No	N0	Stage I	Infiltrating Ductal Carcinoma	NA	TRUE	IDC	581cc2a6-e95c-46e1-8530-598a616e86be	76.54	LIVING	TCGA-BH-A0BR.6122CE59-23C0-4205-91B5-B71E39C6EAB8.pdf	6122CE59-23C0-4205-91B5-B71E39C6EAB8	Alive	FEMALE	TUMOR FREE	0	NA	YES	No	WHITE	TCGA-BH-A0BR-01	Primary Tumor	1	NA
TCGA-BH-A0BV	87f03d04-e651-4a6e-aea6-1c946aa46202	M0	NA	T2	-28699	NA	Breast Cancer	Breast Invasive Ductal Carcinoma	1519	1328	NA	78	NA	49.9	DiseaseFree	LIVING	49.9	Negative	NA	Core needle biopsy	450	NO	0	25	Post (prior bilateral ovariectomy OR >12 mo since LMP with no prior hysterectomy)	No	N1a	Stage IIB	Infiltrating Ductal Carcinoma	NA	TRUE	IDC	ce3c01d9-e8c7-4bd6-84f9-741f38b07267	49.9	LIVING	TCGA-BH-A0BV.7C877EE0-B4BC-4B17-94AB-81B67C7B6DB3.pdf	7C877EE0-B4BC-4B17-94AB-81B67C7B6DB3	Alive	FEMALE	TUMOR FREE	2	NA	NA	No	WHITE	TCGA-BH-A0BV-01	Primary Tumor	1	Sentinel lymph node biopsy plus axillary dissection
TCGA-BH-A0DG	0bc5744c-5fa3-45bb-87d0-70a02068b392	M0	6th	T2	-11204	NA	Breast Cancer	Breast Invasive Ductal Carcinoma	713	972	NA	30	NA	67.05	DiseaseFree	LIVING	67.05	Negative	NOT HISPANIC OR LATINO	Core needle biopsy	1360	NO	0	3	Pre (<6 months since LMP AND no prior bilateral ovariectomy AND not on estrogen replacement)	No	N0	Stage IIA	Infiltrating Ductal Carcinoma	NA	TRUE	IDC	3f104cf7-8de8-4e77-8baa-bad1bbb493ac	67.05	LIVING	TCGA-BH-A0DG.46B16DD0-68E6-4A7A-919B-758219D1E85C.pdf	46B16DD0-68E6-4A7A-919B-758219D1E85C	Alive	FEMALE	TUMOR FREE	0	NA	YES	No	BLACK OR AFRICAN AMERICAN	TCGA-BH-A0DG-01	Primary Tumor	1	NA
TCGA-BH-A0DK	f2bbfa9d-9a9d-4f46-9fde-378e4c44e2ad	M0	NA	T2	-18237	H-SCORE 260	Breast Cancer	Breast Invasive Ductal Carcinoma	423	254	NA	49	NA	13.9	DiseaseFree	LIVING	13.9	Negative	NA	Excisional Biopsy	240	NO	0	3	Pre (<6 months since LMP AND no prior bilateral ovariectomy AND not on estrogen replacement)	No	N0 (i-)	Stage IIA	Infiltrating Ductal Carcinoma	NA	TRUE	IDC	1acae6e0-3100-4de8-a436-e15cdbe1322b	13.9	LIVING	TCGA-BH-A0DK.1E3F22FC-3D82-4911-9C97-8CB87A3D131C.pdf	1E3F22FC-3D82-4911-9C97-8CB87A3D131C	Alive	FEMALE	TUMOR FREE	0	NA	NA	No	WHITE	TCGA-BH-A0DK-01	Primary Tumor	1	Sentinel node biopsy alone
TCGA-BH-A0DO	d3d4d709-ab34-4617-aa8c-51a3d0a3efe6	M0	6th	T1c	-28529	NA	Breast Cancer	Breast Invasive Ductal Carcinoma	525	454	NA	78	NA	54.01	DiseaseFree	LIVING	54.01	Negative	NOT HISPANIC OR LATINO	Core needle biopsy	80	NO	0	2	Post (prior bilateral ovariectomy OR >12 mo since LMP with no prior hysterectomy)	No	N0	Stage I	Infiltrating Ductal Carcinoma	NA	TRUE	IDC	8b5d38fb-e9ad-445c-b5d5-f054a5eafeb1	54.01	LIVING	TCGA-BH-A0DO.C75872B6-2260-41C3-9E21-91E4F52AD7EA.pdf	C75872B6-2260-41C3-9E21-91E4F52AD7EA	Alive	FEMALE	TUMOR FREE	0	NA	YES	Yes	WHITE	TCGA-BH-A0DO-01	Primary Tumor	1	NA
TCGA-BH-A0DQ	a851ca14-7bbf-455b-a054-ec03979a4247	M0	NA	T2	-15533	H-SCORE 136	Breast Cancer	Breast Invasive Ductal Carcinoma	98	190	NA	42	NA	3.22	DiseaseFree	LIVING	3.22	Negative	NA	Core needle biopsy	110	NO	0	25	Pre (<6 months since LMP AND no prior bilateral ovariectomy AND not on estrogen replacement)	No	N1	Stage IIB	Infiltrating Ductal Carcinoma	NA	TRUE	IDC	10285a0d-d8cc-4c20-a8a2-8891d9807599	3.22	LIVING	TCGA-BH-A0DQ.D644B589-A6ED-4DCC-97D4-751E22AE3A7D.pdf	D644B589-A6ED-4DCC-97D4-751E22AE3A7D	Alive	FEMALE	TUMOR FREE	1	NA	NA	No	WHITE	TCGA-BH-A0DQ-01	Primary Tumor	1	Sentinel lymph node biopsy plus axillary dissection
TCGA-BH-A0DS	fb57c598-b45b-478a-9d34-ca1f050d5b7c	M0	7th	T2	-25944	H-SCORE 190	Breast Cancer	Breast Invasive Ductal Carcinoma	78	79	NA	71	NA	2.56	DiseaseFree	LIVING	2.56	Negative	NA	Core needle biopsy	200	NO	0	14	Post (prior bilateral ovariectomy OR >12 mo since LMP with no prior hysterectomy)	No	N2a	Stage IIIA	Infiltrating Ductal Carcinoma	NA	TRUE	IDC	a99e45da-6933-4300-9c8a-e9d0f9e9c825	2.56	LIVING	TCGA-BH-A0DS.E4CBDC29-63E2-4CF0-B02F-16CA9C69F26E.pdf	E4CBDC29-63E2-4CF0-B02F-16CA9C69F26E	Alive	FEMALE	TUMOR FREE	8	NA	NA	No	WHITE	TCGA-BH-A0DS-01	Primary Tumor	1	Sentinel lymph node biopsy plus axillary dissection
TCGA-BH-A0DT	74f31744-0aed-4633-beec-4e203315f0b7	M0	6th	T1c	-15078	NA	Breast Cancer	Breast Invasive Ductal Carcinoma	1170	1044	NA	41	NA	78.94	DiseaseFree	LIVING	78.94	Negative	NA	Core needle biopsy	160	NO	0	18	Pre (<6 months since LMP AND no prior bilateral ovariectomy AND not on estrogen replacement)	No	N1a	Stage IIA	Infiltrating Ductal Carcinoma	NA	TRUE	IDC	eb11d414-2f0e-44a1-843c-ecacc7212e91	78.94	LIVING	TCGA-BH-A0DT.C0AFC806-9F96-484F-BF40-89B26ABF8714.pdf	C0AFC806-9F96-484F-BF40-89B26ABF8714	Alive	FEMALE	TUMOR FREE	1	NA	YES	No	WHITE	TCGA-BH-A0DT-01	Primary Tumor	1	NA
TCGA-BH-A0DX	035cb359-eac3-484a-9e88-3ddc739440a3	M0	6th	T1b	-22833	NA	Breast Cancer	Breast Invasive Ductal Carcinoma	1442	997	NA	62	NA	70.83	DiseaseFree	LIVING	70.83	Negative	NOT HISPANIC OR LATINO	Core needle biopsy	50	NO	0	11	Post (prior bilateral ovariectomy OR >12 mo since LMP with no prior hysterectomy)	No	N0	Stage I	Infiltrating Ductal Carcinoma	NA	TRUE	IDC	7b420e74-ed0d-416b-8355-9a80a61d6a4b	70.83	LIVING	TCGA-BH-A0DX.EBAB36DE-A97F-4F8B-806C-EF182519933A.pdf	EBAB36DE-A97F-4F8B-806C-EF182519933A	Alive	FEMALE	TUMOR FREE	0	NA	YES	No	WHITE	TCGA-BH-A0DX-01	Primary Tumor	1	NA
TCGA-BH-A0E2	8ace3b8c-f23e-48a9-a137-9e046bd9549b	M0	NA	T2	-18152	H-SCORE 300	Breast Cancer	Breast Invasive Ductal Carcinoma	376	210	NA	49	NA	14.29	DiseaseFree	LIVING	14.29	Negative	NA	Core needle biopsy	160	NO	0	26	Pre (<6 months since LMP AND no prior bilateral ovariectomy AND not on estrogen replacement)	No	N2a	Stage IIIA	Infiltrating Ductal Carcinoma	NA	TRUE	IDC	4c70c0b1-1566-4e39-9dec-5050f62cd0a8	14.29	LIVING	TCGA-BH-A0E2.29EDE507-90BA-4ABE-B3EF-559EBA4CCD56.pdf	29EDE507-90BA-4ABE-B3EF-559EBA4CCD56	Alive	FEMALE	TUMOR FREE	4	NA	NA	No	BLACK OR AFRICAN AMERICAN	TCGA-BH-A0E2-01	Primary Tumor	1	Axillary lymph node dissection alone
TCGA-BH-A0EA	1f601832-eee3-48fb-acf5-80c4a454f26e	M0	6th	T1c	-26548	NA	Breast Cancer	Breast Invasive Ductal Carcinoma	NA	567	991	72	NA	NA	NA	DECEASED	32.56	Negative	NOT HISPANIC OR LATINO	Core needle biopsy	220	NO	0	4	Post (prior bilateral ovariectomy OR >12 mo since LMP with no prior hysterectomy)	No	N1a	Stage IIA	Infiltrating Ductal Carcinoma	NA	TRUE	IDC	7f791228-dd77-4ab0-8227-d784a4c7fea1	32.56	DECEASED	TCGA-BH-A0EA.28231C7B-64EE-49AC-B7AB-9BADDDDCC17C.pdf	28231C7B-64EE-49AC-B7AB-9BADDDDCC17C	Dead	FEMALE	TUMOR FREE	2	NA	YES	Yes	WHITE	TCGA-BH-A0EA-01	Primary Tumor	1	NA
TCGA-BH-A0EI	22b35927-1c3f-4f98-ba42-deafc56b677a	M0	6th	T1c	-18741	NA	Breast Cancer	Breast Invasive Ductal Carcinoma	743	541	NA	51	NA	63.27	DiseaseFree	LIVING	63.27	Negative	NOT HISPANIC OR LATINO	Core needle biopsy	240	NO	0	2	Peri (6-12 months since last menstrual period)	No	N1a	Stage IIA	Infiltrating Ductal Carcinoma	NA	TRUE	IDC	4a4d5c63-8e41-487d-839a-f68f28ab9b82	63.27	LIVING	TCGA-BH-A0EI.DFB21194-30C7-430E-A53C-C38345209B1F.pdf	DFB21194-30C7-430E-A53C-C38345209B1F	Alive	FEMALE	TUMOR FREE	2	NA	YES	No	WHITE	TCGA-BH-A0EI-01	Primary Tumor	1	NA
TCGA-BH-A0GY	7d9d3522-ec3b-4efe-8c8e-c0e675276ef5	M0	NA	T2	-24493	H-Score 150	Breast Cancer	Breast Invasive Ductal Carcinoma	917	745	NA	67	NA	30.32	DiseaseFree	LIVING	30.32	Negative	NA	Core needle biopsy	200	NO	0	26	Post (prior bilateral ovariectomy OR >12 mo since LMP with no prior hysterectomy)	No	N1	Stage IIA	Infiltrating Ductal Carcinoma	NA	TRUE	IDC	a7e71eac-1768-4fc2-8eba-1576d22e0f43	30.32	LIVING	TCGA-BH-A0GY.A997FF30-F112-48BE-8FF1-15F8266A5E62.pdf	A997FF30-F112-48BE-8FF1-15F8266A5E62	Alive	FEMALE	TUMOR FREE	3	NA	NA	No	WHITE	TCGA-BH-A0GY-01	Primary Tumor	1	Sentinel lymph node biopsy plus axillary dissection
TCGA-BH-A0H7	2021ed1f-dc75-4701-b8b8-1386466e4802	M0	NA	T1c	-23972	H-SCORE 255	Breast Cancer	Breast Invasive Ductal Carcinoma	702	542	NA	65	NA	23.06	DiseaseFree	LIVING	23.06	Negative	NA	Core needle biopsy	440	NO	0	16	Post (prior bilateral ovariectomy OR >12 mo since LMP with no prior hysterectomy)	No	N2a	Stage IIIA	Infiltrating Ductal Carcinoma	NA	TRUE	IDC	69bfa6ce-ed46-4321-a107-347c49d68951	23.06	LIVING	TCGA-BH-A0H7.CC7D1177-1638-4A80-A3AA-266ADC260EC9.pdf	CC7D1177-1638-4A80-A3AA-266ADC260EC9	Alive	FEMALE	TUMOR FREE	6	NA	NA	No	WHITE	TCGA-BH-A0H7-01	Primary Tumor	1	Axillary lymph node dissection alone
TCGA-BH-A0HI	e0375a8b-a135-4103-a59d-39063fcf4a6f	M0	NA	T1c	-28644	H-Score 240	Breast Cancer	Breast Invasive Ductal Carcinoma	620	554	NA	78	NA	20.37	DiseaseFree	LIVING	20.37	Negative	NA	Core needle biopsy	20	NO	0	1	Post (prior bilateral ovariectomy OR >12 mo since LMP with no prior hysterectomy)	No	N0 (i-)	Stage IA	Infiltrating Ductal Carcinoma	NA	TRUE	IDC	838f924a-989c-4642-ba15-d711df6ccb37	20.37	LIVING	TCGA-BH-A0HI.EE9E0908-05D2-4F26-B3C2-2B40A48FEA6D.pdf	EE9E0908-05D2-4F26-B3C2-2B40A48FEA6D	Alive	FEMALE	TUMOR FREE	0	0	NA	No	WHITE	TCGA-BH-A0HI-01	Primary Tumor	1	Sentinel node biopsy alone
TCGA-BH-A0HO	8332806e-f547-4aae-89af-6d5bec831fd2	M0	NA	T1c	-17710	H-Score 200	Breast Cancer	Breast Invasive Ductal Carcinoma	76	224	NA	48	NA	2.5	DiseaseFree	LIVING	2.5	Negative	NA	Core needle biopsy	110	NO	0	18	Pre (<6 months since LMP AND no prior bilateral ovariectomy AND not on estrogen replacement)	No	N1a	Stage IIA	Infiltrating Ductal Carcinoma	NA	TRUE	IDC	02c8bf84-4816-49a9-b5d1-0edebb8627c7	2.5	LIVING	TCGA-BH-A0HO.C9AD69EB-506A-4442-B1C2-C8F09B519CB2.pdf	C9AD69EB-506A-4442-B1C2-C8F09B519CB2	Alive	FEMALE	TUMOR FREE	1	1	NA	No	WHITE	TCGA-BH-A0HO-01	Primary Tumor	1	Sentinel lymph node biopsy plus axillary dissection
TCGA-BH-A0HX	3b01d064-8c00-4972-9f07-407eac8e7534	M0	NA	T2	-19900	H-Score 270	Breast Cancer	Breast Invasive Ductal Carcinoma	829	672	NA	54	NA	27.23	DiseaseFree	LIVING	27.23	Negative	NA	Core needle biopsy	190	NO	0	24	Post (prior bilateral ovariectomy OR >12 mo since LMP with no prior hysterectomy)	No	N1a	Stage IIB	Infiltrating Ductal Carcinoma	NA	TRUE	IDC	989c2df5-5183-4daa-a8da-fc9ab18a437c	27.23	LIVING	TCGA-BH-A0HX.8C4FEB77-99B6-4C73-9751-508953A874DC.pdf	8C4FEB77-99B6-4C73-9751-508953A874DC	Alive	FEMALE	TUMOR FREE	2	2	NA	No	WHITE	TCGA-BH-A0HX-01	Primary Tumor	1	Sentinel lymph node biopsy plus axillary dissection
TCGA-BH-A0W7	9f80649b-a249-4fb5-97ad-059a30e13fea	M0	6th	T1c	-17996	NA	Breast Cancer	Breast Invasive Ductal Carcinoma	558	869	NA	49	NA	44.78	DiseaseFree	LIVING	44.78	Negative	NOT HISPANIC OR LATINO	Core needle biopsy	80	NO	0	2	NA	No	N0 (i-)	Stage I	Infiltrating Ductal Carcinoma	NA	TRUE	IDC	e61873d5-bfd2-4fcc-9f9e-ca80779d36b7	44.78	LIVING	TCGA-BH-A0W7.DCDEE014-3447-4DA3-A14F-48C6AED053D2.pdf	DCDEE014-3447-4DA3-A14F-48C6AED053D2	Alive	FEMALE	TUMOR FREE	0	0	NA	No	WHITE	TCGA-BH-A0W7-01	Primary Tumor	1	Sentinel node biopsy alone
TCGA-BH-A18F	bfd49783-1767-469b-9d79-7822301c5efc	M0	7th	T2	-18594	NA	Breast Cancer	Breast Invasive Ductal Carcinoma	268	114	NA	50	NA	32.88	DiseaseFree	LIVING	32.88	Negative	NOT HISPANIC OR LATINO	Core needle biopsy	200	NO	0	1	Peri (6-12 months since last menstrual period)	No	N0	Stage IIA	Infiltrating Ductal Carcinoma	NA	TRUE	IDC	adbf4056-e7d4-4282-8771-f2d6029386ab	32.88	LIVING	TCGA-BH-A18F.771497E1-473E-421A-A149-CFA58E95B728.pdf	771497E1-473E-421A-A149-CFA58E95B728	Alive	FEMALE	TUMOR FREE	0	NA	YES	No	WHITE	TCGA-BH-A18F-01	Primary Tumor	1	Sentinel node biopsy alone
TCGA-BH-A18J	cc074b7f-d3b2-4880-902e-bf10e667b665	M1	5th	T4b	-20678	NA	Breast Cancer	Breast Invasive Ductal Carcinoma	NA	3948	612	56	NA	NA	NA	DECEASED	20.11	Negative	NOT HISPANIC OR LATINO	NA	640	NO	0	NA	NA	No	N2	Stage IV	Infiltrating Ductal Carcinoma	NA	TRUE	IDC	044f9b74-9a16-432e-acac-78c399c001bc	20.11	DECEASED	TCGA-BH-A18J.589BC4DD-0079-4106-A2E6-9A48E9BD7DE2.pdf	589BC4DD-0079-4106-A2E6-9A48E9BD7DE2	Dead	FEMALE	WITH TUMOR	NA	NA	NA	No	WHITE	TCGA-BH-A18J-01	Primary Tumor	1	NA
TCGA-BH-A18N	665dd3d3-779c-4abd-b5d7-13342340451d	M0	NA	T2	-32404	NA	Breast Cancer	Breast Invasive Ductal Carcinoma	NA	3374	1148	88	NA	NA	NA	DECEASED	37.71	Negative	NOT HISPANIC OR LATINO	Fine needle aspiration biopsy	350	NO	0	26	NA	No	N1b	Stage IIA	Infiltrating Ductal Carcinoma	NA	TRUE	IDC	dba36215-670e-400f-864e-a46702d49240	37.71	DECEASED	TCGA-BH-A18N.60E8A9CF-3E2D-4E36-947D-448BA27C6561.pdf	60E8A9CF-3E2D-4E36-947D-448BA27C6561	Dead	FEMALE	NA	2	2	YES	No	WHITE	TCGA-BH-A18N-01	Primary Tumor	1	Axillary lymph node dissection alone
TCGA-BH-A1ES	51ccbf1b-7cae-44ba-991a-11eda8b8c404	M0	5th	T2	-13138	NA	NA	NA	NA	NA	3462	35	NA	NA	NA	DECEASED	113.73	NA	NOT HISPANIC OR LATINO	Tumor resection	220	NA	0	4	Pre (<6 months since LMP AND no prior bilateral ovariectomy AND not on estrogen replacement)	No	N1a	Stage IIB	Infiltrating Ductal Carcinoma	NA	NA	NA	NA	113.73	DECEASED	NA	9B2253AB-2C41-4E7A-9178-B690FFD9FF78	Dead	FEMALE	WITH TUMOR	1	NA	YES	No	WHITE	TCGA-BH-A1ES-06	NA	1	NA
TCGA-BH-A1ET	8986a141-eae7-4157-b695-02cc6fc3b071	M0	5th	T1	-20425	NA	Breast Cancer	Breast Invasive Ductal Carcinoma	NA	4137	2520	55	NA	NA	NA	DECEASED	82.79	NA	NOT HISPANIC OR LATINO	Fine needle aspiration biopsy	590	NO	0	19	NA	No	N0	Stage I	Infiltrating Ductal Carcinoma	NA	TRUE	IDC	2190d984-3941-41d4-b6de-d0aa76f3570d	82.79	DECEASED	TCGA-BH-A1ET.E66D3DF8-1605-4EFD-AAFA-74F82366FD16.pdf	E66D3DF8-1605-4EFD-AAFA-74F82366FD16	Dead	FEMALE	TUMOR FREE	1	NA	YES	No	WHITE	TCGA-BH-A1ET-01	Primary Tumor	1	NA
TCGA-BH-A1EY	0741b5db-4405-42ba-b63a-c6ee4f341480	M0	5th	T2	-28940	NA	Breast Cancer	Breast Invasive Ductal Carcinoma	NA	3840	538	79	NA	13.01	Recurred/Progressed	DECEASED	17.67	NA	NOT HISPANIC OR LATINO	Core needle biopsy	290	NO	0	12	Post (prior bilateral ovariectomy OR >12 mo since LMP with no prior hysterectomy)	No	N0	Stage IIA	Infiltrating Ductal Carcinoma	NA	TRUE	IDC	14193a12-5601-4f0c-90aa-ecd24d6ac41b	17.67	DECEASED	TCGA-BH-A1EY.2ED10396-96FF-4705-93AE-82FB9A80EC28.pdf	2ED10396-96FF-4705-93AE-82FB9A80EC28	Dead	FEMALE	WITH TUMOR	0	NA	YES	No	WHITE	TCGA-BH-A1EY-01	Primary Tumor	1	NA
TCGA-BH-A1F5	e663954c-05a8-479a-a623-400c1eb5efc6	M0	5th	T1c	-22842	NA	Breast Cancer	Breast Invasive Ductal Carcinoma	NA	3091	2712	62	NA	NA	NA	DECEASED	89.09	NA	NOT HISPANIC OR LATINO	Core needle biopsy	120	NO	0	4	NA	No	N1a	Stage IIA	Infiltrating Ductal Carcinoma	NA	TRUE	IDC	5cd62b0e-902e-492c-843d-5d8aa6964dc5	89.09	DECEASED	TCGA-BH-A1F5.F70DE761-F081-4F4C-AD22-9A166CF78CA8.pdf	F70DE761-F081-4F4C-AD22-9A166CF78CA8	Dead	FEMALE	TUMOR FREE	1	NA	YES	Yes	WHITE	TCGA-BH-A1F5-01	Primary Tumor	1	NA
TCGA-BH-A1FG	d4e7426c-9739-4585-9114-e564b13c7c02	M0	5th	T1c	-32295	NA	Breast Cancer	Breast Invasive Ductal Carcinoma	NA	4460	3736	88	NA	NA	NA	DECEASED	122.73	NA	NOT HISPANIC OR LATINO	Excisional Biopsy	120	NO	0	NA	Post (prior bilateral ovariectomy OR >12 mo since LMP with no prior hysterectomy)	No	NX	Stage I	Infiltrating Ductal Carcinoma	NA	TRUE	IDC	33f49b4e-924e-4590-8afa-e17403602137	122.73	DECEASED	TCGA-BH-A1FG.49927626-EB84-4A79-8073-67818722123A.pdf	49927626-EB84-4A79-8073-67818722123A	Dead	FEMALE	NA	NA	NA	NA	No	WHITE	TCGA-BH-A1FG-01	Primary Tumor	1	NA
TCGA-BH-A201	3bf81a9f-abb4-4495-a514-fd3865e13a03	M0	7th	T1	-23423	NA	Breast Cancer	Breast Invasive Ductal Carcinoma	210	86	NA	64	NA	28.12	DiseaseFree	LIVING	28.12	NA	NOT HISPANIC OR LATINO	Core needle biopsy	120	NO	0	2	Post (prior bilateral ovariectomy OR >12 mo since LMP with no prior hysterectomy)	No	N0	Stage IA	Infiltrating Ductal Carcinoma	NA	TRUE	IDC	7893162b-3d19-4c54-86ee-aa4884d84e8a	28.12	LIVING	TCGA-BH-A201.6AE92F6F-E29D-43B6-AF1E-F15720C1AAE8.pdf	6AE92F6F-E29D-43B6-AF1E-F15720C1AAE8	Alive	FEMALE	TUMOR FREE	0	NA	YES	No	WHITE	TCGA-BH-A201-01	Primary Tumor	1	NA
TCGA-BH-A42V	57CF380D-AB52-467F-B9AE-740B2F84C820	M0	7th	T1c	-15158	NA	Breast Cancer	Breast Invasive Ductal Carcinoma	272	197	NA	41	NO	20.86	DiseaseFree	LIVING	20.86	Positive	NOT HISPANIC OR LATINO	Core needle biopsy	60	NO	0	3	Pre (<6 months since LMP AND no prior bilateral ovariectomy AND not on estrogen replacement)	No	N1mi	Stage IB	Infiltrating Ductal Carcinoma	NO	TRUE	IDC	2CF478D5-5400-4724-BF36-89BF1DF26284	20.86	LIVING	TCGA-BH-A42V.5BB5CEFD-CC07-4451-A774-25FB146067C7.pdf	5BB5CEFD-CC07-4451-A774-25FB146067C7	Alive	FEMALE	TUMOR FREE	1	NA	YES	No	BLACK OR AFRICAN AMERICAN	TCGA-BH-A42V-01	Primary Tumor	1	Sentinel node biopsy alone
TCGA-C8-A12N	b8a615f9-d19b-4b09-8ec8-0674e5c648cd	M0	6th	T2	-21428	NA	Breast Cancer	Breast Invasive Ductal Carcinoma	0	57	NA	58	NA	11.76	DiseaseFree	LIVING	11.76	Negative	NOT HISPANIC OR LATINO	Other method, specify:	290	NO	0	10	Post (prior bilateral ovariectomy OR >12 mo since LMP with no prior hysterectomy)	No	N0 (i-)	Stage IIA	Infiltrating Ductal Carcinoma	NA	TRUE	IDC	3f2c52a6-d79d-407d-9c71-11a58ab4e129	11.76	LIVING	TCGA-C8-A12N.A845013D-BF15-42FB-8BFE-FCE206E943FE.pdf	A845013D-BF15-42FB-8BFE-FCE206E943FE	Alive	FEMALE	TUMOR FREE	NA	NA	NA	No	ASIAN	TCGA-C8-A12N-01	Primary Tumor	1	Axillary lymph node dissection alone
TCGA-C8-A12O	83f26720-007c-42c9-a7de-7484bf8afa89	M0	6th	T2	-18506	NA	Breast Cancer	Breast Invasive Ductal Carcinoma	0	57	NA	50	NA	12.65	DiseaseFree	LIVING	12.65	Negative	NOT HISPANIC OR LATINO	Other method, specify:	650	NO	0	10	Pre (<6 months since LMP AND no prior bilateral ovariectomy AND not on estrogen replacement)	No	N0 (i-)	Stage IIA	Infiltrating Ductal Carcinoma	NA	TRUE	IDC	2c66d45a-c014-4fbe-9ff2-4ca17ec59ba9	12.65	LIVING	TCGA-C8-A12O.273152AA-7B4C-4AE5-9231-1A3160058C74.pdf	273152AA-7B4C-4AE5-9231-1A3160058C74	Alive	FEMALE	TUMOR FREE	NA	NA	NA	No	ASIAN	TCGA-C8-A12O-01	Primary Tumor	1	Axillary lymph node dissection alone
TCGA-C8-A1HI	444374f8-9282-439c-af00-0f828edcbff3	M0	6th	T2	NA	NA	Breast Cancer	Breast Invasive Ductal Carcinoma	0	120	NA	40	NA	11.27	DiseaseFree	LIVING	11.27	Negative	NOT HISPANIC OR LATINO	Other method, specify:	490	NO	0	6	Pre (<6 months since LMP AND no prior bilateral ovariectomy AND not on estrogen replacement)	Yes	N2	Stage IIIA	Infiltrating Ductal Carcinoma	NA	TRUE	IDC	f0471d79-d107-4809-976e-fe5b231f0e9d	11.27	LIVING	TCGA-C8-A1HI.04EF4A48-80E1-4567-BB61-2B542F715266.pdf	04EF4A48-80E1-4567-BB61-2B542F715266	Alive	FEMALE	TUMOR FREE	NA	NA	YES	No	ASIAN	TCGA-C8-A1HI-01	Primary Tumor	1	Axillary lymph node dissection alone
TCGA-C8-A1HO	b3354b72-2637-4edc-9a95-e55801d3ac13	M0	6th	T3	-12715	NA	Breast Cancer	Breast Invasive Ductal Carcinoma	0	52	NA	34	NA	12.32	DiseaseFree	LIVING	12.32	Negative	NOT HISPANIC OR LATINO	Tumor resection	380	NO	0	NA	Pre (<6 months since LMP AND no prior bilateral ovariectomy AND not on estrogen replacement)	No	N3	Stage IIIC	Infiltrating Ductal Carcinoma	NA	TRUE	IDC	6e7092aa-e92c-4d9b-8ed1-f8c32f39fe80	12.32	LIVING	TCGA-C8-A1HO.24B1FA5C-7D84-4CE5-B094-2358ECE73C10.pdf	24B1FA5C-7D84-4CE5-B094-2358ECE73C10	Alive	FEMALE	TUMOR FREE	NA	NA	NO	No	ASIAN	TCGA-C8-A1HO-01	Primary Tumor	1	NA
TCGA-D8-A141	42f6f503-4cf6-4a8e-b5fe-b44bccf6b38b	M0	7th	T1c	-14626	manual counting	Breast Cancer	Breast Invasive Ductal Carcinoma	113	205	NA	40	NA	20.57	DiseaseFree	LIVING	20.57	Negative	NOT HISPANIC OR LATINO	Fine needle aspiration biopsy	120	NO	0	15	Indeterminate (neither Pre or Postmenopausal)	No	N1	NA	Infiltrating Ductal Carcinoma	NA	FALSE	IDC	be0c070b-a114-4bae-9409-33f216bbfd4f	20.57	LIVING	TCGA-D8-A141.AA6F84C8-D0B4-446F-A8A7-8CE7F9D07ECF.pdf	AA6F84C8-D0B4-446F-A8A7-8CE7F9D07ECF	Alive	FEMALE	NA	1	NA	YES	No	WHITE	TCGA-D8-A141-01	Primary Tumor	1	Axillary lymph node dissection alone
TCGA-D8-A146	03da7a65-fa2f-42cb-a709-5fe8736f21d3	MX	7th	T2	-20861	manual counting	Breast Cancer	Breast Invasive Ductal Carcinoma	344	221	NA	57	NA	21.12	DiseaseFree	LIVING	21.12	Negative	NOT HISPANIC OR LATINO	Fine needle aspiration biopsy	230	NO	0	11	Post (prior bilateral ovariectomy OR >12 mo since LMP with no prior hysterectomy)	Yes	N0	Stage IIA	Infiltrating Ductal Carcinoma	NA	FALSE	IDC	e8232960-f69e-4491-9cf0-ed7bdcf20031	21.12	LIVING	TCGA-D8-A146.79749F5D-329A-400D-8511-C4CF479C1FCC.pdf	79749F5D-329A-400D-8511-C4CF479C1FCC	Alive	FEMALE	NA	0	NA	YES	Yes	WHITE	TCGA-D8-A146-01	Primary Tumor	1	Axillary lymph node dissection alone
TCGA-D8-A1JH	4d1bf9e6-5837-4aed-b568-92f014ed5a4b	M0	7th	T1c	-20497	manual counting	Breast Cancer	Breast Invasive Ductal Carcinoma	284	263	NA	56	NA	13.99	DiseaseFree	LIVING	13.99	Negative	NOT HISPANIC OR LATINO	Fine needle aspiration biopsy	140	NO	0	9	Post (prior bilateral ovariectomy OR >12 mo since LMP with no prior hysterectomy)	No	N0	Stage IA	Infiltrating Ductal Carcinoma	NA	FALSE	IDC	8d84c9f4-6f19-42a6-9f55-8b4ccafc6117	13.99	LIVING	TCGA-D8-A1JH.49C79E09-2F69-4089-BFB1-53197DA09A46.pdf	49C79E09-2F69-4089-BFB1-53197DA09A46	Alive	FEMALE	TUMOR FREE	NA	NA	YES	No	WHITE	TCGA-D8-A1JH-01	Primary Tumor	1	Axillary lymph node dissection alone
TCGA-D8-A1JP	752f4773-5a12-4485-a1f6-896e148ddf4d	M0	7th	T1c	-26862	manual counting	Breast Cancer	Breast Invasive Ductal Carcinoma	167	292	NA	73	NA	20.99	DiseaseFree	LIVING	20.99	Negative	NOT HISPANIC OR LATINO	Fine needle aspiration biopsy	430	NO	0	1	Post (prior bilateral ovariectomy OR >12 mo since LMP with no prior hysterectomy)	No	N0	Stage IA	Infiltrating Ductal Carcinoma	NA	FALSE	IDC	bdc13064-e554-4a1e-9037-03187bcb3507	20.99	LIVING	TCGA-D8-A1JP.1B61F1C1-8B19-4D9C-B6B9-87EEE350A472.pdf	1B61F1C1-8B19-4D9C-B6B9-87EEE350A472	Alive	FEMALE	NA	NA	NA	YES	No	WHITE	TCGA-D8-A1JP-01	Primary Tumor	1	Sentinel node biopsy alone
TCGA-D8-A1XB	d2694b09-7844-4496-865c-5d3d8cd03330	M0	7th	T2	-22976	% IHC	Breast Cancer	Breast Invasive Ductal Carcinoma	201	251	NA	62	NA	18.13	DiseaseFree	LIVING	18.13	Negative	NOT HISPANIC OR LATINO	Core needle biopsy	210	NO	0	10	Post (prior bilateral ovariectomy OR >12 mo since LMP with no prior hysterectomy)	No	N1a	Stage IIB	Infiltrating Ductal Carcinoma	NA	FALSE	IDC	5faa442d-a995-48aa-a52c-a7efe6f56cab	18.13	LIVING	TCGA-D8-A1XB.B7367E27-2A40-4E8F-8975-D5665E6506D9.pdf	B7367E27-2A40-4E8F-8975-D5665E6506D9	Alive	FEMALE	TUMOR FREE	1	0	YES	No	WHITE	TCGA-D8-A1XB-01	Primary Tumor	1	Axillary lymph node dissection alone
TCGA-D8-A1XG	de531604-bd1a-49df-96c2-6de3ae703f1d	M0	7th	T4b	-31748	% IHC	Breast Cancer	Breast Invasive Ductal Carcinoma	75	169	NA	86	NA	14.72	DiseaseFree	LIVING	14.72	Negative	NOT HISPANIC OR LATINO	Other method, specify:	590	NO	0	2	Post (prior bilateral ovariectomy OR >12 mo since LMP with no prior hysterectomy)	No	N1a	Stage IIIB	Infiltrating Ductal Carcinoma	NA	FALSE	IDC	be145e7b-25ee-409a-8c9c-5e17c9b6c5aa	14.72	LIVING	TCGA-D8-A1XG.AA869507-1B46-4812-8EC5-A4E01C588E6E.pdf	AA869507-1B46-4812-8EC5-A4E01C588E6E	Alive	FEMALE	TUMOR FREE	2	0	YES	No	WHITE	TCGA-D8-A1XG-01	Primary Tumor	1	Axillary lymph node dissection alone
TCGA-D8-A1XU	332148f5-f070-4c20-8eb1-4d8c0673aa52	M0	7th	T1c	-20715	% IHC	Breast Cancer	Breast Invasive Ductal Carcinoma	150	102	NA	56	NA	12.98	DiseaseFree	LIVING	12.98	Negative	NOT HISPANIC OR LATINO	Core needle biopsy	210	NO	0	1	Post (prior bilateral ovariectomy OR >12 mo since LMP with no prior hysterectomy)	No	N0	Stage IA	Infiltrating Ductal Carcinoma	NA	FALSE	IDC	4fbe5e67-d18a-48d5-bd88-19a2f4c01c8d	12.98	LIVING	TCGA-D8-A1XU.845F8FCF-CF3C-4CEF-B673-A57DE626939C.pdf	845F8FCF-CF3C-4CEF-B673-A57DE626939C	Alive	FEMALE	TUMOR FREE	0	0	YES	No	WHITE	TCGA-D8-A1XU-01	Primary Tumor	1	Sentinel node biopsy alone
TCGA-D8-A27L	6020d1b4-ee20-4cc9-82a3-340b5e3122f1	M0	7th	T1c	-18025	manual counting	Breast Cancer	Breast Invasive Ductal Carcinoma	126	84	NA	49	NA	16.39	DiseaseFree	LIVING	16.39	Negative	NOT HISPANIC OR LATINO	Core needle biopsy	220	NO	0	16	Post (prior bilateral ovariectomy OR >12 mo since LMP with no prior hysterectomy)	No	N2a	Stage IIIA	Infiltrating Ductal Carcinoma	NA	FALSE	IDC	29ba933a-c5f0-4637-b741-ee9739f02cd2	16.39	LIVING	TCGA-D8-A27L.1281F503-C256-4DFF-A3BD-BD5E51CE4249.pdf	1281F503-C256-4DFF-A3BD-BD5E51CE4249	Alive	FEMALE	TUMOR FREE	2	NA	YES	No	WHITE	TCGA-D8-A27L-01	Primary Tumor	1	Sentinel lymph node biopsy plus axillary dissection
TCGA-D8-A27P	c54d5507-bba5-4a1e-8885-3c3b1eed13c1	M0	7th	T1c	-23576	manual counting	Breast Cancer	Breast Invasive Ductal Carcinoma	23	37	NA	64	NA	1.61	DiseaseFree	LIVING	1.61	Negative	NOT HISPANIC OR LATINO	Other method, specify:	100	NO	0	1	Post (prior bilateral ovariectomy OR >12 mo since LMP with no prior hysterectomy)	No	N0	Stage IA	Infiltrating Ductal Carcinoma	NA	FALSE	IDC	6fe6d586-3b5d-4cd4-acb8-5691936441b9	1.61	LIVING	TCGA-D8-A27P.ACC0A0E7-218F-4112-AC74-9F5D5A512DD3.pdf	ACC0A0E7-218F-4112-AC74-9F5D5A512DD3	Alive	FEMALE	TUMOR FREE	0	NA	YES	No	WHITE	TCGA-D8-A27P-01	Primary Tumor	1	Sentinel node biopsy alone
TCGA-E2-A14Q	303a1d77-a37a-4966-a4a4-9981d99ba1b4	M0	6th	T2	-18507	Allred score 5+3 = 8	Breast Cancer	Breast Invasive Ductal Carcinoma	974	960	NA	50	NA	38.21	DiseaseFree	LIVING	38.21	Negative	NOT HISPANIC OR LATINO	Tumor resection	110	NO	0	7	Pre (<6 months since LMP AND no prior bilateral ovariectomy AND not on estrogen replacement)	No	N1mi	Stage IIB	Infiltrating Ductal Carcinoma	NA	FALSE	IDC	10f2905c-6bac-4050-9327-926c5c4de29f	38.21	LIVING	TCGA-E2-A14Q.42A1A073-69B4-4A66-A998-BE4366E0C89C.pdf	42A1A073-69B4-4A66-A998-BE4366E0C89C	Alive	FEMALE	TUMOR FREE	1	NA	YES	No	WHITE	TCGA-E2-A14Q-01	Primary Tumor	1	Sentinel lymph node biopsy plus axillary dissection
TCGA-E2-A154	24e39609-9645-43e5-960b-db5446eaea65	M0	6th	T1c	-24999	NA	Breast Cancer	Breast Invasive Ductal Carcinoma	325	461	NA	68	NA	19.42	DiseaseFree	LIVING	19.42	Negative	NOT HISPANIC OR LATINO	Tumor resection	400	NO	0	2	Post (prior bilateral ovariectomy OR >12 mo since LMP with no prior hysterectomy)	No	N0	Stage I	Infiltrating Ductal Carcinoma	NA	FALSE	IDC	093150bc-9ea8-4729-8693-32fe1d9690d2	19.42	LIVING	TCGA-E2-A154.8F8DCA87-B27A-429C-952A-186F8D4502AE.pdf	8F8DCA87-B27A-429C-952A-186F8D4502AE	Alive	FEMALE	TUMOR FREE	0	NA	YES	No	WHITE	TCGA-E2-A154-01	Primary Tumor	1	Sentinel node biopsy alone
TCGA-E2-A156	f05d314c-5ec5-4e2a-b785-9a702716f111	M0	6th	T1c	-22422	NA	Breast Cancer	Breast Invasive Ductal Carcinoma	481	447	NA	61	NA	23.85	DiseaseFree	LIVING	23.85	Negative	NOT HISPANIC OR LATINO	Tumor resection	190	NO	0	3	Post (prior bilateral ovariectomy OR >12 mo since LMP with no prior hysterectomy)	No	N0	Stage I	Infiltrating Ductal Carcinoma	NA	FALSE	IDC	9d39f2cf-84b5-45ba-8c40-0a42d8f303b7	23.85	LIVING	TCGA-E2-A156.EF28484E-82C7-4988-A6E0-DDDA555652EA.pdf	EF28484E-82C7-4988-A6E0-DDDA555652EA	Alive	FEMALE	TUMOR FREE	0	NA	YES	No	WHITE	TCGA-E2-A156-01	Primary Tumor	1	Sentinel node biopsy alone
TCGA-E2-A15F	ec77a23d-84f5-47e4-bf2a-fa1c03baf3db	M0	6th	T1c	-23660	NA	Breast Cancer	Breast Invasive Ductal Carcinoma	469	360	NA	64	NA	21.62	DiseaseFree	LIVING	21.62	Negative	NOT HISPANIC OR LATINO	Tumor resection	190	NO	0	3	Post (prior bilateral ovariectomy OR >12 mo since LMP with no prior hysterectomy)	No	N0	Stage I	Infiltrating Ductal Carcinoma	NA	FALSE	IDC	996911f9-c9fe-48d8-aa35-5672610e72fb	21.62	LIVING	TCGA-E2-A15F.19360B66-C514-4EE1-ACD7-08873828133E.pdf	19360B66-C514-4EE1-ACD7-08873828133E	Alive	FEMALE	TUMOR FREE	0	NA	YES	No	WHITE	TCGA-E2-A15F-01	Primary Tumor	1	Sentinel node biopsy alone
TCGA-E2-A1B4	dbb2da92-99dd-400c-bc05-e87d7273656c	M0	6th	T1c	-27241	Allred score 5+3 = 8	Breast Cancer	Breast Invasive Ductal Carcinoma	911	798	NA	74	NA	NA	NA	DECEASED	32.98	Negative	NOT HISPANIC OR LATINO	Tumor resection	110	NO	0	4	Post (prior bilateral ovariectomy OR >12 mo since LMP with no prior hysterectomy)	No	N2a	Stage IIIA	Infiltrating Ductal Carcinoma	NA	TRUE	IDC	0edb299d-861a-4141-9d5c-132d8c970547	32.98	DECEASED	TCGA-E2-A1B4.2F35A09A-7EB3-484C-9738-664C8914C116.pdf	2F35A09A-7EB3-484C-9738-664C8914C116	Dead	FEMALE	TUMOR FREE	3	NA	YES	No	WHITE	TCGA-E2-A1B4-01	Primary Tumor	1	Sentinel node biopsy alone
TCGA-E2-A1IF	718db047-9f32-48c4-98c9-515218441bca	M0	6th	T1c	-27341	allred score 5+3=8	Breast Cancer	Breast Invasive Ductal Carcinoma	956	932	NA	74	NA	37.39	DiseaseFree	LIVING	37.39	Negative	NOT HISPANIC OR LATINO	Tumor resection	70	NO	0	4	Post (prior bilateral ovariectomy OR >12 mo since LMP with no prior hysterectomy)	No	N0	Stage I	Infiltrating Ductal Carcinoma	NA	FALSE	IDC	5b62628a-b301-4d60-9213-396e3fc5a3ed	37.39	LIVING	TCGA-E2-A1IF.9E2EF2C8-A60D-443D-99B6-205B7053175A.pdf	9E2EF2C8-A60D-443D-99B6-205B7053175A	Alive	FEMALE	TUMOR FREE	0	NA	YES	No	WHITE	TCGA-E2-A1IF-01	Primary Tumor	1	Sentinel node biopsy alone
TCGA-E2-A1IG	bc0bc70f-c6cf-4dbc-9dc3-8b7bc5f381a4	M0	6th	T2	-16757	NA	Breast Cancer	Breast Invasive Ductal Carcinoma	755	679	NA	45	NA	70.3	DiseaseFree	LIVING	70.3	Negative	NOT HISPANIC OR LATINO	Tumor resection	180	NO	0	3	Pre (<6 months since LMP AND no prior bilateral ovariectomy AND not on estrogen replacement)	No	N1mi	Stage IIB	Infiltrating Ductal Carcinoma	NA	FALSE	IDC	5e429dd7-787c-4e7d-b672-b000b7b57929	70.3	LIVING	TCGA-E2-A1IG.ECD02213-B048-4776-B09B-982FE1260F80.pdf	ECD02213-B048-4776-B09B-982FE1260F80	Alive	FEMALE	TUMOR FREE	1	NA	YES	No	WHITE	TCGA-E2-A1IG-01	Primary Tumor	1	Sentinel node biopsy alone
TCGA-E2-A1IN	f43d622f-eed5-4933-adc6-ae9ad1e33028	M0	7th	T1c	-22199	allred score 5+3=8	Breast Cancer	Breast Invasive Ductal Carcinoma	392	368	NA	60	NA	22.17	DiseaseFree	LIVING	22.17	Negative	NOT HISPANIC OR LATINO	Tumor resection	20	NO	0	2	Post (prior bilateral ovariectomy OR >12 mo since LMP with no prior hysterectomy)	No	N0	Stage I	Infiltrating Ductal Carcinoma	NA	FALSE	IDC	24153fe0-2c47-456a-b344-874a0e28de4d	22.17	LIVING	TCGA-E2-A1IN.CC0B1145-B242-45BD-A946-B14BA5A9E923.pdf	CC0B1145-B242-45BD-A946-B14BA5A9E923	Alive	FEMALE	TUMOR FREE	0	NA	YES	No	WHITE	TCGA-E2-A1IN-01	Primary Tumor	1	Sentinel node biopsy alone
TCGA-E2-A1IU	001cef41-ff86-4d3f-a140-a647ac4b10a1	M0	7th	T1c	-22279	NA	Breast Cancer	Breast Invasive Ductal Carcinoma	127	136	NA	60	NA	11.07	DiseaseFree	LIVING	11.07	Negative	NOT HISPANIC OR LATINO	Tumor resection	270	NO	0	11	Post (prior bilateral ovariectomy OR >12 mo since LMP with no prior hysterectomy)	No	N0 (mol+)	Stage IA	Infiltrating Ductal Carcinoma	NA	FALSE	IDC	92058c44-a484-4e08-b1fe-dfe2f03a0aa1	11.07	LIVING	TCGA-E2-A1IU.ACE20EC5-2822-4F50-949E-E194C59F0FCD.pdf	ACE20EC5-2822-4F50-949E-E194C59F0FCD	Alive	FEMALE	TUMOR FREE	0	NA	YES	No	WHITE	TCGA-E2-A1IU-01	Primary Tumor	1	Sentinel node biopsy alone
TCGA-E2-A1L9	5ea18514-51ad-4844-abea-15e82f0b10c9	M0	6th	T1c	-14868	NA	Breast Cancer	Breast Invasive Ductal Carcinoma	388	465	NA	40	NA	19.65	DiseaseFree	LIVING	19.65	Negative	NOT HISPANIC OR LATINO	Tumor resection	40	NO	0	2	Pre (<6 months since LMP AND no prior bilateral ovariectomy AND not on estrogen replacement)	No	N1mi	Stage IIA	Infiltrating Ductal Carcinoma	NA	FALSE	IDC	644c9a14-09da-4382-a6d1-dce67f25a4ff	19.65	LIVING	TCGA-E2-A1L9.97B6C43B-4C7D-49FC-BA49-00D2DF41827D.pdf	97B6C43B-4C7D-49FC-BA49-00D2DF41827D	Alive	FEMALE	TUMOR FREE	1	NA	YES	No	WHITE	TCGA-E2-A1L9-01	Primary Tumor	1	Sentinel node biopsy alone
TCGA-E9-A1NE	3d676bba-154b-4d22-ab59-d4d4da051b94	M0	7th	T2	-10564	NA	Breast Cancer	Breast Mixed Ductal and Lobular Carcinoma	0	31	NA	28	NA	35.74	DiseaseFree	LIVING	35.74	Negative	NOT HISPANIC OR LATINO	Tumor resection	280	NO	0	2	Pre (<6 months since LMP AND no prior bilateral ovariectomy AND not on estrogen replacement)	No	N1	Stage IIB	Infiltrating Ductal Carcinoma	NA	TRUE	MDLC	0ca24149-4cc4-4ad1-b448-4cc33fef851e	35.74	LIVING	TCGA-E9-A1NE.CF6E29A2-FAE6-45BB-B625-33877887A89E.pdf	CF6E29A2-FAE6-45BB-B625-33877887A89E	Alive	FEMALE	TUMOR FREE	1	0	YES	No	WHITE	TCGA-E9-A1NE-01	Primary Tumor	1	Axillary lymph node dissection alone
TCGA-E9-A1NG	659b0170-e914-45ff-aa55-fcb8d3dc7b8a	M0	7th	T2	-22896	NA	Breast Cancer	Breast Invasive Ductal Carcinoma	0	30	NA	62	NA	NA	NA	DECEASED	25.82	Negative	NOT HISPANIC OR LATINO	Tumor resection	380	NO	0	5	Post (prior bilateral ovariectomy OR >12 mo since LMP with no prior hysterectomy)	No	N0	Stage IIA	Infiltrating Ductal Carcinoma	NA	TRUE	IDC	7adf414b-c3f7-4e2c-aa80-81d3edd9764e	25.82	DECEASED	TCGA-E9-A1NG.73953A70-DAC0-443A-AC04-28BDA8D5F673.pdf	73953A70-DAC0-443A-AC04-28BDA8D5F673	Dead	FEMALE	TUMOR FREE	0	0	YES	No	WHITE	TCGA-E9-A1NG-01	Primary Tumor	1	Axillary lymph node dissection alone
TCGA-E9-A1NH	b2aac45b-2073-4c7a-adb9-769a4fdcc111	M0	7th	T2	-26221	NA	Breast Cancer	Breast Invasive Ductal Carcinoma	0	30	NA	71	NA	18.92	DiseaseFree	LIVING	18.92	Negative	NOT HISPANIC OR LATINO	Tumor resection	140	NO	0	5	Post (prior bilateral ovariectomy OR >12 mo since LMP with no prior hysterectomy)	No	N1	Stage IIB	Infiltrating Ductal Carcinoma	NA	TRUE	IDC	fb0b2d84-d982-4d3a-9803-36420f2e7e46	18.92	LIVING	TCGA-E9-A1NH.A6248687-C0C0-4DEF-9D92-196CBDB5CBDE.pdf	A6248687-C0C0-4DEF-9D92-196CBDB5CBDE	Alive	FEMALE	TUMOR FREE	3	0	YES	No	WHITE	TCGA-E9-A1NH-01	Primary Tumor	1	Axillary lymph node dissection alone
TCGA-E9-A227	89a8da07-4487-47c6-8d3c-442a87e4f632	M0	7th	T2	-15602	NA	Breast Cancer	Breast Invasive Ductal Carcinoma	24	66	NA	42	NA	32.03	DiseaseFree	LIVING	32.03	Positive	NOT HISPANIC OR LATINO	Core needle biopsy	180	NO	0	17	Pre (<6 months since LMP AND no prior bilateral ovariectomy AND not on estrogen replacement)	No	N1	Stage IIB	Infiltrating Ductal Carcinoma	NA	TRUE	IDC	409b906a-5e2c-4ce6-bc85-20a59fa383f4	32.03	LIVING	TCGA-E9-A227.13CA22BB-5EA5-46C9-82D3-77867122D1B4.pdf	13CA22BB-5EA5-46C9-82D3-77867122D1B4	Alive	FEMALE	WITH TUMOR	1	NA	YES	No	WHITE	TCGA-E9-A227-01	Primary Tumor	1	Sentinel lymph node biopsy plus axillary dissection
TCGA-E9-A22B	b956df1b-bc77-4bdb-a5bd-5dda7b4c8da7	M0	7th	T1c	-26278	NA	Breast Cancer	Breast Mixed Ductal and Lobular Carcinoma	0	59	NA	71	NA	38.34	DiseaseFree	LIVING	38.34	Negative	NOT HISPANIC OR LATINO	Tumor resection	250	NO	0	4	Post (prior bilateral ovariectomy OR >12 mo since LMP with no prior hysterectomy)	No	N0	Stage IA	Mixed Histology (please specify)	NA	TRUE	MDLC	3f1e9bda-addf-4e24-a92f-123085bf40bc	38.34	LIVING	TCGA-E9-A22B.FC896EB8-1CEC-46A0-82E1-E3FBFAAB69F1.pdf	FC896EB8-1CEC-46A0-82E1-E3FBFAAB69F1	Alive	FEMALE	TUMOR FREE	0	0	YES	No	WHITE	TCGA-E9-A22B-01	Primary Tumor	1	Axillary lymph node dissection alone
TCGA-EW-A1J1	ed6cef77-1bd9-4e3b-b576-550a91e4253a	M0	7th	T2	-14122	NA	Breast Cancer	Breast Invasive Ductal Carcinoma	282	214	NA	38	NA	18.89	DiseaseFree	LIVING	18.89	Negative	HISPANIC OR LATINO	Core needle biopsy	170	NO	0	17	Pre (<6 months since LMP AND no prior bilateral ovariectomy AND not on estrogen replacement)	No	N1a	Stage IIB	Infiltrating Ductal Carcinoma	NA	TRUE	IDC	af9f631b-2857-48e2-8d77-34f66c1c6149	18.89	LIVING	TCGA-EW-A1J1.E8B860F6-F3FD-4FDF-B467-8988646C2F00.pdf	E8B860F6-F3FD-4FDF-B467-8988646C2F00	Alive	FEMALE	TUMOR FREE	1	0	YES	No	WHITE	TCGA-EW-A1J1-01	Primary Tumor	1	Sentinel lymph node biopsy plus axillary dissection
TCGA-EW-A1P3	1ff85ada-3cdd-4afb-b311-2c7befb52702	MX	6th	T2	-17637	NA	Breast Cancer	Breast Invasive Ductal Carcinoma	987	919	NA	48	NA	52.92	DiseaseFree	LIVING	52.92	Negative	NOT HISPANIC OR LATINO	Core needle biopsy	150	NO	0	4	Pre (<6 months since LMP AND no prior bilateral ovariectomy AND not on estrogen replacement)	No	N0	Stage IIA	Infiltrating Ductal Carcinoma	NA	TRUE	IDC	bbe1e6e5-7c52-44aa-940e-104f07751e11	52.92	LIVING	TCGA-EW-A1P3.042304AE-706A-4033-A97F-3765A6AEC649.pdf	042304AE-706A-4033-A97F-3765A6AEC649	Alive	FEMALE	TUMOR FREE	0	0	YES	Yes	WHITE	TCGA-EW-A1P3-01	Primary Tumor	1	Other (specify)
TCGA-EW-A1P5	53d0af48-d7ea-42c9-8695-c614b89b415b	M0	7th	T2	-28177	NA	Breast Cancer	Breast Invasive Ductal Carcinoma	365	325	NA	77	NA	23.09	DiseaseFree	LIVING	23.09	Negative	NOT HISPANIC OR LATINO	Core needle biopsy	110	NO	0	40	Post (prior bilateral ovariectomy OR >12 mo since LMP with no prior hysterectomy)	No	N1a	Stage IIB	Infiltrating Ductal Carcinoma	NA	TRUE	IDC	c5eb7bf2-fc4a-497e-ace9-c715fea47e5b	23.09	LIVING	TCGA-EW-A1P5.82771A56-81CA-4414-949F-EFBCAE1C98D4.pdf	82771A56-81CA-4414-949F-EFBCAE1C98D4	Alive	FEMALE	TUMOR FREE	3	0	YES	No	WHITE	TCGA-EW-A1P5-01	Primary Tumor	1	Sentinel lymph node biopsy plus axillary dissection
TCGA-EW-A1P6	ee5744c0-a8dc-43f2-abdd-0b5529a3e9fb	M0	7th	T2	-23485	NA	Breast Cancer	Breast Invasive Ductal Carcinoma	312	249	NA	64	NA	18.46	DiseaseFree	LIVING	18.46	Close	HISPANIC OR LATINO	Core needle biopsy	50	NO	0	25	Post (prior bilateral ovariectomy OR >12 mo since LMP with no prior hysterectomy)	No	N1a	Stage IIB	Infiltrating Ductal Carcinoma	NA	TRUE	IDC	174435cc-64d1-4d33-953c-1ada5df46ecd	18.46	LIVING	TCGA-EW-A1P6.6FEAD496-58BA-42DC-A3F2-2F380EEB1588.pdf	6FEAD496-58BA-42DC-A3F2-2F380EEB1588	Alive	FEMALE	TUMOR FREE	2	0	YES	No	WHITE	TCGA-EW-A1P6-01	Primary Tumor	1	Sentinel lymph node biopsy plus axillary dissection
TCGA-EW-A1PA	4cfef7f9-f1ee-401c-a2a3-c225d4adc3b6	M0	7th	T2	-21837	NA	Breast Cancer	Breast Invasive Ductal Carcinoma	267	220	NA	59	NA	18.89	DiseaseFree	LIVING	18.89	Negative	HISPANIC OR LATINO	Core needle biopsy	60	NO	0	13	Post (prior bilateral ovariectomy OR >12 mo since LMP with no prior hysterectomy)	No	N1a	Stage IIB	Infiltrating Ductal Carcinoma	NA	TRUE	IDC	50c357b1-a9fc-44e4-9a7b-937e6d74e081	18.89	LIVING	TCGA-EW-A1PA.A68B2364-89DA-4DC7-9AA7-A08BBCC85025.pdf	A68B2364-89DA-4DC7-9AA7-A08BBCC85025	Alive	FEMALE	TUMOR FREE	1	NA	YES	No	WHITE	TCGA-EW-A1PA-01	Primary Tumor	1	Axillary lymph node dissection alone
TCGA-EW-A2FS	D34471A1-B367-4F8A-B35A-C5901C4F5503	MX	6th	T2	-15302	NA	Breast Cancer	Breast Invasive Ductal Carcinoma	1173	1074	NA	41	NA	52.69	DiseaseFree	LIVING	52.69	Negative	NOT HISPANIC OR LATINO	Core needle biopsy	110	NO	0	8	Pre (<6 months since LMP AND no prior bilateral ovariectomy AND not on estrogen replacement)	No	N1mi	Stage IIB	Infiltrating Ductal Carcinoma	NA	TRUE	IDC	D92B4202-25D2-40B1-A704-C6BCA0EB5BC3	52.69	LIVING	TCGA-EW-A2FS.F273B11F-D3CE-4619-BEC2-15C110567503.pdf	F273B11F-D3CE-4619-BEC2-15C110567503	Alive	FEMALE	TUMOR FREE	1	NA	YES	No	BLACK OR AFRICAN AMERICAN	TCGA-EW-A2FS-01	Primary Tumor	1	Sentinel node biopsy alone
TCGA-GI-A2C8	33fe5833-d7a0-43d7-a03d-56985ea448a6	MX	6th	T4b	-23103	NA	Breast Cancer	Breast Invasive Ductal Carcinoma	225	2429	NA	63	NA	7.39	DiseaseFree	LIVING	7.39	Negative	NOT HISPANIC OR LATINO	NA	100	NO	0	10	NA	Yes	N0	Stage IIIB	Infiltrating Ductal Carcinoma	NA	FALSE	IDC	4a21e922-a294-43f0-89cb-862dabed4f8c	7.39	LIVING	TCGA-GI-A2C8.4AABCBD1-DF12-45E1-9307-21D6CB0894A9.pdf	4AABCBD1-DF12-45E1-9307-21D6CB0894A9	Alive	FEMALE	NA	0	NA	YES	No	WHITE	TCGA-GI-A2C8-01	Primary Tumor	1	Sentinel node biopsy alone
TCGA-GM-A2DK	3A0775A0-61AE-43F2-B5F6-629A44355C2F	M0	6th	T1c	-21198	NA	Breast Cancer	Breast Invasive Ductal Carcinoma	1896	2109	NA	58	NA	86.89	DiseaseFree	LIVING	86.89	Negative	NOT HISPANIC OR LATINO	Core needle biopsy	120	NO	0	1	Post (prior bilateral ovariectomy OR >12 mo since LMP with no prior hysterectomy)	No	N0 (i-)	Stage I	Infiltrating Ductal Carcinoma	NA	FALSE	IDC	6407B3AB-D159-4700-8E6B-D460411643AC	86.89	LIVING	TCGA-GM-A2DK.FBD7BD94-2870-431D-A519-DAF72A97845F.pdf	FBD7BD94-2870-431D-A519-DAF72A97845F	Alive	FEMALE	TUMOR FREE	0	0	YES	No	WHITE	TCGA-GM-A2DK-01	Primary Tumor	1	Sentinel node biopsy alone
TCGA-GM-A2DL	A76774FE-7298-4D68-A2B2-C1BAD93F0C31	M0	6th	T1c	-18475	NA	Breast Cancer	Breast Invasive Ductal Carcinoma	2763	2723	NA	50	NA	115.6	DiseaseFree	LIVING	115.6	Negative	NOT HISPANIC OR LATINO	Core needle biopsy	130	NO	0	2	Peri (6-12 months since last menstrual period)	No	N0 (i-)	Stage I	Infiltrating Ductal Carcinoma	NA	FALSE	IDC	D6E981EE-1AFC-4F84-A3BE-E87E0D1460CD	115.6	LIVING	TCGA-GM-A2DL.8CF4E53E-924F-4DC6-8748-BC8A1F7D5662.pdf	8CF4E53E-924F-4DC6-8748-BC8A1F7D5662	Alive	FEMALE	TUMOR FREE	0	0	YES	No	WHITE	TCGA-GM-A2DL-01	Primary Tumor	1	Sentinel node biopsy alone
TCGA-GM-A2DN	56BBD282-B88D-4730-9242-AB97D08DC83A	M0	6th	T2	-21288	NA	Breast Cancer	Breast Invasive Ductal Carcinoma	2352	2436	NA	58	NA	101.54	DiseaseFree	LIVING	101.54	Negative	NOT HISPANIC OR LATINO	Core needle biopsy	210	NO	0	9	Post (prior bilateral ovariectomy OR >12 mo since LMP with no prior hysterectomy)	No	N0 (i-)	Stage IIA	Infiltrating Ductal Carcinoma	NA	FALSE	IDC	E46B29B9-C697-4739-B292-398674A5ADB9	101.54	LIVING	TCGA-GM-A2DN.8829274B-EB82-4155-A458-CF9F0E60B36E.pdf	8829274B-EB82-4155-A458-CF9F0E60B36E	Alive	FEMALE	TUMOR FREE	0	0	YES	No	WHITE	TCGA-GM-A2DN-01	Primary Tumor	1	Sentinel lymph node biopsy plus axillary dissection
Luminal B
Patient ID	Case UUID	American Joint Committee on Cancer Metastasis Stage Code	American Joint Committee on Cancer Publication Version Type	American Joint Committee on Cancer Tumor Stage Code	Birth from Initial Pathologic Diagnosis Date	Brachytherapy first reference point administered total dose	Cancer Type	Cancer Type Detailed	Days to Last Followup	Days to Sample Collection.	Death from Initial Pathologic Diagnosis Date	Diagnosis Age	Did patient start adjuvant postoperative radiotherapy?	Disease Free (Months)	Disease Free Status	Overall Survival Status	Overall Survival (Months)	Disease Surgical Margin Status	Ethnicity Category	First Pathologic Diagnosis Biospecimen Acquisition Method Type	Initial Patient Weight	Is FFPE	Last Alive Less Initial Pathologic Diagnosis Date Calculated Day Value	Lymph Node(s) Examined Number	Menopause Status	Neoadjuvant Therapy Type Administered Prior To Resection Text	Neoplasm Disease Lymph Node Stage American Joint Committee on Cancer Code	Neoplasm Disease Stage American Joint Committee on Cancer Code	Neoplasm Histologic Type Name	New Neoplasm Event Post Initial Therapy Indicator	Oct embedded	Oncotree Code	Other Sample ID	Overall Survival (Months)	Overall Survival Status	Pathology Report File Name	Pathology report uuid	Patient's Vital Status	Person Gender	Person Neoplasm Status	Positive Finding Lymph Node Hematoxylin and Eosin Staining Microscopy Count	Positive Finding Lymph Node Keratin Immunohistochemistry Staining Method Count	Primary Lymph Node Presentation Assessment Ind-3	Prior Cancer Diagnosis Occurence	Race Category	Sample ID	Sample Type	Sample type id	Staging System
TCGA-A1-A0SN	0dc337fa-da8b-42c4-b9a7-fb76d81c161f	MX	6th	T1c	-18401	NA	Breast Cancer	Breast Invasive Ductal Carcinoma	1196	1091	NA	50	NA	39.29	DiseaseFree	LIVING	39.29	Negative	NOT HISPANIC OR LATINO	Core needle biopsy	120	NO	0	13	Post (prior bilateral ovariectomy OR >12 mo since LMP with no prior hysterectomy)	No	N1	Stage IIA	Infiltrating Ductal Carcinoma	NA	TRUE	IDC	62d2a36e-feb1-4084-8111-7ea38a4e3049	39.29	LIVING	TCGA-A1-A0SN.D0269758-EFAE-4EBA-8CCF-4A6CF4D4B35A.pdf	D0269758-EFAE-4EBA-8CCF-4A6CF4D4B35A	Alive	FEMALE	TUMOR FREE	4	NA	YES	No	WHITE	TCGA-A1-A0SN-01	Primary Tumor	1	Sentinel lymph node biopsy plus axillary dissection
TCGA-A2-A0EY	d67cd793-2931-429a-9084-2f3c4c8be7ad	M0	6th	T2	-22872	NA	Breast Cancer	Breast Invasive Ductal Carcinoma	485	358	NA	62	NA	63.24	DiseaseFree	LIVING	63.24	Negative	NOT HISPANIC OR LATINO	Core needle biopsy	580	NO	0	23	Post (prior bilateral ovariectomy OR >12 mo since LMP with no prior hysterectomy)	No	N1a	Stage IIB	Infiltrating Ductal Carcinoma	NA	TRUE	IDC	2a3e4dbb-aaff-4b14-bbed-f2d7cf0f8fa3	63.24	LIVING	TCGA-A2-A0EY.61462D57-DF98-4F89-BAEF-E8156A47E2DD.pdf	61462D57-DF98-4F89-BAEF-E8156A47E2DD	Alive	FEMALE	TUMOR FREE	1	0	NA	No	WHITE	TCGA-A2-A0EY-01	Primary Tumor	1	Sentinel lymph node biopsy plus axillary dissection
TCGA-A2-A0YG	c0892598-1f7b-4f23-9cd8-731f797753d5	M0	NA	T2	-23058	NA	Breast Cancer	Breast Invasive Ductal Carcinoma	404	329	NA	63	NA	21.88	DiseaseFree	LIVING	21.88	Negative	NOT HISPANIC OR LATINO	Core needle biopsy	1530	NO	0	18	Post (prior bilateral ovariectomy OR >12 mo since LMP with no prior hysterectomy)	No	N3a	Stage IIIC	Infiltrating Ductal Carcinoma	NA	TRUE	IDC	5006c942-bc9a-41cb-8674-2341b4e66230	21.88	LIVING	TCGA-A2-A0YG.B3D6A0F7-5E3C-4921-8399-6458E5222CC5.pdf	B3D6A0F7-5E3C-4921-8399-6458E5222CC5	Alive	FEMALE	TUMOR FREE	14	NA	NA	No	WHITE	TCGA-A2-A0YG-01	Primary Tumor	1	Axillary lymph node dissection alone
TCGA-A7-A2KD	92654F8D-5137-4FFD-AAA3-5AE38EB88226	MX	7th	T2	-19563	NA	Breast Cancer	Breast Invasive Ductal Carcinoma	182	141	NA	53	NA	22.31	DiseaseFree	LIVING	22.31	Negative	NOT HISPANIC OR LATINO	Core needle biopsy	260	NO	0	10	Post (prior bilateral ovariectomy OR >12 mo since LMP with no prior hysterectomy)	No	N2a	Stage IIIA	Infiltrating Ductal Carcinoma	NA	FALSE	IDC	C685196B-C3CF-49FA-AAE4-F6CCBE04779F	22.31	LIVING	TCGA-A7-A2KD.3C301346-4594-4071-A754-04F8B3BE894C.pdf	3C301346-4594-4071-A754-04F8B3BE894C	Alive	FEMALE	NA	8	0	YES	Yes	BLACK OR AFRICAN AMERICAN	TCGA-A7-A2KD-01	Primary Tumor	1	No axillary staging
TCGA-A8-A06R	f3ba71f9-25f3-4784-bf2d-3aa522a0cba8	M0	5th	T2	-25477	NA	Breast Cancer	Breast Invasive Ductal Carcinoma	547	1184	NA	69	NA	17.97	DiseaseFree	LIVING	17.97	Negative	NA	NA	220	NO	0	NA	Post (prior bilateral ovariectomy OR >12 mo since LMP with no prior hysterectomy)	No	N1a	Stage IIB	Infiltrating Ductal Carcinoma	NA	FALSE	IDC	7fa91f3b-34db-41ba-8447-d745eebac2db	17.97	LIVING	TCGA-A8-A06R.B6B7939C-63AF-4B52-B494-AA09A9C03871.pdf	B6B7939C-63AF-4B52-B494-AA09A9C03871	Alive	FEMALE	TUMOR FREE	NA	NA	NA	No	NA	TCGA-A8-A06R-01	Primary Tumor	1	NA
TCGA-A8-A075	7861a5f2-8910-4bcb-9c34-f79c5acd6e21	M0	6th	T2	-15369	NA	Breast Cancer	Breast Invasive Ductal Carcinoma	518	394	NA	42	NA	17.02	DiseaseFree	LIVING	17.02	Negative	NA	NA	120	NO	0	NA	Pre (<6 months since LMP AND no prior bilateral ovariectomy AND not on estrogen replacement)	No	N1a	Stage IIB	Infiltrating Ductal Carcinoma	NA	FALSE	IDC	d3263082-946d-4420-8a63-8d67eeee09c5	17.02	LIVING	TCGA-A8-A075.6643B290-5D7A-4649-B57D-47A5BA4E8D31.pdf	6643B290-5D7A-4649-B57D-47A5BA4E8D31	Alive	FEMALE	TUMOR FREE	NA	NA	NA	No	NA	TCGA-A8-A075-01	Primary Tumor	1	NA
TCGA-A8-A076	23dabeef-8e3c-44bc-9a12-a9522d17be5c	M0	5th	T2	-24230	NA	Breast Cancer	Breast Invasive Ductal Carcinoma	1642	1518	NA	66	NA	53.94	DiseaseFree	LIVING	53.94	Negative	NA	NA	210	NO	0	NA	Post (prior bilateral ovariectomy OR >12 mo since LMP with no prior hysterectomy)	No	N0	Stage IIA	Infiltrating Ductal Carcinoma	NA	FALSE	IDC	750932d7-0e9d-44e0-bc5a-6031ca4b0448	53.94	LIVING	TCGA-A8-A076.DD669244-34D8-4725-A52C-F3AAF59852F9.pdf	DD669244-34D8-4725-A52C-F3AAF59852F9	Alive	FEMALE	TUMOR FREE	NA	NA	NA	No	NA	TCGA-A8-A076-01	Primary Tumor	1	NA
TCGA-A8-A08G	719082cc-1ebe-4a51-a659-85a59db1d77d	M0	6th	T2	-14976	NA	Breast Cancer	Breast Invasive Ductal Carcinoma	607	422	NA	41	NA	19.94	DiseaseFree	LIVING	19.94	Negative	NA	NA	180	NO	0	NA	Pre (<6 months since LMP AND no prior bilateral ovariectomy AND not on estrogen replacement)	No	N0	Stage IIA	Infiltrating Ductal Carcinoma	NA	FALSE	IDC	ea93b70f-c0b6-4063-86a8-cac7d5d99c77	19.94	LIVING	TCGA-A8-A08G.6DCA5C2C-F28A-409D-9623-24AB748FB4E7.pdf	6DCA5C2C-F28A-409D-9623-24AB748FB4E7	Alive	FEMALE	TUMOR FREE	NA	NA	NA	No	NA	TCGA-A8-A08G-01	Primary Tumor	1	NA
TCGA-A8-A08S	2779fa01-ac93-4e80-a997-3385f72172c3	M0	6th	T1c	-25994	NA	Breast Cancer	Breast Invasive Ductal Carcinoma	580	637	NA	71	NA	32.98	DiseaseFree	LIVING	32.98	Negative	NA	NA	80	NO	0	NA	Post (prior bilateral ovariectomy OR >12 mo since LMP with no prior hysterectomy)	Yes	N1	Stage IIA	Infiltrating Ductal Carcinoma	NA	FALSE	IDC	960d194f-fe39-42a0-831d-5c031cf93544	32.98	LIVING	TCGA-A8-A08S.0D293DF8-374D-4681-9B2A-ACC98601AA25.pdf	0D293DF8-374D-4681-9B2A-ACC98601AA25	Alive	FEMALE	TUMOR FREE	NA	NA	NA	Yes	NA	TCGA-A8-A08S-01	Primary Tumor	1	NA
TCGA-A8-A09I	1557183c-aedd-4df6-b98a-3654667f7b69	M0	6th	T2	-30711	NA	Breast Cancer	Breast Invasive Ductal Carcinoma	1006	698	NA	84	NA	45.04	DiseaseFree	LIVING	45.04	Negative	NA	NA	430	NO	0	NA	Post (prior bilateral ovariectomy OR >12 mo since LMP with no prior hysterectomy)	No	N0	Stage IIA	Infiltrating Ductal Carcinoma	NA	FALSE	IDC	a09a99f9-33e3-45d5-bfc2-f57ce149a527	45.04	LIVING	TCGA-A8-A09I.AF12859A-D67A-488D-8BC2-ED28698F2ACA.pdf	AF12859A-D67A-488D-8BC2-ED28698F2ACA	Alive	FEMALE	TUMOR FREE	NA	NA	NA	Yes	NA	TCGA-A8-A09I-01	Primary Tumor	1	NA
TCGA-A8-A09N	33919e92-4ea9-47e5-a6f4-36e51845d50f	M0	6th	T2	-21002	NA	Breast Cancer	Breast Invasive Ductal Carcinoma	31	1276	NA	57	NA	1.02	DiseaseFree	LIVING	1.02	Negative	NA	NA	70	NO	0	NA	Post (prior bilateral ovariectomy OR >12 mo since LMP with no prior hysterectomy)	No	N3a	Stage IIIC	Infiltrating Ductal Carcinoma	NA	FALSE	IDC	03115606-c46f-40ef-a95f-cdc1c174797d	1.02	LIVING	TCGA-A8-A09N.F5A97F05-4B5C-4B10-BF10-5DDE7D412BCF.pdf	F5A97F05-4B5C-4B10-BF10-5DDE7D412BCF	Alive	FEMALE	TUMOR FREE	NA	NA	NA	No	NA	TCGA-A8-A09N-01	Primary Tumor	1	NA
TCGA-AN-A0AJ	9646160a-f1f9-437b-8c7d-efb0b57bfb97	M0	NA	T3	-29131	dextran coated charcoal	Breast Cancer	Breast Mixed Ductal and Lobular Carcinoma	244	63	NA	79	NA	9.95	DiseaseFree	LIVING	9.95	Negative	NOT HISPANIC OR LATINO	Tumor resection	310	NO	0	9	Post (prior bilateral ovariectomy OR >12 mo since LMP with no prior hysterectomy)	No	N0	Stage IIB	Infiltrating Ductal Carcinoma	NA	FALSE	MDLC	1c0714ec-70a9-4902-bd98-8b0fb002c084	9.95	LIVING	TCGA-AN-A0AJ.6E2365F3-0875-4949-8409-7E26BBCDE700.pdf	6E2365F3-0875-4949-8409-7E26BBCDE700	Alive	FEMALE	TUMOR FREE	0	0	NA	No	WHITE	TCGA-AN-A0AJ-01	Primary Tumor	1	Axillary lymph node dissection alone
TCGA-AN-A0AK	9e894662-b718-40f8-8899-b5e036cfbd76	M0	NA	T2	-27977	dextran coated charcoal	Breast Cancer	Breast Invasive Ductal Carcinoma	224	58	NA	76	NA	7.36	DiseaseFree	LIVING	7.36	Negative	NOT HISPANIC OR LATINO	Tumor resection	290	NO	0	11	Post (prior bilateral ovariectomy OR >12 mo since LMP with no prior hysterectomy)	No	N0	Stage IIA	Infiltrating Ductal Carcinoma	NA	FALSE	IDC	fe23a254-a0a4-452c-a2ba-685f66738a86	7.36	LIVING	TCGA-AN-A0AK.12683FCC-4828-4D9A-9B35-E4B7295CC417.pdf	12683FCC-4828-4D9A-9B35-E4B7295CC417	Alive	FEMALE	TUMOR FREE	0	0	NA	No	WHITE	TCGA-AN-A0AK-01	Primary Tumor	1	Axillary lymph node dissection alone
TCGA-BH-A0AU	360d1d6d-cf3e-4c78-b36f-ef5e3160aa6b	M0	6th	T2	-16688	NA	Breast Cancer	Breast Invasive Ductal Carcinoma	746	583	NA	45	NA	62.88	DiseaseFree	LIVING	62.88	Negative	NOT HISPANIC OR LATINO	Core needle biopsy	200	NO	0	2	Pre (<6 months since LMP AND no prior bilateral ovariectomy AND not on estrogen replacement)	No	N0	Stage IIA	Infiltrating Ductal Carcinoma	NA	TRUE	IDC	9df5fb66-44da-4d92-899a-99c07cd23fff	62.88	LIVING	TCGA-BH-A0AU.4C942A1D-53B2-43A6-9B96-5155CCDEEC34.pdf	4C942A1D-53B2-43A6-9B96-5155CCDEEC34	Alive	FEMALE	TUMOR FREE	0	NA	YES	No	WHITE	TCGA-BH-A0AU-01	Primary Tumor	1	NA
TCGA-BH-A0DD	dba9beec-5e51-48c0-9229-0ee286a02a1a	M0	6th	T2	-21386	NA	Breast Cancer	Breast Invasive Ductal Carcinoma	1394	1248	NA	58	NA	81.67	DiseaseFree	LIVING	81.67	Negative	NA	Core needle biopsy	430	NO	0	22	NA	No	N1a	Stage IIB	Infiltrating Ductal Carcinoma	NA	TRUE	IDC	b5d03f26-66ec-4861-9635-e0ee4a6e41c9	81.67	LIVING	TCGA-BH-A0DD.35FFF2A4-7956-47AC-B6B8-1AA6775E332B.pdf	35FFF2A4-7956-47AC-B6B8-1AA6775E332B	Alive	MALE	TUMOR FREE	0	NA	YES	No	WHITE	TCGA-BH-A0DD-01	Primary Tumor	1	NA
TCGA-BH-A0HY	844ad251-3ee4-42f6-ad00-59a7a1670eea	M0	6th	T1c	-22179	NA	Breast Cancer	Breast Invasive Ductal Carcinoma	868	470	NA	60	NA	50.76	DiseaseFree	LIVING	50.76	Negative	NOT HISPANIC OR LATINO	Core needle biopsy	150	NO	0	3	Post (prior bilateral ovariectomy OR >12 mo since LMP with no prior hysterectomy)	No	N0	Stage I	Infiltrating Ductal Carcinoma	NA	TRUE	IDC	38ac0df0-950e-4c55-9f8a-96fd3f837ee6	50.76	LIVING	TCGA-BH-A0HY.E57B4989-102F-44FD-8FB2-0627143FA904.pdf	E57B4989-102F-44FD-8FB2-0627143FA904	Alive	FEMALE	TUMOR FREE	0	NA	YES	No	WHITE	TCGA-BH-A0HY-01	Primary Tumor	1	NA
TCGA-BH-A18U	233b02f3-c4f0-4a67-9db5-e68d5cdaccb6	M0	6th	T2	-26426	NA	Breast Cancer	Breast Invasive Ductal Carcinoma	NA	2697	1563	72	NA	NA	NA	DECEASED	51.35	Negative	NOT HISPANIC OR LATINO	Core needle biopsy	530	NO	0	16	Post (prior bilateral ovariectomy OR >12 mo since LMP with no prior hysterectomy)	No	N2a	Stage IIIA	Infiltrating Ductal Carcinoma	NA	TRUE	IDC	79763193-268d-49e7-b94c-5cb95f7271b6	51.35	DECEASED	TCGA-BH-A18U.2616F70D-3E15-45BA-8907-65694595F726.pdf	2616F70D-3E15-45BA-8907-65694595F726	Dead	FEMALE	TUMOR FREE	9	NA	YES	No	WHITE	TCGA-BH-A18U-01	Primary Tumor	1	Sentinel lymph node biopsy plus axillary dissection
TCGA-BH-A1F2	6a2972e3-cca9-47e5-aac0-b770f2399eeb	M0	5th	T4b	-19701	NA	Breast Cancer	Paget Disease of the Nipple	NA	4147	959	53	NA	NA	NA	DECEASED	31.5	NA	NOT HISPANIC OR LATINO	Core needle biopsy	230	NO	0	19	NA	No	N1b	Stage IIIB	Infiltrating Ductal Carcinoma	NA	TRUE	PD	e5c171ac-f700-439c-9e44-6cfed2c9cea7	31.5	DECEASED	TCGA-BH-A1F2.FA781D93-C180-4453-BF95-B2D01B6CDB5C.pdf	FA781D93-C180-4453-BF95-B2D01B6CDB5C	Dead	FEMALE	TUMOR FREE	6	NA	YES	No	WHITE	TCGA-BH-A1F2-01	Primary Tumor	1	NA
TCGA-BH-A1F8	ee554215-bea2-4268-aaf9-784e68cdb969	M0	5th	T4b	-32871	NA	Breast Cancer	Breast Invasive Ductal Carcinoma	NA	4301	763	90	NA	NA	NA	DECEASED	25.07	NA	NOT HISPANIC OR LATINO	Core needle biopsy	90	NO	0	13	Post (prior bilateral ovariectomy OR >12 mo since LMP with no prior hysterectomy)	No	N2	Stage IIIB	Infiltrating Ductal Carcinoma	NA	TRUE	IDC	7e598a8a-9fb8-4c2d-94e7-ae1921addcd1	25.07	DECEASED	TCGA-BH-A1F8.BAA6AA92-69C5-454B-A550-246E7DB1EBE3.pdf	BAA6AA92-69C5-454B-A550-246E7DB1EBE3	Dead	FEMALE	WITH TUMOR	12	NA	YES	No	WHITE	TCGA-BH-A1F8-01	Primary Tumor	1	NA
TCGA-BH-A202	e7a00d67-2c26-4d1f-bd17-35f659e88bc1	M0	6th	T2	-22052	NA	Breast Cancer	Breast Invasive Ductal Carcinoma	22	62	NA	60	NA	26.12	DiseaseFree	LIVING	26.12	NA	NOT HISPANIC OR LATINO	Core needle biopsy	200	NO	0	4	Post (prior bilateral ovariectomy OR >12 mo since LMP with no prior hysterectomy)	No	N0	Stage II	Infiltrating Ductal Carcinoma	NA	TRUE	IDC	8fa798fe-f032-4d77-b362-06261db78e6d	26.12	LIVING	TCGA-BH-A202.57323AE5-3EFE-4492-8522-D9A6DB3F1BE0.pdf	57323AE5-3EFE-4492-8522-D9A6DB3F1BE0	Alive	FEMALE	NA	0	NA	YES	No	WHITE	TCGA-BH-A202-01	Primary Tumor	1	NA
TCGA-D8-A1J9	d5e9a403-88ce-40fc-bb85-80cf3f8ff6bc	M0	7th	T1c	-17879	manual counting	Breast Cancer	Breast Invasive Ductal Carcinoma	248	211	NA	48	NA	17.48	DiseaseFree	LIVING	17.48	Negative	NOT HISPANIC OR LATINO	Fine needle aspiration biopsy	230	NO	0	6	Post (prior bilateral ovariectomy OR >12 mo since LMP with no prior hysterectomy)	No	N0	Stage IA	Infiltrating Ductal Carcinoma	NA	FALSE	IDC	ed00a16b-6b8e-44e4-998a-ae4dcca5a93c	17.48	LIVING	TCGA-D8-A1J9.D80E9389-AAD8-4EEB-9DE0-5DE57B5E5F6B.pdf	D80E9389-AAD8-4EEB-9DE0-5DE57B5E5F6B	Alive	FEMALE	TUMOR FREE	0	NA	NA	No	WHITE	TCGA-D8-A1J9-01	Primary Tumor	1	Axillary lymph node dissection alone
TCGA-D8-A27N	d5be2ab3-f748-480d-954b-385cf01b4c81	M0	7th	T2	-13243	manual counting	Breast Cancer	Breast Invasive Ductal Carcinoma	146	75	NA	36	NA	17.05	DiseaseFree	LIVING	17.05	Negative	NOT HISPANIC OR LATINO	Core needle biopsy	170	NO	0	19	Pre (<6 months since LMP AND no prior bilateral ovariectomy AND not on estrogen replacement)	No	N2a	Stage IIIA	Infiltrating Ductal Carcinoma	NA	FALSE	IDC	4f69c5f3-4e8c-4b71-a5fe-3179412c17e6	17.05	LIVING	TCGA-D8-A27N.69007BC0-E1DF-4E68-BA6A-352F6A12F233.pdf	69007BC0-E1DF-4E68-BA6A-352F6A12F233	Alive	FEMALE	TUMOR FREE	4	0	YES	No	WHITE	TCGA-D8-A27N-01	Primary Tumor	1	Axillary lymph node dissection alone
TCGA-E9-A1NA	af577366-0258-49e7-b6af-e70056c081a4	M0	7th	T2	-21397	NA	Breast Cancer	Breast Mixed Ductal and Lobular Carcinoma	0	42	NA	58	NA	36.53	DiseaseFree	LIVING	36.53	Negative	NOT HISPANIC OR LATINO	Tumor resection	110	NO	0	11	Post (prior bilateral ovariectomy OR >12 mo since LMP with no prior hysterectomy)	No	N0	Stage IIA	Mixed Histology (please specify)	NA	TRUE	MDLC	e2ef6df2-c375-4c59-ae1b-c8cca22a8387	36.53	LIVING	TCGA-E9-A1NA.595BB256-2F3D-493A-AA90-022BE0CC995F.pdf	595BB256-2F3D-493A-AA90-022BE0CC995F	Alive	FEMALE	TUMOR FREE	0	0	YES	No	WHITE	TCGA-E9-A1NA-01	Primary Tumor	1	Axillary lymph node dissection alone
TCGA-E9-A22D	cf0a3f38-5850-44e1-8574-808bd37d84a3	M0	7th	T2	-14115	NA	Breast Cancer	Breast Invasive Ductal Carcinoma	0	52	NA	38	NA	41	DiseaseFree	LIVING	41	Negative	NOT HISPANIC OR LATINO	Tumor resection	620	NO	0	10	Pre (<6 months since LMP AND no prior bilateral ovariectomy AND not on estrogen replacement)	No	N0	Stage IIA	Infiltrating Ductal Carcinoma	NA	TRUE	IDC	0d7c1a37-5da1-4257-a118-b7d0717f23da	41	LIVING	TCGA-E9-A22D.ED60F792-A71B-4BAE-A536-5FF6D8C3DEAA.pdf	ED60F792-A71B-4BAE-A536-5FF6D8C3DEAA	Alive	FEMALE	TUMOR FREE	0	0	YES	No	WHITE	TCGA-E9-A22D-01	Primary Tumor	1	Axillary lymph node dissection alone
TCGA-E9-A22H	161917b8-88ad-407b-ade6-d6b98478b359	M0	7th	T2	-15504	NA	Breast Cancer	Breast Invasive Ductal Carcinoma	0	38	NA	42	NA	40.47	DiseaseFree	LIVING	40.47	Negative	NOT HISPANIC OR LATINO	Tumor resection	500	NO	0	8	Pre (<6 months since LMP AND no prior bilateral ovariectomy AND not on estrogen replacement)	No	N1	Stage IIB	Infiltrating Ductal Carcinoma	NA	TRUE	IDC	9ff0477c-10cd-47d6-8d0d-4e763ea185a8	40.47	LIVING	TCGA-E9-A22H.672E4D81-DA47-495C-A58B-BD2B4FEA2380.pdf	672E4D81-DA47-495C-A58B-BD2B4FEA2380	Alive	FEMALE	TUMOR FREE	1	0	YES	No	WHITE	TCGA-E9-A22H-01	Primary Tumor	1	Axillary lymph node dissection alone
Basal
Patient ID	Case UUID	American Joint Committee on Cancer Metastasis Stage Code	American Joint Committee on Cancer Publication Version Type	American Joint Committee on Cancer Tumor Stage Code	Birth from Initial Pathologic Diagnosis Date	Brachytherapy first reference point administered total dose	Cancer Type	Cancer Type Detailed	Days to Last Followup	Days to Sample Collection.	Death from Initial Pathologic Diagnosis Date	Diagnosis Age	Did patient start adjuvant postoperative radiotherapy?	Disease Free (Months)	Disease Free Status	Overall Survival Status	Overall Survival (Months)	Disease Surgical Margin Status	Ethnicity Category	First Pathologic Diagnosis Biospecimen Acquisition Method Type	Initial Patient Weight	Is FFPE	Last Alive Less Initial Pathologic Diagnosis Date Calculated Day Value	Lymph Node(s) Examined Number	Menopause Status	Neoadjuvant Therapy Type Administered Prior To Resection Text	Neoplasm Disease Lymph Node Stage American Joint Committee on Cancer Code	Neoplasm Disease Stage American Joint Committee on Cancer Code	Neoplasm Histologic Type Name	New Neoplasm Event Post Initial Therapy Indicator	Oct embedded	Oncotree Code	Other Sample ID	Overall Survival (Months)	Overall Survival Status	Pathology Report File Name	Pathology report uuid	Patient's Vital Status	Person Gender	Person Neoplasm Status	Positive Finding Lymph Node Hematoxylin and Eosin Staining Microscopy Count	Positive Finding Lymph Node Keratin Immunohistochemistry Staining Method Count	Primary Lymph Node Presentation Assessment Ind-3	Prior Cancer Diagnosis Occurence	Race Category	Sample ID	Sample Type	Sample type id	Staging System
TCGA-BH-A18G	747083ff-0703-431b-aad4-f2adff739516	M0	NA	T1c	-29820	NA	Breast Cancer	Breast Invasive Ductal Carcinoma	61	78	NA	81	NA	4.89	DiseaseFree	LIVING	4.89	Negative	NOT HISPANIC OR LATINO	Core needle biopsy	100	NO	0	3	Post (prior bilateral ovariectomy OR >12 mo since LMP with no prior hysterectomy)	No	N0	Stage IA	Infiltrating Ductal Carcinoma	NA	TRUE	IDC	3b999df5-526b-4270-a29d-a627eb64c727	4.89	LIVING	TCGA-BH-A18G.7C92F144-4A84-4D9E-8A35-C059FD082150.pdf	7C92F144-4A84-4D9E-8A35-C059FD082150	Alive	FEMALE	NA	0	NA	YES	No	WHITE	TCGA-BH-A18G-01	Primary Tumor	1	Sentinel lymph node biopsy plus axillary dissection
TCGA-A1-A0SP	a9bb8159-32f0-454c-a946-b3286a52b9d5	M0	6th	T2	-14954	NA	Breast Cancer	Breast Invasive Ductal Carcinoma	584	958	NA	40	NA	19.19	DiseaseFree	LIVING	19.19	Negative	NOT HISPANIC OR LATINO	Fine needle aspiration biopsy	40	NO	0	3	NA	NA	N0 (i-)	Stage IIA	Infiltrating Ductal Carcinoma	NA	TRUE	IDC	c0c04ba3-7fdf-47f3-8750-a487639a76df	19.19	LIVING	TCGA-A1-A0SP.01992912-611F-4AA8-8570-B062CBCCAF70.pdf	01992912-611F-4AA8-8570-B062CBCCAF70	Alive	FEMALE	TUMOR FREE	0	NA	NA	Yes	NA	TCGA-A1-A0SP-01	Primary Tumor	1	Axillary lymph node dissection alone
TCGA-A2-A04U	1c3610f7-e0aa-48d7-9a27-0dbaf6e244f9	M0	6th	T2	-17474	NA	Breast Cancer	Breast Invasive Ductal Carcinoma	671	1924	NA	47	NA	87.19	DiseaseFree	LIVING	87.19	Negative	NOT HISPANIC OR LATINO	Core needle biopsy	170	NO	0	3	Peri (6-12 months since last menstrual period)	No	N0 (i+)	Stage IIA	Infiltrating Ductal Carcinoma	NA	TRUE	IDC	e1df2e78-ade5-4ff7-a636-95c79e23b942	87.19	LIVING	TCGA-A2-A04U.B14456B1-4992-492D-AFB5-4F975F20A277.pdf	B14456B1-4992-492D-AFB5-4F975F20A277	Alive	FEMALE	TUMOR FREE	0	1	NA	No	WHITE	TCGA-A2-A04U-01	Primary Tumor	1	Sentinel node biopsy alone
TCGA-A2-A0CM	eb2dbb4f-66b6-4525-8323-431970f7a64e	M0	6th	T2	-14969	NA	Breast Cancer	Breast Invasive Ductal Carcinoma	NA	2546	754	40	NA	12.55	Recurred/Progressed	DECEASED	24.77	Negative	NOT HISPANIC OR LATINO	Excisional Biopsy	300	NO	0	1	Pre (<6 months since LMP AND no prior bilateral ovariectomy AND not on estrogen replacement)	No	N0 (i-)	Stage IIA	Infiltrating Ductal Carcinoma	NA	TRUE	IDC	ea7fb858-c17b-40d4-9a22-cbd9da614b65	24.77	DECEASED	TCGA-A2-A0CM.2972AB07-2C29-43B8-96DA-1386C5E248EB.pdf	2972AB07-2C29-43B8-96DA-1386C5E248EB	Dead	FEMALE	WITH TUMOR	0	0	NA	No	BLACK OR AFRICAN AMERICAN	TCGA-A2-A0CM-01	Primary Tumor	1	Sentinel node biopsy alone
TCGA-A2-A0D0	324bcba2-f6a4-45a6-807c-215bdffcca21	M0	6th	T2	-22115	NA	Breast Cancer	Breast Invasive Ductal Carcinoma	643	720	NA	60	NA	67.28	DiseaseFree	LIVING	67.28	Negative	NOT HISPANIC OR LATINO	Core needle biopsy	500	NO	0	8	Post (prior bilateral ovariectomy OR >12 mo since LMP with no prior hysterectomy)	No	N0 (i-)	Stage IIA	Infiltrating Ductal Carcinoma	NA	TRUE	IDC	7fd5702e-2d7b-4b79-b2d8-5ca4ca33cf65	67.28	LIVING	TCGA-A2-A0D0.D8B44020-EC34-4788-B7FB-790B9C12D886.pdf	D8B44020-EC34-4788-B7FB-790B9C12D886	Alive	FEMALE	TUMOR FREE	0	0	NA	No	BLACK OR AFRICAN AMERICAN	TCGA-A2-A0D0-01	Primary Tumor	1	Axillary lymph node dissection alone
TCGA-A2-A0D2	99e32c59-aa73-43fa-88c9-399ddadb2c72	M0	6th	T2	-16623	NA	Breast Cancer	Breast Invasive Ductal Carcinoma	761	614	NA	45	NA	33.74	DiseaseFree	LIVING	33.74	Negative	NOT HISPANIC OR LATINO	Core needle biopsy	330	NO	0	5	Pre (<6 months since LMP AND no prior bilateral ovariectomy AND not on estrogen replacement)	No	N0 (i+)	Stage IIA	Infiltrating Ductal Carcinoma	NA	TRUE	IDC	72439e36-3c17-4a90-b3e1-8f6ccfd3dcd4	33.74	LIVING	TCGA-A2-A0D2.B0DE3388-7826-40D3-ADEE-0B25FE201F4A.pdf	B0DE3388-7826-40D3-ADEE-0B25FE201F4A	Alive	FEMALE	TUMOR FREE	0	4	NA	No	WHITE	TCGA-A2-A0D2-01	Primary Tumor	1	Sentinel node biopsy alone
TCGA-A2-A0SX	18d35983-ea6a-4b70-a209-9bef37595956	M0	6th	T1c	-17774	NA	Breast Cancer	Breast Invasive Ductal Carcinoma	1288	1177	NA	48	NA	40.7	Recurred/Progressed	LIVING	50.39	Positive	NOT HISPANIC OR LATINO	Core needle biopsy	910	NO	0	1	Pre (<6 months since LMP AND no prior bilateral ovariectomy AND not on estrogen replacement)	No	N0 (i-)	Stage IA	Infiltrating Ductal Carcinoma	NA	TRUE	IDC	c0819744-0dad-4597-b9ac-9117497418a8	50.39	LIVING	TCGA-A2-A0SX.63F76DB5-8433-4EFE-9054-6C04F065DF2D.pdf	63F76DB5-8433-4EFE-9054-6C04F065DF2D	Alive	FEMALE	WITH TUMOR	0	0	NA	No	WHITE	TCGA-A2-A0SX-01	Primary Tumor	1	Sentinel node biopsy alone
TCGA-A2-A0T0	95c53f69-0f05-4348-822a-571f3d757001	M0	6th	T2	-21575	NA	Breast Cancer	Breast Invasive Ductal Carcinoma	337	268	NA	59	NA	17.51	DiseaseFree	LIVING	17.51	Negative	NOT HISPANIC OR LATINO	Core needle biopsy	190	NO	0	14	Post (prior bilateral ovariectomy OR >12 mo since LMP with no prior hysterectomy)	No	N1	Stage IIB	Infiltrating Ductal Carcinoma	NA	TRUE	IDC	e240d339-c042-42dc-b97a-d1effcac44b7	17.51	LIVING	TCGA-A2-A0T0.6F5EBE67-0A25-4B20-A1F6-9CE6C4FF4096.pdf	6F5EBE67-0A25-4B20-A1F6-9CE6C4FF4096	Alive	FEMALE	TUMOR FREE	2	NA	NA	No	WHITE	TCGA-A2-A0T0-01	Primary Tumor	1	Axillary lymph node dissection alone
TCGA-A2-A0T2	128d198e-9b22-427c-90db-3714455f3a17	M1	NA	T3	-24235	NA	Breast Cancer	Breast Invasive Ductal Carcinoma	NA	261	255	66	NA	NA	NA	DECEASED	8.38	Close	NOT HISPANIC OR LATINO	Core needle biopsy	270	NO	0	14	Post (prior bilateral ovariectomy OR >12 mo since LMP with no prior hysterectomy)	No	N3	Stage IV	Infiltrating Ductal Carcinoma	NA	TRUE	IDC	eeb8b594-1bba-4af3-be80-682e261965b4	8.38	DECEASED	TCGA-A2-A0T2.0DCD80E1-173E-4A1B-BDD8-74C7D12C1313.pdf	0DCD80E1-173E-4A1B-BDD8-74C7D12C1313	Dead	FEMALE	WITH TUMOR	10	NA	NA	No	WHITE	TCGA-A2-A0T2-01	Primary Tumor	1	Axillary lymph node dissection alone
TCGA-A2-A3XT	C72CB184-462D-4009-9CDB-848782FF8A76	M0	6th	T2	-16649	NA	Breast Cancer	Breast Invasive Ductal Carcinoma	2238	2164	NA	45	YES	91	DiseaseFree	LIVING	91	Negative	NOT HISPANIC OR LATINO	Excisional Biopsy	340	NO	0	13	Pre (<6 months since LMP AND no prior bilateral ovariectomy AND not on estrogen replacement)	No	N1a	Stage IIB	Infiltrating Ductal Carcinoma	NO	TRUE	IDC	B599719F-F028-45EB-8464-ECF9AD60179F	91	LIVING	TCGA-A2-A3XT.A614B6B7-256F-4148-8941-6145B2D9B8B5.pdf	A614B6B7-256F-4148-8941-6145B2D9B8B5	Alive	FEMALE	TUMOR FREE	1	NA	YES	No	BLACK OR AFRICAN AMERICAN	TCGA-A2-A3XT-01	Primary Tumor	1	Other (specify)
TCGA-A2-A3XX	53886143-C1C6-40E9-88E6-E4E5E0271FC8	M0	7th	T2	-17981	NA	Breast Cancer	Breast Invasive Ductal Carcinoma	1168	1143	NA	49	NA	NA	NA	DECEASED	47.27	Negative	NOT HISPANIC OR LATINO	Core needle biopsy	780	NO	0	1	Post (prior bilateral ovariectomy OR >12 mo since LMP with no prior hysterectomy)	No	N0	Stage IIA	Infiltrating Ductal Carcinoma	NA	TRUE	IDC	0A1F4A81-38C6-407A-A33B-716A0F9A6B4D	47.27	DECEASED	TCGA-A2-A3XX.770EEADF-19CD-4AB9-A7FA-1A05EE17984C.pdf	770EEADF-19CD-4AB9-A7FA-1A05EE17984C	Dead	FEMALE	TUMOR FREE	0	0	YES	No	BLACK OR AFRICAN AMERICAN	TCGA-A2-A3XX-01	Primary Tumor	1	Sentinel node biopsy alone
TCGA-A2-A3XY	DEBA32E4-0E68-4711-941B-3B63BD965AFB	M0	7th	T2	-18059	NA	Breast Cancer	Breast Invasive Ductal Carcinoma	786	703	NA	49	NA	35.22	Recurred/Progressed	DECEASED	35.91	Negative	NOT HISPANIC OR LATINO	Core needle biopsy	950	NO	0	16	Post (prior bilateral ovariectomy OR >12 mo since LMP with no prior hysterectomy)	No	N1a	Stage IIB	Infiltrating Ductal Carcinoma	NA	TRUE	IDC	DA7FE5E0-6AE0-47F0-9B32-FB6B80C4BE38	35.91	DECEASED	TCGA-A2-A3XY.EC1BB6E8-6897-4E70-80A6-5A4E4B9C4E1F.pdf	EC1BB6E8-6897-4E70-80A6-5A4E4B9C4E1F	Dead	FEMALE	TUMOR FREE	3	NA	YES	No	BLACK OR AFRICAN AMERICAN	TCGA-A2-A3XY-01	Primary Tumor	1	Axillary lymph node dissection alone
TCGA-A7-A0DA	3afa1e93-1df8-4e4c-aaa4-557463f4bb77	M0	NA	T2	-22708	NA	Breast Cancer	Breast Invasive Ductal Carcinoma	373	177	NA	62	NA	35.64	DiseaseFree	LIVING	35.64	Negative	NOT HISPANIC OR LATINO	Core needle biopsy	350	NO	0	1	Post (prior bilateral ovariectomy OR >12 mo since LMP with no prior hysterectomy)	No	N0 (i-)	Stage IIA	Infiltrating Ductal Carcinoma	NA	FALSE	IDC	4f441e61-6bea-4a12-841d-def270804bbe	35.64	LIVING	TCGA-A7-A0DA.69AC5937-3FFD-40FB-9922-79DB3CED7510.pdf	69AC5937-3FFD-40FB-9922-79DB3CED7510	Alive	FEMALE	TUMOR FREE	0	NA	NA	No	WHITE	TCGA-A7-A0DA-01	Primary Tumor	1	Sentinel lymph node biopsy plus axillary dissection
TCGA-A7-A4SE	DBF6F981-15CC-40AD-91AC-A66360405FBD	M0	7th	T2	-20080	NA	Breast Cancer	Breast Invasive Ductal Carcinoma	371	306	NA	54	NO	21.16	DiseaseFree	LIVING	21.16	Negative	NOT HISPANIC OR LATINO	Core needle biopsy	160	NO	0	3	Post (prior bilateral ovariectomy OR >12 mo since LMP with no prior hysterectomy)	No	N0	Stage IIA	Infiltrating Ductal Carcinoma	NO	FALSE	IDC	3440B3EB-511E-4904-873D-7A05D88FE879	21.16	LIVING	TCGA-A7-A4SE.C0C49D41-AA66-435B-9312-FAD8E2DC3305.pdf	C0C49D41-AA66-435B-9312-FAD8E2DC3305	Alive	FEMALE	TUMOR FREE	0	0	YES	No	BLACK OR AFRICAN AMERICAN	TCGA-A7-A4SE-01	Primary Tumor	1	Sentinel node biopsy alone
TCGA-A8-A07O	cf9db1af-17f0-490e-8139-142bd704763a	M0	6th	T2	-18870	NA	Breast Cancer	Breast Invasive Ductal Carcinoma	304	180	NA	51	NA	9.99	DiseaseFree	LIVING	9.99	Negative	NA	NA	220	NO	0	NA	Post (prior bilateral ovariectomy OR >12 mo since LMP with no prior hysterectomy)	No	N0	Stage IIA	Infiltrating Ductal Carcinoma	NA	FALSE	IDC	2d80cd9e-8906-4fc9-9645-b3c137d71dc7	9.99	LIVING	TCGA-A8-A07O.9ECA4450-A550-44DE-B2E5-FD1CFF02A9FE.pdf	9ECA4450-A550-44DE-B2E5-FD1CFF02A9FE	Alive	FEMALE	TUMOR FREE	NA	NA	NA	No	NA	TCGA-A8-A07O-01	Primary Tumor	1	NA
TCGA-A8-A08R	6412854a-f874-469e-9d1f-8bd3ae5bd41d	M0	6th	T2	-19298	NA	Breast Cancer	Breast Invasive Ductal Carcinoma	30	728	NA	52	NA	0.99	DiseaseFree	LIVING	0.99	Negative	NA	NA	90	NO	0	NA	Post (prior bilateral ovariectomy OR >12 mo since LMP with no prior hysterectomy)	No	N1a	Stage IIB	Infiltrating Ductal Carcinoma	NA	FALSE	IDC	0dd8e6c7-9b41-4489-924f-bddf7d189eb3	0.99	LIVING	TCGA-A8-A08R.FC0C1BF3-74C3-4DFC-B9B5-2FD1728E287A.pdf	FC0C1BF3-74C3-4DFC-B9B5-2FD1728E287A	Alive	FEMALE	TUMOR FREE	NA	NA	NA	No	NA	TCGA-A8-A08R-01	Primary Tumor	1	NA
TCGA-AC-A2BK	6FA2A667-9C36-4526-8A58-1975E863A806	MX	6th	T2	-28625	NA	Breast Cancer	Breast Invasive Ductal Carcinoma	1172	1717	NA	78	NA	73	DiseaseFree	LIVING	73	Negative	NA	Core needle biopsy	140	NO	0	23	Post (prior bilateral ovariectomy OR >12 mo since LMP with no prior hysterectomy)	No	N2a	Stage IIIA	Infiltrating Ductal Carcinoma	NA	FALSE	IDC	B85BE663-EDBA-4E1E-A10C-D0297744A0E9	73	LIVING	TCGA-AC-A2BK.3E54B0CE-8863-4728-BC95-A47C1869F52A.pdf	3E54B0CE-8863-4728-BC95-A47C1869F52A	Alive	FEMALE	TUMOR FREE	6	NA	YES	No	BLACK OR AFRICAN AMERICAN	TCGA-AC-A2BK-01	Primary Tumor	1	Axillary lymph node dissection alone
TCGA-AN-A04D	49717f75-0f2d-4e1c-9a12-f1cd7877b80a	M0	NA	T2	-21426	Allred (Biocare)	Breast Cancer	Breast Invasive Ductal Carcinoma	52	676	NA	58	NA	1.71	DiseaseFree	LIVING	1.71	Positive	NOT HISPANIC OR LATINO	Tumor resection	260	NO	0	15	Post (prior bilateral ovariectomy OR >12 mo since LMP with no prior hysterectomy)	No	N1	Stage IIB	Infiltrating Ductal Carcinoma	NA	TRUE	IDC	cbf66244-42c8-4df6-aca7-932e77bb5e0e	1.71	LIVING	TCGA-AN-A04D.A3CB59DE-5893-4FA2-B4D5-EDA612480E76.pdf	A3CB59DE-5893-4FA2-B4D5-EDA612480E76	Alive	FEMALE	TUMOR FREE	2	0	NA	No	WHITE	TCGA-AN-A04D-01	Primary Tumor	1	No axillary staging
TCGA-AN-A0AL	3e9f93c0-aa79-4b4c-bd6c-b3325912362a	M0	7th	T4	-15286	dextran coated charcoal	Breast Cancer	Breast Invasive Ductal Carcinoma	198	49	NA	41	NA	7.46	DiseaseFree	LIVING	7.46	Negative	NOT HISPANIC OR LATINO	Tumor resection	300	NO	0	5	Pre (<6 months since LMP AND no prior bilateral ovariectomy AND not on estrogen replacement)	No	N0	Stage IIIB	Infiltrating Ductal Carcinoma	NA	FALSE	IDC	5b9560c4-0632-479a-835f-67d373e59206	7.46	LIVING	TCGA-AN-A0AL.20F4DBD9-02FA-4FFD-AEF5-234910D31263.pdf	20F4DBD9-02FA-4FFD-AEF5-234910D31263	Alive	FEMALE	TUMOR FREE	0	0	NA	No	WHITE	TCGA-AN-A0AL-01	Primary Tumor	1	Axillary lymph node dissection alone
TCGA-AN-A0AT	05506f4c-e701-4a9d-ae06-97f066aade43	M0	NA	T2	-22798	NA	Breast Cancer	Breast Invasive Ductal Carcinoma	10	28	NA	62	NA	0.33	DiseaseFree	LIVING	0.33	Negative	NOT HISPANIC OR LATINO	Tumor resection	170	NO	0	10	Post (prior bilateral ovariectomy OR >12 mo since LMP with no prior hysterectomy)	No	N0	Stage IIA	Infiltrating Ductal Carcinoma	NA	FALSE	IDC	b2905a3f-810b-4e74-af5c-42d513d91746	0.33	LIVING	TCGA-AN-A0AT.3E8F2012-A457-4358-9C8B-23292374A743.pdf	3E8F2012-A457-4358-9C8B-23292374A743	Alive	FEMALE	TUMOR FREE	0	0	NA	No	WHITE	TCGA-AN-A0AT-01	Primary Tumor	1	No axillary staging
TCGA-AN-A0XU	a1da9db1-db11-4f4d-a249-c738db81b87e	M0	7th	T2	-20052	NA	Breast Cancer	Breast Invasive Ductal Carcinoma	10	106	NA	54	NA	0.33	DiseaseFree	LIVING	0.33	Negative	NOT HISPANIC OR LATINO	Tumor resection	180	NO	0	16	Post (prior bilateral ovariectomy OR >12 mo since LMP with no prior hysterectomy)	No	N0	Stage IIA	Infiltrating Ductal Carcinoma	NA	TRUE	IDC	ee368eb1-55e1-471e-b88b-bab896e37b5c	0.33	LIVING	TCGA-AN-A0XU.8216B837-DCF3-4E7F-A72A-212655F394F0.pdf	8216B837-DCF3-4E7F-A72A-212655F394F0	Alive	FEMALE	NA	0	NA	YES	No	WHITE	TCGA-AN-A0XU-01	Primary Tumor	1	NA
TCGA-AO-A1KR	b7f74ae1-6f58-447c-be50-a7666eb19d9a	M0	6th	T2	-18900	NA	Breast Cancer	Breast Invasive Ductal Carcinoma	2141	1932	NA	51	NA	82.56	DiseaseFree	LIVING	82.56	Negative	NOT HISPANIC OR LATINO	Core needle biopsy	190	NO	0	4	Pre (<6 months since LMP AND no prior bilateral ovariectomy AND not on estrogen replacement)	No	N0	Stage IIA	Infiltrating Ductal Carcinoma	NA	TRUE	IDC	00a59c97-91b4-413e-8d9e-674753997221	82.56	LIVING	TCGA-AO-A1KR.FF188295-E139-4AEE-8EE8-364536F2BBE8.pdf	FF188295-E139-4AEE-8EE8-364536F2BBE8	Alive	FEMALE	TUMOR FREE	0	0	YES	No	WHITE	TCGA-AO-A1KR-01	Primary Tumor	1	Sentinel node biopsy alone
TCGA-AQ-A04J	9938ce5c-e74e-446e-a932-f096f85cc3b1	M0	NA	T2	-16615	NA	Breast Cancer	Breast Invasive Ductal Carcinoma	160	118	NA	45	NA	26.91	DiseaseFree	LIVING	26.91	Negative	NOT HISPANIC OR LATINO	Core needle biopsy	160	NO	0	20	Pre (<6 months since LMP AND no prior bilateral ovariectomy AND not on estrogen replacement)	No	N0 (i+)	Stage IIA	Infiltrating Ductal Carcinoma	NA	FALSE	IDC	09d6f42c-5e9f-4adc-bd8c-e5dca597fc01	26.91	LIVING	TCGA-AQ-A04J.71CEC5F6-16E5-46E1-A91B-B5E0F699B231.pdf	71CEC5F6-16E5-46E1-A91B-B5E0F699B231	Alive	FEMALE	TUMOR FREE	0	0	NA	No	WHITE	TCGA-AQ-A04J-01	Primary Tumor	1	Axillary lymph node dissection alone
TCGA-AR-A0TS	972447aa-4332-47e7-bddd-2eb699dbb664	M0	6th	T2	-17141	NA	Breast Cancer	Breast Invasive Ductal Carcinoma	1138	1549	NA	46	NA	84.03	DiseaseFree	LIVING	84.03	Negative	NOT HISPANIC OR LATINO	Core needle biopsy	250	NO	0	16	Pre (<6 months since LMP AND no prior bilateral ovariectomy AND not on estrogen replacement)	No	N1	Stage IIB	Infiltrating Ductal Carcinoma	NA	TRUE	IDC	2ca5fbc4-80ab-42ff-b277-36f4217ee38a	84.03	LIVING	TCGA-AR-A0TS.39A0AD32-D372-422F-94F2-173F963C7AAB.pdf	39A0AD32-D372-422F-94F2-173F963C7AAB	Alive	FEMALE	NA	2	NA	NA	No	WHITE	TCGA-AR-A0TS-01	Primary Tumor	1	Sentinel lymph node biopsy plus axillary dissection
TCGA-AR-A1AY	5fd9552a-c742-4388-940d-295d1107ae00	M0	6th	T1	-23927	NA	Breast Cancer	Breast Invasive Ductal Carcinoma	615	1085	NA	65	NA	33.71	DiseaseFree	LIVING	33.71	Negative	NOT HISPANIC OR LATINO	Core needle biopsy	110	NO	0	4	Post (prior bilateral ovariectomy OR >12 mo since LMP with no prior hysterectomy)	No	N0	Stage I	Infiltrating Ductal Carcinoma	NA	TRUE	IDC	81fc993e-8f5a-4b3b-bea3-4c4c2f5e4ef2	33.71	LIVING	TCGA-AR-A1AY.01D97550-C616-4001-85A5-5502D35FA38E.pdf	01D97550-C616-4001-85A5-5502D35FA38E	Alive	FEMALE	NA	0	NA	YES	No	WHITE	TCGA-AR-A1AY-01	Primary Tumor	1	Sentinel lymph node biopsy plus axillary dissection
TCGA-BH-A0B3	18eb4dfc-556f-4bf3-a411-4780209ed1e0	M0	NA	T2	-19479	NA	Breast Cancer	Breast Invasive Ductal Carcinoma	1203	1030	NA	53	NA	39.52	DiseaseFree	LIVING	39.52	Negative	NA	Core needle biopsy	280	NO	0	29	Post (prior bilateral ovariectomy OR >12 mo since LMP with no prior hysterectomy)	No	N1a	Stage IIB	Infiltrating Ductal Carcinoma	NA	TRUE	IDC	fc1f0ad4-8412-4143-8ebf-fa6592f396e9	39.52	LIVING	TCGA-BH-A0B3.A6E2735B-AAD3-48D7-8289-306257CB5B6F.pdf	A6E2735B-AAD3-48D7-8289-306257CB5B6F	Alive	FEMALE	TUMOR FREE	2	NA	NA	No	WHITE	TCGA-BH-A0B3-01	Primary Tumor	1	Sentinel lymph node biopsy plus axillary dissection
TCGA-BH-A0B9	5a57dc25-d252-4b22-b192-4de630d7002f	M0	NA	T1c	-16310	NA	Breast Cancer	Breast Invasive Ductal Carcinoma	1572	1391	NA	44	NA	51.64	DiseaseFree	LIVING	51.64	Negative	NA	Core needle biopsy	190	NO	0	1	Pre (<6 months since LMP AND no prior bilateral ovariectomy AND not on estrogen replacement)	No	N0 (i-)	Stage IA	Infiltrating Ductal Carcinoma	NA	TRUE	IDC	8137ffee-bb4f-4e5f-b831-acfc9c5585a8	51.64	LIVING	TCGA-BH-A0B9.EB00527B-1E37-420E-85E4-10063DB4BC1C.pdf	EB00527B-1E37-420E-85E4-10063DB4BC1C	Alive	FEMALE	TUMOR FREE	0	NA	NA	No	WHITE	TCGA-BH-A0B9-01	Primary Tumor	1	Sentinel node biopsy alone
TCGA-BH-A0BG	4f608829-ffc4-4527-886e-6bc764ab29f5	M0	6th	T1	-26988	NA	Breast Cancer	Breast Invasive Ductal Carcinoma	756	798	NA	73	NA	61.47	DiseaseFree	LIVING	61.47	Negative	NOT HISPANIC OR LATINO	Core needle biopsy	50	NO	0	1	Post (prior bilateral ovariectomy OR >12 mo since LMP with no prior hysterectomy)	No	N0	Stage I	Infiltrating Ductal Carcinoma	NA	TRUE	IDC	4aa1d78b-37cc-43be-b4f7-ce677992024e	61.47	LIVING	TCGA-BH-A0BG.CB0C2E8E-2D5D-492C-9C7E-0ECD0458425A.pdf	CB0C2E8E-2D5D-492C-9C7E-0ECD0458425A	Alive	FEMALE	TUMOR FREE	0	NA	YES	No	WHITE	TCGA-BH-A0BG-01	Primary Tumor	1	NA
TCGA-BH-A0BL	92b5de82-0221-4df1-8094-80f40c0bb4fa	M0	6th	T1c	-12841	NA	Breast Cancer	Breast Invasive Ductal Carcinoma	1340	1135	NA	35	NA	74.84	DiseaseFree	LIVING	74.84	Negative	NOT HISPANIC OR LATINO	Core needle biopsy	60	NO	0	2	Pre (<6 months since LMP AND no prior bilateral ovariectomy AND not on estrogen replacement)	No	N0	Stage I	Infiltrating Ductal Carcinoma	NA	TRUE	IDC	e11dab7d-dc9c-416c-8200-ebdf8a64e3ea	74.84	LIVING	TCGA-BH-A0BL.DD647293-3CEA-4845-A0B3-D7000CBAB4C0.pdf	DD647293-3CEA-4845-A0B3-D7000CBAB4C0	Alive	FEMALE	TUMOR FREE	0	NA	YES	No	WHITE	TCGA-BH-A0BL-01	Primary Tumor	1	NA
TCGA-BH-A0E0	20e8106b-1290-4735-abe4-7621e08e3dc8	M0	NA	T3	-14175	H-SCORE 0	Breast Cancer	Breast Invasive Ductal Carcinoma	134	136	NA	38	NA	4.4	DiseaseFree	LIVING	4.4	Negative	NA	Core needle biopsy	620	NO	0	21	Pre (<6 months since LMP AND no prior bilateral ovariectomy AND not on estrogen replacement)	No	N3a	Stage IIIC	Infiltrating Ductal Carcinoma	NA	TRUE	IDC	662cc11c-da31-4e31-8e77-46011b38ea96	4.4	LIVING	TCGA-BH-A0E0.975989FE-8785-42C1-8551-53661B7B16A1.pdf	975989FE-8785-42C1-8551-53661B7B16A1	Alive	FEMALE	TUMOR FREE	10	NA	NA	No	WHITE	TCGA-BH-A0E0-01	Primary Tumor	1	Axillary lymph node dissection alone
TCGA-BH-A18V	6b960b58-28e1-41c6-bd6e-7e669c6aa4ef	M0	5th	T2	-17682	NA	Breast Cancer	Breast Invasive Ductal Carcinoma	NA	3621	1556	48	NA	NA	NA	DECEASED	51.12	Negative	NOT HISPANIC OR LATINO	Core needle biopsy	300	NO	0	25	NA	No	N1b	Stage IIB	Infiltrating Ductal Carcinoma	NA	TRUE	IDC	2923c735-34a1-4db6-a248-1c5de2241dd4	51.12	DECEASED	TCGA-BH-A18V.3C1C2CED-A1CF-48FC-BCB2-658D74E1982B.pdf	3C1C2CED-A1CF-48FC-BCB2-658D74E1982B	Dead	FEMALE	NA	0	NA	YES	No	WHITE	TCGA-BH-A18V-01	Primary Tumor	1	Axillary lymph node dissection alone
TCGA-BH-A1F6	ad18820b-a804-49c0-ba8a-86c09fa6bce2	MX	NA	T4d	-18691	NA	Breast Cancer	Breast Invasive Ductal Carcinoma	NA	5230	2965	51	NA	NA	NA	DECEASED	97.4	NA	NOT HISPANIC OR LATINO	Core needle biopsy	360	NO	0	6	NA	No	N2a	NA	Infiltrating Ductal Carcinoma	NA	TRUE	IDC	e5a9fa79-2d0f-4cda-9fea-baab86f78b8e	97.4	DECEASED	TCGA-BH-A1F6.7E9B0BE7-121E-423F-AA37-445BA922FC13.pdf	7E9B0BE7-121E-423F-AA37-445BA922FC13	Dead	FEMALE	NA	6	NA	YES	No	WHITE	TCGA-BH-A1F6-01	Primary Tumor	1	NA
TCGA-C8-A12V	7e1673f8-5758-4963-8804-d5e39f06205b	M0	6th	T2	-20346	NA	Breast Cancer	Breast Invasive Ductal Carcinoma	0	57	NA	55	NA	12.65	DiseaseFree	LIVING	12.65	NA	NOT HISPANIC OR LATINO	Other method, specify:	540	NO	0	5	Post (prior bilateral ovariectomy OR >12 mo since LMP with no prior hysterectomy)	No	N0	Stage IIA	Infiltrating Ductal Carcinoma	NA	TRUE	IDC	905de5ec-787c-471d-964b-9db587003602	12.65	LIVING	TCGA-C8-A12V.8ED8A37B-C885-4333-AC5D-EA73A5A81173.pdf	8ED8A37B-C885-4333-AC5D-EA73A5A81173	Alive	FEMALE	TUMOR FREE	0	NA	YES	No	ASIAN	TCGA-C8-A12V-01	Primary Tumor	1	Axillary lymph node dissection alone
TCGA-C8-A131	c49e3b18-fd88-48f4-8b01-300692ceb367	M0	6th	T2	-29966	NA	Breast Cancer	Breast Invasive Ductal Carcinoma	14	163	NA	82	NA	13.5	DiseaseFree	LIVING	13.5	Negative	NOT HISPANIC OR LATINO	Core needle biopsy	460	NO	0	8	Post (prior bilateral ovariectomy OR >12 mo since LMP with no prior hysterectomy)	No	N2	Stage IIIA	Infiltrating Ductal Carcinoma	NA	TRUE	IDC	8ba927e8-83e7-43d8-ba16-00d45a0f0484	13.5	LIVING	TCGA-C8-A131.65C73797-1A8F-474D-94F6-45A2878B2C45.pdf	65C73797-1A8F-474D-94F6-45A2878B2C45	Alive	FEMALE	TUMOR FREE	4	NA	YES	No	ASIAN	TCGA-C8-A131-01	Primary Tumor	1	Axillary lymph node dissection alone
TCGA-C8-A1HJ	a855c228-a263-44df-87a0-cbc32187e3f5	M0	6th	T2	-19629	NA	Breast Cancer	Breast Invasive Ductal Carcinoma	5	121	NA	53	NA	0.16	DiseaseFree	LIVING	0.16	Negative	NOT HISPANIC OR LATINO	Tumor resection	1070	NO	0	10	Peri (6-12 months since last menstrual period)	No	N0	Stage IIA	Infiltrating Ductal Carcinoma	NA	TRUE	IDC	e11024c2-709d-4e47-a9f3-45894a27f2bb	0.16	LIVING	TCGA-C8-A1HJ.11F98715-1482-4D7D-9102-E362634806A7.pdf	11F98715-1482-4D7D-9102-E362634806A7	Alive	FEMALE	TUMOR FREE	NA	NA	YES	No	ASIAN	TCGA-C8-A1HJ-01	Primary Tumor	1	Axillary lymph node dissection alone
TCGA-C8-A27B	f0d8a1fe-e313-44f1-99cc-b965cbeeff0e	M0	6th	T3	-17763	NA	Breast Cancer	Breast Invasive Ductal Carcinoma	30	93	NA	48	NA	14.42	DiseaseFree	LIVING	14.42	Negative	NOT HISPANIC OR LATINO	Tumor resection	240	NO	0	NA	Peri (6-12 months since last menstrual period)	No	N0	Stage IIB	Infiltrating Ductal Carcinoma	NA	TRUE	IDC	67d804d7-b6a5-4a70-92cd-f93195d928a4	14.42	LIVING	TCGA-C8-A27B.CD43BA31-A5C6-4C0C-AA07-3171332776CC.pdf	CD43BA31-A5C6-4C0C-AA07-3171332776CC	Alive	FEMALE	TUMOR FREE	NA	NA	NO	No	ASIAN	TCGA-C8-A27B-01	Primary Tumor	1	NA
TCGA-D8-A147	fc18d029-9be2-4fa0-9aef-6d647dc55f0b	M0	7th	T2	-16736	NA	Breast Cancer	Breast Invasive Ductal Carcinoma	2	163	NA	45	NA	19.19	DiseaseFree	LIVING	19.19	Negative	NOT HISPANIC OR LATINO	Tumor resection	130	NO	0	1	Indeterminate (neither Pre or Postmenopausal)	No	N0	NA	Infiltrating Ductal Carcinoma	NA	FALSE	IDC	f984e167-e005-438d-ac04-d4825043b128	19.19	LIVING	TCGA-D8-A147.380639A2-E89C-4495-8168-82120617129F.pdf	380639A2-E89C-4495-8168-82120617129F	Alive	FEMALE	NA	0	NA	YES	No	WHITE	TCGA-D8-A147-01	Primary Tumor	1	Sentinel node biopsy alone
TCGA-D8-A1JL	aa4244a8-0454-4247-a1c3-357fd51746fa	M0	7th	T2	-26484	manual counting	Breast Cancer	Breast Invasive Ductal Carcinoma	265	264	NA	72	NA	20.07	DiseaseFree	LIVING	20.07	Negative	NOT HISPANIC OR LATINO	Fine needle aspiration biopsy	430	NO	0	11	Post (prior bilateral ovariectomy OR >12 mo since LMP with no prior hysterectomy)	No	N0	Stage IIA	Infiltrating Ductal Carcinoma	NA	FALSE	IDC	b32287fb-5ff5-4f5f-a9dc-0c0d514351b4	20.07	LIVING	TCGA-D8-A1JL.156DF753-DB3A-4934-9618-1E18CE46C845.pdf	156DF753-DB3A-4934-9618-1E18CE46C845	Alive	FEMALE	TUMOR FREE	0	NA	YES	No	WHITE	TCGA-D8-A1JL-01	Primary Tumor	1	Axillary lymph node dissection alone
TCGA-D8-A1XK	97943d87-fed7-4f14-a0a7-c5bfee64c392	MX	7th	T2	-20092	NA	Breast Cancer	Breast Invasive Ductal Carcinoma	326	275	NA	55	NA	14.49	DiseaseFree	LIVING	14.49	Negative	NOT HISPANIC OR LATINO	Fine needle aspiration biopsy	260	NO	0	18	Post (prior bilateral ovariectomy OR >12 mo since LMP with no prior hysterectomy)	No	N1a	Stage IIB	Infiltrating Ductal Carcinoma	NA	FALSE	IDC	41af42ec-7521-4783-916e-2c982eef0f98	14.49	LIVING	TCGA-D8-A1XK.B3DB4F9E-C91B-4913-93E8-F18FF22CBA7C.pdf	B3DB4F9E-C91B-4913-93E8-F18FF22CBA7C	Alive	FEMALE	TUMOR FREE	3	NA	YES	No	WHITE	TCGA-D8-A1XK-01	Primary Tumor	1	Axillary lymph node dissection alone
TCGA-D8-A1XQ	3886b4fb-ba22-4a50-b11a-a6893951f170	M0	7th	T2	-25345	% IHC	Breast Cancer	Breast Invasive Ductal Carcinoma	177	158	NA	69	NA	16.39	DiseaseFree	LIVING	16.39	Negative	NOT HISPANIC OR LATINO	Core needle biopsy	100	NO	0	7	Post (prior bilateral ovariectomy OR >12 mo since LMP with no prior hysterectomy)	No	N0	Stage IIA	Infiltrating Ductal Carcinoma	NA	FALSE	IDC	93324982-7cfa-477c-88a0-b6eef61f6ca2	16.39	LIVING	TCGA-D8-A1XQ.33B6269D-1D59-4184-A786-2BEB73F6D3A8.pdf	33B6269D-1D59-4184-A786-2BEB73F6D3A8	Alive	FEMALE	TUMOR FREE	0	0	YES	No	WHITE	TCGA-D8-A1XQ-01	Primary Tumor	1	Axillary lymph node dissection alone
TCGA-D8-A27F	1549dc64-3dab-43fc-96e9-b07d520957e1	M0	7th	T2	-14731	NA	Breast Cancer	Breast Invasive Ductal Carcinoma	106	166	NA	40	NA	16.03	DiseaseFree	LIVING	16.03	Negative	NOT HISPANIC OR LATINO	Other method, specify:	320	NO	0	11	Pre (<6 months since LMP AND no prior bilateral ovariectomy AND not on estrogen replacement)	No	N0	Stage IIA	Infiltrating Ductal Carcinoma	NA	FALSE	IDC	7e9145f7-ccff-4132-b2b7-9b992eebebf4	16.03	LIVING	TCGA-D8-A27F.976C6F9E-DDCB-42F4-BD2C-A4D715396B47.pdf	976C6F9E-DDCB-42F4-BD2C-A4D715396B47	Alive	FEMALE	TUMOR FREE	0	0	YES	No	WHITE	TCGA-D8-A27F-01	Primary Tumor	1	Axillary lymph node dissection alone
TCGA-D8-A27H	0dca98b0-f43e-45b6-9a02-00092c78678c	M0	7th	T2	-26588	NA	Breast Cancer	Breast Invasive Ductal Carcinoma	19	84	NA	72	NA	13.04	DiseaseFree	LIVING	13.04	Negative	NOT HISPANIC OR LATINO	Other method, specify:	170	NO	0	1	Post (prior bilateral ovariectomy OR >12 mo since LMP with no prior hysterectomy)	No	N0	Stage IIA	Infiltrating Ductal Carcinoma	NA	FALSE	IDC	b7542984-1410-45e6-b936-8333ff902eb4	13.04	LIVING	TCGA-D8-A27H.52D7E980-806C-499D-9DB9-40E1D651D9EB.pdf	52D7E980-806C-499D-9DB9-40E1D651D9EB	Alive	FEMALE	TUMOR FREE	NA	NA	YES	No	WHITE	TCGA-D8-A27H-01	Primary Tumor	1	No axillary staging
TCGA-D8-A27M	ae65baeb-6b78-492a-8c63-bb7e93e83dc2	M0	7th	T1c	-21910	NA	Breast Cancer	Breast Invasive Ductal Carcinoma	145	83	NA	59	NA	13.47	DiseaseFree	LIVING	13.47	Negative	NOT HISPANIC OR LATINO	Fine needle aspiration biopsy	140	NO	0	1	Post (prior bilateral ovariectomy OR >12 mo since LMP with no prior hysterectomy)	No	N0	Stage IA	Infiltrating Ductal Carcinoma	NA	FALSE	IDC	d4371446-8326-4e35-9e86-d8a48393efae	13.47	LIVING	TCGA-D8-A27M.85045216-10EC-473C-96A9-268E71D2B566.pdf	85045216-10EC-473C-96A9-268E71D2B566	Alive	FEMALE	TUMOR FREE	NA	NA	YES	No	WHITE	TCGA-D8-A27M-01	Primary Tumor	1	Sentinel node biopsy alone
TCGA-E2-A14N	752ad011-79e0-494f-9868-98bf6feb28f8	M0	6th	T2	-13743	Allred score 0+0 = 0	Breast Cancer	Breast Invasive Ductal Carcinoma	1350	1240	NA	37	NA	47.11	DiseaseFree	LIVING	47.11	Negative	NOT HISPANIC OR LATINO	Tumor resection	440	NO	0	38	Pre (<6 months since LMP AND no prior bilateral ovariectomy AND not on estrogen replacement)	No	N1	Stage IIB	Infiltrating Ductal Carcinoma	NA	FALSE	IDC	caa51a8b-eadc-4d87-b0f8-f6ffc17723b5	47.11	LIVING	TCGA-E2-A14N.C972EC08-E1AE-4FCB-B8A1-15000306CDE7.pdf	C972EC08-E1AE-4FCB-B8A1-15000306CDE7	Alive	FEMALE	TUMOR FREE	1	NA	YES	No	WHITE	TCGA-E2-A14N-01	Primary Tumor	1	Sentinel lymph node biopsy plus axillary dissection
TCGA-E2-A14R	4fba3deb-db94-44b5-a0f2-a575d270779e	M0	6th	T2	-22686	Allred score 0+0 = 0	Breast Cancer	Breast Invasive Ductal Carcinoma	845	910	NA	62	NA	31.9	Recurred/Progressed	LIVING	38.57	Negative	NOT HISPANIC OR LATINO	Tumor resection	190	NO	0	8	Post (prior bilateral ovariectomy OR >12 mo since LMP with no prior hysterectomy)	No	N0	Stage IIA	Infiltrating Ductal Carcinoma	NA	FALSE	IDC	26c43e7a-753c-483b-9ec3-7240efce6c4e	38.57	LIVING	TCGA-E2-A14R.0B6DCA80-3108-4D25-B095-3EC704598B23.pdf	0B6DCA80-3108-4D25-B095-3EC704598B23	Alive	FEMALE	TUMOR FREE	0	NA	YES	No	WHITE	TCGA-E2-A14R-01	Primary Tumor	1	Sentinel lymph node biopsy plus axillary dissection
TCGA-E2-A14X	60df7543-6da5-4c75-943b-5800c1e08234	M0	6th	T2	-20105	Allred score 0+0 = 0	Breast Cancer	Breast Invasive Ductal Carcinoma	692	652	NA	55	NA	31.93	DiseaseFree	LIVING	31.93	Negative	NOT HISPANIC OR LATINO	Tumor resection	130	NO	0	21	Post (prior bilateral ovariectomy OR >12 mo since LMP with no prior hysterectomy)	No	N2	Stage IIIA	Infiltrating Ductal Carcinoma	NA	FALSE	IDC	a7cc9298-d6f1-48ef-a93a-9c75fc0cb800	31.93	LIVING	TCGA-E2-A14X.734305A3-5EC4-4DE4-B263-91A49082F146.pdf	734305A3-5EC4-4DE4-B263-91A49082F146	Alive	FEMALE	TUMOR FREE	5	NA	YES	No	BLACK OR AFRICAN AMERICAN	TCGA-E2-A14X-01	Primary Tumor	1	Sentinel lymph node biopsy plus axillary dissection
TCGA-E2-A158	a6edb6ca-ae9f-4da7-8ebe-92d83d2987fb	M0	6th	T1c	-15903	Allred score 0+0 = 0	Breast Cancer	Breast Invasive Ductal Carcinoma	450	436	NA	43	NA	14.78	DiseaseFree	LIVING	14.78	Negative	NOT HISPANIC OR LATINO	Tumor resection	200	NO	0	2	Pre (<6 months since LMP AND no prior bilateral ovariectomy AND not on estrogen replacement)	No	N1mi	Stage IIA	Infiltrating Ductal Carcinoma	NA	FALSE	IDC	5ce91cce-a4ac-45e1-bc3e-737494a67769	14.78	LIVING	TCGA-E2-A158.1CEBF20D-767A-4A19-AA41-B9EAFCF05176.pdf	1CEBF20D-767A-4A19-AA41-B9EAFCF05176	Alive	FEMALE	TUMOR FREE	1	NA	YES	Yes	WHITE	TCGA-E2-A158-01	Primary Tumor	1	Sentinel node biopsy alone
TCGA-E2-A1LH	d8ecba6a-9fff-4993-a799-9a8d2aea524e	M0	5th	T1c	-21628	NA	Breast Cancer	Breast Invasive Ductal Carcinoma	2876	2998	NA	59	NA	106.67	DiseaseFree	LIVING	106.67	Negative	NOT HISPANIC OR LATINO	Tumor resection	130	NO	0	2	Post (prior bilateral ovariectomy OR >12 mo since LMP with no prior hysterectomy)	No	N0	Stage I	Infiltrating Ductal Carcinoma	NA	FALSE	IDC	c236908e-4814-409b-9fcc-2bedf60aa168	106.67	LIVING	TCGA-E2-A1LH.DAB174BB-862D-49BE-9BA4-9C11C4489305.pdf	DAB174BB-862D-49BE-9BA4-9C11C4489305	Alive	FEMALE	TUMOR FREE	0	NA	YES	No	WHITE	TCGA-E2-A1LH-01	Primary Tumor	1	Sentinel node biopsy alone
TCGA-EW-A1P8	359f12f9-5c41-48a4-85bc-fd7e307bf7d8	M0	7th	T2	-21501	NA	Breast Cancer	Breast Invasive Ductal Carcinoma	NA	224	239	58	NA	6.8	Recurred/Progressed	DECEASED	7.85	Negative	NOT HISPANIC OR LATINO	Fine needle aspiration biopsy	160	NO	0	15	Post (prior bilateral ovariectomy OR >12 mo since LMP with no prior hysterectomy)	No	N3b	Stage IIIC	Infiltrating Ductal Carcinoma	NA	TRUE	IDC	bf055644-7bca-43b6-8f5a-e21c42f7cf88	7.85	DECEASED	TCGA-EW-A1P8.6CB5A0ED-5569-4FDC-B651-758BFC6B59D8.pdf	6CB5A0ED-5569-4FDC-B651-758BFC6B59D8	Dead	FEMALE	WITH TUMOR	14	NA	YES	No	WHITE	TCGA-EW-A1P8-01	Primary Tumor	1	Sentinel lymph node biopsy plus axillary dissection
TCGA-EW-A1PB	88db1340-e4bf-451a-87c0-6e9168296f5e	MX	6th	T3	-25770	NA	Breast Cancer	Breast Invasive Ductal Carcinoma	608	569	NA	70	NA	19.97	DiseaseFree	LIVING	19.97	Negative	NOT HISPANIC OR LATINO	Core needle biopsy	320	NO	0	8	Post (prior bilateral ovariectomy OR >12 mo since LMP with no prior hysterectomy)	No	N1a	Stage IIIA	Infiltrating Ductal Carcinoma	NA	TRUE	IDC	da9dc40b-0350-4b8c-8a7a-15100d5aeb90	19.97	LIVING	TCGA-EW-A1PB.B3B6DE56-F40C-40BF-B6B3-2BC10F695F16.pdf	B3B6DE56-F40C-40BF-B6B3-2BC10F695F16	Alive	FEMALE	TUMOR FREE	2	NA	YES	No	BLACK OR AFRICAN AMERICAN	TCGA-EW-A1PB-01	Primary Tumor	1	Axillary lymph node dissection alone
TCGA-EW-A1PH	4da999a0-ef41-4a0b-b1d1-446b39cc855a	M0	7th	T1c	-19073	NA	Breast Cancer	Breast Invasive Ductal Carcinoma	140	77	NA	52	NA	19.94	DiseaseFree	LIVING	19.94	Negative	HISPANIC OR LATINO	Core needle biopsy	70	NO	0	10	Post (prior bilateral ovariectomy OR >12 mo since LMP with no prior hysterectomy)	No	N1a	Stage IIA	Infiltrating Ductal Carcinoma	NA	TRUE	IDC	dd38ba60-656a-46f7-b22b-bcee3b6d2f19	19.94	LIVING	TCGA-EW-A1PH.2E77693B-FAAD-4CCC-BD4F-3D2470C25143.pdf	2E77693B-FAAD-4CCC-BD4F-3D2470C25143	Alive	FEMALE	TUMOR FREE	1	0	YES	No	WHITE	TCGA-EW-A1PH-01	Primary Tumor	1	Sentinel lymph node biopsy plus axillary dissection
TCGA-GM-A2DF	D6F7AFC0-1558-43AD-ACB1-2B5311ED2264	M0	6th	T1c	-19614	NA	Breast Cancer	Breast Invasive Ductal Carcinoma	1299	1372	NA	53	NA	70.8	DiseaseFree	LIVING	70.8	Negative	NOT HISPANIC OR LATINO	Core needle biopsy	100	NO	0	32	Post (prior bilateral ovariectomy OR >12 mo since LMP with no prior hysterectomy)	No	N1a	Stage IIA	Infiltrating Ductal Carcinoma	NA	FALSE	IDC	66760E17-251D-4981-BB02-82C29B315080	70.8	LIVING	TCGA-GM-A2DF.CA6B733A-6030-422C-9DE9-B9718CBB2FDC.pdf	CA6B733A-6030-422C-9DE9-B9718CBB2FDC	Alive	FEMALE	TUMOR FREE	1	0	YES	No	BLACK OR AFRICAN AMERICAN	TCGA-GM-A2DF-01	Primary Tumor	1	Axillary lymph node dissection alone
HER2+
Patient ID	Case UUID	American Joint Committee on Cancer Metastasis Stage Code	American Joint Committee on Cancer Publication Version Type	American Joint Committee on Cancer Tumor Stage Code	Birth from Initial Pathologic Diagnosis Date	Brachytherapy first reference point administered total dose	Cancer Type	Cancer Type Detailed	Days to Last Followup	Days to Sample Collection.	Death from Initial Pathologic Diagnosis Date	Diagnosis Age	Did patient start adjuvant postoperative radiotherapy?	Disease Free (Months)	Disease Free Status	Overall Survival Status	Overall Survival (Months)	Disease Surgical Margin Status	Ethnicity Category	First Pathologic Diagnosis Biospecimen Acquisition Method Type	Initial Patient Weight	Is FFPE	Last Alive Less Initial Pathologic Diagnosis Date Calculated Day Value	Lymph Node(s) Examined Number	Menopause Status	Neoadjuvant Therapy Type Administered Prior To Resection Text	Neoplasm Disease Lymph Node Stage American Joint Committee on Cancer Code	Neoplasm Disease Stage American Joint Committee on Cancer Code	Neoplasm Histologic Type Name	New Neoplasm Event Post Initial Therapy Indicator	Oct embedded	Oncotree Code	Other Sample ID	Overall Survival (Months)	Overall Survival Status	Pathology Report File Name	Pathology report uuid	Patient's Vital Status	Person Gender	Person Neoplasm Status	Positive Finding Lymph Node Hematoxylin and Eosin Staining Microscopy Count	Positive Finding Lymph Node Keratin Immunohistochemistry Staining Method Count	Primary Lymph Node Presentation Assessment Ind-3	Prior Cancer Diagnosis Occurence	Race Category	Sample ID	Sample Type	Sample type id	Staging System
TCGA-A2-A0EQ	2192c1db-4718-4254-ba42-3ae7f30ad5a8	M0	6th	T2	-23543	NA	Breast Cancer	Breast Invasive Ductal Carcinoma	2053	2038	NA	64	NA	79.7	DiseaseFree	LIVING	79.7	Positive	NOT HISPANIC OR LATINO	Core needle biopsy	600	NO	0	2	Post (prior bilateral ovariectomy OR >12 mo since LMP with no prior hysterectomy)	No	N0 (i-)	Stage IIA	Infiltrating Ductal Carcinoma	NA	TRUE	IDC	63792ecf-4f55-4eb5-bfbc-78accb4f104a	79.7	LIVING	TCGA-A2-A0EQ.60569C8B-7209-4A3F-A177-F337085E9146.pdf	60569C8B-7209-4A3F-A177-F337085E9146	Alive	FEMALE	TUMOR FREE	0	0	NA	No	BLACK OR AFRICAN AMERICAN	TCGA-A2-A0EQ-01	Primary Tumor	1	Other (specify)
TCGA-A2-A0T1	02bed00f-bef7-4fb7-b243-540354990e45	M0	NA	T3	-20227	NA	Breast Cancer	Breast Invasive Ductal Carcinoma	323	233	NA	55	NA	17.12	DiseaseFree	LIVING	17.12	Negative	NOT HISPANIC OR LATINO	Core needle biopsy	230	NO	0	10	Post (prior bilateral ovariectomy OR >12 mo since LMP with no prior hysterectomy)	No	N3	Stage IIIC	Infiltrating Ductal Carcinoma	NA	TRUE	IDC	c90925f3-2126-478f-b0d4-f3b2c50cfbf9	17.12	LIVING	TCGA-A2-A0T1.7546B7FB-1976-4994-AFB7-6270382D44D7.pdf	7546B7FB-1976-4994-AFB7-6270382D44D7	Alive	FEMALE	TUMOR FREE	10	NA	NA	No	AMERICAN INDIAN OR ALASKA NATIVE	TCGA-A2-A0T1-01	Primary Tumor	1	Axillary lymph node dissection alone
TCGA-A2-A3XZ	FE7F74B8-20F4-4471-91DC-4CCA8C68E5C0	M0	6th	T1c	-16978	NA	Breast Cancer	Breast Invasive Ductal Carcinoma	973	909	NA	46	NO	50.33	DiseaseFree	LIVING	50.33	Negative	NOT HISPANIC OR LATINO	Core needle biopsy	1100	NO	0	3	Pre (<6 months since LMP AND no prior bilateral ovariectomy AND not on estrogen replacement)	No	N0	Stage I	Infiltrating Ductal Carcinoma	NO	TRUE	IDC	6B746708-F6EF-45CD-B877-AFA1949D1D78	50.33	LIVING	TCGA-A2-A3XZ.A7B6FCF6-1B81-40B5-AD92-54681CBC8FE0.pdf	A7B6FCF6-1B81-40B5-AD92-54681CBC8FE0	Alive	FEMALE	TUMOR FREE	0	0	YES	No	BLACK OR AFRICAN AMERICAN	TCGA-A2-A3XZ-01	Primary Tumor	1	Sentinel node biopsy alone
TCGA-A8-A08X	f5539207-6534-4edc-a5a5-7666b5d16ba4	M0	6th	T4d	-15705	NA	Breast Cancer	Breast Invasive Ductal Carcinoma	1034	941	NA	43	NA	12.02	Recurred/Progressed	LIVING	42.97	Negative	NA	NA	170	NO	0	NA	Pre (<6 months since LMP AND no prior bilateral ovariectomy AND not on estrogen replacement)	No	N3a	Stage IIIC	Infiltrating Ductal Carcinoma	NA	FALSE	IDC	32b46b33-43d1-4663-bebd-f31673f18a16	42.97	LIVING	TCGA-A8-A08X.CA911D90-5DDA-49F1-993F-68FCA77A8558.pdf	CA911D90-5DDA-49F1-993F-68FCA77A8558	Alive	FEMALE	TUMOR FREE	NA	NA	NA	No	NA	TCGA-A8-A08X-01	Primary Tumor	1	NA
TCGA-AN-A0FV	2e8e70f2-c781-44c2-8f12-1f8c2f536aa3	M0	7th	T2	-21479	NA	Breast Cancer	Breast Invasive Ductal Carcinoma	10	42	NA	58	NA	0.33	DiseaseFree	LIVING	0.33	Negative	NOT HISPANIC OR LATINO	Tumor resection	180	NO	0	12	Post (prior bilateral ovariectomy OR >12 mo since LMP with no prior hysterectomy)	No	N0	Stage IIA	Infiltrating Ductal Carcinoma	NA	FALSE	IDC	8046edc0-e5f9-42ec-85f2-6cc66596633f	0.33	LIVING	TCGA-AN-A0FV.5AEE90E0-A9A1-4944-AD6A-2675764D869D.pdf	5AEE90E0-A9A1-4944-AD6A-2675764D869D	Alive	FEMALE	TUMOR FREE	0	0	NA	No	WHITE	TCGA-AN-A0FV-01	Primary Tumor	1	No axillary staging
TCGA-C8-A12P	abdc76db-f85e-4337-a57e-6d098789da03	M0	6th	T2	-20332	NA	Breast Cancer	Breast Invasive Ductal Carcinoma	0	57	NA	55	NA	11.76	DiseaseFree	LIVING	11.76	Negative	NOT HISPANIC OR LATINO	Other method, specify:	380	NO	0	8	Post (prior bilateral ovariectomy OR >12 mo since LMP with no prior hysterectomy)	No	N1	Stage IIB	Infiltrating Ductal Carcinoma	NA	TRUE	IDC	0d5aa7a3-3488-4339-b8f1-e4971912e2bc	11.76	LIVING	TCGA-C8-A12P.F04324BB-F0B1-4948-9189-7833646029F1.pdf	F04324BB-F0B1-4948-9189-7833646029F1	Alive	FEMALE	TUMOR FREE	NA	NA	NA	No	ASIAN	TCGA-C8-A12P-01	Primary Tumor	1	NA
TCGA-C8-A12Q	a824b3bd-34d5-4cc1-a92f-f9d6ac0f1814	M0	NA	T1	-28733	NA	Breast Cancer	Breast Invasive Ductal Carcinoma	2	57	NA	78	NA	NA	NA	DECEASED	12.65	Negative	NOT HISPANIC OR LATINO	Other method, specify:	810	NO	0	7	Post (prior bilateral ovariectomy OR >12 mo since LMP with no prior hysterectomy)	No	N2	Stage IIIA	Infiltrating Ductal Carcinoma	NA	TRUE	IDC	8867f07e-0993-4c9a-96df-18e24801ba80	12.65	DECEASED	TCGA-C8-A12Q.90AF32F0-5684-4D5B-B619-2B12DA3823C6.pdf	90AF32F0-5684-4D5B-B619-2B12DA3823C6	Dead	FEMALE	TUMOR FREE	NA	NA	NA	No	ASIAN	TCGA-C8-A12Q-01	Primary Tumor	1	Axillary lymph node dissection alone
TCGA-C8-A135	33cea538-4c3f-470a-972d-257c43241ab4	M0	6th	T2	-23667	NA	Breast Cancer	Breast Invasive Ductal Carcinoma	13	162	NA	64	NA	12.91	DiseaseFree	LIVING	12.91	Negative	NOT HISPANIC OR LATINO	Core needle biopsy	760	NO	0	3	Post (prior bilateral ovariectomy OR >12 mo since LMP with no prior hysterectomy)	No	N1	Stage IIB	Infiltrating Ductal Carcinoma	NA	TRUE	IDC	ddfbecf6-37e3-4015-bb24-125ccdd60d25	12.91	LIVING	TCGA-C8-A135.7045ECC9-72B3-4AD3-A6C6-4F8C6914EAA1.pdf	7045ECC9-72B3-4AD3-A6C6-4F8C6914EAA1	Alive	FEMALE	TUMOR FREE	1	NA	YES	No	ASIAN	TCGA-C8-A135-01	Primary Tumor	1	Axillary lymph node dissection alone
TCGA-C8-A1HK	52c35691-efca-42f5-a03e-02c9f872275c	M0	6th	T2	NA	NA	Breast Cancer	Breast Invasive Ductal Carcinoma	7	116	NA	53	NA	12.02	DiseaseFree	LIVING	12.02	Negative	NOT HISPANIC OR LATINO	Other method, specify:	460	NO	0	8	Peri (6-12 months since last menstrual period)	No	N1	Stage IIB	Infiltrating Ductal Carcinoma	NA	TRUE	IDC	ca263104-9c70-4b9f-95d1-7a886587eebd	12.02	LIVING	TCGA-C8-A1HK.4D1B4A09-FB4E-45EC-895B-2941D18AED18.pdf	4D1B4A09-FB4E-45EC-895B-2941D18AED18	Alive	FEMALE	TUMOR FREE	NA	NA	YES	No	ASIAN	TCGA-C8-A1HK-01	Primary Tumor	1	Axillary lymph node dissection alone
TCGA-C8-A278	65077db7-dd59-4362-9d28-d5a9154e9be0	M0	6th	T2	-22598	NA	Breast Cancer	Breast Invasive Ductal Carcinoma	9	163	NA	61	NA	9.76	DiseaseFree	LIVING	9.76	Negative	NOT HISPANIC OR LATINO	Other method, specify:	630	NO	0	NA	Post (prior bilateral ovariectomy OR >12 mo since LMP with no prior hysterectomy)	No	N2	Stage IIIA	Infiltrating Ductal Carcinoma	NA	TRUE	IDC	112649f5-133d-4c45-a66f-4fe9a70bd5b7	9.76	LIVING	TCGA-C8-A278.4F3E197A-9731-427C-A2AB-2D506A1C717B.pdf	4F3E197A-9731-427C-A2AB-2D506A1C717B	Alive	FEMALE	TUMOR FREE	NA	NA	NO	No	ASIAN	TCGA-C8-A278-01	Primary Tumor	1	NA
TCGA-D8-A1JA	9ced0c70-c46c-4f98-8f48-840defe4b8b1	M0	7th	T4b	-21918	manual counting	Breast Cancer	Breast Invasive Ductal Carcinoma	18	194	NA	60	NA	14.16	Recurred/Progressed	LIVING	16.49	Negative	NOT HISPANIC OR LATINO	Other method, specify:	310	NO	0	NA	Post (prior bilateral ovariectomy OR >12 mo since LMP with no prior hysterectomy)	No	NX	NA	Infiltrating Ductal Carcinoma	NA	FALSE	IDC	4584c7e2-8011-4231-a5e6-26a264f6d1b1	16.49	LIVING	TCGA-D8-A1JA.51A2B7B5-0CDD-427D-BC82-5498810B2641.pdf	51A2B7B5-0CDD-427D-BC82-5498810B2641	Alive	FEMALE	TUMOR FREE	NA	NA	NO	No	WHITE	TCGA-D8-A1JA-01	Primary Tumor	1	No axillary staging
TCGA-D8-A1XT	64975923-d032-4182-8565-59fc37127d8d	M0	7th	T1c	-22448	% IHC	Breast Cancer	Breast Invasive Ductal Carcinoma	193	144	NA	61	NA	16.62	DiseaseFree	LIVING	16.62	Negative	NOT HISPANIC OR LATINO	Fine needle aspiration biopsy	230	NO	0	10	Post (prior bilateral ovariectomy OR >12 mo since LMP with no prior hysterectomy)	No	N1a	Stage IIA	Infiltrating Ductal Carcinoma	NA	FALSE	IDC	b58f47b2-c3ce-49a2-9bd2-f4c2cbda734c	16.62	LIVING	TCGA-D8-A1XT.99050E48-8DFE-4405-B8D8-7649CE2C9CFF.pdf	99050E48-8DFE-4405-B8D8-7649CE2C9CFF	Alive	FEMALE	TUMOR FREE	3	0	YES	No	WHITE	TCGA-D8-A1XT-01	Primary Tumor	1	Axillary lymph node dissection alone
TCGA-E2-A14P	e4fc0909-f284-4471-866d-d8967b6adcbc	M0	6th	T2	-28923	Allred score 0+0 = 0	Breast Cancer	Breast Invasive Ductal Carcinoma	487	965	NA	79	NA	40.93	DiseaseFree	LIVING	40.93	Negative	NOT HISPANIC OR LATINO	Tumor resection	290	NO	0	24	Post (prior bilateral ovariectomy OR >12 mo since LMP with no prior hysterectomy)	No	N3	Stage IIIC	Infiltrating Ductal Carcinoma	NA	FALSE	IDC	58bfe278-a80f-4722-b286-4d966214d244	40.93	LIVING	TCGA-E2-A14P.FD8CDFD9-6DCF-4CE1-9BB1-A7FF568EE53C.pdf	FD8CDFD9-6DCF-4CE1-9BB1-A7FF568EE53C	Alive	FEMALE	TUMOR FREE	10	NA	YES	No	WHITE	TCGA-E2-A14P-01	Primary Tumor	1	Axillary lymph node dissection alone
TCGA-E2-A1B0	996bd3f0-d767-4eff-9c82-99fcb5a3006a	M0	6th	T2	-18346	Allred score 0+0 = 0	Breast Cancer	Breast Invasive Ductal Carcinoma	1271	1315	NA	50	NA	53.58	DiseaseFree	LIVING	53.58	Negative	NOT HISPANIC OR LATINO	Tumor resection	110	NO	0	28	Post (prior bilateral ovariectomy OR >12 mo since LMP with no prior hysterectomy)	No	N2	Stage IIIA	Infiltrating Ductal Carcinoma	NA	TRUE	IDC	06479cfc-c43c-43f5-9d2f-44b3adc45d84	53.58	LIVING	TCGA-E2-A1B0.9C3987A7-D474-4717-8DCE-4AF1AE03ED84.pdf	9C3987A7-D474-4717-8DCE-4AF1AE03ED84	Alive	FEMALE	TUMOR FREE	6	NA	YES	No	WHITE	TCGA-E2-A1B0-01	Primary Tumor	1	Sentinel lymph node biopsy plus axillary dissection
TCGA-E2-A1LB	fa176764-a76f-44c7-b97a-cd6d21e052be	M0	6th	T2	-15283	Allred score 0+0 = 0	Breast Cancer	Breast Invasive Ductal Carcinoma	972	909	NA	41	NA	75.76	DiseaseFree	LIVING	75.76	Negative	NOT HISPANIC OR LATINO	Tumor resection	190	NO	0	25	Pre (<6 months since LMP AND no prior bilateral ovariectomy AND not on estrogen replacement)	No	N1	Stage IIB	Infiltrating Ductal Carcinoma	NA	FALSE	IDC	26f9a1ab-fa60-47f3-ac29-96acaa68fb4a	75.76	LIVING	TCGA-E2-A1LB.A868EC86-9CB6-445E-B961-5D4C57263548.pdf	A868EC86-9CB6-445E-B961-5D4C57263548	Alive	FEMALE	TUMOR FREE	2	NA	YES	No	BLACK OR AFRICAN AMERICAN	TCGA-E2-A1LB-01	Primary Tumor	1	Axillary lymph node dissection alone
TCGA-E2-A1LE	7317E605-93BA-49A9-8743-20613B02767A	M0	6th	T2	-26239	Allred score 0+0 = 0	Breast Cancer	Breast Invasive Ductal Carcinoma	NA	986	879	71	NA	11.86	Recurred/Progressed	DECEASED	28.88	Negative	NOT HISPANIC OR LATINO	Tumor resection	600	NO	0	28	Post (prior bilateral ovariectomy OR >12 mo since LMP with no prior hysterectomy)	No	N3a	Stage IIIC	Infiltrating Ductal Carcinoma	NA	FALSE	IDC	CA3A64DA-CEBC-4451-AD48-5FDB6B9C26CC	28.88	DECEASED	TCGA-E2-A1LE.42E3E8C1-D18A-4457-B2F0-FE49F4C027D7.pdf	42E3E8C1-D18A-4457-B2F0-FE49F4C027D7	Dead	FEMALE	WITH TUMOR	27	NA	YES	No	WHITE	TCGA-E2-A1LE-01	Primary Tumor	1	Sentinel lymph node biopsy plus axillary dissection
NORMAL
Patient ID	Case UUID	American Joint Committee on Cancer Metastasis Stage Code	American Joint Committee on Cancer Publication Version Type	American Joint Committee on Cancer Tumor Stage Code	Birth from Initial Pathologic Diagnosis Date	Brachytherapy first reference point administered total dose	Cancer Type	Cancer Type Detailed	Days to Last Followup	Days to Sample Collection.	Death from Initial Pathologic Diagnosis Date	Diagnosis Age	Did patient start adjuvant postoperative radiotherapy?	Disease Free (Months)	Disease Free Status	Overall Survival Status	Overall Survival (Months)	Disease Surgical Margin Status	Ethnicity Category	First Pathologic Diagnosis Biospecimen Acquisition Method Type	Initial Patient Weight	Is FFPE	Last Alive Less Initial Pathologic Diagnosis Date Calculated Day Value	Lymph Node(s) Examined Number	Menopause Status	Neoadjuvant Therapy Type Administered Prior To Resection Text	Neoplasm Disease Lymph Node Stage American Joint Committee on Cancer Code	Neoplasm Disease Stage American Joint Committee on Cancer Code	Neoplasm Histologic Type Name	New Neoplasm Event Post Initial Therapy Indicator	Oct embedded	Oncotree Code	Other Sample ID	Overall Survival (Months)	Overall Survival Status	Pathology Report File Name	Pathology report uuid	Patient's Vital Status	Person Gender	Person Neoplasm Status	Positive Finding Lymph Node Hematoxylin and Eosin Staining Microscopy Count	Positive Finding Lymph Node Keratin Immunohistochemistry Staining Method Count	Primary Lymph Node Presentation Assessment Ind-3	Prior Cancer Diagnosis Occurence	Race Category	Sample ID	Sample Type	Sample type id	Staging System
TCGA-A2-A0CL	5c8983f2-9788-4dfa-971c-3ec457b6166e	M0	6th	T3	-13556	NA	Breast Cancer	Breast Invasive Ductal Carcinoma	1827	1552	NA	37	NA	99.05	DiseaseFree	LIVING	99.05	Positive	NOT HISPANIC OR LATINO	Core needle biopsy	230	NO	0	14	Pre (<6 months since LMP AND no prior bilateral ovariectomy AND not on estrogen replacement)	No	N2a	Stage IIIA	Infiltrating Ductal Carcinoma	NA	TRUE	IDC	73cb9fe3-e820-42ef-af60-acbf07ed9f1d	99.05	LIVING	TCGA-A2-A0CL.17950062-E052-4FC2-A437-A17669B4DD01.pdf	17950062-E052-4FC2-A437-A17669B4DD01	Alive	FEMALE	TUMOR FREE	9	0	NA	No	BLACK OR AFRICAN AMERICAN	TCGA-A2-A0CL-01	Primary Tumor	1	Axillary lymph node dissection alone
TCGA-A2-A1G6	295cf595-4a29-46a3-a0c5-e5f08f947031	M0	7th	T2	-18514	NA	Breast Cancer	Breast Invasive Ductal Carcinoma	132	229	NA	50	NA	16.46	DiseaseFree	LIVING	16.46	Negative	NOT HISPANIC OR LATINO	Core needle biopsy	770	NO	0	9	Pre (<6 months since LMP AND no prior bilateral ovariectomy AND not on estrogen replacement)	No	N2a	Stage IIIA	Infiltrating Ductal Carcinoma	NA	TRUE	IDC	e957973b-0b41-484f-9f16-a112bed3107e	16.46	LIVING	TCGA-A2-A1G6.02B4C31E-38F0-4AF3-8DAD-527D5F27C11A.pdf	02B4C31E-38F0-4AF3-8DAD-527D5F27C11A	Alive	FEMALE	TUMOR FREE	4	NA	YES	No	WHITE	TCGA-A2-A1G6-01	Primary Tumor	1	Axillary lymph node dissection alone
TCGA-A2-A3XW	C02699B5-580A-4D55-971E-F4692B2CCE57	M0	7th	T2	-15670	NA	Breast Cancer	Breast Invasive Ductal Carcinoma	1209	1148	NA	42	NA	56.24	DiseaseFree	LIVING	56.24	Negative	NOT HISPANIC OR LATINO	Core needle biopsy	690	NO	0	18	Pre (<6 months since LMP AND no prior bilateral ovariectomy AND not on estrogen replacement)	No	N1a	Stage IIB	Infiltrating Ductal Carcinoma	NA	TRUE	IDC	9D306F32-10BF-4EF7-AC97-91DC07D8EB4A	56.24	LIVING	TCGA-A2-A3XW.A4621FE7-E898-40BA-B45E-3DC9EF607F37.pdf	A4621FE7-E898-40BA-B45E-3DC9EF607F37	Alive	FEMALE	TUMOR FREE	3	0	YES	No	BLACK OR AFRICAN AMERICAN	TCGA-A2-A3XW-01	Primary Tumor	1	Sentinel lymph node biopsy plus axillary dissection
TCGA-A8-A08H	db8d38ab-cc61-49ee-863d-40060112f2af	M0	6th	T2	-24137	NA	Breast Cancer	Breast Invasive Ductal Carcinoma	0	1184	NA	66	NA	0	DiseaseFree	LIVING	0	Negative	NA	NA	250	NO	0	NA	Post (prior bilateral ovariectomy OR >12 mo since LMP with no prior hysterectomy)	No	N0	Stage IIA	Infiltrating Ductal Carcinoma	NA	FALSE	IDC	298e1da3-0691-4675-931e-4a36f2ca858d	0	LIVING	TCGA-A8-A08H.33188769-D86E-41AD-A74D-31A7C2DD08B7.pdf	33188769-D86E-41AD-A74D-31A7C2DD08B7	Alive	FEMALE	TUMOR FREE	NA	NA	NA	No	NA	TCGA-A8-A08H-01	Primary Tumor	1	NA
TCGA-D8-A1XW	887b9e5b-99db-44ac-9c30-c0dc6877b41c	M0	7th	T2	-19478	% IHC	Breast Cancer	Breast Invasive Ductal Carcinoma	118	76	NA	53	NA	43	DiseaseFree	LIVING	43	Negative	NOT HISPANIC OR LATINO	Fine needle aspiration biopsy	310	NO	0	1	Post (prior bilateral ovariectomy OR >12 mo since LMP with no prior hysterectomy)	No	N0	Stage IIA	Infiltrating Ductal Carcinoma	NA	FALSE	IDC	48c16c0d-085f-4266-b729-13bfd7aa9dab	43	LIVING	TCGA-D8-A1XW.BD71F606-58BC-46B9-8A03-CB25D5BECA96.pdf	BD71F606-58BC-46B9-8A03-CB25D5BECA96	Alive	FEMALE	TUMOR FREE	0	0	YES	No	WHITE	TCGA-D8-A1XW-01	Primary Tumor	1	Sentinel lymph node biopsy plus axillary dissection
TCGA-LL-A441	69FC24FC-CFE2-487A-935F-1A954B30B709	MX	7th	T1c	-22772	NA	Breast Cancer	Breast Invasive Ductal Carcinoma	91	37	NA	62	NO	32.72	DiseaseFree	LIVING	32.72	Negative	NOT HISPANIC OR LATINO	Core needle biopsy	300	NO	0	4	Post (prior bilateral ovariectomy OR >12 mo since LMP with no prior hysterectomy)	No	N0	Stage IA	Infiltrating Ductal Carcinoma	NO	FALSE	IDC	E3A1436E-8E38-4CB9-A913-0A50512DB5B3	32.72	LIVING	TCGA-LL-A441.1FFDD2E3-02D5-4C38-B6E9-1261EB57835A.pdf	1FFDD2E3-02D5-4C38-B6E9-1261EB57835A	Alive	FEMALE	TUMOR FREE	0	0	YES	No	BLACK OR AFRICAN AMERICAN	TCGA-LL-A441-01	Primary Tumor	1	Sentinel lymph node biopsy plus axillary dissection
[truncated: 7 more columns]
