# Supplementary material for: Alternative splicing of ceramide synthase 2 alters levels of specific ceramides and modulates cancer cell proliferation and migration in Luminal B breast cancer subtype
Source: Cell Death Dis. 2021 Feb 10;12(2):171. doi: 10.1038/s41419-021-03436-x (PMC7876150; doi:10.1038/s41419-021-03436-x)
Supplement: Supplementary file 23 — Data Set 2 [file 41419_2021_3436_MOESM23_ESM.xlsx]

## Sheet: Sheet1
	Data Set 2. Cassette Exon (CE) events in breast cancer subtypes.
	Sheet A. CE events in Luminal A
	Sheet B. CE events in Luminal B
	Sheet C. CE events in Basal
	Sheet D. CE events in HER2+

## Sheet: Luminal A
Ensembl gene ID	Gene	Event	Chromosome	Start	Stop	Strand	Location	Contrast	EqPvalues	t-statistics
ENSG00000277734	TRAC	EX501017	14	22542207	22542261	+	chr14:22542207-22542261	LuminalAvsNormal	6.64012e-10	-46.7673
ENSG00000277734	TRAC	EX501016	14	22539083	22539134	+	chr14:22539083-22539134	LuminalAvsNormal	2.80537e-09	-45.0632
ENSG00000198561	CTNND1	EX202943	11	57815915	57816001	+	chr11:57815915-57816001	LuminalAvsNormal	1.73063e-08	7.37369
ENSG00000213593	TMX2	EX558429	11	57737913	57738026	+	chr11:57737913-57738026	LuminalAvsNormal	1.99683e-08	4.63564
ENSG00000196924	FLNA	EX248467	X	154357251	154357274	-	chrX:154357251-154357274	LuminalAvsNormal	7.13098e-08	4.66597
ENSG00000080823	MOK	EX453747	14	102263546	102263616	-	chr14:102263546-102263616	LuminalAvsNormal	7.69412e-08	10.802
ENSG00000019582	CD74	EX241670	5	150404680	150404767	-	chr5:150404680-150404767	LuminalAvsNormal	7.90358e-08	7.66635
ENSG00000019582	CD74	EX241669	5	150405085	150405180	-	chr5:150405085-150405180	LuminalAvsNormal	2.51222e-07	7.13862
ENSG00000149582	TMEM25	EX304746	11	118533420	118533551	+	chr11:118533420-118533551	LuminalAvsNormal	3.13548e-07	4.32899
ENSG00000013441	CLK1	EX284910	2	200860125	200860215	-	chr2:200860125-200860215	LuminalAvsNormal	3.97348e-07	8.46681
ENSG00000104067	TJP1	EX353039	15	29719777	29720016	-	chr15:29719777-29720016	LuminalAvsNormal	4.25508e-07	6.1263
ENSG00000072422	RHOBTB1	EX348225	10	60910887	60910990	-	chr10:60910887-60910990	LuminalAvsNormal	5.85216e-07	7.26015
ENSG00000012660	ELOVL5	EX193867	6	53273220	53273344	-	chr6:53273220-53273344	LuminalAvsNormal	7.52115e-07	5.40586
ENSG00000196776	CD47	EX236803	3	108050578	108050602	-	chr3:108050578-108050602	LuminalAvsNormal	1.22151e-06	6.90205
ENSG00000167562	ZNF701	EX128023	19	52574077	52574130	+	chr19:52574077-52574130	LuminalAvsNormal	1.44071e-06	4.17718
ENSG00000168675	LDLRAD4	EX415895	18	13543315	13543623	+	chr18:13543315-13543623	LuminalAvsNormal	2.04634e-06	7.96455
ENSG00000080823	MOK	EX453819	14	102263537	102263616	-	chr14:102263537-102263616	LuminalAvsNormal	3.90906e-06	6.40424
ENSG00000119231	SENP5	EX61963	3	196923414	196923551	+	chr3:196923414-196923551	LuminalAvsNormal	4.29514e-06	4.61421
ENSG00000135506	OS9	EX308077	12	57720099	57720263	+	chr12:57720099-57720263	LuminalAvsNormal	4.84983e-06	3.55673
ENSG00000235109	ZSCAN31	EX511392	6	28336082	28336134	-	chr6:28336082-28336134	LuminalAvsNormal	5.05381e-06	2.38219
ENSG00000077380	DYNC1I2	EX284554	2	171712767	171712826	+	chr2:171712767-171712826	LuminalAvsNormal	7.95075e-06	12.769
ENSG00000152601	MBNL1	EX371322	3	152446704	152446757	+	chr3:152446704-152446757	LuminalAvsNormal	8.7691e-06	11.8729
ENSG00000108100	CCNY	EX383525	10	35516523	35516623	+	chr10:35516523-35516623	LuminalAvsNormal	8.87487e-06	4.84447
ENSG00000130147	SH3BP4	EX285420	2	234978685	234978985	+	chr2:234978685-234978985	LuminalAvsNormal	1.12388e-05	9.01839
ENSG00000077942	FBLN1	EX417893	22	45535200	45535337	+	chr22:45535200-45535337	LuminalAvsNormal	1.1268e-05	3.739
ENSG00000173905	GOLIM4	EX528706	3	168040786	168040869	-	chr3:168040786-168040869	LuminalAvsNormal	1.25814e-05	5.78444
ENSG00000163719	MTMR14	EX421315	3	9677984	9678058	+	chr3:9677984-9678058	LuminalAvsNormal	1.4196e-05	6.62659
ENSG00000143393	PI4KB	EX327420	1	151310211	151310255	-	chr1:151310211-151310255	LuminalAvsNormal	1.44094e-05	7.55724
ENSG00000167562	ZNF701	EX128024	19	52570273	52570330	+	chr19:52570273-52570330	LuminalAvsNormal	1.54566e-05	3.12188
ENSG00000167562	ZNF701	EX128030	19	52570275	52570330	+	chr19:52570275-52570330	LuminalAvsNormal	1.58396e-05	3.11531
ENSG00000179889	PDXDC1	EX413842	16	15004187	15004333	+	chr16:15004187-15004333	LuminalAvsNormal	1.59412e-05	5.63233
ENSG00000167562	ZNF701	EX128032	19	52570301	52570330	+	chr19:52570301-52570330	LuminalAvsNormal	1.70135e-05	3.09625
ENSG00000080823	MOK	EX453761	14	102263546	102264651	-	chr14:102263546-102264651	LuminalAvsNormal	1.80333e-05	8.08222
ENSG00000150779	TIMM8B	EX110579	11	112085978	112086310	-	chr11:112085978-112086310	LuminalAvsNormal	1.80342e-05	8.35408
ENSG00000058272	PPP1R12A	EX350175	12	79805592	79805768	-	chr12:79805592-79805768	LuminalAvsNormal	1.95392e-05	6.99181
ENSG00000016864	GLT8D1	EX370674	3	52696234	52696318	-	chr3:52696234-52696318	LuminalAvsNormal	2.00983e-05	4.59021
ENSG00000234741	GAS5	EX507144	1	173864484	173864506	-	chr1:173864484-173864506	LuminalAvsNormal	2.03921e-05	-2.307
ENSG00000100325	ASCC2	EX276236	22	29806216	29806290	-	chr22:29806216-29806290	LuminalAvsNormal	2.04417e-05	6.59761
ENSG00000235109	ZSCAN31	EX511394	6	28336082	28336198	-	chr6:28336082-28336198	LuminalAvsNormal	2.19904e-05	1.93582
ENSG00000090989	EXOC1	EX372105	4	55888810	55888932	+	chr4:55888810-55888932	LuminalAvsNormal	2.31218e-05	3.87632
ENSG00000120549	KIAA1217	EX383333	10	24494500	24494604	+	chr10:24494500-24494604	LuminalAvsNormal	2.32764e-05	9.5198
ENSG00000168675	LDLRAD4	EX415894	18	13542916	13543070	+	chr18:13542916-13543070	LuminalAvsNormal	2.37219e-05	6.30444
ENSG00000101079	NDRG3	EX450278	20	36687492	36687612	-	chr20:36687492-36687612	LuminalAvsNormal	2.56278e-05	6.83799
ENSG00000104419	NDRG1	EX249864	8	133280232	133280267	-	chr8:133280232-133280267	LuminalAvsNormal	2.71018e-05	-0.0876745
ENSG00000168675	LDLRAD4	EX415892	18	13542407	13542460	+	chr18:13542407-13542460	LuminalAvsNormal	3.35516e-05	4.50121
ENSG00000077380	DYNC1I2	EX284605	2	171712402	171712826	+	chr2:171712402-171712826	LuminalAvsNormal	3.92294e-05	9.33459
ENSG00000116898	MRPS15	EX88328	1	36460692	36460776	-	chr1:36460692-36460776	LuminalAvsNormal	4.00192e-05	4.85298
ENSG00000140350	ANP32A	EX312517	15	68787413	68787535	-	chr15:68787413-68787535	LuminalAvsNormal	4.0183e-05	1.82863
ENSG00000025708	TYMP	EX225977	22	50528512	50528610	-	chr22:50528512-50528610	LuminalAvsNormal	4.56167e-05	4.65155
ENSG00000031823	RANBP3	EX273257	19	5957918	5957935	-	chr19:5957918-5957935	LuminalAvsNormal	4.60369e-05	2.92787
ENSG00000138674	SEC31A	EX335722	4	82830937	82830975	-	chr4:82830937-82830975	LuminalAvsNormal	4.82537e-05	7.57308
ENSG00000235109	ZSCAN31	EX511389	6	28336082	28336165	-	chr6:28336082-28336165	LuminalAvsNormal	5.03217e-05	1.7172
ENSG00000135446	CDK4	EX350002	12	57750923	57751090	-	chr12:57750923-57751090	LuminalAvsNormal	5.0998e-05	-5.87674
ENSG00000196586	MYO6	EX193993	6	75894814	75894840	+	chr6:75894814-75894840	LuminalAvsNormal	5.18398e-05	3.71487
ENSG00000100325	ASCC2	EX276235	22	29806485	29806553	-	chr22:29806485-29806553	LuminalAvsNormal	5.26385e-05	5.58282
ENSG00000196586	MYO6	EX193994	6	75895231	75895260	+	chr6:75895231-75895260	LuminalAvsNormal	5.39134e-05	5.10613
ENSG00000110651	CD81	EX108311	11	2395869	2395970	+	chr11:2395869-2395970	LuminalAvsNormal	5.40135e-05	2.18156
ENSG00000123143	PKN1	EX173748	19	14469752	14469814	+	chr19:14469752-14469814	LuminalAvsNormal	5.76704e-05	6.44826
ENSG00000123143	PKN1	EX173749	19	14469912	14469988	+	chr19:14469912-14469988	LuminalAvsNormal	6.22615e-05	5.09666
ENSG00000206341	HLA-H	EX511422	6	29890439	29890482	+	chr6:29890439-29890482	LuminalAvsNormal	6.57749e-05	-18.5613
ENSG00000120071	KANSL1	EX169100	17	46082441	46082542	-	chr17:46082441-46082542	LuminalAvsNormal	6.66995e-05	4.15217
ENSG00000148444	COMMD3	EX305280	10	22318806	22318862	+	chr10:22318806-22318862	LuminalAvsNormal	6.94798e-05	6.48597
ENSG00000067167	TRAM1	EX514574	8	70598134	70598255	-	chr8:70598134-70598255	LuminalAvsNormal	7.29265e-05	8.08327
ENSG00000151150	ANK3	EX453082	10	60145968	60146021	-	chr10:60145968-60146021	LuminalAvsNormal	8.22306e-05	8.72386
ENSG00000160796	NBEAL2	EX332944	3	46992475	46992555	+	chr3:46992475-46992555	LuminalAvsNormal	9.42236e-05	8.20204
ENSG00000185630	PBX1	EX398991	1	164820072	164820184	+	chr1:164820072-164820184	LuminalAvsNormal	9.44437e-05	9.18916
ENSG00000148180	GSN	EX407973	9	121300056	121300126	+	chr9:121300056-121300126	LuminalAvsNormal	9.457e-05	-6.68552
ENSG00000031823	RANBP3	EX273251	19	5957918	5957968	-	chr19:5957918-5957968	LuminalAvsNormal	0.000101164	1.86973
ENSG00000176014	TUBB6	EX170820	18	12329146	12329826	+	chr18:12329146-12329826	LuminalAvsNormal	0.000108834	3.64001
ENSG00000165209	STRBP	EX408023	9	123139529	123139687	-	chr9:123139529-123139687	LuminalAvsNormal	0.000111557	3.3186
ENSG00000131467	PSME3	EX82163	17	42838093	42838205	+	chr17:42838093-42838205	LuminalAvsNormal	0.000112441	6.82058
ENSG00000004059	ARF5	EX67900	7	127589485	127589594	+	chr7:127589485-127589594	LuminalAvsNormal	0.000113772	4.721
ENSG00000274523	RCC1L	EX467294	7	75055901	75056074	-	chr7:75055901-75056074	LuminalAvsNormal	0.000114656	1.94449
ENSG00000137831	UACA	EX263413	15	70684265	70684446	-	chr15:70684265-70684446	LuminalAvsNormal	0.000118726	4.84588
ENSG00000168675	LDLRAD4	EX415889	18	13542292	13542460	+	chr18:13542292-13542460	LuminalAvsNormal	0.000119764	4.80974
ENSG00000149182	ARFGAP2	EX252696	11	47172710	47172751	-	chr11:47172710-47172751	LuminalAvsNormal	0.000128307	2.84665
ENSG00000169919	GUSB	EX340028	7	65974919	65975071	-	chr7:65974919-65975071	LuminalAvsNormal	0.000135351	3.64095
ENSG00000148444	COMMD3	EX305279	10	22318653	22318713	+	chr10:22318653-22318713	LuminalAvsNormal	0.000135644	6.7542
ENSG00000186480	INSIG1	EX148057	7	155302251	155302417	+	chr7:155302251-155302417	LuminalAvsNormal	0.000137298	3.60967
ENSG00000186480	INSIG1	EX148069	7	155301607	155301690	+	chr7:155301607-155301690	LuminalAvsNormal	0.000139773	2.82036
ENSG00000241878	PISD	EX86917	22	31628853	31628981	-	chr22:31628853-31628981	LuminalAvsNormal	0.000142337	-0.952158
ENSG00000124942	AHNAK	EX203221	11	62515905	62534074	-	chr11:62515905-62534074	LuminalAvsNormal	0.000144229	20.0952
ENSG00000183484	GPR132	EX116524	14	105053933	105054165	-	chr14:105053933-105054165	LuminalAvsNormal	0.00014818	-0.890075
ENSG00000073921	PICALM	EX382732	11	85978070	85978093	-	chr11:85978070-85978093	LuminalAvsNormal	0.000150115	2.05685
ENSG00000241878	PISD	EX86908	22	31628853	31628982	-	chr22:31628853-31628982	LuminalAvsNormal	0.000157223	-1.06721
ENSG00000157326	DHRS4	EX412123	14	23966283	23966417	+	chr14:23966283-23966417	LuminalAvsNormal	0.000168112	2.25415
ENSG00000277072	STAG3L2	EX467272	7	74885023	74885146	-	chr7:74885023-74885146	LuminalAvsNormal	0.000178709	3.3597
ENSG00000166579	NDEL1	EX316126	17	8454796	8454887	+	chr17:8454796-8454887	LuminalAvsNormal	0.000179048	3.33717
ENSG00000090989	EXOC1	EX372086	4	55888888	55888932	+	chr4:55888888-55888932	LuminalAvsNormal	0.000195304	3.25487
ENSG00000003056	M6PR	EX517900	12	8943801	8943910	-	chr12:8943801-8943910	LuminalAvsNormal	0.000202104	-0.518049
ENSG00000178184	PARD6G	EX319580	18	80182850	80183150	-	chr18:80182850-80183150	LuminalAvsNormal	0.000206589	3.71872
ENSG00000088986	DYNLL1	EX77146	12	120488578	120488653	+	chr12:120488578-120488653	LuminalAvsNormal	0.000216537	6.22846
ENSG00000120709	FAM53C	EX64395	5	138341181	138341413	+	chr5:138341181-138341413	LuminalAvsNormal	0.000223203	6.51024
ENSG00000064995	TAF11	EX338493	6	34879967	34880063	-	chr6:34879967-34880063	LuminalAvsNormal	0.000226479	4.73194
ENSG00000164163	ABCE1	EX63225	4	145109132	145109249	+	chr4:145109132-145109249	LuminalAvsNormal	0.000230425	5.24007
ENSG00000116191	RALGPS2	EX367476	1	178892230	178892307	+	chr1:178892230-178892307	LuminalAvsNormal	0.00024425	6.55429
ENSG00000160767	FAM189B	EX444681	1	155253859	155253978	-	chr1:155253859-155253978	LuminalAvsNormal	0.000248155	7.47243
ENSG00000197965	MPZL1	EX90124	1	167776064	167776166	+	chr1:167776064-167776166	LuminalAvsNormal	0.000262571	8.6306
ENSG00000114098	ARMC8	EX371050	3	138241783	138241983	+	chr3:138241783-138241983	LuminalAvsNormal	0.000268502	6.46544
ENSG00000160310	PRMT2	EX364743	21	46658745	46659430	+	chr21:46658745-46659430	LuminalAvsNormal	0.000269064	-5.2029
ENSG00000160145	KALRN	EX287315	3	124584682	124584906	+	chr3:124584682-124584906	LuminalAvsNormal	0.000272573	2.52639
ENSG00000170296	GABARAP	EX565819	17	7241768	7241819	-	chr17:7241768-7241819	LuminalAvsNormal	0.000276582	-3.54159
ENSG00000206341	HLA-H	EX511420	6	29889707	29889823	+	chr6:29889707-29889823	LuminalAvsNormal	0.000280071	-12.6662
ENSG00000033030	ZCCHC8	EX209381	12	122483279	122483344	-	chr12:122483279-122483344	LuminalAvsNormal	0.000281903	2.48496
ENSG00000136238	RAC1	EX376331	7	6398662	6398718	+	chr7:6398662-6398718	LuminalAvsNormal	0.000282358	4.63547
ENSG00000182054	IDH2	EX564567	15	90090479	90090644	-	chr15:90090479-90090644	LuminalAvsNormal	0.000282476	2.24455
ENSG00000124786	SLC35B3	EX553091	6	8422470	8422624	-	chr6:8422470-8422624	LuminalAvsNormal	0.000295164	4.33772
ENSG00000136457	CHAD	EX566965	17	50465707	50465870	-	chr17:50465707-50465870	LuminalAvsNormal	0.000295674	4.5404
ENSG00000167615	LENG8	EX363294	19	54453546	54453623	+	chr19:54453546-54453623	LuminalAvsNormal	0.00029814	3.97622
ENSG00000117859	OSBPL9	EX397745	1	51756320	51756358	+	chr1:51756320-51756358	LuminalAvsNormal	0.000304832	5.28473
ENSG00000136457	CHAD	EX566966	17	50465294	50465439	-	chr17:50465294-50465439	LuminalAvsNormal	0.000319734	5.77189
ENSG00000111077	TNS2	EX385369	12	53048949	53049248	+	chr12:53048949-53049248	LuminalAvsNormal	0.000321207	4.00735
ENSG00000147601	TERF1	EX199430	8	73030336	73030395	+	chr8:73030336-73030395	LuminalAvsNormal	0.000329552	5.07099
ENSG00000111077	TNS2	EX385371	12	53049189	53049248	+	chr12:53049189-53049248	LuminalAvsNormal	0.000329995	3.91401
ENSG00000133961	NUMB	EX427630	14	73279281	73279424	-	chr14:73279281-73279424	LuminalAvsNormal	0.000335626	3.90555
ENSG00000130706	ADRM1	EX172655	20	62304461	62304577	+	chr20:62304461-62304577	LuminalAvsNormal	0.000340655	4.40793
ENSG00000042445	RETSAT	EX183321	2	85350040	85350241	-	chr2:85350040-85350241	LuminalAvsNormal	0.000352902	1.02341
ENSG00000119787	ATL2	EX182260	2	38318885	38319019	-	chr2:38318885-38319019	LuminalAvsNormal	0.000364103	1.65151
ENSG00000134779	TPGS2	EX270913	18	36805374	36805502	-	chr18:36805374-36805502	LuminalAvsNormal	0.000372766	3.10191
ENSG00000111077	TNS2	EX385373	12	53049208	53049248	+	chr12:53049208-53049248	LuminalAvsNormal	0.000384983	3.58082
ENSG00000119185	ITGB1BP1	EX134050	2	9422479	9422566	-	chr2:9422479-9422566	LuminalAvsNormal	0.000387041	-6.03454
ENSG00000145736	GTF2H2	EX240675	5	71061272	71061308	-	chr5:71061272-71061308	LuminalAvsNormal	0.00039097	2.97018
ENSG00000171302	CANT1	EX359571	17	79000100	79000270	-	chr17:79000100-79000270	LuminalAvsNormal	0.000412621	7.51354
ENSG00000135446	CDK4	EX350033	12	57750827	57751090	-	chr12:57750827-57751090	LuminalAvsNormal	0.000416512	-8.45351
ENSG00000215845	TSTD1	EX56182	1	161038551	161038673	-	chr1:161038551-161038673	LuminalAvsNormal	0.000423138	3.7062
ENSG00000135446	CDK4	EX350035	12	57750934	57751090	-	chr12:57750934-57751090	LuminalAvsNormal	0.000429606	-8.74561
ENSG00000162542	TMCO4	EX177911	1	19770542	19770569	-	chr1:19770542-19770569	LuminalAvsNormal	0.000430044	1.33665
ENSG00000178950	GAK	EX334876	4	912735	912794	-	chr4:912735-912794	LuminalAvsNormal	0.000430163	1.68451
ENSG00000011304	PTBP1	EX416463	19	799413	799443	+	chr19:799413-799443	LuminalAvsNormal	0.000438633	5.05209
ENSG00000107949	BCCIP	EX349276	10	125836104	125836553	+	chr10:125836104-125836553	LuminalAvsNormal	0.000443972	6.04761
ENSG00000198836	OPA1	EX528972	3	193626092	193626202	+	chr3:193626092-193626202	LuminalAvsNormal	0.000450799	7.55503
ENSG00000116521	SCAMP3	EX56014	1	155261657	155261734	-	chr1:155261657-155261734	LuminalAvsNormal	0.000461277	0.791805
ENSG00000103168	TAF1C	EX356833	16	84183697	84183778	-	chr16:84183697-84183778	LuminalAvsNormal	0.000463253	1.80477
ENSG00000119185	ITGB1BP1	EX134060	2	9422479	9422660	-	chr2:9422479-9422660	LuminalAvsNormal	0.000465021	-6.52179
ENSG00000122482	ZNF644	EX444483	1	90937485	90938090	-	chr1:90937485-90938090	LuminalAvsNormal	0.000469799	3.55912
ENSG00000101079	NDRG3	EX450277	20	36688679	36688784	-	chr20:36688679-36688784	LuminalAvsNormal	0.000472698	7.4099
ENSG00000132376	INPP5K	EX428816	17	1513453	1513561	-	chr17:1513453-1513561	LuminalAvsNormal	0.000479506	2.56498
ENSG00000168675	LDLRAD4	EX415893	18	13542934	13543214	+	chr18:13542934-13543214	LuminalAvsNormal	0.000487004	1.72361
ENSG00000227124	ZNF717	EX528146	3	75735875	75739345	-	chr3:75735875-75739345	LuminalAvsNormal	0.000492	2.10274
ENSG00000273749	CYFIP1	EX469961	15	22916882	22917029	-	chr15:22916882-22917029	LuminalAvsNormal	0.000493985	10.494
ENSG00000122482	ZNF644	EX444482	1	90938272	90941309	-	chr1:90938272-90941309	LuminalAvsNormal	0.000497245	3.10001
ENSG00000118816	CCNI	EX551166	4	77056249	77056323	-	chr4:77056249-77056323	LuminalAvsNormal	0.000497887	7.86095
ENSG00000213593	TMX2	EX558431	11	57737836	57738026	+	chr11:57737836-57738026	LuminalAvsNormal	0.000512722	3.44391
ENSG00000213593	TMX2	EX558434	11	57737786	57738026	+	chr11:57737786-57738026	LuminalAvsNormal	0.000514541	3.29263
ENSG00000267107	PCAT19	EX504898	19	41495302	41495427	-	chr19:41495302-41495427	LuminalAvsNormal	0.000542648	2.32364
ENSG00000122481	RWDD3	EX326990	1	95244211	95244715	+	chr1:95244211-95244715	LuminalAvsNormal	0.000548331	4.56689
ENSG00000108100	CCNY	EX383524	10	35516523	35516575	+	chr10:35516523-35516575	LuminalAvsNormal	0.000550227	0.631919
ENSG00000143379	SETDB1	EX131886	1	150941329	150941428	+	chr1:150941329-150941428	LuminalAvsNormal	0.000550476	3.79154
ENSG00000154556	SORBS2	EX372946	4	185684754	185684846	-	chr4:185684754-185684846	LuminalAvsNormal	0.000553233	6.59838
ENSG00000134283	PPHLN1	EX384979	12	42384940	42384996	+	chr12:42384940-42384996	LuminalAvsNormal	0.000562772	6.90631
ENSG00000102882	MAPK3	EX119368	16	30117154	30117285	-	chr16:30117154-30117285	LuminalAvsNormal	0.000566516	5.9076
ENSG00000099949	LZTR1	EX417204	22	20987504	20987583	+	chr22:20987504-20987583	LuminalAvsNormal	0.000569221	4.09022
ENSG00000119242	CCDC92	EX538761	12	123937714	123937830	-	chr12:123937714-123937830	LuminalAvsNormal	0.000593818	4.39356
ENSG00000100503	NIN	EX456863	14	50794436	50794518	-	chr14:50794436-50794518	LuminalAvsNormal	0.000600563	7.65175
ENSG00000100528	CNIH1	EX115762	14	54432108	54432220	-	chr14:54432108-54432220	LuminalAvsNormal	0.000600843	4.01009
ENSG00000026297	RNASET2	EX294191	6	166934039	166934136	-	chr6:166934039-166934136	LuminalAvsNormal	0.000604465	4.49163
ENSG00000180822	PSMG4	EX100049	6	3264209	3264325	+	chr6:3264209-3264325	LuminalAvsNormal	0.000607729	5.56029
ENSG00000167107	ACSF2	EX169204	17	50468329	50468432	+	chr17:50468329-50468432	LuminalAvsNormal	0.000610559	7.94518
ENSG00000104365	IKBKB	EX199163	8	42293443	42293512	+	chr8:42293443-42293512	LuminalAvsNormal	0.00061699	4.90739
ENSG00000204642	HLA-F	EX193157	6	29738122	29738188	+	chr6:29738122-29738188	LuminalAvsNormal	0.000618399	-1.49273
ENSG00000121749	TBC1D15	EX308242	12	71894325	71894375	+	chr12:71894325-71894375	LuminalAvsNormal	0.00062069	6.19404
ENSG00000124155	PIGT	EX361042	20	45418852	45418979	+	chr20:45418852-45418979	LuminalAvsNormal	0.000644686	1.16896
ENSG00000099246	RAB18	EX348146	10	27533735	27533853	+	chr10:27533735-27533853	LuminalAvsNormal	0.000661447	6.79901
ENSG00000100058	CRYBB2P1	EX176275	22	25460867	25461678	+	chr22:25460867-25461678	LuminalAvsNormal	0.00066827	6.33304
ENSG00000143537	ADAM15	EX179983	1	155061904	155061975	+	chr1:155061904-155061975	LuminalAvsNormal	0.000689214	-3.59931
ENSG00000068366	ACSL4	EX424620	X	109696144	109696196	-	chrX:109696144-109696196	LuminalAvsNormal	0.000689699	1.562
ENSG00000080603	SRCAP	EX355780	16	30722563	30722748	+	chr16:30722563-30722748	LuminalAvsNormal	0.000694098	9.48675
ENSG00000148153	INIP	EX201091	9	112689527	112689617	-	chr9:112689527-112689617	LuminalAvsNormal	0.000695455	5.77797
ENSG00000111897	SERINC1	EX495708	6	122451664	122451754	-	chr6:122451664-122451754	LuminalAvsNormal	0.00072029	3.91378
ENSG00000164919	COX6C	EX70220	8	99891908	99892047	-	chr8:99891908-99892047	LuminalAvsNormal	0.000727552	17.3352
ENSG00000164163	ABCE1	EX63226	4	145110103	145110240	+	chr4:145110103-145110240	LuminalAvsNormal	0.000739924	4.01944
ENSG00000198363	ASPH	EX343056	8	61638322	61638360	-	chr8:61638322-61638360	LuminalAvsNormal	0.000748369	7.30368
ENSG00000026297	RNASET2	EX294184	6	166933365	166934136	-	chr6:166933365-166934136	LuminalAvsNormal	0.000751492	4.05584
ENSG00000122359	ANXA11	EX383977	10	80166084	80166197	-	chr10:80166084-80166197	LuminalAvsNormal	0.000752028	1.65012
ENSG00000163754	GYG1	EX371281	3	149024053	149024272	+	chr3:149024053-149024272	LuminalAvsNormal	0.000758622	7.76514
ENSG00000134109	EDEM1	EX59547	3	5210175	5210248	+	chr3:5210175-5210248	LuminalAvsNormal	0.000762473	8.80942
ENSG00000029725	RABEP1	EX357289	17	5335184	5335344	+	chr17:5335184-5335344	LuminalAvsNormal	0.000764151	7.39828
ENSG00000135541	AHI1	EX446438	6	135497188	135497249	-	chr6:135497188-135497249	LuminalAvsNormal	0.000771886	8.48235
ENSG00000103148	NPRL3	EX313490	16	117301	117375	-	chr16:117301-117375	LuminalAvsNormal	0.000773546	2.96999
ENSG00000150768	DLAT	EX304564	11	112043466	112043533	+	chr11:112043466-112043533	LuminalAvsNormal	0.000779075	4.24502
ENSG00000119242	CCDC92	EX538758	12	123937688	123937830	-	chr12:123937688-123937830	LuminalAvsNormal	0.000783218	4.10839
ENSG00000178149	DALRD3	EX333159	3	49016612	49016673	-	chr3:49016612-49016673	LuminalAvsNormal	0.000788603	6.06148
ENSG00000060339	CCAR1	EX205271	10	68740629	68740661	+	chr10:68740629-68740661	LuminalAvsNormal	0.00079568	4.42791
ENSG00000224078	SNHG14	EX162878	15	25085271	25085322	+	chr15:25085271-25085322	LuminalAvsNormal	0.000800616	3.05166
ENSG00000140262	TCF12	EX388741	15	57252421	57252492	+	chr15:57252421-57252492	LuminalAvsNormal	0.000814257	6.14643
ENSG00000124006	OBSL1	EX234609	2	219561747	219562008	-	chr2:219561747-219562008	LuminalAvsNormal	0.000819195	4.23862
ENSG00000119242	CCDC92	EX538763	12	123937765	123937830	-	chr12:123937765-123937830	LuminalAvsNormal	0.000843223	4.04814
ENSG00000241878	PISD	EX86889	22	31630804	31630824	-	chr22:31630804-31630824	LuminalAvsNormal	0.000853244	-3.38137
ENSG00000169682	SPNS1	EX389958	16	28977908	28978044	+	chr16:28977908-28978044	LuminalAvsNormal	0.000863123	6.54693
ENSG00000152457	DCLRE1C	EX383252	10	14936538	14936593	-	chr10:14936538-14936593	LuminalAvsNormal	0.000886699	3.95323
ENSG00000241878	PISD	EX86895	22	31630804	31630831	-	chr22:31630804-31630831	LuminalAvsNormal	0.000888671	-3.45317
ENSG00000133318	RTN3	EX203356	11	63756112	63756170	+	chr11:63756112-63756170	LuminalAvsNormal	0.000893945	11.0629
ENSG00000031823	RANBP3	EX273213	19	5957918	5957973	-	chr19:5957918-5957973	LuminalAvsNormal	0.000905778	1.82661
ENSG00000175193	PARL	EX140265	3	183833724	183833825	-	chr3:183833724-183833825	LuminalAvsNormal	0.000913327	2.70812
ENSG00000123933	MXD4	EX288586	4	2255155	2255351	-	chr4:2255155-2255351	LuminalAvsNormal	0.000916928	6.41862
ENSG00000198900	TOP1	EX488029	20	41115371	41115439	+	chr20:41115371-41115439	LuminalAvsNormal	0.000917971	3.68709
ENSG00000100100	PIK3IP1	EX176410	22	31289315	31289393	-	chr22:31289315-31289393	LuminalAvsNormal	0.000926847	5.16909
ENSG00000080947	CROCCP3	EX227067	1	16489684	16489792	-	chr1:16489684-16489792	LuminalAvsNormal	0.000929391	2.01782
ENSG00000136699	SMPD4	EX420564	2	130161186	130161272	-	chr2:130161186-130161272	LuminalAvsNormal	0.000939208	5.04246
ENSG00000131828	PDHA1	EX197292	X	19346510	19346623	+	chrX:19346510-19346623	LuminalAvsNormal	0.000939575	3.88314
ENSG00000134758	RNF138	EX220218	18	32123518	32123574	+	chr18:32123518-32123574	LuminalAvsNormal	0.000950037	8.5063
ENSG00000163704	PRRT3	EX93749	3	9949101	9950172	-	chr3:9949101-9950172	LuminalAvsNormal	0.000959933	2.81376
ENSG00000177565	TBL1XR1	EX334466	3	177064920	177065022	-	chr3:177064920-177065022	LuminalAvsNormal	0.000964004	6.68837
ENSG00000185596	WASH3P	EX354346	15	101966522	101966755	+	chr15:101966522-101966755	LuminalAvsNormal	0.000964537	-1.83445
ENSG00000241878	PISD	EX86892	22	31630804	31630862	-	chr22:31630804-31630862	LuminalAvsNormal	0.000976381	-3.59467
ENSG00000125505	MBOAT7	EX363221	19	54187161	54187287	-	chr19:54187161-54187287	LuminalAvsNormal	0.000989447	2.40272
ENSG00000108582	CPD	EX121582	17	30449673	30449748	+	chr17:30449673-30449748	LuminalAvsNormal	0.000989797	4.77242
ENSG00000111358	GTF2H3	EX209547	12	123654924	123654970	+	chr12:123654924-123654970	LuminalAvsNormal	0.000999129	1.49005
ENSG00000143384	MCL1	EX131857	1	150578244	150578491	-	chr1:150578244-150578491	LuminalAvsNormal	0.00101929	4.30457
ENSG00000135341	MAP3K7	EX375470	6	90544552	90544632	-	chr6:90544552-90544632	LuminalAvsNormal	0.00102531	2.91143
ENSG00000143702	CEP170	EX282309	1	243185779	243186072	-	chr1:243185779-243186072	LuminalAvsNormal	0.00103911	4.80214
ENSG00000010810	FYN	EX375580	6	111700104	111700268	-	chr6:111700104-111700268	LuminalAvsNormal	0.00104806	-0.131586
ENSG00000117054	ACADM	EX179378	1	75728401	75728488	+	chr1:75728401-75728488	LuminalAvsNormal	0.00105078	3.15469
ENSG00000182796	TMEM198B	EX207806	12	55831257	55831573	+	chr12:55831257-55831573	LuminalAvsNormal	0.00105513	0.104775
ENSG00000066027	PPP2R5A	EX90645	1	212306783	212306900	+	chr1:212306783-212306900	LuminalAvsNormal	0.0010585	0.939898
ENSG00000232956	SNHG15	EX532581	7	44985882	44986097	-	chr7:44985882-44986097	LuminalAvsNormal	0.00106181	-4.20861
ENSG00000131620	ANO1	EX382383	11	70155911	70155988	+	chr11:70155911-70155988	LuminalAvsNormal	0.00107579	5.69724
ENSG00000035928	RFC1	EX238423	4	39323340	39323417	-	chr4:39323340-39323417	LuminalAvsNormal	0.0010901	7.64855
ENSG00000141385	AFG3L2	EX567735	18	12370849	12370926	-	chr18:12370849-12370926	LuminalAvsNormal	0.00109502	2.23862
ENSG00000143669	LYST	EX181405	1	235747170	235747331	-	chr1:235747170-235747331	LuminalAvsNormal	0.00109739	11.759
ENSG00000162144	CYB561A3	EX558499	11	61357733	61357828	-	chr11:61357733-61357828	LuminalAvsNormal	0.00113189	1.64338
ENSG00000138468	SENP7	EX287037	3	101417593	101417790	-	chr3:101417593-101417790	LuminalAvsNormal	0.00113627	8.45092
ENSG00000185630	PBX1	EX399026	1	164812728	164820184	+	chr1:164812728-164820184	LuminalAvsNormal	0.00114548	5.35162
ENSG00000019582	CD74	EX241673	5	150403121	150403312	-	chr5:150403121-150403312	LuminalAvsNormal	0.00114794	9.56668
ENSG00000115484	CCT4	EX232130	2	61880286	61880394	-	chr2:61880286-61880394	LuminalAvsNormal	0.00115353	1.13666
ENSG00000115875	SRSF7	EX399871	2	38746144	38746179	-	chr2:38746144-38746179	LuminalAvsNormal	0.00115577	2.349
ENSG00000118482	PHF3	EX101093	6	63646527	63646795	+	chr6:63646527-63646795	LuminalAvsNormal	0.00119116	5.31546
ENSG00000166164	BRD7	EX314689	16	50323587	50323698	-	chr16:50323587-50323698	LuminalAvsNormal	0.00119706	0.610227
ENSG00000109458	GAB1	EX529982	4	143434088	143434168	+	chr4:143434088-143434168	LuminalAvsNormal	0.00120454	7.5987
ENSG00000138614	INTS14	EX263302	15	65607159	65607425	-	chr15:65607159-65607425	LuminalAvsNormal	0.00121423	3.20102
ENSG00000083828	ZNF586	EX323451	19	57774766	57774815	+	chr19:57774766-57774815	LuminalAvsNormal	0.00122027	1.49502
ENSG00000163466	ARPC2	EX285132	2	218245420	218245546	+	chr2:218245420-218245546	LuminalAvsNormal	0.00122243	4.36383
ENSG00000177479	ARIH2	EX421503	3	48945136	48945181	+	chr3:48945136-48945181	LuminalAvsNormal	0.00122334	4.8711
ENSG00000163466	ARPC2	EX285129	2	218234352	218234397	+	chr2:218234352-218234397	LuminalAvsNormal	0.00122913	3.99651
ENSG00000100575	TIMM9	EX210976	14	58411907	58411971	-	chr14:58411907-58411971	LuminalAvsNormal	0.00122975	8.33325
ENSG00000160767	FAM189B	EX444684	1	155254400	155254456	-	chr1:155254400-155254456	LuminalAvsNormal	0.00123224	4.87623
ENSG00000151702	FLI1	EX347659	11	128805366	128805431	+	chr11:128805366-128805431	LuminalAvsNormal	0.00123922	2.52148
ENSG00000054282	SDCCAG8	EX282399	1	243293118	243293219	+	chr1:243293118-243293219	LuminalAvsNormal	0.0012405	4.0857
ENSG00000141002	TCF25	EX414662	16	89887652	89887717	+	chr16:89887652-89887717	LuminalAvsNormal	0.00132484	3.97049
ENSG00000183255	PTTG1IP	EX129521	21	44861163	44861271	-	chr21:44861163-44861271	LuminalAvsNormal	0.00132501	6.83175
ENSG00000101452	DHX35	EX271987	20	39023690	39023767	+	chr20:39023690-39023767	LuminalAvsNormal	0.00132931	5.63565
ENSG00000160310	PRMT2	EX364736	21	46660833	46661270	+	chr21:46660833-46661270	LuminalAvsNormal	0.00133291	-9.56015
ENSG00000107643	MAPK8	EX305577	10	48424514	48424585	+	chr10:48424514-48424585	LuminalAvsNormal	0.00137959	3.77852
ENSG00000125447	GGA3	EX359328	17	75244619	75244717	-	chr17:75244619-75244717	LuminalAvsNormal	0.00138923	3.22237
ENSG00000026508	CD44	EX346351	11	35208105	35208206	+	chr11:35208105-35208206	LuminalAvsNormal	0.00138952	1.55034
ENSG00000065357	DGKA	EX426890	12	55952035	55952099	+	chr12:55952035-55952099	LuminalAvsNormal	0.00139245	0.897288
ENSG00000143537	ADAM15	EX180026	1	155061415	155061446	+	chr1:155061415-155061446	LuminalAvsNormal	0.00139331	-1.39945
ENSG00000159322	ADPGK	EX388972	15	72756251	72756447	-	chr15:72756251-72756447	LuminalAvsNormal	0.00139551	-2.65161
ENSG00000197249	SERPINA1	EX211639	14	94388560	94388820	-	chr14:94388560-94388820	LuminalAvsNormal	0.00139621	-0.474516
ENSG00000072135	PTPN18	EX135868	2	130359233	130359309	+	chr2:130359233-130359309	LuminalAvsNormal	0.00140207	2.47726
ENSG00000175063	UBE2C	EX361078	20	45815443	45815745	+	chr20:45815443-45815745	LuminalAvsNormal	0.00140254	2.11657
ENSG00000091831	ESR1	EX452132	6	152094385	152094568	+	chr6:152094385-152094568	LuminalAvsNormal	0.00142185	15.4287
ENSG00000178202	KDELC2	EX155351	11	108482006	108482222	-	chr11:108482006-108482222	LuminalAvsNormal	0.00143008	6.81317
ENSG00000120709	FAM53C	EX64378	5	138341184	138341413	+	chr5:138341184-138341413	LuminalAvsNormal	0.00145247	6.05361
ENSG00000124570	SERPINB6	EX374506	6	2961894	2962108	-	chr6:2961894-2962108	LuminalAvsNormal	0.00145609	0.921529
ENSG00000143222	UFC1	EX90008	1	161158121	161158211	+	chr1:161158121-161158211	LuminalAvsNormal	0.00146666	2.09887
ENSG00000166946	CCNDBP1	EX212441	15	43186154	43186233	+	chr15:43186154-43186233	LuminalAvsNormal	0.00148538	0.259307
ENSG00000166946	CCNDBP1	EX212434	15	43190055	43190151	+	chr15:43190055-43190151	LuminalAvsNormal	0.00148949	3.0315
ENSG00000129514	FOXA1	EX484181	14	37594076	37594176	-	chr14:37594076-37594176	LuminalAvsNormal	0.00150605	6.96967
ENSG00000086062	B4GALT1	EX151289	9	33115991	33116113	-	chr9:33115991-33116113	LuminalAvsNormal	0.0015449	4.16579
ENSG00000111321	LTBR	EX74507	12	6388398	6388505	+	chr12:6388398-6388505	LuminalAvsNormal	0.00157749	5.31737
ENSG00000026508	CD44	EX346393	11	35209965	35210065	+	chr11:35209965-35210065	LuminalAvsNormal	0.00160734	-0.241913
ENSG00000175063	UBE2C	EX361068	20	45815541	45815745	+	chr20:45815541-45815745	LuminalAvsNormal	0.00161958	-1.10677
ENSG00000196141	SPATS2L	EX184767	2	200439122	200439328	+	chr2:200439122-200439328	LuminalAvsNormal	0.00162108	9.21398
ENSG00000004478	FKBP4	EX517675	12	2800039	2800122	+	chr12:2800039-2800122	LuminalAvsNormal	0.00163734	1.95261
ENSG00000136240	KDELR2	EX554103	7	6482392	6482589	-	chr7:6482392-6482589	LuminalAvsNormal	0.00164071	3.15862
ENSG00000167792	NDUFV1	EX109820	11	67611897	67611978	+	chr11:67611897-67611978	LuminalAvsNormal	0.00164269	2.7072
ENSG00000182473	EXOC7	EX454244	17	76090329	76090397	-	chr17:76090329-76090397	LuminalAvsNormal	0.00164822	4.60463
ENSG00000170142	UBE2E1	EX93967	3	23810443	23810528	+	chr3:23810443-23810528	LuminalAvsNormal	0.00166014	2.36742
ENSG00000104763	ASAH1	EX407065	8	18064457	18064531	-	chr8:18064457-18064531	LuminalAvsNormal	0.00166741	5.4045
ENSG00000137177	KIF13A	EX423016	6	17794249	17794395	-	chr6:17794249-17794395	LuminalAvsNormal	0.0016677	5.49444
ENSG00000185624	P4HB	EX270481	17	81845561	81845742	-	chr17:81845561-81845742	LuminalAvsNormal	0.00167773	3.97766
ENSG00000203875	SNHG5	EX66217	6	85677795	85677868	-	chr6:85677795-85677868	LuminalAvsNormal	0.0016831	-0.354636
ENSG00000124222	STX16	EX456104	20	58671164	58671297	+	chr20:58671164-58671297	LuminalAvsNormal	0.00168551	4.56346
ENSG00000122085	MTERF4	EX331931	2	241091895	241092114	-	chr2:241091895-241092114	LuminalAvsNormal	0.00171448	1.99112
ENSG00000150768	DLAT	EX304565	11	112045138	112045230	+	chr11:112045138-112045230	LuminalAvsNormal	0.00172003	2.04805
ENSG00000132522	GPS2	EX315946	17	7313568	7313721	-	chr17:7313568-7313721	LuminalAvsNormal	0.00172305	1.90226
ENSG00000156804	FBXO32	EX514884	8	123514240	123514333	-	chr8:123514240-123514333	LuminalAvsNormal	0.00172492	3.27607
ENSG00000184640	40057	EX392346	17	77307141	77307197	+	chr17:77307141-77307197	LuminalAvsNormal	0.00172653	21.8296
ENSG00000183474	GTF2H2C	EX290926	5	69579757	69579781	+	chr5:69579757-69579781	LuminalAvsNormal	0.00178194	2.94232
ENSG00000095906	NUBP2	EX354616	16	1786757	1786955	+	chr16:1786757-1786955	LuminalAvsNormal	0.00181233	1.51797
ENSG00000157985	AGAP1	EX401844	2	235930765	235930923	+	chr2:235930765-235930923	LuminalAvsNormal	0.0018342	3.59996
ENSG00000135766	EGLN1	EX526013	1	231367569	231367636	-	chr1:231367569-231367636	LuminalAvsNormal	0.00183458	4.5161
ENSG00000136457	CHAD	EX566969	17	50465283	50465439	-	chr17:50465283-50465439	LuminalAvsNormal	0.00183492	3.34673
ENSG00000141127	PRPSAP2	EX268219	17	18865549	18865564	+	chr17:18865549-18865564	LuminalAvsNormal	0.00183639	1.38342
ENSG00000134278	SPIRE1	EX319059	18	12459755	12459928	-	chr18:12459755-12459928	LuminalAvsNormal	0.00185166	6.62128
ENSG00000086758	HUWE1	EX297675	X	53625786	53626034	-	chrX:53625786-53626034	LuminalAvsNormal	0.00185622	5.89658
ENSG00000174606	ANGEL2	EX181213	1	213000786	213000912	-	chr1:213000786-213000912	LuminalAvsNormal	0.00186223	3.40038
ENSG00000168255	POLR2J3	EX423935	7	102566582	102566658	-	chr7:102566582-102566658	LuminalAvsNormal	0.00186378	-19.461
ENSG00000140299	BNIP2	EX117539	15	59678748	59678834	-	chr15:59678748-59678834	LuminalAvsNormal	0.00187806	5.05888
ENSG00000136754	ABI1	EX348079	10	26759062	26759238	-	chr10:26759062-26759238	LuminalAvsNormal	0.00188092	1.57302
ENSG00000140545	MFGE8	EX263874	15	88899656	88899811	-	chr15:88899656-88899811	LuminalAvsNormal	0.00188772	2.75539
ENSG00000112078	KCTD20	EX193605	6	36474789	36475062	+	chr6:36474789-36475062	LuminalAvsNormal	0.00190359	8.35412
ENSG00000072849	DERL2	EX81512	17	5480387	5480582	-	chr17:5480387-5480582	LuminalAvsNormal	0.00190366	3.6953
ENSG00000126001	CEP250	EX320069	20	35479646	35479773	+	chr20:35479646-35479773	LuminalAvsNormal	0.00192707	-1.45875
ENSG00000205531	NAP1L4	EX152853	11	2971448	2971534	-	chr11:2971448-2971534	LuminalAvsNormal	0.00193957	3.20846
ENSG00000168255	POLR2J3	EX423926	7	102566582	102566629	-	chr7:102566582-102566629	LuminalAvsNormal	0.00198239	-19.5626
ENSG00000118482	PHF3	EX101091	6	63646619	63646795	+	chr6:63646619-63646795	LuminalAvsNormal	0.00199274	6.25904
ENSG00000122390	NAA60	EX389539	16	3482502	3482559	+	chr16:3482502-3482559	LuminalAvsNormal	0.00199412	4.90816
ENSG00000130402	ACTN4	EX127207	19	38706044	38706131	+	chr19:38706044-38706131	LuminalAvsNormal	0.00199712	4.04523
ENSG00000124831	LRRFIP1	EX401902	2	237762603	237764961	+	chr2:237762603-237764961	LuminalAvsNormal	0.00200495	3.95128
ENSG00000160392	C19orf47	EX223699	19	40334835	40334904	-	chr19:40334835-40334904	LuminalAvsNormal	0.00201079	6.7469
ENSG00000079156	OSBPL6	EX330772	2	178339672	178339764	+	chr2:178339672-178339764	LuminalAvsNormal	0.00201929	11.6183
ENSG00000118482	PHF3	EX101100	6	63646526	63646795	+	chr6:63646526-63646795	LuminalAvsNormal	0.00202376	4.4996
ENSG00000213983	AP1G2	EX115248	14	23564046	23564159	-	chr14:23564046-23564159	LuminalAvsNormal	0.00203443	2.0944
ENSG00000085719	CPNE3	EX150476	8	86524877	86524997	+	chr8:86524877-86524997	LuminalAvsNormal	0.00204674	3.82996
ENSG00000106070	GRB10	EX376703	7	50710875	50710990	-	chr7:50710875-50710990	LuminalAvsNormal	0.00205213	-0.240514
ENSG00000141027	NCOR1	EX449482	17	16073429	16073569	-	chr17:16073429-16073569	LuminalAvsNormal	0.00205977	2.85731
ENSG00000204642	HLA-F	EX193155	6	29726403	29726528	+	chr6:29726403-29726528	LuminalAvsNormal	0.00206409	-5.46275
ENSG00000122390	NAA60	EX389537	16	3482502	3482540	+	chr16:3482502-3482540	LuminalAvsNormal	0.00207244	4.70554
ENSG00000129295	LRRC6	EX534468	8	132632740	132632963	-	chr8:132632740-132632963	LuminalAvsNormal	0.00208412	6.07203
ENSG00000125826	RBCK1	EX429562	20	409881	410025	+	chr20:409881-410025	LuminalAvsNormal	0.00208934	5.72807
ENSG00000122390	NAA60	EX389541	16	3482502	3482581	+	chr16:3482502-3482581	LuminalAvsNormal	0.00209718	4.65786
ENSG00000054282	SDCCAG8	EX282377	1	243293091	243293219	+	chr1:243293091-243293219	LuminalAvsNormal	0.00209834	5.03315
ENSG00000188153	COL4A5	EX149158	X	108674452	108674753	+	chrX:108674452-108674753	LuminalAvsNormal	0.00209857	12.6769
ENSG00000122390	NAA60	EX389523	16	3482502	3482588	+	chr16:3482502-3482588	LuminalAvsNormal	0.00211312	4.62979
ENSG00000100554	ATP6V1D	EX115955	14	67349037	67349104	-	chr14:67349037-67349104	LuminalAvsNormal	0.00211553	3.02753
ENSG00000145725	PPIP5K2	EX422474	5	103186320	103186439	+	chr5:103186320-103186439	LuminalAvsNormal	0.00211642	14.8178
ENSG00000234741	GAS5	EX507150	1	173864484	173864704	-	chr1:173864484-173864704	LuminalAvsNormal	0.00212241	-2.75926
ENSG00000103502	CDIPT	EX215410	16	29859442	29859523	-	chr16:29859442-29859523	LuminalAvsNormal	0.00212408	3.07102
ENSG00000174796	THAP6	EX141514	4	75526960	75527214	+	chr4:75526960-75527214	LuminalAvsNormal	0.00216292	1.78626
ENSG00000176986	SEC24C	EX305920	10	73762098	73762166	+	chr10:73762098-73762166	LuminalAvsNormal	0.00216445	3.86114
ENSG00000141027	NCOR1	EX449484	17	16071409	16071665	-	chr17:16071409-16071665	LuminalAvsNormal	0.00217695	3.07112
ENSG00000167747	C19orf48	EX224412	19	50799294	50799357	-	chr19:50799294-50799357	LuminalAvsNormal	0.00218424	4.05523
ENSG00000140931	CMTM3	EX428756	16	66609372	66609530	+	chr16:66609372-66609530	LuminalAvsNormal	0.00219773	5.13695
ENSG00000162191	UBXN1	EX203232	11	62678339	62678408	-	chr11:62678339-62678408	LuminalAvsNormal	0.00220868	4.47243
ENSG00000149532	CPSF7	EX303449	11	61420494	61420573	-	chr11:61420494-61420573	LuminalAvsNormal	0.00221139	3.70581
ENSG00000189042	ZNF567	EX223421	19	36694802	36694876	+	chr19:36694802-36694876	LuminalAvsNormal	0.00221644	4.80494
ENSG00000168255	POLR2J3	EX423949	7	102565976	102567083	-	chr7:102565976-102567083	LuminalAvsNormal	0.00223815	-5.08328
ENSG00000267254	0	EX488756	19	36801203	36801240	+	chr19:36801203-36801240	LuminalAvsNormal	0.00224129	3.68248
ENSG00000122481	RWDD3	EX326995	1	95244211	95244411	+	chr1:95244211-95244411	LuminalAvsNormal	0.00225789	2.51793
ENSG00000204642	HLA-F	EX193132	6	29726403	29726526	+	chr6:29726403-29726526	LuminalAvsNormal	0.00226514	-6.08731
ENSG00000204642	HLA-F	EX193136	6	29726403	29726525	+	chr6:29726403-29726525	LuminalAvsNormal	0.00226514	-6.08731
ENSG00000143537	ADAM15	EX179995	1	155061415	155061758	+	chr1:155061415-155061758	LuminalAvsNormal	0.00226728	-1.13888
ENSG00000013561	RNF14	EX373872	5	141974804	141974955	+	chr5:141974804-141974955	LuminalAvsNormal	0.00227464	5.62486
ENSG00000171570	RAB4B-EGLN2	EX85278	19	40807138	40807274	+	chr19:40807138-40807274	LuminalAvsNormal	0.00227654	6.00288
ENSG00000155368	DBI	EX330177	2	119367559	119367644	+	chr2:119367559-119367644	LuminalAvsNormal	0.00228486	-0.528817
ENSG00000026508	CD44	EX346357	11	35209965	35209974	+	chr11:35209965-35209974	LuminalAvsNormal	0.00229184	-0.868261
ENSG00000213347	MXD3	EX64899	5	177310668	177310697	-	chr5:177310668-177310697	LuminalAvsNormal	0.00229213	3.37615
ENSG00000182179	UBA7	EX94519	3	49809390	49809464	-	chr3:49809390-49809464	LuminalAvsNormal	0.00229554	5.07078
ENSG00000177565	TBL1XR1	EX334535	3	177064979	177065022	-	chr3:177064979-177065022	LuminalAvsNormal	0.00232174	4.04594
ENSG00000182087	TMEM259	EX172761	19	1011096	1011195	-	chr19:1011096-1011195	LuminalAvsNormal	0.00232506	-1.15867
ENSG00000107643	MAPK8	EX305605	10	48424519	48424585	+	chr10:48424519-48424585	LuminalAvsNormal	0.00232725	1.92934
ENSG00000118816	CCNI	EX551168	4	77055150	77055380	-	chr4:77055150-77055380	LuminalAvsNormal	0.00234308	4.4631
ENSG00000235109	ZSCAN31	EX511386	6	28336082	28336375	-	chr6:28336082-28336375	LuminalAvsNormal	0.00235724	0.573289
ENSG00000072135	PTPN18	EX135889	2	130362156	130362430	+	chr2:130362156-130362430	LuminalAvsNormal	0.00238741	2.50846
ENSG00000174348	PODN	EX178984	1	53075862	53075971	+	chr1:53075862-53075971	LuminalAvsNormal	0.00240278	2.55727
ENSG00000196352	CD55	EX230166	1	207340391	207340508	+	chr1:207340391-207340508	LuminalAvsNormal	0.00240537	4.64186
ENSG00000117859	OSBPL9	EX397766	1	51756320	51756369	+	chr1:51756320-51756369	LuminalAvsNormal	0.00240547	3.32709
ENSG00000174796	THAP6	EX141502	4	75526960	75530026	+	chr4:75526960-75530026	LuminalAvsNormal	0.00241328	0.904101
ENSG00000116209	TMEM59	EX88746	1	54045692	54045786	-	chr1:54045692-54045786	LuminalAvsNormal	0.00241964	3.56151
ENSG00000130520	LSM4	EX84671	19	18312169	18312702	-	chr19:18312169-18312702	LuminalAvsNormal	0.00244829	1.89791
ENSG00000154930	ACSS1	EX271776	20	25021389	25021536	-	chr20:25021389-25021536	LuminalAvsNormal	0.0024538	1.36649
ENSG00000008294	SPAG9	EX449896	17	51021252	51021365	-	chr17:51021252-51021365	LuminalAvsNormal	0.00246051	2.37839
ENSG00000174348	PODN	EX178983	1	53074606	53074670	+	chr1:53074606-53074670	LuminalAvsNormal	0.00247544	3.5294
ENSG00000075413	MARK3	EX388188	14	103448919	103448967	+	chr14:103448919-103448967	LuminalAvsNormal	0.00251418	7.34565
ENSG00000172530	BANP	EX449314	16	88017190	88017409	+	chr16:88017190-88017409	LuminalAvsNormal	0.00251597	3.12571
ENSG00000023516	AKAP11	EX538960	13	42313047	42313130	+	chr13:42313047-42313130	LuminalAvsNormal	0.00252676	6.84412
ENSG00000159592	GPBP1L1	EX55075	1	45686993	45687146	-	chr1:45686993-45687146	LuminalAvsNormal	0.00253174	4.70389
ENSG00000169180	XPO6	EX119204	16	28177220	28177332	-	chr16:28177220-28177332	LuminalAvsNormal	0.00255583	2.03013
ENSG00000007402	CACNA2D2	EX94610	3	50367642	50367704	-	chr3:50367642-50367704	LuminalAvsNormal	0.00257357	5.14768
ENSG00000206503	HLA-A	EX100350	6	29945059	29945091	+	chr6:29945059-29945091	LuminalAvsNormal	0.00257956	-3.35754
ENSG00000256771	ZNF253	EX443090	19	19878481	19878607	+	chr19:19878481-19878607	LuminalAvsNormal	0.0025818	3.82736
ENSG00000124222	STX16	EX456069	20	58671154	58671297	+	chr20:58671154-58671297	LuminalAvsNormal	0.00258891	6.17065
ENSG00000166946	CCNDBP1	EX212458	15	43185920	43186233	+	chr15:43185920-43186233	LuminalAvsNormal	0.00259341	-0.515696
ENSG00000126602	TRAP1	EX80104	16	3685996	3686136	-	chr16:3685996-3686136	LuminalAvsNormal	0.00260492	2.76383
ENSG00000127314	RAP1B	EX385816	12	68651682	68652051	+	chr12:68651682-68652051	LuminalAvsNormal	0.00260614	6.36098
ENSG00000168255	POLR2J3	EX423947	7	102562656	102567083	-	chr7:102562656-102567083	LuminalAvsNormal	0.00260807	-5.40105
ENSG00000166946	CCNDBP1	EX212459	15	43185940	43186233	+	chr15:43185940-43186233	LuminalAvsNormal	0.00262373	-0.520668
ENSG00000119684	MLH3	EX311007	14	75039911	75040015	-	chr14:75039911-75040015	LuminalAvsNormal	0.00262436	2.94787
ENSG00000267254	ZNF790-AS1	EX488761	19	36801209	36801240	+	chr19:36801209-36801240	LuminalAvsNormal	0.00262543	2.99773
ENSG00000242086	LINC00969	EX529151	3	195689337	195689438	+	chr3:195689337-195689438	LuminalAvsNormal	0.00265164	1.05988
ENSG00000168255	POLR2J3	EX423955	7	102567051	102567083	-	chr7:102567051-102567083	LuminalAvsNormal	0.00266073	-5.43299
ENSG00000165416	SUGT1	EX260340	13	52661475	52661570	+	chr13:52661475-52661570	LuminalAvsNormal	0.00266634	4.65199
ENSG00000117859	OSBPL9	EX397749	1	51756320	51756657	+	chr1:51756320-51756657	LuminalAvsNormal	0.00266947	3.01881
ENSG00000124222	STX16	EX456101	20	58676187	58676328	+	chr20:58676187-58676328	LuminalAvsNormal	0.00267631	0.871862
ENSG00000168958	MFF	EX421145	2	227347226	227347274	+	chr2:227347226-227347274	LuminalAvsNormal	0.00270781	-0.981536
ENSG00000167615	LENG8	EX363269	19	54453546	54453656	+	chr19:54453546-54453656	LuminalAvsNormal	0.00270808	4.92231
ENSG00000147050	KDM6A	EX247505	X	45060609	45060764	+	chrX:45060609-45060764	LuminalAvsNormal	0.00272222	4.53458
ENSG00000100600	LGMN	EX261921	14	92718747	92718844	-	chr14:92718747-92718844	LuminalAvsNormal	0.00274535	1.48141
ENSG00000161203	AP2M1	EX188504	3	184181696	184181815	+	chr3:184181696-184181815	LuminalAvsNormal	0.00275842	2.88024
ENSG00000169592	INO80E	EX265555	16	29996808	29996860	+	chr16:29996808-29996860	LuminalAvsNormal	0.00276152	1.94385
ENSG00000105402	NAPA	EX523764	19	47493119	47493174	-	chr19:47493119-47493174	LuminalAvsNormal	0.00277738	8.15138
ENSG00000100578	KIAA0586	EX261662	14	58427990	58428463	+	chr14:58427990-58428463	LuminalAvsNormal	0.00279167	1.38051
ENSG00000168137	SETD5	EX285736	3	9433370	9433562	+	chr3:9433370-9433562	LuminalAvsNormal	0.00283224	2.99191
ENSG00000026508	CD44	EX346349	11	35204512	35204640	+	chr11:35204512-35204640	LuminalAvsNormal	0.00283482	1.73548
ENSG00000144021	CIAO1	EX432687	2	96269268	96269355	+	chr2:96269268-96269355	LuminalAvsNormal	0.00283763	2.3279
ENSG00000125505	MBOAT7	EX363238	19	54186956	54187287	-	chr19:54186956-54187287	LuminalAvsNormal	0.00285874	2.42084
ENSG00000138814	PPP3CA	EX335873	4	101063232	101063357	-	chr4:101063232-101063357	LuminalAvsNormal	0.00286883	4.05038
ENSG00000127314	RAP1B	EX385774	12	68652019	68652051	+	chr12:68652019-68652051	LuminalAvsNormal	0.00287184	6.24239
ENSG00000123143	PKN1	EX173740	19	14470163	14470305	+	chr19:14470163-14470305	LuminalAvsNormal	0.00290349	3.07204
ENSG00000091831	ESR1	EX452130	6	152011656	152011794	+	chr6:152011656-152011794	LuminalAvsNormal	0.00291116	17.8913
ENSG00000138688	KIAA1109	EX289778	4	122316348	122316548	+	chr4:122316348-122316548	LuminalAvsNormal	0.00292015	7.14564
ENSG00000187239	FNBP1	EX345268	9	129923844	129924026	-	chr9:129923844-129924026	LuminalAvsNormal	0.00292234	11.5127
ENSG00000184182	UBE2F	EX401920	2	238030556	238030613	+	chr2:238030556-238030613	LuminalAvsNormal	0.00292715	5.53915
ENSG00000168528	SERINC2	EX88105	1	31413813	31414064	+	chr1:31413813-31414064	LuminalAvsNormal	0.00293093	4.67081
ENSG00000188343	FAM92A	EX150535	8	93727131	93727244	+	chr8:93727131-93727244	LuminalAvsNormal	0.00293381	6.1319
ENSG00000026508	CD44	EX346391	11	35209965	35210061	+	chr11:35209965-35210061	LuminalAvsNormal	0.00294274	-1.03362
ENSG00000026508	CD44	EX346413	11	35209965	35210062	+	chr11:35209965-35210062	LuminalAvsNormal	0.00294842	-1.03485
ENSG00000132405	TBC1D14	EX403183	4	7009877	7009948	+	chr4:7009877-7009948	LuminalAvsNormal	0.00295939	0.460102
ENSG00000152492	CCDC50	EX188629	3	191375062	191375589	+	chr3:191375062-191375589	LuminalAvsNormal	0.00297711	4.96308
ENSG00000141027	NCOR1	EX449483	17	16072145	16072228	-	chr17:16072145-16072228	LuminalAvsNormal	0.00298778	2.51325
ENSG00000170919	TPT1-AS1	EX309317	13	45351897	45352014	+	chr13:45351897-45352014	LuminalAvsNormal	0.00300087	-2.00041
ENSG00000180628	PCGF5	EX255909	10	91240484	91240580	+	chr10:91240484-91240580	LuminalAvsNormal	0.00301406	4.62269
ENSG00000126217	MCF2L	EX448665	13	112985118	112985479	+	chr13:112985118-112985479	LuminalAvsNormal	0.00302104	3.49201
ENSG00000105402	NAPA	EX523765	19	47492961	47493045	-	chr19:47492961-47493045	LuminalAvsNormal	0.00302148	6.39616
ENSG00000198502	HLA-DRB5	EX478519	6	32521905	32522174	-	chr6:32521905-32522174	LuminalAvsNormal	0.00306466	-2.41915
ENSG00000095321	CRAT	EX345251	9	129108763	129108903	-	chr9:129108763-129108903	LuminalAvsNormal	0.00306585	4.06573
ENSG00000108100	CCNY	EX383542	10	35525961	35525999	+	chr10:35525961-35525999	LuminalAvsNormal	0.00309202	3.171
ENSG00000197043	ANXA6	EX192364	5	151134427	151134483	-	chr5:151134427-151134483	LuminalAvsNormal	0.00310065	3.66445
ENSG00000122085	MTERF4	EX331947	2	241096926	241097427	-	chr2:241096926-241097427	LuminalAvsNormal	0.00310822	1.52993
ENSG00000160767	FAM189B	EX444669	1	155251733	155251905	-	chr1:155251733-155251905	LuminalAvsNormal	0.0031347	2.57659
ENSG00000033030	ZCCHC8	EX209372	12	122483279	122483563	-	chr12:122483279-122483563	LuminalAvsNormal	0.00313722	1.70825
ENSG00000198363	ASPH	EX343064	8	61682439	61682483	-	chr8:61682439-61682483	LuminalAvsNormal	0.00316457	6.23485
ENSG00000188153	COL4A5	EX149156	X	108670035	108670236	+	chrX:108670035-108670236	LuminalAvsNormal	0.00316543	8.78678
ENSG00000172062	SMN1	EX336828	5	70942358	70942558	+	chr5:70942358-70942558	LuminalAvsNormal	0.00317154	3.09655
ENSG00000135924	DNAJB2	EX285263	2	219283133	219283235	+	chr2:219283133-219283235	LuminalAvsNormal	0.00317756	2.50363
ENSG00000124831	LRRFIP1	EX401896	2	237762603	237765279	+	chr2:237762603-237765279	LuminalAvsNormal	0.00318007	3.653
ENSG00000064545	TMEM161A	EX274067	19	19132352	19132433	-	chr19:19132352-19132433	LuminalAvsNormal	0.00318947	3.91956
ENSG00000272758	AC083798.2	EX476044	3	122426133	122427240	+	chr3:122426133-122427240	LuminalAvsNormal	0.00320107	2.9229
ENSG00000186566	GPATCH8	EX168969	17	44438671	44438715	-	chr17:44438671-44438715	LuminalAvsNormal	0.00321556	4.25303
ENSG00000164038	SLC9B2	EX239427	4	103085349	103085462	-	chr4:103085349-103085462	LuminalAvsNormal	0.00321972	1.29047
ENSG00000182944	EWSR1	EX395942	22	29273738	29273864	+	chr22:29273738-29273864	LuminalAvsNormal	0.00322154	5.06982
ENSG00000205981	DNAJC19	EX493707	3	180986943	180987022	-	chr3:180986943-180987022	LuminalAvsNormal	0.00323377	4.02071
ENSG00000222011	FAM185A	EX532863	7	102779717	102779810	+	chr7:102779717-102779810	LuminalAvsNormal	0.00324202	3.18127
ENSG00000163684	RPP14	EX94721	3	58315701	58315819	+	chr3:58315701-58315819	LuminalAvsNormal	0.00325012	2.53754
ENSG00000124222	STX16	EX456093	20	58676187	58676348	+	chr20:58676187-58676348	LuminalAvsNormal	0.00325079	0.682978
ENSG00000187109	NAP1L1	EX208266	12	76067371	76067473	-	chr12:76067371-76067473	LuminalAvsNormal	0.00325397	2.00612
ENSG00000141971	MVB12A	EX174160	19	17422332	17422458	+	chr19:17422332-17422458	LuminalAvsNormal	0.00326164	2.83041
ENSG00000150967	ABCB9	EX386216	12	122951476	122953084	-	chr12:122951476-122953084	LuminalAvsNormal	0.00328626	3.04949
ENSG00000067560	RHOA	EX60224	3	49368428	49368548	-	chr3:49368428-49368548	LuminalAvsNormal	0.00328878	7.76532
ENSG00000087191	PSMC5	EX169616	17	63830133	63830189	+	chr17:63830133-63830189	LuminalAvsNormal	0.00330695	2.72675
ENSG00000130703	OSBPL2	EX320371	20	62259981	62260125	+	chr20:62259981-62260125	LuminalAvsNormal	0.00331644	2.44672
ENSG00000106348	IMPDH1	EX340892	7	128409289	128409484	-	chr7:128409289-128409484	LuminalAvsNormal	0.00331864	-0.129328
ENSG00000223865	HLA-DPB1	EX65702	6	33085779	33085889	+	chr6:33085779-33085889	LuminalAvsNormal	0.00332803	1.49971
ENSG00000171302	CANT1	EX359570	17	79005372	79005481	-	chr17:79005372-79005481	LuminalAvsNormal	0.00333497	4.31768
ENSG00000100575	TIMM9	EX210987	14	58411907	58412113	-	chr14:58411907-58412113	LuminalAvsNormal	0.0033378	6.76386
ENSG00000130703	OSBPL2	EX320369	20	62259981	62260011	+	chr20:62259981-62260011	LuminalAvsNormal	0.00334304	1.89279
ENSG00000178202	KDELC2	EX155352	11	108481180	108481376	-	chr11:108481180-108481376	LuminalAvsNormal	0.00335633	7.31955
ENSG00000163466	ARPC2	EX285147	2	218245420	218245457	+	chr2:218245420-218245457	LuminalAvsNormal	0.00336606	2.6559
ENSG00000026508	CD44	EX346356	11	35208137	35208206	+	chr11:35208137-35208206	LuminalAvsNormal	0.00341707	-0.66672
ENSG00000164163	ABCE1	EX63227	4	145110375	145110444	+	chr4:145110375-145110444	LuminalAvsNormal	0.00342025	3.75201
ENSG00000108100	CCNY	EX383526	10	35525964	35525999	+	chr10:35525964-35525999	LuminalAvsNormal	0.00343	2.96643
ENSG00000122085	MTERF4	EX331948	2	241097187	241097427	-	chr2:241097187-241097427	LuminalAvsNormal	0.00343258	1.00817
ENSG00000089820	ARHGAP4	EX298737	X	153932071	153932115	-	chrX:153932071-153932115	LuminalAvsNormal	0.00345284	11.4609
ENSG00000244932	AL449212.1	EX433408	3	129389254	129389317	+	chr3:129389254-129389317	LuminalAvsNormal	0.00345704	2.84171
ENSG00000141698	NT5C3B	EX358668	17	41835588	41835642	-	chr17:41835588-41835642	LuminalAvsNormal	0.00348868	1.43344
ENSG00000111801	BTN3A3	EX292791	6	26443570	26443939	+	chr6:26443570-26443939	LuminalAvsNormal	0.00348895	-0.942149
ENSG00000183576	SETD3	EX162499	14	99413876	99413934	-	chr14:99413876-99413934	LuminalAvsNormal	0.00350694	5.36908
ENSG00000042317	SPATA7	EX352747	14	88393393	88393636	+	chr14:88393393-88393636	LuminalAvsNormal	0.00354885	2.76958
ENSG00000275066	SYNRG	EX471207	17	37577447	37577613	-	chr17:37577447-37577613	LuminalAvsNormal	0.00355696	2.78491
ENSG00000051596	THOC3	EX552938	5	175964951	175965155	-	chr5:175964951-175965155	LuminalAvsNormal	0.00355856	1.22925
ENSG00000124222	STX16	EX456091	20	58676187	58676291	+	chr20:58676187-58676291	LuminalAvsNormal	0.0035657	0.604621
ENSG00000117054	ACADM	EX179399	1	75728389	75728488	+	chr1:75728389-75728488	LuminalAvsNormal	0.0035949	1.96712
ENSG00000183576	SETD3	EX162500	14	99412951	99413065	-	chr14:99412951-99413065	LuminalAvsNormal	0.00361701	5.96993
ENSG00000149532	CPSF7	EX303424	11	61420547	61420573	-	chr11:61420547-61420573	LuminalAvsNormal	0.00363369	3.08649
ENSG00000115310	RTN4	EX368179	2	54974695	54974764	-	chr2:54974695-54974764	LuminalAvsNormal	0.00363553	3.28754
ENSG00000135336	ORC3	EX243884	6	87616314	87616427	+	chr6:87616314-87616427	LuminalAvsNormal	0.00364187	2.08964
ENSG00000158552	ZFAND2B	EX136951	2	219208977	219209049	+	chr2:219208977-219209049	LuminalAvsNormal	0.00365581	2.69211
ENSG00000117143	UAP1	EX180399	1	162592732	162592782	+	chr1:162592732-162592782	LuminalAvsNormal	0.00368189	0.946799
ENSG00000228106	AL392172.1	EX474300	1	222827428	222827601	+	chr1:222827428-222827601	LuminalAvsNormal	0.00368584	-2.20533
ENSG00000151726	ACSL1	EX190340	4	184770399	184770476	-	chr4:184770399-184770476	LuminalAvsNormal	0.00374211	3.96082
ENSG00000151067	CACNA1C	EX453470	12	2634297	2634374	+	chr12:2634297-2634374	LuminalAvsNormal	0.00374822	1.59348
ENSG00000188266	HYKK	EX213745	15	78533210	78536645	+	chr15:78533210-78536645	LuminalAvsNormal	0.00377751	3.75186
ENSG00000174371	EXO1	EX328795	1	241849109	241849216	+	chr1:241849109-241849216	LuminalAvsNormal	0.00380336	6.02689
ENSG00000157326	DHRS4	EX412121	14	23965762	23965832	+	chr14:23965762-23965832	LuminalAvsNormal	0.00381429	3.31828
ENSG00000131848	ZSCAN5A	EX570650	19	56283345	56283887	-	chr19:56283345-56283887	LuminalAvsNormal	0.00382834	0.415362
ENSG00000104365	IKBKB	EX199170	8	42317657	42317771	+	chr8:42317657-42317771	LuminalAvsNormal	0.00383609	3.10426
ENSG00000084636	COL16A1	EX365934	1	31669811	31670602	-	chr1:31669811-31670602	LuminalAvsNormal	0.00386536	6.72637
ENSG00000141002	TCF25	EX414698	16	89887649	89887717	+	chr16:89887649-89887717	LuminalAvsNormal	0.00387053	2.59387
ENSG00000031003	FAM13B	EX64297	5	137946228	137946311	-	chr5:137946228-137946311	LuminalAvsNormal	0.00387959	4.87499
ENSG00000160310	PRMT2	EX364721	21	46660833	46660962	+	chr21:46660833-46660962	LuminalAvsNormal	0.00388052	-9.73179
ENSG00000198522	GPN1	EX182036	2	27650115	27651508	+	chr2:27650115-27651508	LuminalAvsNormal	0.00390499	1.83666
ENSG00000138326	RPS24	EX410198	10	78039598	78040225	+	chr10:78039598-78040225	LuminalAvsNormal	0.00397359	1.42839
ENSG00000123427	EEF1AKMT3	EX350065	12	57774629	57774767	+	chr12:57774629-57774767	LuminalAvsNormal	0.00397881	0.862215
ENSG00000223959	AFG3L1P	EX541266	16	89978810	89978878	+	chr16:89978810-89978878	LuminalAvsNormal	0.00401524	3.55234
ENSG00000054654	SYNE2	EX310476	14	64128452	64128553	+	chr14:64128452-64128553	LuminalAvsNormal	0.00402172	2.77554
ENSG00000160410	SHKBP1	EX274748	19	40583601	40583717	+	chr19:40583601-40583717	LuminalAvsNormal	0.00404853	4.43078
ENSG00000130402	ACTN4	EX127208	19	38708117	38708195	+	chr19:38708117-38708195	LuminalAvsNormal	0.00408874	3.12978
ENSG00000138326	RPS24	EX410175	10	78040201	78040225	+	chr10:78040201-78040225	LuminalAvsNormal	0.00412272	1.07068
ENSG00000137817	PARP6	EX353752	15	72250845	72250957	-	chr15:72250845-72250957	LuminalAvsNormal	0.00413838	1.32171
ENSG00000130520	LSM4	EX84658	19	18312604	18312702	-	chr19:18312604-18312702	LuminalAvsNormal	0.00414088	2.85923
ENSG00000117625	RCOR3	EX181175	1	211295676	211295753	+	chr1:211295676-211295753	LuminalAvsNormal	0.00415511	7.8706
ENSG00000116731	PRDM2	EX455026	1	13778418	13778632	+	chr1:13778418-13778632	LuminalAvsNormal	0.00418303	0.106942
ENSG00000065427	KARS	EX266541	16	75640184	75640349	-	chr16:75640184-75640349	LuminalAvsNormal	0.00422439	3.52048
ENSG00000251141	MRPS30-DT	EX477687	5	44777037	44777101	-	chr5:44777037-44777101	LuminalAvsNormal	0.00422973	9.08374
ENSG00000168137	SETD5	EX285764	3	9433370	9433397	+	chr3:9433370-9433397	LuminalAvsNormal	0.00427063	1.8382
ENSG00000001497	LAS1L	EX341635	X	65533610	65533735	-	chrX:65533610-65533735	LuminalAvsNormal	0.00427519	7.31837
ENSG00000185624	P4HB	EX270494	17	81845561	81845822	-	chr17:81845561-81845822	LuminalAvsNormal	0.00428293	2.96091
ENSG00000124222	STX16	EX456097	20	58676187	58676396	+	chr20:58676187-58676396	LuminalAvsNormal	0.00428812	0.462619
ENSG00000103653	CSK	EX353886	15	74790817	74790946	+	chr15:74790817-74790946	LuminalAvsNormal	0.00430401	-0.420264
ENSG00000159216	RUNX1	EX418112	21	34856289	34856447	-	chr21:34856289-34856447	LuminalAvsNormal	0.0043379	3.80414
ENSG00000168883	USP39	EX420440	2	85630721	85630946	+	chr2:85630721-85630946	LuminalAvsNormal	0.00436029	5.02416
ENSG00000151914	DST	EX423263	6	56540280	56541572	-	chr6:56540280-56541572	LuminalAvsNormal	0.00436606	7.16373
ENSG00000174365	SNHG11	EX429673	20	38447930	38448093	+	chr20:38447930-38448093	LuminalAvsNormal	0.00437294	0.687304
ENSG00000064042	LIMCH1	EX372015	4	41670718	41670792	+	chr4:41670718-41670792	LuminalAvsNormal	0.00438203	6.8994
ENSG00000144043	TEX261	EX91937	2	70991830	70991983	-	chr2:70991830-70991983	LuminalAvsNormal	0.00439197	2.39057
ENSG00000162191	UBXN1	EX203273	11	62678339	62678601	-	chr11:62678339-62678601	LuminalAvsNormal	0.00439696	3.95273
ENSG00000136243	NUPL2	EX339684	7	23195839	23195915	+	chr7:23195839-23195915	LuminalAvsNormal	0.00441874	6.14399
ENSG00000124831	LRRFIP1	EX401898	2	237762603	237765915	+	chr2:237762603-237765915	LuminalAvsNormal	0.00444593	3.46849
ENSG00000163466	ARPC2	EX285163	2	218233000	218234397	+	chr2:218233000-218234397	LuminalAvsNormal	0.0044985	2.58823
ENSG00000138382	METTL5	EX233568	2	169821092	169821229	-	chr2:169821092-169821229	LuminalAvsNormal	0.0045282	3.46341
ENSG00000136521	NDUFB5	EX140211	3	179618227	179618521	+	chr3:179618227-179618521	LuminalAvsNormal	0.0045531	2.12505
ENSG00000137817	PARP6	EX353737	15	72250845	72250954	-	chr15:72250845-72250954	LuminalAvsNormal	0.0045908	1.22521
ENSG00000115042	FAHD2A	EX548047	2	95406941	95407157	+	chr2:95406941-95407157	LuminalAvsNormal	0.00459135	-0.419962
ENSG00000106348	IMPDH1	EX340865	7	128409289	128409352	-	chr7:128409289-128409352	LuminalAvsNormal	0.00459388	-0.798596
ENSG00000106853	PTGR1	EX380873	9	111564157	111564262	-	chr9:111564157-111564262	LuminalAvsNormal	0.00462404	0.385158
ENSG00000105373	NOP53	EX416951	19	47746967	47747031	+	chr19:47746967-47747031	LuminalAvsNormal	0.00462783	4.15149
ENSG00000049449	RCN1	EX535432	11	32098350	32098528	+	chr11:32098350-32098528	LuminalAvsNormal	0.00463662	4.61605
ENSG00000164124	TMEM144	EX63398	4	158212061	158212220	+	chr4:158212061-158212220	LuminalAvsNormal	0.00465028	4.5954
ENSG00000075711	DLG1	EX445560	3	197149743	197149796	-	chr3:197149743-197149796	LuminalAvsNormal	0.00465292	4.39125
ENSG00000166908	PIP4K2C	EX385616	12	57599400	57599438	+	chr12:57599400-57599438	LuminalAvsNormal	0.00468473	3.53991
ENSG00000237188	AC242426.2	EX457611	1	147203318	147203417	+	chr1:147203318-147203417	LuminalAvsNormal	0.00468665	2.65245
ENSG00000136521	NDUFB5	EX140176	3	179616983	179617418	+	chr3:179616983-179617418	LuminalAvsNormal	0.00469682	1.18909
ENSG00000126768	TIMM17B	EX148623	X	48895352	48895454	-	chrX:48895352-48895454	LuminalAvsNormal	0.00469994	5.63317
ENSG00000138629	UBL7	EX312759	15	74451436	74451520	-	chr15:74451436-74451520	LuminalAvsNormal	0.004708	-5.076
ENSG00000197405	C5AR1	EX523755	19	47316469	47316583	+	chr19:47316469-47316583	LuminalAvsNormal	0.00472718	3.72067
ENSG00000136457	CHAD	EX566968	17	50468040	50468906	-	chr17:50468040-50468906	LuminalAvsNormal	0.00472889	3.93225
ENSG00000106012	IQCE	EX376297	7	2596899	2597137	+	chr7:2596899-2597137	LuminalAvsNormal	0.00474191	1.72904
ENSG00000013561	RNF14	EX373902	5	141974804	141974833	+	chr5:141974804-141974833	LuminalAvsNormal	0.00474421	3.1244
ENSG00000120709	FAM53C	EX64370	5	138343709	138343749	+	chr5:138343709-138343749	LuminalAvsNormal	0.0048023	3.08199
ENSG00000142599	RERE	EX365077	1	8614561	8614686	-	chr1:8614561-8614686	LuminalAvsNormal	0.00480629	10.544
ENSG00000107099	DOCK8	EX300295	9	386331	386426	+	chr9:386331-386426	LuminalAvsNormal	0.00481048	4.45404
ENSG00000130592	LSP1	EX252038	11	1870244	1871412	+	chr11:1870244-1871412	LuminalAvsNormal	0.0048298	1.62734
ENSG00000167562	ZNF701	EX128027	19	52574077	52574162	+	chr19:52574077-52574162	LuminalAvsNormal	0.0048425	1.58684
ENSG00000163466	ARPC2	EX285168	2	218245426	218245546	+	chr2:218245426-218245546	LuminalAvsNormal	0.00486762	1.64208
ENSG00000104852	SNRNP70	EX275329	19	49086524	49086561	+	chr19:49086524-49086561	LuminalAvsNormal	0.00496109	3.19501
ENSG00000100359	SGSM3	EX450965	22	40401593	40401675	+	chr22:40401593-40401675	LuminalAvsNormal	0.00496389	3.98411
ENSG00000272894	AC004982.2	EX478997	7	7554688	7554749	-	chr7:7554688-7554749	LuminalAvsNormal	0.00498597	3.32877
ENSG00000244731	C4A	EX511458	6	31991407	31991586	+	chr6:31991407-31991586	LuminalAvsNormal	0.00500375	8.41968
ENSG00000198836	OPA1	EX529013	3	193626058	193626202	+	chr3:193626058-193626202	LuminalAvsNormal	0.00501005	5.54888
ENSG00000064545	TMEM161A	EX274057	19	19132352	19132508	-	chr19:19132352-19132508	LuminalAvsNormal	0.0050233	3.38903
ENSG00000134824	FADS2	EX203192	11	61828495	61828597	+	chr11:61828495-61828597	LuminalAvsNormal	0.00503034	-1.85339
ENSG00000137312	FLOT1	EX242757	6	30741190	30741704	-	chr6:30741190-30741704	LuminalAvsNormal	0.00506132	3.11834
ENSG00000004897	CDC27	EX122166	17	47171917	47172064	-	chr17:47171917-47172064	LuminalAvsNormal	0.00508679	2.03648
ENSG00000136457	CHAD	EX566964	17	50468040	50468966	-	chr17:50468040-50468966	LuminalAvsNormal	0.00508878	3.56255
ENSG00000026508	CD44	EX346403	11	35204512	35204811	+	chr11:35204512-35204811	LuminalAvsNormal	0.00512681	0.620379
ENSG00000145247	OCIAD2	EX96966	4	48899829	48899925	-	chr4:48899829-48899925	LuminalAvsNormal	0.00514581	3.21448
ENSG00000146729	NIPSNAP2	EX554369	7	55978350	55978599	+	chr7:55978350-55978599	LuminalAvsNormal	0.00516581	2.0934
ENSG00000197249	SERPINA1	EX211655	14	94388560	94388665	-	chr14:94388560-94388665	LuminalAvsNormal	0.00517604	-1.2386
ENSG00000156860	FBRS	EX314388	16	30661180	30661215	+	chr16:30661180-30661215	LuminalAvsNormal	0.0051789	8.88396
ENSG00000158122	AAED1	EX107622	9	96645893	96646024	-	chr9:96645893-96646024	LuminalAvsNormal	0.00519986	5.75777
ENSG00000127314	RAP1B	EX385789	12	68657101	68657713	+	chr12:68657101-68657713	LuminalAvsNormal	0.00525317	5.65882
ENSG00000042429	MED17	EX72889	11	93797535	93797595	+	chr11:93797535-93797595	LuminalAvsNormal	0.00529008	1.62372
ENSG00000153113	CAST	EX456553	5	96727489	96727530	+	chr5:96727489-96727530	LuminalAvsNormal	0.005291	5.42102
ENSG00000157110	RBPMS	EX299233	8	30544494	30545591	+	chr8:30544494-30545591	LuminalAvsNormal	0.0053065	1.77032
ENSG00000106348	IMPDH1	EX340853	7	128400817	128400891	-	chr7:128400817-128400891	LuminalAvsNormal	0.00530842	3.55243
ENSG00000261371	PECAM1	EX487073	17	64360140	64360415	-	chr17:64360140-64360415	LuminalAvsNormal	0.00531062	-0.438415
ENSG00000104522	TSTA3	EX300047	8	143614624	143614697	-	chr8:143614624-143614697	LuminalAvsNormal	0.00533292	4.40669
ENSG00000099331	MYO9B	EX222885	19	17180645	17181040	+	chr19:17180645-17181040	LuminalAvsNormal	0.00535208	2.58446
ENSG00000104419	NDRG1	EX249866	8	133262047	133262167	-	chr8:133262047-133262167	LuminalAvsNormal	0.00535822	0.611336
ENSG00000104852	SNRNP70	EX275326	19	49086480	49086561	+	chr19:49086480-49086561	LuminalAvsNormal	0.0053631	3.09533
ENSG00000130150	MOSPD2	EX104024	X	14919672	14920002	+	chrX:14919672-14920002	LuminalAvsNormal	0.00536373	4.2456
ENSG00000116747	TROVE2	EX132866	1	193069016	193069634	+	chr1:193069016-193069634	LuminalAvsNormal	0.00538637	4.96297
ENSG00000144674	GOLGA4	EX332692	3	37361243	37361305	+	chr3:37361243-37361305	LuminalAvsNormal	0.00539878	1.10125
ENSG00000197694	SPTAN1	EX251498	9	128592983	128593042	+	chr9:128592983-128593042	LuminalAvsNormal	0.00540588	4.03053
ENSG00000074410	CA12	EX213096	15	63328098	63328130	-	chr15:63328098-63328130	LuminalAvsNormal	0.00541286	9.82433
ENSG00000211772	TRBC2	EX68143	7	142791626	142791647	+	chr7:142791626-142791647	LuminalAvsNormal	0.00541963	-5.42367
ENSG00000134758	RNF138	EX220236	18	32123525	32123574	+	chr18:32123525-32123574	LuminalAvsNormal	0.00547281	5.44325
ENSG00000100554	ATP6V1D	EX115956	14	67347409	67347453	-	chr14:67347409-67347453	LuminalAvsNormal	0.00548533	1.43644
ENSG00000153113	CAST	EX456554	5	96729153	96729209	+	chr5:96729153-96729209	LuminalAvsNormal	0.00551184	7.02343
ENSG00000169813	HNRNPF	EX348166	10	43408727	43408882	-	chr10:43408727-43408882	LuminalAvsNormal	0.0055166	2.67284
ENSG00000164919	COX6C	EX70211	8	99891908	99892052	-	chr8:99891908-99892052	LuminalAvsNormal	0.00553613	12.969
ENSG00000157388	CACNA1D	EX236251	3	53673061	53673126	+	chr3:53673061-53673126	LuminalAvsNormal	0.00554064	3.18305
ENSG00000182944	EWSR1	EX395926	22	29273741	29273864	+	chr22:29273741-29273864	LuminalAvsNormal	0.0055529	4.0443
ENSG00000171570	RAB4B-EGLN2	EX85279	19	40807484	40807551	+	chr19:40807484-40807551	LuminalAvsNormal	0.00556119	5.07443
ENSG00000197965	MPZL1	EX90131	1	167773236	167773909	+	chr1:167773236-167773909	LuminalAvsNormal	0.00556568	2.92182
ENSG00000069535	MAOB	EX197440	X	43838868	43839005	-	chrX:43838868-43839005	LuminalAvsNormal	0.00557225	1.819
ENSG00000276644	DACH1	EX469622	13	71573418	71573573	-	chr13:71573418-71573573	LuminalAvsNormal	0.00557325	4.82145
ENSG00000143537	ADAM15	EX179989	1	155061415	155061489	+	chr1:155061415-155061489	LuminalAvsNormal	0.00558015	-1.03767
ENSG00000065154	OAT	EX111835	10	124411973	124412200	-	chr10:124411973-124412200	LuminalAvsNormal	0.00558564	4.70442
ENSG00000026508	CD44	EX346347	11	35201082	35201195	+	chr11:35201082-35201195	LuminalAvsNormal	0.00558682	3.56383
ENSG00000143224	PPOX	EX367352	1	161170409	161170519	+	chr1:161170409-161170519	LuminalAvsNormal	0.0055934	2.78614
ENSG00000141562	NARF	EX392695	17	82478571	82478667	+	chr17:82478571-82478667	LuminalAvsNormal	0.00559664	1.67709
ENSG00000223482	NUTM2A-AS1	EX517367	10	87334040	87334814	-	chr10:87334040-87334814	LuminalAvsNormal	0.00561517	4.53676
ENSG00000063660	GPC1	EX527363	2	240454838	240455020	+	chr2:240454838-240455020	LuminalAvsNormal	0.00562742	2.75596
ENSG00000107537	PHYH	EX204869	10	13291825	13291912	-	chr10:13291825-13291912	LuminalAvsNormal	0.00563499	4.3776
ENSG00000153922	CHD1	EX64134	5	98869014	98869277	-	chr5:98869014-98869277	LuminalAvsNormal	0.00563695	4.70646
ENSG00000088367	EPB41L1	EX454603	20	36122679	36122747	+	chr20:36122679-36122747	LuminalAvsNormal	0.00565238	-1.10571
ENSG00000127314	RAP1B	EX385795	12	68657101	68657139	+	chr12:68657101-68657139	LuminalAvsNormal	0.00566189	6.51112
ENSG00000198522	GPN1	EX182029	2	27650115	27650209	+	chr2:27650115-27650209	LuminalAvsNormal	0.00567059	1.66615
ENSG00000244731	C4A	EX511459	6	31991732	31991914	+	chr6:31991732-31991914	LuminalAvsNormal	0.00567166	7.48979
ENSG00000181929	PRKAG1	EX112648	12	49005795	49005852	-	chr12:49005795-49005852	LuminalAvsNormal	0.00567699	4.00572
ENSG00000203875	SNHG5	EX66193	6	85677795	85677875	-	chr6:85677795-85677875	LuminalAvsNormal	0.00569548	-1.07282
ENSG00000144504	ANKMY1	EX285535	2	240482183	240482261	-	chr2:240482183-240482261	LuminalAvsNormal	0.00572422	2.6079
ENSG00000156374	PCGF6	EX256139	10	103347238	103347297	-	chr10:103347238-103347297	LuminalAvsNormal	0.00572772	3.27035
ENSG00000127314	RAP1B	EX385780	12	68657101	68657150	+	chr12:68657101-68657150	LuminalAvsNormal	0.00575971	6.23205
ENSG00000162542	TMCO4	EX177910	1	19771308	19771482	-	chr1:19771308-19771482	LuminalAvsNormal	0.00577073	0.218931
ENSG00000120725	SIL1	EX143644	5	139133334	139133471	-	chr5:139133334-139133471	LuminalAvsNormal	0.00577573	4.40161
ENSG00000125124	BBS2	EX119765	16	56500854	56501025	-	chr16:56500854-56501025	LuminalAvsNormal	0.0057872	2.14606
ENSG00000135250	SRPK2	EX340771	7	105125782	105125874	-	chr7:105125782-105125874	LuminalAvsNormal	0.00579521	2.76216
ENSG00000108821	COL1A1	EX218637	17	50191383	50191490	-	chr17:50191383-50191490	LuminalAvsNormal	0.00580631	3.44067
ENSG00000149150	SLC43A1	EX535631	11	57497753	57497845	-	chr11:57497753-57497845	LuminalAvsNormal	0.00581357	1.02301
ENSG00000155090	KLF10	EX249690	8	102653470	102654375	-	chr8:102653470-102654375	LuminalAvsNormal	0.00581975	0.785427
ENSG00000138614	INTS14	EX263308	15	65607302	65607425	-	chr15:65607302-65607425	LuminalAvsNormal	0.00582185	2.23168
ENSG00000099331	MYO9B	EX222841	19	17180927	17181040	+	chr19:17180927-17181040	LuminalAvsNormal	0.00582718	2.59206
ENSG00000136830	FAM129B	EX107819	9	127523679	127523846	-	chr9:127523679-127523846	LuminalAvsNormal	0.00582764	3.25209
ENSG00000168283	BMI1	EX205004	10	22322106	22322170	+	chr10:22322106-22322170	LuminalAvsNormal	0.00588045	2.24828
ENSG00000105397	TYK2	EX222282	19	10351052	10351162	-	chr19:10351052-10351162	LuminalAvsNormal	0.00588275	-0.304798
ENSG00000206053	JPT2	EX164971	16	1691843	1691985	+	chr16:1691843-1691985	LuminalAvsNormal	0.00589202	3.09834
ENSG00000140988	RPS2	EX313847	16	1962950	1963256	-	chr16:1962950-1963256	LuminalAvsNormal	0.00589393	2.76509
ENSG00000010810	FYN	EX375600	6	111700187	111700268	-	chr6:111700187-111700268	LuminalAvsNormal	0.00590325	-2.40644
ENSG00000138668	HNRNPD	EX403397	4	82356537	82356683	-	chr4:82356537-82356683	LuminalAvsNormal	0.00593367	1.37094
ENSG00000140988	RPS2	EX313832	16	1962910	1963256	-	chr16:1962910-1963256	LuminalAvsNormal	0.0059633	2.75007
ENSG00000060971	ACAA1	EX370231	3	38131596	38131638	-	chr3:38131596-38131638	LuminalAvsNormal	0.00602721	3.44339
ENSG00000175826	CTDNEP1	EX121077	17	7246026	7246137	-	chr17:7246026-7246137	LuminalAvsNormal	0.00607078	4.42516
ENSG00000164318	EGFLAM	EX373289	5	38445520	38445702	+	chr5:38445520-38445702	LuminalAvsNormal	0.00607573	4.2345
ENSG00000013561	RNF14	EX373878	5	141974804	141974947	+	chr5:141974804-141974947	LuminalAvsNormal	0.00607593	2.72389
ENSG00000146828	SLC12A9	EX377167	7	100859050	100859161	+	chr7:100859050-100859161	LuminalAvsNormal	0.00609769	1.29241
ENSG00000145736	GTF2H2	EX240679	5	71055352	71055457	-	chr5:71055352-71055457	LuminalAvsNormal	0.00610058	1.23612
ENSG00000164163	ABCE1	EX63224	4	145108015	145108112	+	chr4:145108015-145108112	LuminalAvsNormal	0.00610824	2.99607
ENSG00000105854	PON2	EX147042	7	95406987	95407068	-	chr7:95406987-95407068	LuminalAvsNormal	0.00611687	1.19289
ENSG00000064989	CALCRL	EX136457	2	187387329	187387493	-	chr2:187387329-187387493	LuminalAvsNormal	0.0061417	7.78738
ENSG00000038427	VCAN	EX291361	5	83537007	83537247	+	chr5:83537007-83537247	LuminalAvsNormal	0.00615886	5.7822
ENSG00000155508	CNOT8	EX192470	5	154870444	154870822	+	chr5:154870444-154870822	LuminalAvsNormal	0.00617445	3.37378
ENSG00000090061	CCNK	EX388021	14	99501356	99501413	+	chr14:99501356-99501413	LuminalAvsNormal	0.00618777	2.354
ENSG00000119242	CCDC92	EX538750	12	123935622	123937830	-	chr12:123935622-123937830	LuminalAvsNormal	0.00625367	3.00264
ENSG00000143093	STRIP1	EX228635	1	110049460	110049560	+	chr1:110049460-110049560	LuminalAvsNormal	0.00625833	-5.19073
ENSG00000026508	CD44	EX346421	11	35208105	35208164	+	chr11:35208105-35208164	LuminalAvsNormal	0.00627337	-1.03963
ENSG00000134013	LOXL2	EX299094	8	23298836	23298947	-	chr8:23298836-23298947	LuminalAvsNormal	0.00627451	1.86573
ENSG00000101158	NELFCD	EX221440	20	58991881	58992020	+	chr20:58991881-58992020	LuminalAvsNormal	0.00628986	3.46711
ENSG00000100802	C14orf93	EX260834	14	23005351	23005461	-	chr14:23005351-23005461	LuminalAvsNormal	0.00632278	-1.68683
ENSG00000105552	BCAT2	EX275249	19	48806517	48806717	-	chr19:48806517-48806717	LuminalAvsNormal	0.00635386	2.79381
ENSG00000139629	GALNT6	EX307516	12	51390850	51390937	-	chr12:51390850-51390937	LuminalAvsNormal	0.00635595	7.1765
ENSG00000069020	MAST4	EX403824	5	67149389	67149589	+	chr5:67149389-67149589	LuminalAvsNormal	0.00639472	4.67724
ENSG00000161929	SCIMP	EX267497	17	5213012	5214836	-	chr17:5213012-5214836	LuminalAvsNormal	0.00640244	3.6452
ENSG00000106077	ABHD11	EX405875	7	73736929	73737110	-	chr7:73736929-73737110	LuminalAvsNormal	0.00641832	3.93602
ENSG00000085733	CTTN	EX304003	11	70420400	70420510	+	chr11:70420400-70420510	LuminalAvsNormal	0.00642687	2.88236
ENSG00000183474	GTF2H2C	EX290920	5	69572445	69572550	+	chr5:69572445-69572550	LuminalAvsNormal	0.00646467	1.61342
ENSG00000139597	N4BP2L1	EX386387	13	32420371	32420576	-	chr13:32420371-32420576	LuminalAvsNormal	0.00649359	4.63691
ENSG00000107537	PHYH	EX204859	10	13291831	13291912	-	chr10:13291831-13291912	LuminalAvsNormal	0.00653217	4.17994
ENSG00000092036	HAUS4	EX387097	14	22951555	22951689	-	chr14:22951555-22951689	LuminalAvsNormal	0.00653234	3.28443
ENSG00000125347	IRF1	EX191941	5	132487926	132488025	-	chr5:132487926-132488025	LuminalAvsNormal	0.00653659	0.710924
ENSG00000026508	CD44	EX346395	11	35204512	35204909	+	chr11:35204512-35204909	LuminalAvsNormal	0.0065563	0.664027
ENSG00000203705	TATDN3	EX56934	1	212797112	212797196	+	chr1:212797112-212797196	LuminalAvsNormal	0.00658919	1.44956
ENSG00000275052	PPP4R3B	EX465586	2	55598416	55599039	-	chr2:55598416-55599039	LuminalAvsNormal	0.00660978	6.89364
ENSG00000117143	UAP1	EX180408	1	162592735	162592782	+	chr1:162592735-162592782	LuminalAvsNormal	0.00661221	0.219137
ENSG00000130402	ACTN4	EX127206	19	38704934	38705020	+	chr19:38704934-38705020	LuminalAvsNormal	0.00664175	4.17345
ENSG00000100554	ATP6V1D	EX115954	14	67350611	67350690	-	chr14:67350611-67350690	LuminalAvsNormal	0.00664624	1.41398
ENSG00000140650	PMM2	EX118835	16	8811079	8811111	+	chr16:8811079-8811111	LuminalAvsNormal	0.00666818	2.00526
ENSG00000147140	NONO	EX297840	X	71296565	71296660	+	chrX:71296565-71296660	LuminalAvsNormal	0.00670459	6.15364
ENSG00000122390	NAA60	EX389524	16	3447482	3447620	+	chr16:3447482-3447620	LuminalAvsNormal	0.00673449	0.201597
ENSG00000126217	MCF2L	EX448663	13	112979312	112979758	+	chr13:112979312-112979758	LuminalAvsNormal	0.00676254	4.44564
ENSG00000117868	ESYT2	EX296862	7	158752781	158752843	-	chr7:158752781-158752843	LuminalAvsNormal	0.00677359	3.10474
ENSG00000109466	KLHL2	EX190095	4	165228807	165228913	+	chr4:165228807-165228913	LuminalAvsNormal	0.00679117	7.14307
ENSG00000183474	GTF2H2C	EX290925	5	69578712	69579108	+	chr5:69578712-69579108	LuminalAvsNormal	0.00679833	1.85326
ENSG00000066933	MYO9A	EX312618	15	72019039	72019095	-	chr15:72019039-72019095	LuminalAvsNormal	0.0068467	6.89028
ENSG00000117620	SLC35A3	EX179465	1	99970453	99970644	+	chr1:99970453-99970644	LuminalAvsNormal	0.00686516	1.23752
ENSG00000127990	SGCE	EX295944	7	94588311	94588732	-	chr7:94588311-94588732	LuminalAvsNormal	0.0068774	2.7868
ENSG00000146731	CCT6A	EX67168	7	56054369	56054503	+	chr7:56054369-56054503	LuminalAvsNormal	0.00691682	4.17069
ENSG00000185596	WASH3P	EX354354	15	101972408	101972465	+	chr15:101972408-101972465	LuminalAvsNormal	0.00693881	-6.47218
ENSG00000149346	SLX4IP	EX271649	20	10621314	10621414	+	chr20:10621314-10621414	LuminalAvsNormal	0.00694681	1.87
ENSG00000184575	XPOT	EX113401	12	64418046	64418115	+	chr12:64418046-64418115	LuminalAvsNormal	0.00696771	0.994368
ENSG00000134333	LDHA	EX202398	11	18400837	18400934	+	chr11:18400837-18400934	LuminalAvsNormal	0.00697594	3.32341
ENSG00000178202	KDELC2	EX155353	11	108479301	108479495	-	chr11:108479301-108479495	LuminalAvsNormal	0.00698612	6.24625
ENSG00000102100	SLC35A2	EX297524	X	48905398	48905482	-	chrX:48905398-48905482	LuminalAvsNormal	0.0069918	4.25958
ENSG00000117620	SLC35A3	EX179463	1	99970436	99970644	+	chr1:99970436-99970644	LuminalAvsNormal	0.00699188	1.20556
ENSG00000154556	SORBS2	EX372938	4	185690562	185690611	-	chr4:185690562-185690611	LuminalAvsNormal	0.00701467	6.71899
ENSG00000198369	SPRED2	EX547924	2	65366590	65366752	-	chr2:65366590-65366752	LuminalAvsNormal	0.00702055	3.8548
ENSG00000160767	FAM189B	EX444680	1	155254084	155254194	-	chr1:155254084-155254194	LuminalAvsNormal	0.00702535	4.73909
ENSG00000084234	APLP2	EX347683	11	130120706	130120818	+	chr11:130120706-130120818	LuminalAvsNormal	0.0070452	2.54894
ENSG00000038427	VCAN	EX291355	5	83537007	83539684	+	chr5:83537007-83539684	LuminalAvsNormal	0.00709108	5.61524
ENSG00000217555	CKLF	EX166627	16	66563122	66563217	+	chr16:66563122-66563217	LuminalAvsNormal	0.00710868	-0.309668
ENSG00000127314	RAP1B	EX385746	12	68651995	68652051	+	chr12:68651995-68652051	LuminalAvsNormal	0.0071201	5.75673
ENSG00000134333	LDHA	EX202411	11	18400837	18400936	+	chr11:18400837-18400936	LuminalAvsNormal	0.00714859	3.28103
ENSG00000168488	ATXN2L	EX414118	16	28836446	28836485	+	chr16:28836446-28836485	LuminalAvsNormal	0.00715396	-5.14716
ENSG00000072134	EPN2	EX316394	17	19285620	19285790	+	chr17:19285620-19285790	LuminalAvsNormal	0.00717319	0.131758
ENSG00000151883	PARP8	EX373357	5	50760292	50760366	+	chr5:50760292-50760366	LuminalAvsNormal	0.00718138	0.642779
ENSG00000115042	FAHD2A	EX548059	2	95406938	95407157	+	chr2:95406938-95407157	LuminalAvsNormal	0.00718393	-0.604528
ENSG00000185624	P4HB	EX270503	17	81845561	81845647	-	chr17:81845561-81845647	LuminalAvsNormal	0.00718561	2.55492
ENSG00000140464	PML	EX428275	15	74032395	74032715	+	chr15:74032395-74032715	LuminalAvsNormal	0.00718629	-0.177056
ENSG00000166387	PPFIBP2	EX108420	11	7597186	7597373	+	chr11:7597186-7597373	LuminalAvsNormal	0.00719161	2.45483
ENSG00000132155	RAF1	EX93762	3	12606201	12606299	-	chr3:12606201-12606299	LuminalAvsNormal	0.0071937	6.84015
ENSG00000204843	DCTN1	EX135029	2	74365515	74365657	-	chr2:74365515-74365657	LuminalAvsNormal	0.00720805	2.64094
ENSG00000075223	SEMA3C	EX195859	7	80905829	80905916	-	chr7:80905829-80905916	LuminalAvsNormal	0.00722099	9.65249
ENSG00000117791	MARC2	EX282117	1	220781778	220781932	+	chr1:220781778-220781932	LuminalAvsNormal	0.00727026	5.74871
ENSG00000120451	SNX19	EX73441	11	130910018	130910137	-	chr11:130910018-130910137	LuminalAvsNormal	0.00727253	3.67049
ENSG00000088448	ANKRD10	EX260588	13	110904031	110904342	-	chr13:110904031-110904342	LuminalAvsNormal	0.00731694	-0.671195
ENSG00000266714	MYO15B	EX503653	17	75606933	75607130	+	chr17:75606933-75607130	LuminalAvsNormal	0.00732713	2.26486
ENSG00000211460	TSN	EX92719	2	121763005	121763084	+	chr2:121763005-121763084	LuminalAvsNormal	0.00732727	2.06652
ENSG00000173418	NAA20	EX124644	20	20032508	20032653	+	chr20:20032508-20032653	LuminalAvsNormal	0.00738074	2.15721
ENSG00000076043	REXO2	EX559337	11	114444541	114444652	+	chr11:114444541-114444652	LuminalAvsNormal	0.00739141	-0.131856
ENSG00000277147	LINC00869	EX465274	1	149669189	149669310	+	chr1:149669189-149669310	LuminalAvsNormal	0.00742733	1.49103
ENSG00000033030	ZCCHC8	EX209387	12	122483460	122483563	-	chr12:122483460-122483563	LuminalAvsNormal	0.00743351	0.84176
ENSG00000075539	FRYL	EX189346	4	48520524	48520685	-	chr4:48520524-48520685	LuminalAvsNormal	0.00744853	1.38428
ENSG00000143774	GUK1	EX328651	1	228141124	228141288	+	chr1:228141124-228141288	LuminalAvsNormal	0.0074495	2.15234
ENSG00000152683	SLC30A6	EX231542	2	32175319	32175361	+	chr2:32175319-32175361	LuminalAvsNormal	0.0074655	2.69431
ENSG00000168000	BSCL2	EX252912	11	62692376	62692473	-	chr11:62692376-62692473	LuminalAvsNormal	0.00748177	2.86762
ENSG00000127314	RAP1B	EX385771	12	68657101	68657191	+	chr12:68657101-68657191	LuminalAvsNormal	0.00749021	5.28723
ENSG00000103510	KAT8	EX428655	16	31130746	31130900	+	chr16:31130746-31130900	LuminalAvsNormal	0.00749185	1.95882
ENSG00000144445	KANSL1L	EX331244	2	210026380	210026402	-	chr2:210026380-210026402	LuminalAvsNormal	0.0074928	1.98659
ENSG00000164144	ARFIP1	EX289977	4	152870753	152870848	+	chr4:152870753-152870848	LuminalAvsNormal	0.00751179	3.00044
ENSG00000197043	ANXA6	EX192363	5	151136256	151136335	-	chr5:151136256-151136335	LuminalAvsNormal	0.00751509	3.21612
ENSG00000213297	ZNF625-ZNF20	EX543314	19	12145258	12146224	-	chr19:12145258-12146224	LuminalAvsNormal	0.00752423	0.449859
ENSG00000234456	MAGI2-AS3	EX512855	7	79454910	79455007	+	chr7:79454910-79455007	LuminalAvsNormal	0.00756173	1.90198
ENSG00000116747	TROVE2	EX132839	1	193069034	193069634	+	chr1:193069034-193069634	LuminalAvsNormal	0.00756726	7.92026
ENSG00000122591	FAM126A	EX102452	7	22947033	22947247	-	chr7:22947033-22947247	LuminalAvsNormal	0.00756978	4.64645
ENSG00000184007	PTP4A2	EX397524	1	31918970	31919123	-	chr1:31918970-31919123	LuminalAvsNormal	0.00759071	3.34095
ENSG00000071462	BUD23	EX102892	7	73690916	73691012	+	chr7:73690916-73691012	LuminalAvsNormal	0.00759663	-0.190256
ENSG00000143499	SMYD2	EX181242	1	214332018	214332192	+	chr1:214332018-214332192	LuminalAvsNormal	0.00760135	1.98074
ENSG00000115840	SLC25A12	EX184138	2	171848173	171848276	-	chr2:171848173-171848276	LuminalAvsNormal	0.0076597	5.47771
ENSG00000197586	ENTPD6	EX171838	20	25213340	25213406	+	chr20:25213340-25213406	LuminalAvsNormal	0.00769136	2.97376
ENSG00000152952	PLOD2	EX95636	3	146077862	146077924	-	chr3:146077862-146077924	LuminalAvsNormal	0.00771663	2.86075
ENSG00000204580	DDR1	EX144909	6	30885625	30885680	+	chr6:30885625-30885680	LuminalAvsNormal	0.00771933	3.02273
ENSG00000148737	TCF7L2	EX349027	10	113160619	113160691	+	chr10:113160619-113160691	LuminalAvsNormal	0.00774764	3.20547
ENSG00000119185	ITGB1BP1	EX134019	2	9422479	9423229	-	chr2:9422479-9423229	LuminalAvsNormal	0.00777461	-3.24961
ENSG00000119185	ITGB1BP1	EX134042	2	9422479	9423250	-	chr2:9422479-9423250	LuminalAvsNormal	0.00777461	-3.24961
ENSG00000185437	SH3BGR	EX226475	21	39451830	39452141	+	chr21:39451830-39452141	LuminalAvsNormal	0.007846	4.2242
ENSG00000160145	KALRN	EX287313	3	124584659	124584906	+	chr3:124584659-124584906	LuminalAvsNormal	0.00787266	1.98905
ENSG00000134333	LDHA	EX202389	11	18400837	18400872	+	chr11:18400837-18400872	LuminalAvsNormal	0.00787409	3.13537
ENSG00000125746	EML2	EX322462	19	45629951	45630046	-	chr19:45629951-45630046	LuminalAvsNormal	0.00788457	0.60005
ENSG00000129116	PALLD	EX372894	4	168654732	168654812	+	chr4:168654732-168654812	LuminalAvsNormal	0.00789275	3.81826
ENSG00000171681	ATF7IP	EX158031	12	14457207	14457295	+	chr12:14457207-14457295	LuminalAvsNormal	0.00789947	6.53607
ENSG00000179134	SAMD4B	EX322136	19	39348288	39348389	+	chr19:39348288-39348389	LuminalAvsNormal	0.00793334	3.21039
ENSG00000206560	ANKRD28	EX93948	3	15814240	15814309	-	chr3:15814240-15814309	LuminalAvsNormal	0.00795396	2.64582
ENSG00000087191	PSMC5	EX169623	17	63830809	63830935	+	chr17:63830809-63830935	LuminalAvsNormal	0.00795576	3.23043
ENSG00000140367	UBE2Q2	EX118022	15	75859940	75859982	+	chr15:75859940-75859982	LuminalAvsNormal	0.00796555	5.04661
ENSG00000134333	LDHA	EX202408	11	18400837	18401025	+	chr11:18400837-18401025	LuminalAvsNormal	0.00796866	3.11927
ENSG00000067064	IDI1	EX73495	10	1043999	1044171	-	chr10:1043999-1044171	LuminalAvsNormal	0.0079796	4.64642
ENSG00000124702	KLHDC3	EX375163	6	43017519	43017695	+	chr6:43017519-43017695	LuminalAvsNormal	0.0080025	0.722164
ENSG00000123106	CCDC91	EX75254	12	28226140	28226199	+	chr12:28226140-28226199	LuminalAvsNormal	0.00801303	1.07176
ENSG00000206195	DUXAP8	EX86607	22	15790685	15790798	+	chr22:15790685-15790798	LuminalAvsNormal	0.0080461	-1.49866
ENSG00000177479	ARIH2	EX421518	3	48944982	48945181	+	chr3:48944982-48945181	LuminalAvsNormal	0.00806835	2.75337
ENSG00000172500	FIBP	EX154517	11	65886322	65886422	-	chr11:65886322-65886422	LuminalAvsNormal	0.00809467	4.04737
ENSG00000123106	CCDC91	EX75255	12	28255581	28255662	+	chr12:28255581-28255662	LuminalAvsNormal	0.00809877	2.39461
ENSG00000089597	GANAB	EX346596	11	62634310	62634375	-	chr11:62634310-62634375	LuminalAvsNormal	0.00810055	2.80959
ENSG00000110075	PPP6R3	EX253480	11	68567014	68567166	+	chr11:68567014-68567166	LuminalAvsNormal	0.00811225	1.65376
ENSG00000144455	SUMF1	EX186041	3	4449266	4449340	-	chr3:4449266-4449340	LuminalAvsNormal	0.00813399	5.19434
ENSG00000119242	CCDC92	EX538752	12	123936417	123937830	-	chr12:123936417-123937830	LuminalAvsNormal	0.00816936	2.88316
ENSG00000112339	HBS1L	EX244357	6	134969238	134969338	-	chr6:134969238-134969338	LuminalAvsNormal	0.00817653	0.786335
ENSG00000119242	CCDC92	EX538754	12	123936436	123937830	-	chr12:123936436-123937830	LuminalAvsNormal	0.00819867	2.88155
ENSG00000168172	HOOK3	EX534048	8	43000271	43000276	+	chr8:43000271-43000276	LuminalAvsNormal	0.00824372	2.7246
ENSG00000114867	EIF4G1	EX445519	3	184316192	184316218	+	chr3:184316192-184316218	LuminalAvsNormal	0.00829322	-2.95819
ENSG00000277147	LINC00869	EX465283	1	149636650	149636716	+	chr1:149636650-149636716	LuminalAvsNormal	0.00830009	0.396078
ENSG00000168301	KCTD6	EX138593	3	58494153	58494408	+	chr3:58494153-58494408	LuminalAvsNormal	0.00830233	3.1692
ENSG00000105677	TMEM147	EX126947	19	35546945	35547029	+	chr19:35546945-35547029	LuminalAvsNormal	0.0083159	3.72276
ENSG00000104419	NDRG1	EX249863	8	133284249	133284329	-	chr8:133284249-133284329	LuminalAvsNormal	0.0083169	1.42362
ENSG00000071889	FAM3A	EX342334	X	154512314	154512431	-	chrX:154512314-154512431	LuminalAvsNormal	0.00834814	2.80334
ENSG00000205531	NAP1L4	EX152868	11	2950969	2951016	-	chr11:2950969-2951016	LuminalAvsNormal	0.00835748	-2.65189
ENSG00000166387	PPFIBP2	EX108422	11	7597237	7597373	+	chr11:7597237-7597373	LuminalAvsNormal	0.0083599	2.34187
ENSG00000198039	ZNF273	EX102821	7	64903288	64903419	+	chr7:64903288-64903419	LuminalAvsNormal	0.00836506	3.86871
ENSG00000118513	MYB	EX404981	6	135199526	135199581	+	chr6:135199526-135199581	LuminalAvsNormal	0.00837425	6.71854
ENSG00000169026	MFSD7	EX140673	4	686089	686302	-	chr4:686089-686302	LuminalAvsNormal	0.00838829	1.56001
ENSG00000196704	AMZ2	EX122849	17	68250794	68250967	+	chr17:68250794-68250967	LuminalAvsNormal	0.00842325	10.3526
ENSG00000169242	EFNA1	EX89734	1	155133503	155133568	+	chr1:155133503-155133568	LuminalAvsNormal	0.00842389	4.10318
ENSG00000130706	ADRM1	EX172665	20	62304159	62304577	+	chr20:62304159-62304577	LuminalAvsNormal	0.00843453	2.35381
ENSG00000072858	SIDT1	EX60907	3	113580608	113580709	+	chr3:113580608-113580709	LuminalAvsNormal	0.00846312	11.1194
ENSG00000164253	WDR41	EX191465	5	77437336	77437424	-	chr5:77437336-77437424	LuminalAvsNormal	0.00847368	3.88538
ENSG00000037749	MFAP3	EX99531	5	154049557	154050017	+	chr5:154049557-154050017	LuminalAvsNormal	0.00849413	5.8333
ENSG00000182287	AP1S2	EX197259	X	15830059	15833007	-	chrX:15830059-15833007	LuminalAvsNormal	0.00850966	4.5832
ENSG00000112511	PHF1	EX374839	6	33414477	33414544	+	chr6:33414477-33414544	LuminalAvsNormal	0.00852591	3.23429
ENSG00000104856	RELB	EX223860	19	45032534	45032749	+	chr19:45032534-45032749	LuminalAvsNormal	0.00853174	3.66981
ENSG00000116688	MFN2	EX325173	1	11992279	11992463	+	chr1:11992279-11992463	LuminalAvsNormal	0.00853333	3.65094
ENSG00000228363	0	EX432628	2	86605243	86605435	+	chr2:86605243-86605435	LuminalAvsNormal	0.00859916	0.698231
ENSG00000104870	FCGRT	EX175246	19	49520669	49521201	+	chr19:49520669-49521201	LuminalAvsNormal	0.00860183	-8.31966
ENSG00000214078	CPNE1	EX172003	20	35632163	35632234	-	chr20:35632163-35632234	LuminalAvsNormal	0.00860261	2.68258
ENSG00000069509	FUNDC1	EX479831	X	44527237	44527365	-	chrX:44527237-44527365	LuminalAvsNormal	0.00863355	2.09216
ENSG00000159023	EPB41	EX418847	1	29058604	29058645	+	chr1:29058604-29058645	LuminalAvsNormal	0.00866286	3.75453
ENSG00000124788	ATXN1	EX374620	6	16753233	16753347	-	chr6:16753233-16753347	LuminalAvsNormal	0.00868266	5.35393
ENSG00000161010	MRNIP	EX242365	5	179851093	179851424	-	chr5:179851093-179851424	LuminalAvsNormal	0.00868529	-0.861343
ENSG00000124299	PEPD	EX223277	19	33463987	33464062	-	chr19:33463987-33464062	LuminalAvsNormal	0.00870462	2.89681
ENSG00000162642	C1orf52	EX179414	1	85258935	85259061	-	chr1:85258935-85259061	LuminalAvsNormal	0.00870597	2.31552
ENSG00000164163	ABCE1	EX63228	4	145110968	145111064	+	chr4:145110968-145111064	LuminalAvsNormal	0.00871215	3.52789
ENSG00000127314	RAP1B	EX385766	12	68641034	68641153	+	chr12:68641034-68641153	LuminalAvsNormal	0.00871877	-2.73668
ENSG00000198522	GPN1	EX182031	2	27650115	27650844	+	chr2:27650115-27650844	LuminalAvsNormal	0.00873444	1.46977
ENSG00000047849	MAP4	EX452012	3	47977865	47977933	-	chr3:47977865-47977933	LuminalAvsNormal	0.00873674	10.265
ENSG00000198522	GPN1	EX182041	2	27650115	27650846	+	chr2:27650115-27650846	LuminalAvsNormal	0.00875523	1.46868
ENSG00000151067	CACNA1C	EX453441	12	2634297	2634380	+	chr12:2634297-2634380	LuminalAvsNormal	0.00878219	3.10791
ENSG00000038002	AGA	EX530241	4	177439576	177439688	-	chr4:177439576-177439688	LuminalAvsNormal	0.00879038	3.68773
ENSG00000137713	PPP2R1B	EX304527	11	111753443	111753577	-	chr11:111753443-111753577	LuminalAvsNormal	0.00881001	3.14173
ENSG00000102100	SLC35A2	EX297520	X	48905166	48905482	-	chrX:48905166-48905482	LuminalAvsNormal	0.00883374	3.90669
ENSG00000184007	PTP4A2	EX397522	1	31918970	31919109	-	chr1:31918970-31919109	LuminalAvsNormal	0.00885833	3.18688
ENSG00000004864	SLC25A13	EX195994	7	96234802	96234917	-	chr7:96234802-96234917	LuminalAvsNormal	0.00889959	0.794164
ENSG00000187239	FNBP1	EX345281	9	129923844	129923939	-	chr9:129923844-129923939	LuminalAvsNormal	0.00891728	8.39256
ENSG00000115042	FAHD2A	EX548060	2	95410527	95411026	+	chr2:95410527-95411026	LuminalAvsNormal	0.00897517	0.105775
ENSG00000137312	FLOT1	EX242741	6	30741614	30741704	-	chr6:30741614-30741704	LuminalAvsNormal	0.00898233	0.298341
ENSG00000026508	CD44	EX346375	11	35206112	35206254	+	chr11:35206112-35206254	LuminalAvsNormal	0.00898338	-0.478572
ENSG00000110048	OSBP	EX109080	11	59593604	59593724	-	chr11:59593604-59593724	LuminalAvsNormal	0.008985	2.42332
ENSG00000123143	PKN1	EX173746	19	14467718	14467793	+	chr19:14467718-14467793	LuminalAvsNormal	0.00902323	2.05159
ENSG00000162736	NCSTN	EX280874	1	160351222	160351372	+	chr1:160351222-160351372	LuminalAvsNormal	0.00904362	3.00392
ENSG00000105197	TIMM50	EX85205	19	39486397	39486495	+	chr19:39486397-39486495	LuminalAvsNormal	0.00907808	3.88243
ENSG00000148985	PGAP2	EX425831	11	3811267	3811424	+	chr11:3811267-3811424	LuminalAvsNormal	0.00908297	1.66438
ENSG00000151883	PARP8	EX373310	5	50760292	50760362	+	chr5:50760292-50760362	LuminalAvsNormal	0.00909614	0.538792
ENSG00000104365	IKBKB	EX199182	8	42293443	42293568	+	chr8:42293443-42293568	LuminalAvsNormal	0.00909631	3.81759
ENSG00000227124	ZNF717	EX528148	3	75739292	75739345	-	chr3:75739292-75739345	LuminalAvsNormal	0.00912225	-3.25519
ENSG00000242372	EIF6	EX504115	20	35280654	35280829	-	chr20:35280654-35280829	LuminalAvsNormal	0.00912806	1.15867
ENSG00000198039	ZNF273	EX102817	7	64903247	64903419	+	chr7:64903247-64903419	LuminalAvsNormal	0.00918246	3.73719
ENSG00000137501	SYTL2	EX382650	11	85718790	85718843	-	chr11:85718790-85718843	LuminalAvsNormal	0.00919721	3.0544
ENSG00000110107	PRPF19	EX535744	11	60898541	60898578	-	chr11:60898541-60898578	LuminalAvsNormal	0.0092014	4.17149
ENSG00000000457	SCYL3	EX180558	1	169870255	169870357	-	chr1:169870255-169870357	LuminalAvsNormal	0.009262	4.80145
ENSG00000092208	GEMIN2	EX352035	14	39133661	39133719	+	chr14:39133661-39133719	LuminalAvsNormal	0.00926726	3.18982
ENSG00000047849	MAP4	EX452014	3	47921765	47921878	-	chr3:47921765-47921878	LuminalAvsNormal	0.00927854	7.89393
ENSG00000197969	VPS13A	EX107401	9	77389995	77390142	+	chr9:77389995-77390142	LuminalAvsNormal	0.009288	3.99969
ENSG00000143442	POGZ	EX451394	1	151454962	151455197	-	chr1:151454962-151455197	LuminalAvsNormal	0.00932742	3.09949
ENSG00000107929	LARP4B	EX254783	10	844977	845055	-	chr10:844977-845055	LuminalAvsNormal	0.00934162	-0.0736842
ENSG00000143515	ATP8B2	EX327549	1	154328799	154329075	+	chr1:154328799-154329075	LuminalAvsNormal	0.00936867	2.04738
ENSG00000160741	CRTC2	EX327485	1	153953266	153953369	-	chr1:153953266-153953369	LuminalAvsNormal	0.00939125	1.76039
ENSG00000166579	NDEL1	EX316125	17	8450780	8450953	+	chr17:8450780-8450953	LuminalAvsNormal	0.00940354	4.03918
ENSG00000086848	ALG9	EX254202	11	111870775	111871301	-	chr11:111870775-111871301	LuminalAvsNormal	0.00941161	-2.69903
ENSG00000168301	KCTD6	EX138598	3	58493915	58494408	+	chr3:58493915-58494408	LuminalAvsNormal	0.00941892	3.01538
ENSG00000184007	PTP4A2	EX397535	1	31918970	31919172	-	chr1:31918970-31919172	LuminalAvsNormal	0.00942997	3.13069
ENSG00000183474	GTF2H2C	EX290917	5	69572445	69572844	+	chr5:69572445-69572844	LuminalAvsNormal	0.00943141	0.954183
ENSG00000122481	RWDD3	EX326986	1	95244211	95244698	+	chr1:95244211-95244698	LuminalAvsNormal	0.00954327	2.48913
ENSG00000072803	FBXW11	EX374194	5	171957597	171957698	-	chr5:171957597-171957698	LuminalAvsNormal	0.00955497	0.242144
ENSG00000007944	MYLIP	EX242464	6	16143699	16143863	+	chr6:16143699-16143863	LuminalAvsNormal	0.0095695	3.79048
ENSG00000124275	MTRR	EX240045	5	7873373	7873526	+	chr5:7873373-7873526	LuminalAvsNormal	0.00959135	3.87499
ENSG00000138867	GUCD1	EX363643	22	24543842	24544083	-	chr22:24543842-24544083	LuminalAvsNormal	0.00961098	-0.437887
ENSG00000138614	INTS14	EX263288	15	65607159	65607442	-	chr15:65607159-65607442	LuminalAvsNormal	0.00961507	2.07938
ENSG00000119537	KDSR	EX319496	18	63344410	63344493	-	chr18:63344410-63344493	LuminalAvsNormal	0.0096488	2.64889
ENSG00000104218	CSPP1	EX249557	8	67091803	67091883	+	chr8:67091803-67091883	LuminalAvsNormal	0.00968655	9.95526
ENSG00000006756	ARSD	EX296952	X	2923168	2923306	-	chrX:2923168-2923306	LuminalAvsNormal	0.00968668	4.43034
ENSG00000125772	GPCPD1	EX171709	20	5548259	5548381	-	chr20:5548259-5548381	LuminalAvsNormal	0.00969055	2.43225
ENSG00000101972	STAG2	EX406826	X	123961823	123961856	+	chrX:123961823-123961856	LuminalAvsNormal	0.00969474	2.84782
ENSG00000140988	RPS2	EX313849	16	1963212	1963256	-	chr16:1963212-1963256	LuminalAvsNormal	0.00975102	2.27693
ENSG00000115042	FAHD2A	EX548058	2	95406941	95407513	+	chr2:95406941-95407513	LuminalAvsNormal	0.00976634	-1.2898
ENSG00000103326	CAPN15	EX118344	16	537134	539858	+	chr16:537134-539858	LuminalAvsNormal	0.00981067	2.23764
ENSG00000065665	SEC61A2	EX448051	10	12155778	12155931	+	chr10:12155778-12155931	LuminalAvsNormal	0.00981349	4.63321
ENSG00000183793	NPIPA5	EX215031	16	15364876	15364932	-	chr16:15364876-15364932	LuminalAvsNormal	0.00983135	2.12132
ENSG00000177426	TGIF1	EX450059	18	3451677	3452382	+	chr18:3451677-3452382	LuminalAvsNormal	0.00983879	1.34718
ENSG00000234456	MAGI2-AS3	EX512814	7	79454866	79455007	+	chr7:79454866-79455007	LuminalAvsNormal	0.00984836	1.41951
ENSG00000167107	ACSF2	EX169209	17	50468586	50468638	+	chr17:50468586-50468638	LuminalAvsNormal	0.00992407	3.78219
ENSG00000196792	STRN3	EX115449	14	30918966	30919106	-	chr14:30918966-30919106	LuminalAvsNormal	0.00993241	7.72474
ENSG00000077549	CAPZB	EX365387	1	19484190	19484664	-	chr1:19484190-19484664	LuminalAvsNormal	0.00995389	-0.301227
ENSG00000177697	CD151	EX381590	11	833988	834067	+	chr11:833988-834067	LuminalAvsNormal	0.00997609	0.638455
ENSG00000196141	SPATS2L	EX184794	2	200439122	200439240	+	chr2:200439122-200439240	LuminalAvsNormal	0.00999569	6.56896
ENSG00000008294	SPAG9	EX449836	17	51014232	51014353	-	chr17:51014232-51014353	LuminalAvsNormal	0.0100097	1.05642
ENSG00000168958	MFF	EX421129	2	227347226	227347384	+	chr2:227347226-227347384	LuminalAvsNormal	0.0100255	0.806841
ENSG00000127314	RAP1B	EX385749	12	68657101	68657217	+	chr12:68657101-68657217	LuminalAvsNormal	0.0100371	5.29211
ENSG00000136754	ABI1	EX348074	10	26759062	26759235	-	chr10:26759062-26759235	LuminalAvsNormal	0.010084	0.327581
ENSG00000167632	TRAPPC9	EX249972	8	140426615	140426641	-	chr8:140426615-140426641	LuminalAvsNormal	0.0101227	2.2679
ENSG00000170776	AKAP13	EX449027	15	85582910	85583164	+	chr15:85582910-85583164	LuminalAvsNormal	0.0101408	4.07079
ENSG00000162191	UBXN1	EX203231	11	62678495	62678601	-	chr11:62678495-62678601	LuminalAvsNormal	0.0101624	2.82914
ENSG00000124786	SLC35B3	EX553093	6	8419580	8419677	-	chr6:8419580-8419677	LuminalAvsNormal	0.0101791	5.94921
ENSG00000141447	OSBPL1A	EX360067	18	24181145	24181279	-	chr18:24181145-24181279	LuminalAvsNormal	0.0101869	4.41166
ENSG00000115129	TP53I3	EX181710	2	24079444	24079640	-	chr2:24079444-24079640	LuminalAvsNormal	0.0102022	4.49328
ENSG00000147586	MRPS28	EX556490	8	80029761	80029839	-	chr8:80029761-80029839	LuminalAvsNormal	0.0102137	0.66492
ENSG00000137563	GGH	EX105762	8	63023509	63023739	-	chr8:63023509-63023739	LuminalAvsNormal	0.0102328	5.13558
ENSG00000158321	AUTS2	EX295185	7	70787086	70787137	+	chr7:70787086-70787137	LuminalAvsNormal	0.0102436	3.02702
ENSG00000104870	FCGRT	EX175222	19	49521695	49521813	+	chr19:49521695-49521813	LuminalAvsNormal	0.0102437	-9.07971
ENSG00000100325	ASCC2	EX276237	22	29804638	29804830	-	chr22:29804638-29804830	LuminalAvsNormal	0.010277	2.65312
ENSG00000104419	NDRG1	EX249865	8	133264547	133264652	-	chr8:133264547-133264652	LuminalAvsNormal	0.0103126	0.65562
ENSG00000101811	CSTF2	EX197872	X	100830808	100830867	+	chrX:100830808-100830867	LuminalAvsNormal	0.0103191	3.46283
ENSG00000052795	FNIP2	EX142352	4	158833801	158833890	+	chr4:158833801-158833890	LuminalAvsNormal	0.0103543	6.96254
ENSG00000206341	HLA-H	EX511421	6	29890264	29890296	+	chr6:29890264-29890296	LuminalAvsNormal	0.0103693	-21.64
ENSG00000169764	UGP2	EX232280	2	63856254	63856433	+	chr2:63856254-63856433	LuminalAvsNormal	0.0103706	3.62371
ENSG00000114021	NIT2	EX94830	3	100345585	100345823	+	chr3:100345585-100345823	LuminalAvsNormal	0.0103908	-0.636582
ENSG00000064115	TM7SF3	EX75181	12	26990450	26990627	-	chr12:26990450-26990627	LuminalAvsNormal	0.0104031	3.28456
ENSG00000071889	FAM3A	EX342302	X	154512314	154512411	-	chrX:154512314-154512411	LuminalAvsNormal	0.0104047	3.30772
ENSG00000077254	USP33	EX228360	1	77745421	77745599	-	chr1:77745421-77745599	LuminalAvsNormal	0.0104214	4.93527
ENSG00000113761	ZNF346	EX99792	5	177044327	177044533	+	chr5:177044327-177044533	LuminalAvsNormal	0.0104223	2.47257
ENSG00000169764	UGP2	EX232276	2	63856305	63856433	+	chr2:63856305-63856433	LuminalAvsNormal	0.0104367	3.61865
ENSG00000221838	AP4M1	EX554825	7	100102675	100102781	+	chr7:100102675-100102781	LuminalAvsNormal	0.0104514	7.13657
ENSG00000003756	RBM5	EX333372	3	50100532	50100605	+	chr3:50100532-50100605	LuminalAvsNormal	0.0104525	1.95713
ENSG00000028528	SNX1	EX263199	15	64118788	64118854	+	chr15:64118788-64118854	LuminalAvsNormal	0.0104873	3.55605
ENSG00000184047	DIABLO	EX308910	12	122218266	122218695	-	chr12:122218266-122218695	LuminalAvsNormal	0.0104972	4.42456
ENSG00000197043	ANXA6	EX192362	5	151137231	151137321	-	chr5:151137231-151137321	LuminalAvsNormal	0.0105024	2.71128
ENSG00000123415	SMUG1	EX307765	12	54186847	54187011	-	chr12:54186847-54187011	LuminalAvsNormal	0.0105084	1.50838
ENSG00000159720	ATP6V0D1	EX120195	16	67444528	67444706	-	chr16:67444528-67444706	LuminalAvsNormal	0.0105112	0.13262
ENSG00000118816	CCNI	EX551176	4	77055323	77055380	-	chr4:77055323-77055380	LuminalAvsNormal	0.0105324	2.95156
ENSG00000122417	ODF2L	EX279514	1	86382242	86382358	-	chr1:86382242-86382358	LuminalAvsNormal	0.0105465	5.16533
ENSG00000075711	DLG1	EX445616	3	197149755	197149796	-	chr3:197149755-197149796	LuminalAvsNormal	0.010562	3.46883
ENSG00000100568	VTI1B	EX78195	14	67663029	67663190	-	chr14:67663029-67663190	LuminalAvsNormal	0.0105684	-0.71339
ENSG00000162520	SYNC	EX227580	1	32684010	32684089	-	chr1:32684010-32684089	LuminalAvsNormal	0.0105924	5.7505
ENSG00000082515	MRPL22	EX374173	5	154950803	154950938	+	chr5:154950803-154950938	LuminalAvsNormal	0.0106052	2.839
ENSG00000131844	MCCC2	EX291008	5	71636104	71636167	+	chr5:71636104-71636167	LuminalAvsNormal	0.010694	3.67977
ENSG00000102100	SLC35A2	EX297522	X	48905296	48905482	-	chrX:48905296-48905482	LuminalAvsNormal	0.0107156	3.70081
ENSG00000196141	SPATS2L	EX184808	2	200439122	200439139	+	chr2:200439122-200439139	LuminalAvsNormal	0.0107183	5.46692
ENSG00000133142	TCEAL4	EX378513	X	103586219	103586499	+	chrX:103586219-103586499	LuminalAvsNormal	0.0107354	2.16747
ENSG00000080823	MOK	EX453746	14	102265823	102265912	-	chr14:102265823-102265912	LuminalAvsNormal	0.0107665	11.3682
ENSG00000256683	ZNF350	EX505106	19	51967288	51967400	-	chr19:51967288-51967400	LuminalAvsNormal	0.0107921	4.284
ENSG00000217555	CKLF	EX166623	16	66563072	66563217	+	chr16:66563072-66563217	LuminalAvsNormal	0.0108131	-0.523316
ENSG00000171307	ZDHHC16	EX410250	10	97452807	97452923	+	chr10:97452807-97452923	LuminalAvsNormal	0.0109301	4.59084
ENSG00000214063	TSPAN4	EX71631	11	844446	844587	+	chr11:844446-844587	LuminalAvsNormal	0.0109408	0.962784
ENSG00000145390	USP53	EX97596	4	119235290	119235411	+	chr4:119235290-119235411	LuminalAvsNormal	0.010973	5.24271
ENSG00000182208	MOB2	EX152827	11	1486447	1486746	-	chr11:1486447-1486746	LuminalAvsNormal	0.0109739	2.72289
ENSG00000134575	ACP2	EX558307	11	47245474	47245572	-	chr11:47245474-47245572	LuminalAvsNormal	0.0110414	5.37044
ENSG00000140464	PML	EX428243	15	74032572	74032715	+	chr15:74032572-74032715	LuminalAvsNormal	0.0110476	-0.43109
ENSG00000148444	COMMD3	EX305300	10	22318353	22318713	+	chr10:22318353-22318713	LuminalAvsNormal	0.0110525	3.81697
ENSG00000026508	CD44	EX346350	11	35206112	35206243	+	chr11:35206112-35206243	LuminalAvsNormal	0.011067	-0.806171
ENSG00000109814	UGDH	EX96802	4	39510661	39510861	-	chr4:39510661-39510861	LuminalAvsNormal	0.0110754	3.78177
ENSG00000159592	GPBP1L1	EX55073	1	45686993	45687133	-	chr1:45686993-45687133	LuminalAvsNormal	0.0111056	3.00651
ENSG00000187630	DHRS4L2	EX309920	14	24001384	24001517	+	chr14:24001384-24001517	LuminalAvsNormal	0.0111311	2.65425
ENSG00000141556	TBCD	EX449999	17	82908277	82908437	+	chr17:82908277-82908437	LuminalAvsNormal	0.0111319	-2.67853
ENSG00000172262	ZNF131	EX98486	5	43161249	43161332	+	chr5:43161249-43161332	LuminalAvsNormal	0.0111414	2.13539
ENSG00000161999	JMJD8	EX118373	16	682953	683087	-	chr16:682953-683087	LuminalAvsNormal	0.0111575	1.25216
ENSG00000171307	ZDHHC16	EX410234	10	97453530	97453614	+	chr10:97453530-97453614	LuminalAvsNormal	0.011189	3.75872
ENSG00000076043	REXO2	EX559371	11	114444155	114444652	+	chr11:114444155-114444652	LuminalAvsNormal	0.0111909	-0.764967
ENSG00000091947	TMEM101	EX566594	17	44021322	44021435	-	chr17:44021322-44021435	LuminalAvsNormal	0.0112121	13.3766
ENSG00000120948	TARDBP	EX278095	1	11016844	11017007	+	chr1:11016844-11017007	LuminalAvsNormal	0.0112514	4.58563
ENSG00000049449	RCN1	EX535446	11	32098350	32098458	+	chr11:32098350-32098458	LuminalAvsNormal	0.0112636	2.88532
ENSG00000072135	PTPN18	EX135869	2	130359397	130359492	+	chr2:130359397-130359492	LuminalAvsNormal	0.0112667	1.27106
ENSG00000134107	BHLHE40	EX466003	3	4981392	4981610	+	chr3:4981392-4981610	LuminalAvsNormal	0.011295	5.55788
ENSG00000124006	OBSL1	EX234607	2	219561722	219562008	-	chr2:219561722-219562008	LuminalAvsNormal	0.0113454	3.748
ENSG00000198131	ZNF544	EX224995	19	58247282	58247611	+	chr19:58247282-58247611	LuminalAvsNormal	0.0113676	3.03401
ENSG00000104365	IKBKB	EX199219	8	42320706	42321945	+	chr8:42320706-42321945	LuminalAvsNormal	0.011376	2.02772
ENSG00000224078	SNHG14	EX162846	15	25085190	25085322	+	chr15:25085190-25085322	LuminalAvsNormal	0.0113961	2.74573
ENSG00000167110	GOLGA2	EX345094	9	128267194	128267274	-	chr9:128267194-128267274	LuminalAvsNormal	0.0114247	3.34706
ENSG00000198900	TOP1	EX488030	20	41116278	41116392	+	chr20:41116278-41116392	LuminalAvsNormal	0.011456	0.74042
ENSG00000144579	CTDSP1	EX508535	2	218402349	218402405	+	chr2:218402349-218402405	LuminalAvsNormal	0.0114683	1.96317
ENSG00000198964	SGMS1	EX205241	10	50340387	50340676	-	chr10:50340387-50340676	LuminalAvsNormal	0.0114701	1.88141
ENSG00000129038	LOXL1	EX312712	15	73941875	73942058	+	chr15:73941875-73942058	LuminalAvsNormal	0.011471	4.30166
ENSG00000198625	MDM4	EX133022	1	204537430	204537497	+	chr1:204537430-204537497	LuminalAvsNormal	0.0114793	1.28835
ENSG00000113648	H2AFY	EX337350	5	135369406	135369603	-	chr5:135369406-135369603	LuminalAvsNormal	0.0115042	4.17218
ENSG00000082641	NFE2L1	EX317439	17	48057032	48057121	+	chr17:48057032-48057121	LuminalAvsNormal	0.0115073	0.858968
ENSG00000088367	EPB41L1	EX454588	20	36121660	36121816	+	chr20:36121660-36121816	LuminalAvsNormal	0.0115352	-2.39326
ENSG00000144134	RABL2A	EX400727	2	113635028	113635513	+	chr2:113635028-113635513	LuminalAvsNormal	0.0115409	2.43777
ENSG00000178177	LCORL	EX288948	4	17880629	17884752	-	chr4:17880629-17884752	LuminalAvsNormal	0.0115496	4.08884
ENSG00000149532	CPSF7	EX303392	11	61420470	61420573	-	chr11:61420470-61420573	LuminalAvsNormal	0.0115572	3.25008
ENSG00000178177	LCORL	EX288946	4	17880595	17884752	-	chr4:17880595-17884752	LuminalAvsNormal	0.01156	4.06663
ENSG00000169764	UGP2	EX232258	2	63856330	63856433	+	chr2:63856330-63856433	LuminalAvsNormal	0.0115661	3.53899
ENSG00000061273	HDAC7	EX385124	12	47802436	47802512	-	chr12:47802436-47802512	LuminalAvsNormal	0.0115703	-1.18569
ENSG00000136243	NUPL2	EX339705	7	23194403	23195915	+	chr7:23194403-23195915	LuminalAvsNormal	0.0115935	5.11121
ENSG00000157388	CACNA1D	EX236230	3	53673023	53673126	+	chr3:53673023-53673126	LuminalAvsNormal	0.0116245	3.66834
ENSG00000158710	TAGLN2	EX229438	1	159919274	159919376	-	chr1:159919274-159919376	LuminalAvsNormal	0.0116256	3.23352
ENSG00000169220	RGS14	EX374307	5	177371475	177371589	+	chr5:177371475-177371589	LuminalAvsNormal	0.0116411	2.21369
ENSG00000091428	RAPGEF4	EX369177	2	172860038	172860299	+	chr2:172860038-172860299	LuminalAvsNormal	0.0116613	5.92851
ENSG00000104419	NDRG1	EX249882	8	133249329	133249488	-	chr8:133249329-133249488	LuminalAvsNormal	0.0116779	-1.68917
ENSG00000108604	SMARCD2	EX318040	17	63833298	63833420	-	chr17:63833298-63833420	LuminalAvsNormal	0.0116947	3.25001
ENSG00000131446	MGAT1	EX338143	5	180809364	180809875	-	chr5:180809364-180809875	LuminalAvsNormal	0.0117216	2.57622
ENSG00000184182	UBE2F	EX401934	2	238030556	238030595	+	chr2:238030556-238030595	LuminalAvsNormal	0.0117292	3.38164
ENSG00000205758	CRYZL1	EX129351	21	33595337	33595614	-	chr21:33595337-33595614	LuminalAvsNormal	0.0117486	-0.0357231
ENSG00000234456	MAGI2-AS3	EX512851	7	79454829	79455007	+	chr7:79454829-79455007	LuminalAvsNormal	0.0117514	1.21465
ENSG00000125826	RBCK1	EX429582	20	409884	410025	+	chr20:409884-410025	LuminalAvsNormal	0.0117798	4.36402
ENSG00000146729	NIPSNAP2	EX554358	7	55978350	55978395	+	chr7:55978350-55978395	LuminalAvsNormal	0.0118183	1.65227
ENSG00000147202	DIAPH2	EX378483	X	96763100	96763120	+	chrX:96763100-96763120	LuminalAvsNormal	0.0118282	3.23191
ENSG00000127022	CANX	EX242259	5	179707132	179707190	+	chr5:179707132-179707190	LuminalAvsNormal	0.0118985	1.87628
ENSG00000157017	GHRL	EX285946	3	10287028	10287326	-	chr3:10287028-10287326	LuminalAvsNormal	0.0119141	1.11838
ENSG00000139865	TTC6	EX351996	14	37696717	37696835	+	chr14:37696717-37696835	LuminalAvsNormal	0.0119332	12.6049
ENSG00000231584	FAHD2CP	EX526385	2	96013724	96013971	+	chr2:96013724-96013971	LuminalAvsNormal	0.0119384	4.92758
ENSG00000231584	FAHD2CP	EX526395	2	96013730	96013971	+	chr2:96013730-96013971	LuminalAvsNormal	0.0119408	4.89712
ENSG00000165506	DNAAF2	EX261426	14	49628012	49628155	-	chr14:49628012-49628155	LuminalAvsNormal	0.0119434	6.26162
ENSG00000134308	YWHAQ	EX181538	2	9588165	9588328	-	chr2:9588165-9588328	LuminalAvsNormal	0.0119919	1.45824
ENSG00000108021	FAM208B	EX426172	10	5735304	5735546	+	chr10:5735304-5735546	LuminalAvsNormal	0.0120029	6.2312
ENSG00000136830	FAM129B	EX107824	9	127508976	127509131	-	chr9:127508976-127509131	LuminalAvsNormal	0.0120537	2.77307
ENSG00000071462	BUD23	EX102894	7	73693329	73693414	+	chr7:73693329-73693414	LuminalAvsNormal	0.0120924	7.54554
ENSG00000076108	BAZ2A	EX113126	12	56630776	56630865	-	chr12:56630776-56630865	LuminalAvsNormal	0.0121023	5.08306
ENSG00000090621	PABPC4	EX178335	1	39569595	39569689	-	chr1:39569595-39569689	LuminalAvsNormal	0.0121542	2.80877
ENSG00000139370	SLC15A4	EX77266	12	128809943	128810111	-	chr12:128809943-128810111	LuminalAvsNormal	0.0121668	3.44034
ENSG00000196126	HLA-DRB1	EX65676	6	32581557	32581833	-	chr6:32581557-32581833	LuminalAvsNormal	0.0121695	-4.5891
ENSG00000205758	CRYZL1	EX129330	21	33595356	33595614	-	chr21:33595356-33595614	LuminalAvsNormal	0.0121942	-0.0675487
ENSG00000204387	C6orf48	EX145267	6	31836424	31836517	+	chr6:31836424-31836517	LuminalAvsNormal	0.0122072	1.67994
ENSG00000134419	RPS15A	EX314021	16	18788063	18788159	-	chr16:18788063-18788159	LuminalAvsNormal	0.0122204	-0.808596
ENSG00000154556	SORBS2	EX373051	4	185684811	185684846	-	chr4:185684811-185684846	LuminalAvsNormal	0.0122854	2.22054
ENSG00000104611	SH2D4A	EX105043	8	19357203	19357283	+	chr8:19357203-19357283	LuminalAvsNormal	0.0122954	5.86303
ENSG00000109790	KLHL5	EX335328	4	39062232	39063035	+	chr4:39062232-39063035	LuminalAvsNormal	0.0123169	5.42564
ENSG00000137713	PPP2R1B	EX304547	11	111741517	111741612	-	chr11:111741517-111741612	LuminalAvsNormal	0.0123359	3.11149
ENSG00000156860	FBRS	EX314389	16	30661304	30661333	+	chr16:30661304-30661333	LuminalAvsNormal	0.0123385	7.04491
ENSG00000161791	FMNL3	EX207653	12	49646639	49646753	-	chr12:49646639-49646753	LuminalAvsNormal	0.012339	2.89469
ENSG00000113240	CLK4	EX144445	5	178617344	178617434	-	chr5:178617344-178617434	LuminalAvsNormal	0.0123471	1.67593
ENSG00000124222	STX16	EX456110	20	58676187	58676486	+	chr20:58676187-58676486	LuminalAvsNormal	0.0123831	-0.196468
ENSG00000140650	PMM2	EX118816	16	8811079	8811178	+	chr16:8811079-8811178	LuminalAvsNormal	0.0123863	1.96506
ENSG00000105701	FKBP8	EX321753	19	18533270	18533347	-	chr19:18533270-18533347	LuminalAvsNormal	0.0123885	2.57412
ENSG00000197586	ENTPD6	EX171808	20	25213263	25213406	+	chr20:25213263-25213406	LuminalAvsNormal	0.0123888	4.24844
ENSG00000134717	BTF3L4	EX366453	1	52083340	52083541	+	chr1:52083340-52083541	LuminalAvsNormal	0.012389	2.42086
ENSG00000112514	CUTA	EX292907	6	33416920	33416969	-	chr6:33416920-33416969	LuminalAvsNormal	0.0123899	1.90278
ENSG00000109756	RAPGEF2	EX530110	4	159344036	159344059	+	chr4:159344036-159344059	LuminalAvsNormal	0.0123975	3.84603
ENSG00000143409	MINDY1	EX280373	1	151000457	151000615	-	chr1:151000457-151000615	LuminalAvsNormal	0.0124107	3.85068
ENSG00000241553	ARPC4	EX137358	3	9801661	9801756	+	chr3:9801661-9801756	LuminalAvsNormal	0.0124344	2.7657
ENSG00000182670	TTC3	EX226229	21	37088196	37088346	+	chr21:37088196-37088346	LuminalAvsNormal	0.0125241	9.52925
ENSG00000105677	TMEM147	EX126954	19	35546672	35547029	+	chr19:35546672-35547029	LuminalAvsNormal	0.0125407	2.98093
ENSG00000268043	NBPF12	EX506852	1	146972751	146972960	+	chr1:146972751-146972960	LuminalAvsNormal	0.0125524	3.95044
ENSG00000011304	PTBP1	EX416496	19	799406	799443	+	chr19:799406-799443	LuminalAvsNormal	0.0125537	2.55386
ENSG00000074527	NTN4	EX113712	12	95663397	95663633	-	chr12:95663397-95663633	LuminalAvsNormal	0.0125757	5.25727
ENSG00000198836	OPA1	EX528970	3	193617178	193617285	+	chr3:193617178-193617285	LuminalAvsNormal	0.0126153	3.33648
ENSG00000101473	ACOT8	EX361087	20	45843527	45843772	-	chr20:45843527-45843772	LuminalAvsNormal	0.0126218	0.788388
ENSG00000116678	LEPR	EX397819	1	65630202	65630422	+	chr1:65630202-65630422	LuminalAvsNormal	0.0126226	2.68773
ENSG00000176834	VSIG10	EX209211	12	118102989	118103170	-	chr12:118102989-118103170	LuminalAvsNormal	0.0126373	3.1657
ENSG00000185684	EP400NL	EX160669	12	132118146	132119196	+	chr12:132118146-132119196	LuminalAvsNormal	0.0126433	3.91692
ENSG00000173436	MINOS1	EX177864	1	19600787	19600971	+	chr1:19600787-19600971	LuminalAvsNormal	0.0127176	0.922296
ENSG00000187535	IFT140	EX214510	16	1568217	1568334	-	chr16:1568217-1568334	LuminalAvsNormal	0.0127808	1.64177
ENSG00000175221	MED16	EX272643	19	881559	881714	-	chr19:881559-881714	LuminalAvsNormal	0.0127917	2.29088
ENSG00000099204	ABLIM1	EX410444	10	114453379	114453483	-	chr10:114453379-114453483	LuminalAvsNormal	0.0128169	2.06812
ENSG00000223482	NUTM2A-AS1	EX517365	10	87325044	87325108	-	chr10:87325044-87325108	LuminalAvsNormal	0.0128588	4.79464
ENSG00000206562	METTL6	EX93874	3	15414021	15414162	-	chr3:15414021-15414162	LuminalAvsNormal	0.0128709	2.829
ENSG00000139865	TTC6	EX351980	14	37696695	37696835	+	chr14:37696695-37696835	LuminalAvsNormal	0.0128898	11.2802
ENSG00000196422	PPP1R26	EX71400	9	135483363	135483553	+	chr9:135483363-135483553	LuminalAvsNormal	0.0129081	3.53113
ENSG00000182670	TTC3	EX226228	21	37087833	37087875	+	chr21:37087833-37087875	LuminalAvsNormal	0.0129203	8.20942
ENSG00000132382	MYBBP1A	EX267375	17	4545846	4545942	-	chr17:4545846-4545942	LuminalAvsNormal	0.0129401	1.02443
ENSG00000117091	CD48	EX547004	1	160681202	160681468	-	chr1:160681202-160681468	LuminalAvsNormal	0.0129741	0.792748
ENSG00000182670	TTC3	EX226283	21	37087833	37088346	+	chr21:37087833-37088346	LuminalAvsNormal	0.0129762	9.03228
ENSG00000167562	ZNF701	EX128022	19	52570040	52570330	+	chr19:52570040-52570330	LuminalAvsNormal	0.012987	0.787355
ENSG00000268043	NBPF12	EX506851	1	146971183	146971394	+	chr1:146971183-146971394	LuminalAvsNormal	0.0129997	4.46307
ENSG00000125846	ZNF133	EX319822	20	18298289	18298464	+	chr20:18298289-18298464	LuminalAvsNormal	0.0130259	-0.0323426
ENSG00000126214	KLC1	EX453875	14	103684777	103685036	+	chr14:103684777-103685036	LuminalAvsNormal	0.0130582	-3.82922
ENSG00000184007	PTP4A2	EX397518	1	31918970	31919368	-	chr1:31918970-31919368	LuminalAvsNormal	0.0131453	2.8687
ENSG00000146963	LUC7L2	EX377477	7	139371412	139371463	+	chr7:139371412-139371463	LuminalAvsNormal	0.0131815	0.9027
ENSG00000154040	CABYR	EX450129	18	24156104	24156999	+	chr18:24156104-24156999	LuminalAvsNormal	0.0131887	2.53609
ENSG00000143753	DEGS1	EX133490	1	224183675	224183831	+	chr1:224183675-224183831	LuminalAvsNormal	0.0132	1.84246
ENSG00000205981	DNAJC19	EX493713	3	180986998	180987022	-	chr3:180986998-180987022	LuminalAvsNormal	0.0132116	2.21815
ENSG00000139793	MBNL2	EX411758	13	97356796	97356849	+	chr13:97356796-97356849	LuminalAvsNormal	0.0133003	1.37661
ENSG00000182827	ACBD3	EX526004	1	226159184	226159358	-	chr1:226159184-226159358	LuminalAvsNormal	0.0133145	4.24594
ENSG00000141349	G6PC3	EX541894	17	44074969	44075087	+	chr17:44074969-44075087	LuminalAvsNormal	0.0133159	-1.76087
ENSG00000182446	NPLOC4	EX219681	17	81610210	81610258	-	chr17:81610210-81610258	LuminalAvsNormal	0.0133278	-0.621735
ENSG00000159692	CTBP1	EX288494	4	1248661	1248740	-	chr4:1248661-1248740	LuminalAvsNormal	0.0134541	0.436641
ENSG00000100227	POLDIP3	EX396465	22	42601970	42602056	-	chr22:42601970-42602056	LuminalAvsNormal	0.0134807	1.91247
ENSG00000050344	NFE2L3	EX532420	7	26183701	26183874	+	chr7:26183701-26183874	LuminalAvsNormal	0.0134926	3.55437
ENSG00000140612	SEC11A	EX213916	15	84680747	84680832	-	chr15:84680747-84680832	LuminalAvsNormal	0.0135114	6.22549
ENSG00000127314	RAP1B	EX385768	12	68641038	68641153	+	chr12:68641038-68641153	LuminalAvsNormal	0.0135463	-3.39588
ENSG00000182670	TTC3	EX226232	21	37091293	37091413	+	chr21:37091293-37091413	LuminalAvsNormal	0.0135755	9.83595
ENSG00000143387	CTSK	EX131867	1	150806102	150806224	-	chr1:150806102-150806224	LuminalAvsNormal	0.0136155	3.15322
ENSG00000118816	CCNI	EX551173	4	77055234	77055380	-	chr4:77055234-77055380	LuminalAvsNormal	0.0136203	2.4801
ENSG00000104388	RAB2A	EX249491	8	60558852	60558923	+	chr8:60558852-60558923	LuminalAvsNormal	0.0136317	4.27069
ENSG00000152061	RABGAP1L	EX456475	1	174875546	174875713	+	chr1:174875546-174875713	LuminalAvsNormal	0.0137115	-3.91164
ENSG00000136280	CCM2	EX295056	7	45063918	45064001	+	chr7:45063918-45064001	LuminalAvsNormal	0.0137188	1.63763
ENSG00000182670	TTC3	EX226231	21	37090233	37090286	+	chr21:37090233-37090286	LuminalAvsNormal	0.0137485	11.2299
ENSG00000183258	DDX41	EX99810	5	177515685	177515821	-	chr5:177515685-177515821	LuminalAvsNormal	0.0137521	6.46136
ENSG00000165689	SDCCAG3	EX345616	9	136408999	136409067	-	chr9:136408999-136409067	LuminalAvsNormal	0.0137636	0.966104
ENSG00000145191	EIF2B5	EX140300	3	184137620	184137805	+	chr3:184137620-184137805	LuminalAvsNormal	0.0137678	2.38876
ENSG00000111670	GNPTAB	EX258775	12	101756420	101756566	-	chr12:101756420-101756566	LuminalAvsNormal	0.0137681	1.60758
ENSG00000174780	SRP72	EX289178	4	56478592	56478649	+	chr4:56478592-56478649	LuminalAvsNormal	0.0138145	5.11413
ENSG00000213983	AP1G2	EX115240	14	23566562	23566686	-	chr14:23566562-23566686	LuminalAvsNormal	0.0138303	-0.588116
ENSG00000086848	ALG9	EX254200	11	111870775	111870865	-	chr11:111870775-111870865	LuminalAvsNormal	0.0138334	-3.01866
ENSG00000183495	EP400	EX209734	12	131981489	131981596	+	chr12:131981489-131981596	LuminalAvsNormal	0.0138351	2.98259
ENSG00000166387	PPFIBP2	EX108426	11	7605738	7606015	+	chr11:7605738-7606015	LuminalAvsNormal	0.0138438	3.21678
ENSG00000205336	ADGRG1	EX119940	16	57641587	57641610	+	chr16:57641587-57641610	LuminalAvsNormal	0.0138557	0.41699
ENSG00000004455	AK2	EX325724	1	33021367	33021461	-	chr1:33021367-33021461	LuminalAvsNormal	0.0138619	3.58926
ENSG00000168502	MTCL1	EX392858	18	8809818	8810198	+	chr18:8809818-8810198	LuminalAvsNormal	0.013902	4.73776
ENSG00000059145	UNKL	EX413603	16	1398305	1398941	-	chr16:1398305-1398941	LuminalAvsNormal	0.0139325	-2.85369
ENSG00000277734	TRAC	EX501010	14	22493935	22493990	+	chr14:22493935-22493990	LuminalAvsNormal	0.0139357	-8.38639
ENSG00000104343	UBE2W	EX425016	8	73825147	73825249	-	chr8:73825147-73825249	LuminalAvsNormal	0.0139438	4.85677
ENSG00000131848	ZSCAN5A	EX570642	19	56266218	56266761	-	chr19:56266218-56266761	LuminalAvsNormal	0.0139531	1.36761
ENSG00000127314	RAP1B	EX385810	12	68641057	68641153	+	chr12:68641057-68641153	LuminalAvsNormal	0.0139584	-3.44274
ENSG00000242086	LINC00969	EX529265	3	195721715	195722039	+	chr3:195721715-195722039	LuminalAvsNormal	0.013986	1.40477
ENSG00000064115	TM7SF3	EX75190	12	26990450	26990546	-	chr12:26990450-26990546	LuminalAvsNormal	0.0139892	2.50005
ENSG00000118705	RPN2	EX360972	20	37210047	37210165	+	chr20:37210047-37210165	LuminalAvsNormal	0.0140258	-0.23794
ENSG00000101972	STAG2	EX406819	X	123961738	123961856	+	chrX:123961738-123961856	LuminalAvsNormal	0.0140804	1.70734
ENSG00000101972	STAG2	EX406821	X	123961739	123961856	+	chrX:123961739-123961856	LuminalAvsNormal	0.0140804	1.70734
ENSG00000134717	BTF3L4	EX366472	1	52083340	52083500	+	chr1:52083340-52083500	LuminalAvsNormal	0.0140903	1.32422
ENSG00000167670	CHAF1A	EX320851	19	4418020	4418076	+	chr19:4418020-4418076	LuminalAvsNormal	0.0140974	3.32764
ENSG00000143499	SMYD2	EX181235	1	214330950	214331070	+	chr1:214330950-214331070	LuminalAvsNormal	0.0141065	2.28739
ENSG00000107643	MAPK8	EX305607	10	48424569	48424585	+	chr10:48424569-48424585	LuminalAvsNormal	0.0141252	0.556177
ENSG00000185627	PSMD13	EX381530	11	251820	251894	+	chr11:251820-251894	LuminalAvsNormal	0.0141361	1.53767
ENSG00000131848	ZSCAN5A	EX570644	19	56274504	56274908	-	chr19:56274504-56274908	LuminalAvsNormal	0.0141481	1.46981
ENSG00000203952	CCDC160	EX555957	X	134238779	134238840	+	chrX:134238779-134238840	LuminalAvsNormal	0.0141664	11.372
ENSG00000105887	MTPN	EX68016	7	135950599	135950682	-	chr7:135950599-135950682	LuminalAvsNormal	0.0141672	7.1969
ENSG00000101972	STAG2	EX406818	X	123961718	123961856	+	chrX:123961718-123961856	LuminalAvsNormal	0.0141854	1.69655
ENSG00000114388	NPRL2	EX138293	3	50349665	50349833	-	chr3:50349665-50349833	LuminalAvsNormal	0.0141929	1.77781
ENSG00000120868	APAF1	EX208622	12	98703371	98703499	+	chr12:98703371-98703499	LuminalAvsNormal	0.0141947	2.2621
ENSG00000185522	LMNTD2	EX535150	11	559347	559382	-	chr11:559347-559382	LuminalAvsNormal	0.0142435	1.33399
ENSG00000151806	GUF1	EX189182	4	44688007	44688146	+	chr4:44688007-44688146	LuminalAvsNormal	0.0142609	3.11052
ENSG00000086475	SEPHS1	EX254955	10	13347277	13347358	-	chr10:13347277-13347358	LuminalAvsNormal	0.0143258	-0.80171
ENSG00000186591	UBE2H	EX103507	7	129858902	129858941	-	chr7:129858902-129858941	LuminalAvsNormal	0.0143805	2.40812
ENSG00000122257	RBBP6	EX413960	16	24567792	24567893	+	chr16:24567792-24567893	LuminalAvsNormal	0.0144355	4.15609
ENSG00000086991	NOX4	EX155106	11	89490853	89491131	-	chr11:89490853-89491131	LuminalAvsNormal	0.0144591	2.20019
ENSG00000197043	ANXA6	EX192375	5	151117758	151117837	-	chr5:151117758-151117837	LuminalAvsNormal	0.0144647	2.35635
ENSG00000150995	ITPR1	EX402013	3	4777264	4777374	+	chr3:4777264-4777374	LuminalAvsNormal	0.0144693	7.25464
ENSG00000172345	STARD5	EX213772	15	81322899	81322948	-	chr15:81322899-81322948	LuminalAvsNormal	0.0144696	-0.722583
ENSG00000106348	IMPDH1	EX340875	7	128409289	128409366	-	chr7:128409289-128409366	LuminalAvsNormal	0.0144803	-1.01398
ENSG00000183431	SF3A3	EX88342	1	37987573	37987678	-	chr1:37987573-37987678	LuminalAvsNormal	0.0144806	0.634344
ENSG00000138629	UBL7	EX312758	15	74452296	74452378	-	chr15:74452296-74452378	LuminalAvsNormal	0.014482	-2.3267
ENSG00000160691	SHC1	EX398551	1	154968204	154968257	-	chr1:154968204-154968257	LuminalAvsNormal	0.0144825	1.64231
ENSG00000183696	UPP1	EX195635	7	48099670	48099714	+	chr7:48099670-48099714	LuminalAvsNormal	0.0144844	1.33149
ENSG00000270629	NBPF14	EX473690	1	148590757	148590968	-	chr1:148590757-148590968	LuminalAvsNormal	0.0145111	3.5954
ENSG00000219481	NBPF1	EX54431	1	16587725	16587797	-	chr1:16587725-16587797	LuminalAvsNormal	0.0145156	6.05285
ENSG00000112531	QKI	EX339477	6	163455279	163455421	+	chr6:163455279-163455421	LuminalAvsNormal	0.0146025	3.08343
ENSG00000101972	STAG2	EX406824	X	123961775	123961856	+	chrX:123961775-123961856	LuminalAvsNormal	0.0146173	1.65426
ENSG00000136280	CCM2	EX295087	7	45064463	45064622	+	chr7:45064463-45064622	LuminalAvsNormal	0.0146175	0.317167
ENSG00000126217	MCF2L	EX448671	13	113001754	113001983	+	chr13:113001754-113001983	LuminalAvsNormal	0.0146591	1.54482
ENSG00000137177	KIF13A	EX423031	6	17771114	17771218	-	chr6:17771114-17771218	LuminalAvsNormal	0.0147178	1.83305
ENSG00000182670	TTC3	EX226230	21	37088799	37088886	+	chr21:37088799-37088886	LuminalAvsNormal	0.0147267	7.02759
ENSG00000184007	PTP4A2	EX397526	1	31918970	31919359	-	chr1:31918970-31919359	LuminalAvsNormal	0.0147326	2.78815
ENSG00000158321	AUTS2	EX295166	7	70694873	70695045	+	chr7:70694873-70695045	LuminalAvsNormal	0.0147363	4.62342
ENSG00000178802	MPI	EX389100	15	74897011	74897219	+	chr15:74897011-74897219	LuminalAvsNormal	0.0147382	1.09482
ENSG00000241837	ATP5O	EX505905	21	33906449	33907453	-	chr21:33906449-33907453	LuminalAvsNormal	0.0147423	2.44077
ENSG00000068745	IP6K2	EX235933	3	48694694	48694824	-	chr3:48694694-48694824	LuminalAvsNormal	0.014744	6.18903
ENSG00000104870	FCGRT	EX175214	19	49525457	49525573	+	chr19:49525457-49525573	LuminalAvsNormal	0.0147571	-1.25999
ENSG00000088367	EPB41L1	EX454596	20	36125423	36125527	+	chr20:36125423-36125527	LuminalAvsNormal	0.0147722	-2.00695
ENSG00000025708	TYMP	EX225979	22	50527165	50527283	-	chr22:50527165-50527283	LuminalAvsNormal	0.014773	2.0681
ENSG00000198522	GPN1	EX182027	2	27650115	27650363	+	chr2:27650115-27650363	LuminalAvsNormal	0.0147787	1.22168
ENSG00000126217	MCF2L	EX448669	13	113001714	113001983	+	chr13:113001714-113001983	LuminalAvsNormal	0.0147872	1.52255
ENSG00000242086	LINC00969	EX529264	3	195718603	195719010	+	chr3:195718603-195719010	LuminalAvsNormal	0.0147882	1.02373
ENSG00000255717	SNHG1	EX498570	11	62854888	62854938	-	chr11:62854888-62854938	LuminalAvsNormal	0.0147927	1.92317
ENSG00000149932	TMEM219	EX355759	16	29968025	29968117	+	chr16:29968025-29968117	LuminalAvsNormal	0.0147991	4.40346
ENSG00000172493	AFF1	EX445729	4	87007396	87007424	+	chr4:87007396-87007424	LuminalAvsNormal	0.0148146	5.05397
ENSG00000143373	ZNF687	EX367010	1	151285206	151286074	+	chr1:151285206-151286074	LuminalAvsNormal	0.0148414	0.347187
ENSG00000137959	IFI44L	EX279483	1	78629720	78629915	+	chr1:78629720-78629915	LuminalAvsNormal	0.0148617	-0.335278
ENSG00000079459	FDFT1	EX149640	8	11830244	11830420	+	chr8:11830244-11830420	LuminalAvsNormal	0.0148899	3.35138
ENSG00000168488	ATXN2L	EX414114	16	28836449	28836485	+	chr16:28836449-28836485	LuminalAvsNormal	0.0149031	-5.55236
ENSG00000146416	AIG1	EX375919	6	143284110	143284225	+	chr6:143284110-143284225	LuminalAvsNormal	0.0149144	2.434
ENSG00000095261	PSMD5	EX201171	9	120829099	120829208	-	chr9:120829099-120829208	LuminalAvsNormal	0.0149308	4.15513
ENSG00000166435	XRRA1	EX304220	11	74906239	74906361	-	chr11:74906239-74906361	LuminalAvsNormal	0.0149634	0.308964
ENSG00000112078	KCTD20	EX193613	6	36474789	36474957	+	chr6:36474789-36474957	LuminalAvsNormal	0.0149787	4.39585
ENSG00000137713	PPP2R1B	EX304550	11	111741548	111741612	-	chr11:111741548-111741612	LuminalAvsNormal	0.0150196	2.48774
ENSG00000272281	TPTE2P2	EX500855	13	52233064	52233144	-	chr13:52233064-52233144	LuminalAvsNormal	0.0150304	2.2072
ENSG00000166750	SLFN5	EX566383	17	35264183	35264903	+	chr17:35264183-35264903	LuminalAvsNormal	0.0150341	1.8796
ENSG00000135549	PKIB	EX244150	6	122701440	122701500	+	chr6:122701440-122701500	LuminalAvsNormal	0.0150413	11.3093
ENSG00000126217	MCF2L	EX448673	13	113001785	113001983	+	chr13:113001785-113001983	LuminalAvsNormal	0.0150446	1.48054
ENSG00000004534	RBM6	EX236009	3	49999440	49999513	+	chr3:49999440-49999513	LuminalAvsNormal	0.0150483	6.79647
ENSG00000106052	TAX1BP1	EX195367	7	27765834	27766021	+	chr7:27765834-27766021	LuminalAvsNormal	0.0150573	0.360726
ENSG00000138834	MAPK8IP3	EX165009	16	1758148	1758159	+	chr16:1758148-1758159	LuminalAvsNormal	0.0150603	0.701794
ENSG00000116731	PRDM2	EX455029	1	13778418	13778463	+	chr1:13778418-13778463	LuminalAvsNormal	0.0150644	-0.598988
ENSG00000187735	TCEA1	EX150303	8	54021526	54021929	-	chr8:54021526-54021929	LuminalAvsNormal	0.0151116	0.368048
ENSG00000112078	KCTD20	EX193618	6	36474789	36474921	+	chr6:36474789-36474921	LuminalAvsNormal	0.0151222	4.25668
ENSG00000164162	ANAPC10	EX142218	4	144999257	144999294	-	chr4:144999257-144999294	LuminalAvsNormal	0.0151533	3.64409
ENSG00000104365	IKBKB	EX199211	8	42317710	42317771	+	chr8:42317710-42317771	LuminalAvsNormal	0.0151652	2.34197
ENSG00000159199	ATP5G1	EX218553	17	48894349	48894449	+	chr17:48894349-48894449	LuminalAvsNormal	0.0151988	0.45289
ENSG00000141556	TBCD	EX449954	17	82907761	82907821	+	chr17:82907761-82907821	LuminalAvsNormal	0.0152061	-3.18522
ENSG00000221955	SLC12A8	EX61217	3	125177743	125177974	-	chr3:125177743-125177974	LuminalAvsNormal	0.0152082	2.65611
ENSG00000157110	RBPMS	EX299223	8	30544494	30545164	+	chr8:30544494-30545164	LuminalAvsNormal	0.0152131	0.681914
ENSG00000172262	ZNF131	EX98480	5	43161249	43161368	+	chr5:43161249-43161368	LuminalAvsNormal	0.0152222	1.78917
ENSG00000088682	COQ9	EX215762	16	57456931	57457015	+	chr16:57456931-57457015	LuminalAvsNormal	0.0152258	-0.079961
ENSG00000112237	CCNC	EX145909	6	99550218	99550309	-	chr6:99550218-99550309	LuminalAvsNormal	0.0152439	2.32131
ENSG00000031823	RANBP3	EX273216	19	5941621	5941707	-	chr19:5941621-5941707	LuminalAvsNormal	0.0152826	-0.327307
ENSG00000011105	TSPAN9	EX112035	12	3215251	3215355	+	chr12:3215251-3215355	LuminalAvsNormal	0.0152949	5.15724
ENSG00000141447	OSBPL1A	EX360069	18	24178013	24178195	-	chr18:24178013-24178195	LuminalAvsNormal	0.0153284	6.21474
ENSG00000135624	CCT7	EX283604	2	73240437	73240543	+	chr2:73240437-73240543	LuminalAvsNormal	0.0153315	1.41559
ENSG00000197249	SERPINA1	EX211657	14	94388560	94388591	-	chr14:94388560-94388591	LuminalAvsNormal	0.0153398	-1.81021
ENSG00000115648	MLPH	EX185756	2	237540802	237540959	+	chr2:237540802-237540959	LuminalAvsNormal	0.0153522	3.80439
ENSG00000134452	FBXO18	EX426217	10	5921258	5921357	+	chr10:5921258-5921357	LuminalAvsNormal	0.0153569	1.99008
ENSG00000171302	CANT1	EX359584	17	79005957	79006213	-	chr17:79005957-79006213	LuminalAvsNormal	0.0153761	1.69621
ENSG00000114978	MOB1A	EX368285	2	74159091	74159254	-	chr2:74159091-74159254	LuminalAvsNormal	0.0153934	2.51248
ENSG00000095787	WAC	EX452931	10	28595733	28595870	+	chr10:28595733-28595870	LuminalAvsNormal	0.0154704	4.31326
ENSG00000112186	CAP2	EX100154	6	17507641	17507726	+	chr6:17507641-17507726	LuminalAvsNormal	0.0154734	8.57138
ENSG00000177426	TGIF1	EX450055	18	3451593	3451775	+	chr18:3451593-3451775	LuminalAvsNormal	0.0154735	0.539861
ENSG00000143179	UCK2	EX180488	1	165894166	165894579	+	chr1:165894166-165894579	LuminalAvsNormal	0.0154904	1.52723
ENSG00000070269	TMEM260	EX210877	14	56603815	56603992	+	chr14:56603815-56603992	LuminalAvsNormal	0.0155582	2.78078
ENSG00000125826	RBCK1	EX429586	20	409830	410025	+	chr20:409830-410025	LuminalAvsNormal	0.0156289	4.41754
ENSG00000115806	GORASP2	EX136303	2	170956436	170956559	+	chr2:170956436-170956559	LuminalAvsNormal	0.0156397	1.48487
ENSG00000105402	NAPA	EX523760	19	47503423	47503502	-	chr19:47503423-47503502	LuminalAvsNormal	0.0156559	3.0224
ENSG00000139624	CERS5	EX158684	12	50134546	50134702	-	chr12:50134546-50134702	LuminalAvsNormal	0.0156674	2.79886
ENSG00000143222	UFC1	EX90004	1	161157254	161157317	+	chr1:161157254-161157317	LuminalAvsNormal	0.0156872	1.19198
ENSG00000144824	PHLDB2	EX421757	3	111932269	111932397	+	chr3:111932269-111932397	LuminalAvsNormal	0.0156929	10.1917
ENSG00000156976	EIF4A2	EX288286	3	186784962	186785101	+	chr3:186784962-186785101	LuminalAvsNormal	0.015712	-0.355133
ENSG00000172366	MCRIP2	EX428463	16	642483	643144	+	chr16:642483-643144	LuminalAvsNormal	0.0157291	3.31314
ENSG00000172366	MCRIP2	EX428461	16	642451	643144	+	chr16:642451-643144	LuminalAvsNormal	0.0157481	3.30288
ENSG00000175061	LRRC75A-AS1	EX391288	17	16439660	16439703	+	chr17:16439660-16439703	LuminalAvsNormal	0.0157518	3.67578
ENSG00000143774	GUK1	EX328694	1	228141249	228141288	+	chr1:228141249-228141288	LuminalAvsNormal	0.0157548	2.79244
ENSG00000173812	EIF1	EX82055	17	41689778	41689941	+	chr17:41689778-41689941	LuminalAvsNormal	0.0157785	2.98825
ENSG00000204580	DDR1	EX144940	6	30883264	30883326	+	chr6:30883264-30883326	LuminalAvsNormal	0.0157804	1.50881
ENSG00000074657	ZNF532	EX220669	18	58934232	58934614	+	chr18:58934232-58934614	LuminalAvsNormal	0.0158063	2.87833
ENSG00000135506	OS9	EX308113	12	57718993	57720263	+	chr12:57718993-57720263	LuminalAvsNormal	0.0158071	2.50444
ENSG00000234741	GAS5	EX507143	1	173864675	173864704	-	chr1:173864675-173864704	LuminalAvsNormal	0.0158174	-2.78249
ENSG00000153310	FAM49B	EX407487	8	129904499	129904585	-	chr8:129904499-129904585	LuminalAvsNormal	0.0158531	2.29815
ENSG00000099282	TSPAN15	EX559895	10	69485141	69485215	+	chr10:69485141-69485215	LuminalAvsNormal	0.0159291	2.81975
ENSG00000242086	LINC00969	EX529153	3	195689351	195689438	+	chr3:195689351-195689438	LuminalAvsNormal	0.0159518	-1.01407
ENSG00000151327	FAM177A1	EX161726	14	35053278	35053451	+	chr14:35053278-35053451	LuminalAvsNormal	0.0159527	6.16246
ENSG00000110075	PPP6R3	EX253473	11	68537659	68537891	+	chr11:68537659-68537891	LuminalAvsNormal	0.015989	2.99161
ENSG00000100612	DHRS7	EX211010	14	60152939	60153174	-	chr14:60152939-60153174	LuminalAvsNormal	0.0159917	5.59705
ENSG00000056586	RC3H2	EX301527	9	122851323	122851436	-	chr9:122851323-122851436	LuminalAvsNormal	0.0160106	5.32385
ENSG00000026508	CD44	EX346353	11	35211246	35211449	+	chr11:35211246-35211449	LuminalAvsNormal	0.0160335	-2.28617
ENSG00000137073	UBAP2	EX447392	9	33963726	33963791	-	chr9:33963726-33963791	LuminalAvsNormal	0.0160473	1.85995
ENSG00000106635	BCL7B	EX512780	7	73553548	73553669	-	chr7:73553548-73553669	LuminalAvsNormal	0.0160526	3.69114
ENSG00000135446	CDK4	EX350008	12	57751297	57751342	-	chr12:57751297-57751342	LuminalAvsNormal	0.0160608	-7.78682
ENSG00000006756	ARSD	EX296934	X	2915556	2915692	-	chrX:2915556-2915692	LuminalAvsNormal	0.0160723	2.81041
ENSG00000150768	DLAT	EX304563	11	112039244	112039397	+	chr11:112039244-112039397	LuminalAvsNormal	0.0160728	0.993403
ENSG00000143537	ADAM15	EX179982	1	155061418	155061489	+	chr1:155061418-155061489	LuminalAvsNormal	0.0160735	-2.12004
ENSG00000008294	SPAG9	EX449834	17	51021158	51021365	-	chr17:51021158-51021365	LuminalAvsNormal	0.0160743	1.42949
ENSG00000169241	SLC50A1	EX367104	1	155137579	155137722	+	chr1:155137579-155137722	LuminalAvsNormal	0.0160878	-0.803519
ENSG00000070010	UFD1	EX417150	22	19475470	19475602	-	chr22:19475470-19475602	LuminalAvsNormal	0.0160979	1.76076
ENSG00000057663	ATG5	EX194213	6	106325276	106325417	-	chr6:106325276-106325417	LuminalAvsNormal	0.0161058	0.835636
ENSG00000054148	PHPT1	EX381444	9	136849779	136850137	+	chr9:136849779-136850137	LuminalAvsNormal	0.0161235	2.3002
ENSG00000106070	GRB10	EX376696	7	50732272	50732353	-	chr7:50732272-50732353	LuminalAvsNormal	0.0161415	0.203104
ENSG00000119397	CNTRL	EX344801	9	121121801	121121951	+	chr9:121121801-121121951	LuminalAvsNormal	0.0161585	1.90897
ENSG00000196776	CD47	EX236804	3	108049619	108049651	-	chr3:108049619-108049651	LuminalAvsNormal	0.0161726	4.1657
ENSG00000104365	IKBKB	EX199179	8	42329124	42329214	+	chr8:42329124-42329214	LuminalAvsNormal	0.0161758	4.50716
ENSG00000140848	CPNE2	EX356074	16	57119561	57119650	+	chr16:57119561-57119650	LuminalAvsNormal	0.0162052	-1.99504
ENSG00000120709	FAM53C	EX64379	5	138341809	138341866	+	chr5:138341809-138341866	LuminalAvsNormal	0.016223	2.3758
ENSG00000169231	THBS3	EX180049	1	155201094	155201204	-	chr1:155201094-155201204	LuminalAvsNormal	0.016223	1.07508
ENSG00000134046	MBD2	EX124253	18	54166076	54166166	-	chr18:54166076-54166166	LuminalAvsNormal	0.0162722	2.51869
ENSG00000026508	CD44	EX346352	11	35209965	35210054	+	chr11:35209965-35210054	LuminalAvsNormal	0.0162939	-1.88579
ENSG00000107960	STN1	EX74288	10	103898293	103898377	-	chr10:103898293-103898377	LuminalAvsNormal	0.0163235	2.2007
ENSG00000214313	AZGP1P1	EX532780	7	99985773	99986048	+	chr7:99985773-99986048	LuminalAvsNormal	0.0163356	5.42227
ENSG00000126214	KLC1	EX453843	14	103684986	103685316	+	chr14:103684986-103685316	LuminalAvsNormal	0.0163406	-4.12324
ENSG00000126217	MCF2L	EX448675	13	113001893	113001983	+	chr13:113001893-113001983	LuminalAvsNormal	0.016344	1.30863
ENSG00000127990	SGCE	EX295930	7	94588689	94588732	-	chr7:94588689-94588732	LuminalAvsNormal	0.0163555	2.58704
ENSG00000198218	QRICH1	EX60199	3	49092397	49092456	-	chr3:49092397-49092456	LuminalAvsNormal	0.0163594	2.98113
ENSG00000132522	GPS2	EX315947	17	7313380	7313469	-	chr17:7313380-7313469	LuminalAvsNormal	0.0163752	0.467241
ENSG00000148090	AUH	EX107485	9	91216059	91216106	-	chr9:91216059-91216106	LuminalAvsNormal	0.0163767	1.4195
ENSG00000172262	ZNF131	EX98475	5	43161249	43161613	+	chr5:43161249-43161613	LuminalAvsNormal	0.0163976	2.20189
ENSG00000105223	PLD3	EX430386	19	40365553	40365585	+	chr19:40365553-40365585	LuminalAvsNormal	0.0164016	5.94934
ENSG00000143774	GUK1	EX328692	1	228141196	228141288	+	chr1:228141196-228141288	LuminalAvsNormal	0.0164026	1.74364
ENSG00000111196	MAGOHB	EX560575	12	10609098	10609383	-	chr12:10609098-10609383	LuminalAvsNormal	0.0164264	1.06311
ENSG00000080822	CLDND1	EX333804	3	98516777	98516879	-	chr3:98516777-98516879	LuminalAvsNormal	0.0164338	-0.569031
ENSG00000205336	ADGRG1	EX119929	16	57641587	57641655	+	chr16:57641587-57641655	LuminalAvsNormal	0.0164703	0.303536
ENSG00000206503	HLA-A	EX100363	6	29945063	29945091	+	chr6:29945063-29945091	LuminalAvsNormal	0.0164797	-5.30319
ENSG00000101972	STAG2	EX406815	X	123961786	123961856	+	chrX:123961786-123961856	LuminalAvsNormal	0.0164817	1.50173
ENSG00000124222	STX16	EX456074	20	58659623	58659634	+	chr20:58659623-58659634	LuminalAvsNormal	0.0164835	1.2667
ENSG00000101391	CDK5RAP1	EX450247	20	33394032	33394066	-	chr20:33394032-33394066	LuminalAvsNormal	0.0165618	0.637554
ENSG00000179583	CIITA	EX413815	16	10923878	10932281	+	chr16:10923878-10932281	LuminalAvsNormal	0.0165737	1.30058
ENSG00000080822	CLDND1	EX333806	3	98516782	98516879	-	chr3:98516782-98516879	LuminalAvsNormal	0.0165855	-0.580206
ENSG00000132199	ENOSF1	EX415701	18	677743	677872	-	chr18:677743-677872	LuminalAvsNormal	0.0165873	-3.36354
ENSG00000242086	LINC00969	EX529171	3	195702183	195702442	+	chr3:195702183-195702442	LuminalAvsNormal	0.0165931	0.451034
ENSG00000140939	NOL3	EX266146	16	67171152	67171656	+	chr16:67171152-67171656	LuminalAvsNormal	0.0165966	0.748178
ENSG00000065978	YBX1	EX397704	1	42683403	42683466	+	chr1:42683403-42683466	LuminalAvsNormal	0.0166102	2.13738
ENSG00000196792	STRN3	EX115438	14	30913524	30913657	-	chr14:30913524-30913657	LuminalAvsNormal	0.0166111	1.85459
ENSG00000183323	CCDC125	EX142892	5	69292188	69292362	-	chr5:69292188-69292362	LuminalAvsNormal	0.0166619	3.96826
ENSG00000183087	GAS6	EX260674	13	113846527	113846589	-	chr13:113846527-113846589	LuminalAvsNormal	0.016692	2.29967
ENSG00000168958	MFF	EX421177	2	227346725	227347384	+	chr2:227346725-227347384	LuminalAvsNormal	0.0166951	-0.980651
ENSG00000143537	ADAM15	EX179987	1	155061904	155062117	+	chr1:155061904-155062117	LuminalAvsNormal	0.0167003	-5.73688
ENSG00000123349	PFDN5	EX207749	12	53296035	53296275	+	chr12:53296035-53296275	LuminalAvsNormal	0.0167115	-3.65064
ENSG00000168591	TMUB2	EX317135	17	44187907	44188009	+	chr17:44187907-44188009	LuminalAvsNormal	0.0167269	2.88229
ENSG00000130313	PGLS	EX504618	19	17517710	17517835	+	chr19:17517710-17517835	LuminalAvsNormal	0.0167368	0.525194
ENSG00000160087	UBE2J2	EX444099	1	1271510	1271637	-	chr1:1271510-1271637	LuminalAvsNormal	0.0167406	-3.84261
ENSG00000188488	SERPINA5	EX211688	14	94581615	94581638	+	chr14:94581615-94581638	LuminalAvsNormal	0.0167553	3.62096
ENSG00000159322	ADPGK	EX388976	15	72755556	72758610	-	chr15:72755556-72758610	LuminalAvsNormal	0.0167596	-2.9512
ENSG00000085733	CTTN	EX304029	11	70420223	70420510	+	chr11:70420223-70420510	LuminalAvsNormal	0.0167851	1.7034
ENSG00000072135	PTPN18	EX135893	2	130359608	130359921	+	chr2:130359608-130359921	LuminalAvsNormal	0.0168039	0.862051
ENSG00000011243	AKAP8L	EX394663	19	15404010	15404042	-	chr19:15404010-15404042	LuminalAvsNormal	0.0168164	3.75954
ENSG00000112078	KCTD20	EX193629	6	36474789	36474889	+	chr6:36474789-36474889	LuminalAvsNormal	0.0168632	3.63159
ENSG00000198522	GPN1	EX182034	2	27650115	27650456	+	chr2:27650115-27650456	LuminalAvsNormal	0.0168699	1.15606
ENSG00000141367	CLTC	EX122531	17	59666103	59666240	+	chr17:59666103-59666240	LuminalAvsNormal	0.0168801	2.47863
ENSG00000132199	ENOSF1	EX415711	18	691068	691106	-	chr18:691068-691106	LuminalAvsNormal	0.0168903	0.122962
ENSG00000268043	NBPF12	EX506854	1	146975677	146975891	+	chr1:146975677-146975891	LuminalAvsNormal	0.0169058	0.976913
ENSG00000026297	RNASET2	EX294190	6	166943019	166943239	-	chr6:166943019-166943239	LuminalAvsNormal	0.0169151	-3.39786
ENSG00000026508	CD44	EX346394	11	35201668	35201787	+	chr11:35201668-35201787	LuminalAvsNormal	0.0169181	1.26081
ENSG00000204472	AIF1	EX145048	6	31616104	31616145	+	chr6:31616104-31616145	LuminalAvsNormal	0.0169186	0.999131
ENSG00000118855	MFSD1	EX402899	3	158821984	158822140	+	chr3:158821984-158822140	LuminalAvsNormal	0.0169398	2.03462
ENSG00000094975	SUCO	EX180642	1	172585858	172585948	+	chr1:172585858-172585948	LuminalAvsNormal	0.0169533	7.64569
ENSG00000095787	WAC	EX452939	10	28595733	28595777	+	chr10:28595733-28595777	LuminalAvsNormal	0.0170058	3.65988
ENSG00000107537	PHYH	EX204873	10	13288412	13288541	-	chr10:13288412-13288541	LuminalAvsNormal	0.0170477	3.53335
ENSG00000011143	MKS1	EX358919	17	58206465	58206547	-	chr17:58206465-58206547	LuminalAvsNormal	0.0170801	0.331254
ENSG00000119048	UBE2B	EX511112	5	134388977	134389052	+	chr5:134388977-134389052	LuminalAvsNormal	0.0171058	0.867401
ENSG00000157216	SSBP3	EX279192	1	54258069	54258149	-	chr1:54258069-54258149	LuminalAvsNormal	0.0171207	0.401892
ENSG00000168137	SETD5	EX285781	3	9433485	9433562	+	chr3:9433485-9433562	LuminalAvsNormal	0.0171237	0.513069
ENSG00000234741	GAS5	EX507160	1	173864675	173864871	-	chr1:173864675-173864871	LuminalAvsNormal	0.0171453	-4.14458
ENSG00000159199	ATP5G1	EX218556	17	48894167	48894449	+	chr17:48894167-48894449	LuminalAvsNormal	0.0171577	0.23896
ENSG00000115204	MPV17	EX231361	2	27312214	27312246	-	chr2:27312214-27312246	LuminalAvsNormal	0.0171993	5.47112
ENSG00000019991	HGF	EX295503	7	81755121	81756063	-	chr7:81755121-81756063	LuminalAvsNormal	0.0172258	0.920259
ENSG00000136104	RNASEH2B	EX427367	13	50910143	50910438	+	chr13:50910143-50910438	LuminalAvsNormal	0.0172348	1.8317
ENSG00000146426	TIAM2	EX376019	6	154860738	154860998	+	chr6:154860738-154860998	LuminalAvsNormal	0.0172683	3.59458
ENSG00000186591	UBE2H	EX103508	7	129857511	129857563	-	chr7:129857511-129857563	LuminalAvsNormal	0.0172848	2.80012
ENSG00000131759	RARA	EX391792	17	40349784	40349818	+	chr17:40349784-40349818	LuminalAvsNormal	0.0173502	0.224762
ENSG00000136104	RNASEH2B	EX427369	13	50910155	50910438	+	chr13:50910155-50910438	LuminalAvsNormal	0.0174623	1.81909
ENSG00000130723	PRRC2B	EX381264	9	131446401	131446642	+	chr9:131446401-131446642	LuminalAvsNormal	0.0174821	7.43908
ENSG00000108439	PNPO	EX566825	17	47945398	47945612	+	chr17:47945398-47945612	LuminalAvsNormal	0.0175036	1.6812
ENSG00000103145	HCFC1R1	EX79972	16	3023474	3023530	-	chr16:3023474-3023530	LuminalAvsNormal	0.0175145	-1.63402
ENSG00000120913	PDLIM2	EX456743	8	22591551	22591668	+	chr8:22591551-22591668	LuminalAvsNormal	0.0175591	4.37933
ENSG00000126091	ST3GAL3	EX419006	1	43792102	43792149	+	chr1:43792102-43792149	LuminalAvsNormal	0.0175775	0.625738
ENSG00000135446	CDK4	EX350037	12	57751215	57751342	-	chr12:57751215-57751342	LuminalAvsNormal	0.0175837	-8.13183
ENSG00000211772	TRBC2	EX68144	7	142797466	142797502	+	chr7:142797466-142797502	LuminalAvsNormal	0.0175902	-11.3464
ENSG00000183576	SETD3	EX162508	14	99412951	99413250	-	chr14:99412951-99413250	LuminalAvsNormal	0.017591	3.57918
ENSG00000099783	HNRNPM	EX126000	19	8473664	8473708	+	chr19:8473664-8473708	LuminalAvsNormal	0.0175978	0.861483
ENSG00000133872	SARAF	EX199012	8	30066777	30066918	-	chr8:30066777-30066918	LuminalAvsNormal	0.0176393	4.50622
ENSG00000136521	NDUFB5	EX140178	3	179616983	179617044	+	chr3:179616983-179617044	LuminalAvsNormal	0.0176594	1.62963
ENSG00000137936	BCAR3	EX326944	1	93584972	93585101	-	chr1:93584972-93585101	LuminalAvsNormal	0.0176879	2.82944
ENSG00000197249	SERPINA1	EX211653	14	94388560	94388589	-	chr14:94388560-94388589	LuminalAvsNormal	0.0177417	-1.89502
ENSG00000111670	GNPTAB	EX258778	12	101756215	101756566	-	chr12:101756215-101756566	LuminalAvsNormal	0.0177512	1.86037
ENSG00000107404	DVL1	EX397147	1	1337018	1337055	-	chr1:1337018-1337055	LuminalAvsNormal	0.0178564	2.76589
ENSG00000123349	PFDN5	EX207718	12	53296244	53296275	+	chr12:53296244-53296275	LuminalAvsNormal	0.0178647	-4.32537
ENSG00000104365	IKBKB	EX199203	8	42308901	42308932	+	chr8:42308901-42308932	LuminalAvsNormal	0.0178979	0.27127
ENSG00000139910	NOVA1	EX427559	14	26470118	26470490	-	chr14:26470118-26470490	LuminalAvsNormal	0.017905	1.30815
ENSG00000123143	PKN1	EX173739	19	14469341	14469988	+	chr19:14469341-14469988	LuminalAvsNormal	0.0179096	2.78244
ENSG00000147996	CBWD5	EX344308	9	65707013	65707152	+	chr9:65707013-65707152	LuminalAvsNormal	0.0179242	4.63556
ENSG00000011304	PTBP1	EX416489	19	805513	805569	+	chr19:805513-805569	LuminalAvsNormal	0.0179372	3.52259
ENSG00000118418	HMGN3	EX243687	6	79202063	79202155	-	chr6:79202063-79202155	LuminalAvsNormal	0.0179672	0.673128
ENSG00000104388	RAB2A	EX249509	8	60558408	60558923	+	chr8:60558408-60558923	LuminalAvsNormal	0.0179953	4.13222
ENSG00000198131	ZNF544	EX224985	19	58247282	58247328	+	chr19:58247282-58247328	LuminalAvsNormal	0.0180165	0.649222
ENSG00000108825	PTGES3L-AARSD1	EX391844	17	42953724	42953778	-	chr17:42953724-42953778	LuminalAvsNormal	0.0180487	1.5264
ENSG00000104368	PLAT	EX379348	8	42188934	42189071	-	chr8:42188934-42189071	LuminalAvsNormal	0.018061	1.86346
ENSG00000095787	WAC	EX452943	10	28595733	28595956	+	chr10:28595733-28595956	LuminalAvsNormal	0.018111	3.46242
ENSG00000230189	AC008267.2	EX496162	7	66476259	66476327	-	chr7:66476259-66476327	LuminalAvsNormal	0.0181112	3.71707
ENSG00000164241	C5orf63	EX191853	5	127056397	127056506	-	chr5:127056397-127056506	LuminalAvsNormal	0.0181268	2.32526
ENSG00000136908	DPM2	EX381111	9	127937434	127937523	-	chr9:127937434-127937523	LuminalAvsNormal	0.0181454	0.777474
ENSG00000139793	MBNL2	EX411757	13	97347041	97347067	+	chr13:97347041-97347067	LuminalAvsNormal	0.0181496	1.98842
ENSG00000085733	CTTN	EX304027	11	70420125	70420510	+	chr11:70420125-70420510	LuminalAvsNormal	0.0182188	1.5846
ENSG00000124193	SRSF6	EX272142	20	43459153	43459420	+	chr20:43459153-43459420	LuminalAvsNormal	0.0182325	3.73186
ENSG00000026508	CD44	EX346412	11	35206115	35206243	+	chr11:35206115-35206243	LuminalAvsNormal	0.0182406	-1.32014
ENSG00000111799	COL12A1	EX446320	6	75165507	75165779	-	chr6:75165507-75165779	LuminalAvsNormal	0.0182761	6.76344
ENSG00000104365	IKBKB	EX199168	8	42316210	42316339	+	chr8:42316210-42316339	LuminalAvsNormal	0.0183389	1.92752
ENSG00000080822	CLDND1	EX333801	3	98516774	98516879	-	chr3:98516774-98516879	LuminalAvsNormal	0.0183904	-0.69863
ENSG00000171307	ZDHHC16	EX410225	10	97453530	97453663	+	chr10:97453530-97453663	LuminalAvsNormal	0.0183933	4.65841
ENSG00000261824	LINC00662	EX504676	19	27730273	27732447	-	chr19:27730273-27732447	LuminalAvsNormal	0.0183986	5.98182
ENSG00000087470	DNM1L	EX384958	12	32713247	32713371	+	chr12:32713247-32713371	LuminalAvsNormal	0.0184083	2.31127
ENSG00000155313	USP25	EX324652	21	15777904	15778027	+	chr21:15777904-15778027	LuminalAvsNormal	0.0184189	2.15146
ENSG00000185624	P4HB	EX270478	17	81846947	81847072	-	chr17:81846947-81847072	LuminalAvsNormal	0.0184191	1.58307
ENSG00000090060	PAPOLA	EX387953	14	96547797	96547918	+	chr14:96547797-96547918	LuminalAvsNormal	0.0184875	9.53709
ENSG00000118418	HMGN3	EX243683	6	79202276	79202389	-	chr6:79202276-79202389	LuminalAvsNormal	0.0185325	2.87894
ENSG00000143774	GUK1	EX328689	1	228141132	228141288	+	chr1:228141132-228141288	LuminalAvsNormal	0.0185996	1.14825
ENSG00000077254	USP33	EX228361	1	77745421	77745462	-	chr1:77745421-77745462	LuminalAvsNormal	0.0186044	5.87559
ENSG00000198563	DDX39B	EX193290	6	31538763	31538939	-	chr6:31538763-31538939	LuminalAvsNormal	0.0186106	2.10086
ENSG00000188612	SUMO2	EX123166	17	75174752	75174823	-	chr17:75174752-75174823	LuminalAvsNormal	0.0186643	3.04075
ENSG00000181929	PRKAG1	EX112640	12	49008426	49008599	-	chr12:49008426-49008599	LuminalAvsNormal	0.0187126	6.99146
ENSG00000134258	VTCN1	EX327245	1	117153091	117153369	-	chr1:117153091-117153369	LuminalAvsNormal	0.0187436	-0.409392
ENSG00000105176	URI1	EX394852	19	29971193	29971227	+	chr19:29971193-29971227	LuminalAvsNormal	0.0187449	4.29081
ENSG00000125648	SLC25A23	EX273307	19	6441979	6442159	-	chr19:6441979-6442159	LuminalAvsNormal	0.0187723	3.1349
ENSG00000110330	BIRC2	EX536550	11	102377496	102377597	+	chr11:102377496-102377597	LuminalAvsNormal	0.0187921	1.17753
ENSG00000132676	DAP3	EX280743	1	155725927	155726019	+	chr1:155725927-155726019	LuminalAvsNormal	0.0187977	1.71597
ENSG00000106070	GRB10	EX376725	7	50727793	50727890	-	chr7:50727793-50727890	LuminalAvsNormal	0.0188115	0.0453977
ENSG00000118197	DDX59	EX180931	1	200650425	200650652	-	chr1:200650425-200650652	LuminalAvsNormal	0.0188289	3.614
ENSG00000197622	CDC42SE1	EX131947	1	151056656	151056786	-	chr1:151056656-151056786	LuminalAvsNormal	0.0188686	3.56461
ENSG00000167106	FAM102A	EX107879	9	127953805	127953925	-	chr9:127953805-127953925	LuminalAvsNormal	0.0189317	1.58305
ENSG00000075292	ZNF638	EX400192	2	71348753	71349545	+	chr2:71348753-71349545	LuminalAvsNormal	0.0189401	0.284479
ENSG00000184867	ARMCX2	EX197922	X	101658461	101658569	-	chrX:101658461-101658569	LuminalAvsNormal	0.0189704	0.685036
ENSG00000268043	NBPF12	EX506858	1	146982928	146983091	+	chr1:146982928-146983091	LuminalAvsNormal	0.0189843	2.46653
ENSG00000176014	TUBB6	EX170834	18	12337113	12337225	+	chr18:12337113-12337225	LuminalAvsNormal	0.0190264	1.28456
ENSG00000071082	RPL31	EX58179	2	101006350	101007267	+	chr2:101006350-101007267	LuminalAvsNormal	0.0190271	-0.272335
ENSG00000224597	SVIL-AS1	EX559765	10	29420491	29420750	+	chr10:29420491-29420750	LuminalAvsNormal	0.0190433	-1.25715
ENSG00000096746	HNRNPH3	EX383825	10	68337858	68337996	+	chr10:68337858-68337996	LuminalAvsNormal	0.0190656	0.429973
ENSG00000224597	SVIL-AS1	EX559778	10	29420491	29420748	+	chr10:29420491-29420748	LuminalAvsNormal	0.0190804	-1.26191
ENSG00000132716	DCAF8	EX398941	1	160261285	160261350	-	chr1:160261285-160261350	LuminalAvsNormal	0.0190878	-1.13657
ENSG00000134283	PPHLN1	EX384976	12	42351885	42352049	+	chr12:42351885-42352049	LuminalAvsNormal	0.0191515	3.97273
ENSG00000167986	DDB1	EX203064	11	61311989	61312084	-	chr11:61311989-61312084	LuminalAvsNormal	0.0191573	0.861404
ENSG00000234741	GAS5	EX507170	1	173864675	173864901	-	chr1:173864675-173864901	LuminalAvsNormal	0.0191608	-4.25384
ENSG00000143436	MRPL9	EX55921	1	151761451	151761552	-	chr1:151761451-151761552	LuminalAvsNormal	0.0191898	4.108
ENSG00000166579	NDEL1	EX316124	17	8448550	8448686	+	chr17:8448550-8448686	LuminalAvsNormal	0.019192	2.01003
ENSG00000008294	SPAG9	EX449847	17	50990450	50990668	-	chr17:50990450-50990668	LuminalAvsNormal	0.0192182	1.0869
ENSG00000166435	XRRA1	EX304227	11	74906239	74906352	-	chr11:74906239-74906352	LuminalAvsNormal	0.0192477	0.0941257
ENSG00000204227	RING1	EX466970	6	33209915	33210130	+	chr6:33209915-33210130	LuminalAvsNormal	0.0192661	0.857943
ENSG00000173436	MINOS1	EX177883	1	19600787	19601304	+	chr1:19600787-19601304	LuminalAvsNormal	0.0192772	0.322038
ENSG00000121774	KHDRBS1	EX365964	1	32031524	32031640	+	chr1:32031524-32031640	LuminalAvsNormal	0.0192787	4.84492
ENSG00000104312	RIPK2	EX514656	8	89762829	89762858	+	chr8:89762829-89762858	LuminalAvsNormal	0.0192831	2.72768
ENSG00000166004	CEP295	EX253949	11	93702776	93702919	+	chr11:93702776-93702919	LuminalAvsNormal	0.0193766	3.77866
ENSG00000234741	GAS5	EX507168	1	173864675	173864905	-	chr1:173864675-173864905	LuminalAvsNormal	0.0193974	-4.26549
ENSG00000135535	CD164	EX293638	6	109370411	109370467	-	chr6:109370411-109370467	LuminalAvsNormal	0.0194103	4.02645
ENSG00000197362	ZNF786	EX246975	7	149080591	149080717	-	chr7:149080591-149080717	LuminalAvsNormal	0.019421	1.74792
ENSG00000223482	NUTM2A-AS1	EX517352	10	87244132	87245855	-	chr10:87244132-87245855	LuminalAvsNormal	0.0194327	2.86582
ENSG00000136932	TRMO	EX200938	9	97916164	97916338	-	chr9:97916164-97916338	LuminalAvsNormal	0.0194388	2.43035
ENSG00000074410	CA12	EX213090	15	63346530	63346709	-	chr15:63346530-63346709	LuminalAvsNormal	0.0194483	14.5224
ENSG00000176915	ANKLE2	EX259646	12	132730233	132730270	-	chr12:132730233-132730270	LuminalAvsNormal	0.0194522	6.08696
ENSG00000050393	MCUR1	EX100138	6	13801288	13801389	-	chr6:13801288-13801389	LuminalAvsNormal	0.0195102	0.296658
ENSG00000164062	APEH	EX138169	3	49675183	49675309	+	chr3:49675183-49675309	LuminalAvsNormal	0.0195216	-3.37566
ENSG00000174456	C12orf76	EX209027	12	110044420	110044533	-	chr12:110044420-110044533	LuminalAvsNormal	0.0195264	2.70222
ENSG00000148154	UGCG	EX557462	9	111931271	111931357	+	chr9:111931271-111931357	LuminalAvsNormal	0.019534	4.82103
ENSG00000146701	MDH2	EX102996	7	76060373	76060498	+	chr7:76060373-76060498	LuminalAvsNormal	0.0195505	2.41913
ENSG00000108953	YWHAE	EX357012	17	1361930	1362008	-	chr17:1361930-1362008	LuminalAvsNormal	0.0195621	3.4977
ENSG00000176890	TYMS	EX318833	18	669072	669464	+	chr18:669072-669464	LuminalAvsNormal	0.0196026	3.13271
ENSG00000173227	SYT12	EX203673	11	67023345	67023460	+	chr11:67023345-67023460	LuminalAvsNormal	0.0196028	2.31124
ENSG00000173227	SYT12	EX203675	11	67023386	67023460	+	chr11:67023386-67023460	LuminalAvsNormal	0.0196137	2.30574
ENSG00000151552	QDPR	EX96649	4	17492232	17492508	-	chr4:17492232-17492508	LuminalAvsNormal	0.0196528	2.43581
ENSG00000141367	CLTC	EX122528	17	59661443	59661643	+	chr17:59661443-59661643	LuminalAvsNormal	0.0197252	2.1268
ENSG00000008382	MPND	EX320833	19	4358083	4358172	+	chr19:4358083-4358172	LuminalAvsNormal	0.0197444	-1.22663
ENSG00000075790	BCAP29	EX67802	7	107621630	107621953	+	chr7:107621630-107621953	LuminalAvsNormal	0.0197486	6.21311
ENSG00000168970	JMJD7-PLA2G4B	EX456061	15	41837068	41837374	+	chr15:41837068-41837374	LuminalAvsNormal	0.0197531	1.39377
ENSG00000142082	SIRT3	EX251875	11	230603	230706	-	chr11:230603-230706	LuminalAvsNormal	0.0198015	3.5503
ENSG00000242086	LINC00969	EX529154	3	195689375	195689438	+	chr3:195689375-195689438	LuminalAvsNormal	0.0198294	-1.161
ENSG00000160392	C19orf47	EX223693	19	40332522	40332643	-	chr19:40332522-40332643	LuminalAvsNormal	0.0198463	3.32303
ENSG00000119335	SET	EX345205	9	128693638	128693808	+	chr9:128693638-128693808	LuminalAvsNormal	0.0198614	2.76087
ENSG00000197965	MPZL1	EX90123	1	167773236	167773368	+	chr1:167773236-167773368	LuminalAvsNormal	0.0198642	3.7465
ENSG00000143537	ADAM15	EX179957	1	155053417	155053493	+	chr1:155053417-155053493	LuminalAvsNormal	0.019902	0.405586
ENSG00000123933	MXD4	EX288591	4	2255143	2255294	-	chr4:2255143-2255294	LuminalAvsNormal	0.0199064	3.30176
ENSG00000251141	MRPS30-DT	EX477701	5	44777066	44777328	-	chr5:44777066-44777328	LuminalAvsNormal	0.01994	6.23047
ENSG00000141556	TBCD	EX449955	17	82909285	82909307	+	chr17:82909285-82909307	LuminalAvsNormal	0.0199481	-3.56238
ENSG00000007341	ST7L	EX398180	1	112616813	112616895	-	chr1:112616813-112616895	LuminalAvsNormal	0.0199788	2.0236
ENSG00000184979	USP18	EX570819	22	18173150	18173281	+	chr22:18173150-18173281	LuminalAvsNormal	0.0199845	-0.198406
ENSG00000214078	CPNE1	EX171998	20	35658930	35658982	-	chr20:35658930-35658982	LuminalAvsNormal	0.0200108	3.78861
ENSG00000101363	MANBAL	EX172138	20	37298763	37298879	+	chr20:37298763-37298879	LuminalAvsNormal	0.0200207	-0.981825
ENSG00000007402	CACNA2D2	EX94627	3	50366578	50366625	-	chr3:50366578-50366625	LuminalAvsNormal	0.0200709	3.51984
ENSG00000072518	MARK2	EX447862	11	63904098	63904147	+	chr11:63904098-63904147	LuminalAvsNormal	0.0200824	1.02581
ENSG00000169682	SPNS1	EX389989	16	28977938	28978044	+	chr16:28977938-28978044	LuminalAvsNormal	0.0200838	2.17716
ENSG00000169764	UGP2	EX232210	2	63856306	63856433	+	chr2:63856306-63856433	LuminalAvsNormal	0.0201037	4.40993
ENSG00000123933	MXD4	EX288589	4	2255009	2255294	-	chr4:2255009-2255294	LuminalAvsNormal	0.0201051	3.18829
ENSG00000070731	ST6GALNAC2	EX82782	17	76568713	76568796	-	chr17:76568713-76568796	LuminalAvsNormal	0.02012	3.8504
ENSG00000109790	KLHL5	EX335315	4	39062559	39063035	+	chr4:39062559-39063035	LuminalAvsNormal	0.0201305	4.67124
ENSG00000162736	NCSTN	EX280895	1	160351222	160351236	+	chr1:160351222-160351236	LuminalAvsNormal	0.0201379	1.97722
ENSG00000109790	KLHL5	EX335330	4	39062440	39063035	+	chr4:39062440-39063035	LuminalAvsNormal	0.0201405	4.63486
ENSG00000106348	IMPDH1	EX340866	7	128393722	128393738	-	chr7:128393722-128393738	LuminalAvsNormal	0.0201438	3.32591
ENSG00000196126	HLA-DRB1	EX65682	6	32581557	32581838	-	chr6:32581557-32581838	LuminalAvsNormal	0.0201462	-4.60919
ENSG00000172262	ZNF131	EX98496	5	43161249	43161294	+	chr5:43161249-43161294	LuminalAvsNormal	0.0201583	1.54476
ENSG00000126457	PRMT1	EX454871	19	49680140	49680253	+	chr19:49680140-49680253	LuminalAvsNormal	0.0201681	-3.12986
ENSG00000242086	LINC00969	EX529156	3	195689378	195689438	+	chr3:195689378-195689438	LuminalAvsNormal	0.0201738	-1.1727
ENSG00000175061	LRRC75A-AS1	EX391324	17	16439528	16439703	+	chr17:16439528-16439703	LuminalAvsNormal	0.0201812	3.51085
ENSG00000072858	SIDT1	EX60946	3	113606412	113607114	+	chr3:113606412-113607114	LuminalAvsNormal	0.0202088	7.6039
ENSG00000077942	FBLN1	EX417917	22	45535256	45535337	+	chr22:45535256-45535337	LuminalAvsNormal	0.0202603	1.28854
ENSG00000102103	PQBP1	EX297475	X	48902233	48902384	+	chrX:48902233-48902384	LuminalAvsNormal	0.0202911	1.05891
ENSG00000137073	UBAP2	EX447394	9	33956079	33956146	-	chr9:33956079-33956146	LuminalAvsNormal	0.0203223	5.45856
ENSG00000042429	MED17	EX72871	11	93797535	93797719	+	chr11:93797535-93797719	LuminalAvsNormal	0.0203501	2.08599
ENSG00000277147	LINC00869	EX465279	1	149636489	149636716	+	chr1:149636489-149636716	LuminalAvsNormal	0.0203515	-0.358475
ENSG00000114867	EIF4G1	EX445454	3	184316132	184316218	+	chr3:184316132-184316218	LuminalAvsNormal	0.0203712	-3.15651
ENSG00000143624	INTS3	EX179889	1	153761020	153761109	+	chr1:153761020-153761109	LuminalAvsNormal	0.0203952	2.75975
ENSG00000174307	PHLDA3	EX491449	1	201467486	201467583	-	chr1:201467486-201467583	LuminalAvsNormal	0.0203977	3.90397
ENSG00000213928	IRF9	EX539204	14	24163612	24163959	+	chr14:24163612-24163959	LuminalAvsNormal	0.0204825	0.261506
ENSG00000130723	PRRC2B	EX381291	9	131446505	131446642	+	chr9:131446505-131446642	LuminalAvsNormal	0.0204829	6.08956
ENSG00000147996	CBWD5	EX344285	9	65708902	65708958	+	chr9:65708902-65708958	LuminalAvsNormal	0.0204835	4.52955
ENSG00000111799	COL12A1	EX446322	6	75155662	75155854	-	chr6:75155662-75155854	LuminalAvsNormal	0.0205388	7.10188
ENSG00000105402	NAPA	EX523761	19	47500633	47500749	-	chr19:47500633-47500749	LuminalAvsNormal	0.0205546	4.56006
ENSG00000198830	HMGN2	EX54616	1	26474572	26474667	+	chr1:26474572-26474667	LuminalAvsNormal	0.0206157	-0.866774
ENSG00000125991	ERGIC3	EX416157	20	35557425	35557450	+	chr20:35557425-35557450	LuminalAvsNormal	0.0206191	-0.215851
ENSG00000020256	ZFP64	EX429782	20	52165864	52166025	-	chr20:52165864-52166025	LuminalAvsNormal	0.0206222	3.46801
ENSG00000008294	SPAG9	EX449837	17	51007269	51007326	-	chr17:51007269-51007326	LuminalAvsNormal	0.0206334	1.07096
ENSG00000187522	HSPA14	EX254979	10	14842110	14842310	+	chr10:14842110-14842310	LuminalAvsNormal	0.0206431	0.865791
ENSG00000149357	LAMTOR1	EX558942	11	72098289	72098415	-	chr11:72098289-72098415	LuminalAvsNormal	0.0206471	0.626273
ENSG00000112851	ERBIN	EX240563	5	66068877	66069020	+	chr5:66068877-66069020	LuminalAvsNormal	0.0207045	4.77018
ENSG00000160087	UBE2J2	EX444103	1	1272853	1273471	-	chr1:1272853-1273471	LuminalAvsNormal	0.0207094	-3.27188
ENSG00000043514	TRIT1	EX278889	1	39852731	39852876	-	chr1:39852731-39852876	LuminalAvsNormal	0.0207439	2.92227
ENSG00000117868	ESYT2	EX296852	7	158749649	158749723	-	chr7:158749649-158749723	LuminalAvsNormal	0.0207476	5.49311
ENSG00000143379	SETDB1	EX131888	1	150942852	150943053	+	chr1:150942852-150943053	LuminalAvsNormal	0.0208007	1.78206
ENSG00000038427	VCAN	EX291341	5	83537007	83542268	+	chr5:83537007-83542268	LuminalAvsNormal	0.0208165	5.72368
ENSG00000179832	MROH1	EX380098	8	144161025	144161089	+	chr8:144161025-144161089	LuminalAvsNormal	0.020818	2.78769
ENSG00000082212	ME2	EX124161	18	50916168	50916243	+	chr18:50916168-50916243	LuminalAvsNormal	0.020833	1.34052
ENSG00000277147	LINC00869	EX465281	1	149636544	149636716	+	chr1:149636544-149636716	LuminalAvsNormal	0.0208749	-0.376138
ENSG00000105197	TIMM50	EX85204	19	39486187	39486291	+	chr19:39486187-39486291	LuminalAvsNormal	0.0208814	1.41026
ENSG00000095059	DHPS	EX321331	19	12677108	12677211	-	chr19:12677108-12677211	LuminalAvsNormal	0.0208906	1.19707
ENSG00000139278	GLIPR1	EX561483	12	75495577	75495662	+	chr12:75495577-75495662	LuminalAvsNormal	0.0209383	3.70677
ENSG00000223482	NUTM2A-AS1	EX517358	10	87319856	87320199	-	chr10:87319856-87320199	LuminalAvsNormal	0.0209431	2.19002
ENSG00000165629	ATP5C1	EX426259	10	7799772	7799915	+	chr10:7799772-7799915	LuminalAvsNormal	0.0209458	2.41161
ENSG00000226124	FTCDNL1	EX492738	2	199844380	199844532	-	chr2:199844380-199844532	LuminalAvsNormal	0.0209811	-1.05003
ENSG00000186868	MAPT	EX317261	17	45971859	45971945	+	chr17:45971859-45971945	LuminalAvsNormal	0.0210151	3.87454
ENSG00000130402	ACTN4	EX127209	19	38709395	38709476	+	chr19:38709395-38709476	LuminalAvsNormal	0.0210519	3.21639
ENSG00000102879	CORO1A	EX314355	16	30187942	30188087	+	chr16:30187942-30188087	LuminalAvsNormal	0.0210588	-1.15462
ENSG00000206053	JPT2	EX164976	16	1691843	1692469	+	chr16:1691843-1692469	LuminalAvsNormal	0.0210694	2.00578
ENSG00000066777	ARFGEF1	EX534139	8	67175487	67175572	-	chr8:67175487-67175572	LuminalAvsNormal	0.0210875	1.50272
ENSG00000109790	KLHL5	EX335333	4	39062940	39063035	+	chr4:39062940-39063035	LuminalAvsNormal	0.0211587	3.76265
ENSG00000148399	DPH7	EX152626	9	137564893	137564958	-	chr9:137564893-137564958	LuminalAvsNormal	0.0211797	-0.0986673
ENSG00000137200	CMTR1	EX145487	6	37461970	37462102	+	chr6:37461970-37462102	LuminalAvsNormal	0.0211847	1.38605
ENSG00000123836	PFKFB2	EX230140	1	207053275	207053366	+	chr1:207053275-207053366	LuminalAvsNormal	0.021187	3.09191
ENSG00000123836	PFKFB2	EX230143	1	207053283	207053366	+	chr1:207053283-207053366	LuminalAvsNormal	0.0211878	3.09166
ENSG00000117054	ACADM	EX179372	1	75745806	75745914	+	chr1:75745806-75745914	LuminalAvsNormal	0.0212782	0.677236
ENSG00000123836	PFKFB2	EX230138	1	207053260	207053366	+	chr1:207053260-207053366	LuminalAvsNormal	0.021294	3.06121
ENSG00000070756	PABPC1	EX249634	8	100706887	100706997	-	chr8:100706887-100706997	LuminalAvsNormal	0.0214033	2.33338
ENSG00000166575	TMEM135	EX347250	11	87157341	87157406	+	chr11:87157341-87157406	LuminalAvsNormal	0.0214061	9.86568
ENSG00000175110	MRPS22	EX95481	3	139356919	139357223	+	chr3:139356919-139357223	LuminalAvsNormal	0.021408	7.541
ENSG00000112365	ZBTB24	EX467061	6	109476763	109476930	-	chr6:109476763-109476930	LuminalAvsNormal	0.0214508	1.24966
ENSG00000136521	NDUFB5	EX140179	3	179618415	179618521	+	chr3:179618415-179618521	LuminalAvsNormal	0.0214724	2.10356
ENSG00000213903	LTB4R	EX539236	14	24313311	24315020	+	chr14:24313311-24315020	LuminalAvsNormal	0.0214829	1.75098
ENSG00000168488	ATXN2L	EX414077	16	28836326	28836490	+	chr16:28836326-28836490	LuminalAvsNormal	0.0214857	-6.23439
ENSG00000184867	ARMCX2	EX197926	X	101658461	101658525	-	chrX:101658461-101658525	LuminalAvsNormal	0.0215118	0.543987
ENSG00000134575	ACP2	EX558308	11	47245305	47245394	-	chr11:47245305-47245394	LuminalAvsNormal	0.0215178	3.5022
ENSG00000138400	MDH1B	EX136762	2	206760901	206761013	-	chr2:206760901-206761013	LuminalAvsNormal	0.0215373	6.16114
ENSG00000206195	DUXAP8	EX86598	22	15790661	15790798	+	chr22:15790661-15790798	LuminalAvsNormal	0.0215685	-2.08321
ENSG00000117859	OSBPL9	EX397720	1	51669434	51669512	+	chr1:51669434-51669512	LuminalAvsNormal	0.02158	3.34172
ENSG00000149823	VPS51	EX516125	11	65096998	65097158	+	chr11:65096998-65097158	LuminalAvsNormal	0.021593	2.86816
ENSG00000103148	NPRL3	EX313514	16	124937	125073	-	chr16:124937-125073	LuminalAvsNormal	0.0216527	1.42522
ENSG00000084234	APLP2	EX347684	11	130121614	130121810	+	chr11:130121614-130121810	LuminalAvsNormal	0.0216582	1.53477
ENSG00000086848	ALG9	EX254183	11	111865181	111865251	-	chr11:111865181-111865251	LuminalAvsNormal	0.0217458	-1.57342
ENSG00000137074	APTX	EX407747	9	32984631	32984857	-	chr9:32984631-32984857	LuminalAvsNormal	0.0217539	0.552783
ENSG00000077454	LRCH4	EX296032	7	100574709	100575304	-	chr7:100574709-100575304	LuminalAvsNormal	0.0217551	0.338992
ENSG00000119688	ABCD4	EX448791	14	74293154	74293248	-	chr14:74293154-74293248	LuminalAvsNormal	0.021858	2.85832
ENSG00000013583	HEBP1	EX537875	12	12979464	12979795	-	chr12:12979464-12979795	LuminalAvsNormal	0.0218811	2.7747
ENSG00000132952	USPL1	EX114706	13	30621073	30621239	+	chr13:30621073-30621239	LuminalAvsNormal	0.0219342	2.03498
ENSG00000183684	ALYREF	EX521991	17	81888901	81888989	-	chr17:81888901-81888989	LuminalAvsNormal	0.0219783	0.918295
ENSG00000106070	GRB10	EX376711	7	50732272	50732368	-	chr7:50732272-50732368	LuminalAvsNormal	0.021983	0.567873
ENSG00000156787	TBC1D31	EX343477	8	123142262	123142456	+	chr8:123142262-123142456	LuminalAvsNormal	0.0219952	0.974363
ENSG00000132199	ENOSF1	EX415702	18	677345	677444	-	chr18:677345-677444	LuminalAvsNormal	0.0220061	-0.52125
ENSG00000149564	ESAM	EX110889	11	124756541	124756742	-	chr11:124756541-124756742	LuminalAvsNormal	0.0220269	2.8424
ENSG00000125991	ERGIC3	EX416152	20	35557425	35557455	+	chr20:35557425-35557455	LuminalAvsNormal	0.0221457	-0.260843
ENSG00000106245	BUD31	EX554777	7	99410037	99410169	+	chr7:99410037-99410169	LuminalAvsNormal	0.0221475	1.61554
ENSG00000132716	DCAF8	EX398938	1	160261285	160261802	-	chr1:160261285-160261802	LuminalAvsNormal	0.0221839	-1.32128
ENSG00000007541	PIGQ	EX354450	16	581199	581341	+	chr16:581199-581341	LuminalAvsNormal	0.0222153	0.613496
ENSG00000108961	RANGRF	EX217243	17	8289503	8289588	+	chr17:8289503-8289588	LuminalAvsNormal	0.0222655	1.99731
ENSG00000015479	MATR3	EX373800	5	139315697	139315738	+	chr5:139315697-139315738	LuminalAvsNormal	0.0222988	0.275582
ENSG00000150403	TMCO3	EX386843	13	113547149	113547379	+	chr13:113547149-113547379	LuminalAvsNormal	0.0222993	1.60153
ENSG00000239306	RBM14	EX468664	11	66619045	66619504	+	chr11:66619045-66619504	LuminalAvsNormal	0.0223169	0.81947
ENSG00000077454	LRCH4	EX296020	7	100574660	100575304	-	chr7:100574660-100575304	LuminalAvsNormal	0.0223293	0.247173
ENSG00000119787	ATL2	EX182261	2	38318535	38318639	-	chr2:38318535-38318639	LuminalAvsNormal	0.0223424	-0.463023
ENSG00000132676	DAP3	EX280775	1	155725927	155726120	+	chr1:155725927-155726120	LuminalAvsNormal	0.0223868	1.62466
ENSG00000166689	PLEKHA7	EX302730	11	16780942	16781052	-	chr11:16780942-16781052	LuminalAvsNormal	0.0223905	2.1774
ENSG00000134490	TMEM241	EX220045	18	23331030	23331259	-	chr18:23331030-23331259	LuminalAvsNormal	0.0224128	2.2256
ENSG00000157379	DHRS1	EX210532	14	24296738	24296881	-	chr14:24296738-24296881	LuminalAvsNormal	0.0224798	-1.13327
ENSG00000168970	JMJD7-PLA2G4B	EX456060	15	41836785	41836940	+	chr15:41836785-41836940	LuminalAvsNormal	0.0225582	0.987877
ENSG00000122390	NAA60	EX389518	16	3482502	3482598	+	chr16:3482502-3482598	LuminalAvsNormal	0.0225755	4.28682
ENSG00000140612	SEC11A	EX213894	15	84680713	84680832	-	chr15:84680713-84680832	LuminalAvsNormal	0.0226105	7.31176
ENSG00000137936	BCAR3	EX326931	1	93584972	93585082	-	chr1:93584972-93585082	LuminalAvsNormal	0.0226141	3.7785
ENSG00000168067	MAP4K2	EX109430	11	64800900	64801031	-	chr11:64800900-64801031	LuminalAvsNormal	0.0226506	1.71859
ENSG00000148985	PGAP2	EX425787	11	3817353	3817535	+	chr11:3817353-3817535	LuminalAvsNormal	0.0226827	1.16963
ENSG00000205758	CRYZL1	EX129345	21	33594643	33595614	-	chr21:33594643-33595614	LuminalAvsNormal	0.0226912	-0.531779
ENSG00000204463	BAG6	EX145127	6	31648911	31648964	-	chr6:31648911-31648964	LuminalAvsNormal	0.0227075	2.59101
ENSG00000109572	CLCN3	EX190235	4	169717792	169717867	+	chr4:169717792-169717867	LuminalAvsNormal	0.0227198	0.98977
ENSG00000074416	MGLL	EX187893	3	127715474	127715930	-	chr3:127715474-127715930	LuminalAvsNormal	0.022721	1.82393
ENSG00000123349	PFDN5	EX207751	12	53297613	53297924	+	chr12:53297613-53297924	LuminalAvsNormal	0.0227781	1.15508
ENSG00000122390	NAA60	EX389584	16	3476176	3476337	+	chr16:3476176-3476337	LuminalAvsNormal	0.0227864	1.66993
ENSG00000070269	TMEM260	EX210882	14	56617183	56617297	+	chr14:56617183-56617297	LuminalAvsNormal	0.0228133	5.77445
ENSG00000099889	ARVCF	EX225154	22	19971216	19971335	-	chr22:19971216-19971335	LuminalAvsNormal	0.0228425	0.705364
ENSG00000263956	NBPF11	EX491061	1	148124899	148125001	-	chr1:148124899-148125001	LuminalAvsNormal	0.022893	1.47487
ENSG00000112584	FAM120B	EX194943	6	170330449	170330550	+	chr6:170330449-170330550	LuminalAvsNormal	0.0229278	1.08811
ENSG00000204778	CBWD4P	EX468169	9	65288403	65288532	-	chr9:65288403-65288532	LuminalAvsNormal	0.0229344	-0.667212
ENSG00000244682	FCGR2C	EX507098	1	161599630	161599792	+	chr1:161599630-161599792	LuminalAvsNormal	0.0229556	-1.63539
ENSG00000232956	SNHG15	EX532575	7	44986021	44986097	-	chr7:44986021-44986097	LuminalAvsNormal	0.0229661	-5.72949
ENSG00000159023	EPB41	EX418825	1	29058589	29058645	+	chr1:29058589-29058645	LuminalAvsNormal	0.0230065	3.94965
ENSG00000123836	PFKFB2	EX230145	1	207053311	207053366	+	chr1:207053311-207053366	LuminalAvsNormal	0.0230101	2.73524
ENSG00000140939	NOL3	EX266149	16	67171152	67171457	+	chr16:67171152-67171457	LuminalAvsNormal	0.0230111	0.278067
ENSG00000164062	APEH	EX138172	3	49676056	49676219	+	chr3:49676056-49676219	LuminalAvsNormal	0.0230364	-0.715899
ENSG00000145016	RUBCN	EX238009	3	197717977	197718130	-	chr3:197717977-197718130	LuminalAvsNormal	0.0230443	1.63566
ENSG00000114650	SCAP	EX402257	3	47427157	47427262	-	chr3:47427157-47427262	LuminalAvsNormal	0.0230546	2.00381
ENSG00000271425	NBPF10	EX490944	1	146136353	146136455	-	chr1:146136353-146136455	LuminalAvsNormal	0.0230791	5.17389
ENSG00000179583	CIITA	EX413829	16	10878969	10879042	+	chr16:10878969-10879042	LuminalAvsNormal	0.0231191	-3.29022
ENSG00000081803	CADPS2	EX296232	7	122386295	122386309	-	chr7:122386295-122386309	LuminalAvsNormal	0.0231535	2.31499
ENSG00000237094	AL732372.2	EX87446	1	497240	497299	-	chr1:497240-497299	LuminalAvsNormal	0.0231755	2.76196
ENSG00000026508	CD44	EX346420	11	35205715	35206243	+	chr11:35205715-35206243	LuminalAvsNormal	0.0232005	-1.51392
ENSG00000157326	DHRS4	EX412122	14	23965932	23965983	+	chr14:23965932-23965983	LuminalAvsNormal	0.0232065	1.30501
ENSG00000178307	TMEM11	EX566169	17	21210936	21211227	-	chr17:21210936-21211227	LuminalAvsNormal	0.0232122	2.52938
ENSG00000241878	PISD	EX86918	22	31625822	31626016	-	chr22:31625822-31626016	LuminalAvsNormal	0.0232291	-3.48984
ENSG00000211455	STK38L	EX518111	12	27308339	27308461	+	chr12:27308339-27308461	LuminalAvsNormal	0.0232294	7.9513
ENSG00000164125	FAM198B	EX290060	4	158172339	158172736	-	chr4:158172339-158172736	LuminalAvsNormal	0.0232327	8.27849
ENSG00000166579	NDEL1	EX316151	17	8461137	8461384	+	chr17:8461137-8461384	LuminalAvsNormal	0.0232387	2.79431
ENSG00000140931	CMTM3	EX428730	16	66609435	66609530	+	chr16:66609435-66609530	LuminalAvsNormal	0.0232409	3.20752
ENSG00000062598	ELMO2	EX393775	20	46393529	46393601	-	chr20:46393529-46393601	LuminalAvsNormal	0.0232663	3.10023
ENSG00000085733	CTTN	EX304031	11	70420386	70420510	+	chr11:70420386-70420510	LuminalAvsNormal	0.0232933	1.29805
ENSG00000143569	UBAP2L	EX398478	1	154253900	154254089	+	chr1:154253900-154254089	LuminalAvsNormal	0.0233199	1.12243
ENSG00000111801	BTN3A3	EX292772	6	26443570	26443659	+	chr6:26443570-26443659	LuminalAvsNormal	0.0233713	-2.60028
ENSG00000129353	SLC44A2	EX273589	19	10638023	10638093	+	chr19:10638023-10638093	LuminalAvsNormal	0.0234022	5.59682
ENSG00000114062	UBE3A	EX413073	15	25407067	25407262	-	chr15:25407067-25407262	LuminalAvsNormal	0.023435	2.05493
ENSG00000117153	KLHL12	EX281586	1	202893239	202893425	-	chr1:202893239-202893425	LuminalAvsNormal	0.0234357	7.09959
ENSG00000114867	EIF4G1	EX445487	3	184316072	184316218	+	chr3:184316072-184316218	LuminalAvsNormal	0.0234581	-3.57192
ENSG00000103510	KAT8	EX428663	16	31127272	31127353	+	chr16:31127272-31127353	LuminalAvsNormal	0.0235089	1.37237
ENSG00000196504	PRPF40A	EX284211	2	152681226	152681336	-	chr2:152681226-152681336	LuminalAvsNormal	0.0235192	5.65796
ENSG00000088367	EPB41L1	EX454602	20	36121722	36121816	+	chr20:36121722-36121816	LuminalAvsNormal	0.0235233	-3.24264
ENSG00000104365	IKBKB	EX199171	8	42318552	42318675	+	chr8:42318552-42318675	LuminalAvsNormal	0.0235274	2.99369
ENSG00000175356	SCUBE2	EX153158	11	9024207	9024413	-	chr11:9024207-9024413	LuminalAvsNormal	0.0235596	4.8474
ENSG00000090060	PAPOLA	EX387958	14	96562819	96562893	+	chr14:96562819-96562893	LuminalAvsNormal	0.0235823	8.03218
ENSG00000196504	PRPF40A	EX284209	2	152693038	152693068	-	chr2:152693038-152693068	LuminalAvsNormal	0.0236364	5.22539
ENSG00000082781	ITGB5	EX95067	3	124819739	124819834	-	chr3:124819739-124819834	LuminalAvsNormal	0.0236471	7.61639
ENSG00000154380	ENAH	EX367834	1	225517196	225517990	-	chr1:225517196-225517990	LuminalAvsNormal	0.0236521	1.37483
ENSG00000198668	CALM1	EX78339	14	90403862	90403968	+	chr14:90403862-90403968	LuminalAvsNormal	0.0236567	4.49673
ENSG00000151552	QDPR	EX96637	4	17492232	17492340	-	chr4:17492232-17492340	LuminalAvsNormal	0.0236872	2.67426
ENSG00000118705	RPN2	EX360973	20	37213760	37213865	+	chr20:37213760-37213865	LuminalAvsNormal	0.0237146	-0.0519407
ENSG00000160325	CACFD1	EX251752	9	133465322	133465447	+	chr9:133465322-133465447	LuminalAvsNormal	0.0237232	2.40332
ENSG00000168958	MFF	EX421147	2	227347226	227347379	+	chr2:227347226-227347379	LuminalAvsNormal	0.0237482	-0.905572
ENSG00000174547	MRPL11	EX203611	11	66436816	66436909	-	chr11:66436816-66436909	LuminalAvsNormal	0.0237796	2.03837
ENSG00000117410	ATP6V0B	EX178633	1	43976590	43976659	+	chr1:43976590-43976659	LuminalAvsNormal	0.0237861	4.70799
ENSG00000131653	TRAF7	EX165173	16	2174251	2174333	+	chr16:2174251-2174333	LuminalAvsNormal	0.0237927	1.72459
ENSG00000055950	MRPL43	EX348830	10	100987090	100987270	-	chr10:100987090-100987270	LuminalAvsNormal	0.0238105	-1.33466
ENSG00000055950	MRPL43	EX348840	10	100987090	100987286	-	chr10:100987090-100987286	LuminalAvsNormal	0.0238105	-1.33466
ENSG00000168958	MFF	EX421175	2	227347226	227347383	+	chr2:227347226-227347383	LuminalAvsNormal	0.0238346	-0.932003
ENSG00000070087	PFN2	EX188227	3	149966316	149966586	-	chr3:149966316-149966586	LuminalAvsNormal	0.0238958	3.17043
ENSG00000072858	SIDT1	EX60917	3	113607041	113607114	+	chr3:113607041-113607114	LuminalAvsNormal	0.0239272	7.30918
ENSG00000141556	TBCD	EX449982	17	82864291	82864427	+	chr17:82864291-82864427	LuminalAvsNormal	0.023987	-6.43092
ENSG00000106868	SUSD1	EX344628	9	112052155	112052349	-	chr9:112052155-112052349	LuminalAvsNormal	0.0240046	0.809746
ENSG00000112640	PPP2R5D	EX243184	6	43008693	43008746	+	chr6:43008693-43008746	LuminalAvsNormal	0.0240438	1.85684
ENSG00000006652	IFRD1	EX196589	7	112452058	112452511	+	chr7:112452058-112452511	LuminalAvsNormal	0.024045	1.73796
ENSG00000003147	ICA1	EX376364	7	8227638	8227851	-	chr7:8227638-8227851	LuminalAvsNormal	0.0240739	5.23566
ENSG00000135845	PIGC	EX547103	1	172399819	172399916	-	chr1:172399819-172399916	LuminalAvsNormal	0.0240787	1.54391
ENSG00000113300	CNOT6	EX99913	5	180553386	180553471	+	chr5:180553386-180553471	LuminalAvsNormal	0.0240825	8.65421
ENSG00000141698	NT5C3B	EX358676	17	41828805	41828952	-	chr17:41828805-41828952	LuminalAvsNormal	0.0241331	1.91795
ENSG00000148985	PGAP2	EX425757	11	3811250	3811424	+	chr11:3811250-3811424	LuminalAvsNormal	0.0241347	1.81169
ENSG00000070087	PFN2	EX188225	3	149966285	149966586	-	chr3:149966285-149966586	LuminalAvsNormal	0.0241458	3.15156
ENSG00000169612	FAM103A1	EX462999	15	82989010	82989188	+	chr15:82989010-82989188	LuminalAvsNormal	0.024158	0.91758
ENSG00000105576	TNPO2	EX321415	19	12722134	12722355	-	chr19:12722134-12722355	LuminalAvsNormal	0.0241761	1.8299
ENSG00000257923	CUX1	EX555057	7	102234052	102234240	+	chr7:102234052-102234240	LuminalAvsNormal	0.0242051	2.42974
ENSG00000141698	NT5C3B	EX358678	17	41828830	41828952	-	chr17:41828830-41828952	LuminalAvsNormal	0.0242559	1.89422
ENSG00000175061	LRRC75A-AS1	EX391281	17	16439581	16439703	+	chr17:16439581-16439703	LuminalAvsNormal	0.024293	3.3838
ENSG00000138614	INTS14	EX263305	15	65607302	65607442	-	chr15:65607302-65607442	LuminalAvsNormal	0.0243111	1.13403
ENSG00000151332	MBIP	EX412215	14	36305089	36305305	-	chr14:36305089-36305305	LuminalAvsNormal	0.0243222	1.66989
ENSG00000170412	GPRC5C	EX359308	17	74448823	74448915	+	chr17:74448823-74448915	LuminalAvsNormal	0.0243401	7.1863
ENSG00000141698	NT5C3B	EX358671	17	41828322	41828952	-	chr17:41828322-41828952	LuminalAvsNormal	0.0244276	1.86299
ENSG00000131368	MRPS25	EX508724	3	15045099	15045243	-	chr3:15045099-15045243	LuminalAvsNormal	0.0244351	0.0275194
ENSG00000136870	ZNF189	EX71152	9	101399395	101399530	+	chr9:101399395-101399530	LuminalAvsNormal	0.0244364	3.22881
ENSG00000155313	USP25	EX324659	21	15824039	15824166	+	chr21:15824039-15824166	LuminalAvsNormal	0.024486	3.73954
ENSG00000125611	CHCHD5	EX284116	2	112584595	112584649	+	chr2:112584595-112584649	LuminalAvsNormal	0.0245041	3.12857
ENSG00000136813	KIAA0368	EX251072	9	111472897	111473000	-	chr9:111472897-111473000	LuminalAvsNormal	0.0245175	1.21804
ENSG00000159216	RUNX1	EX418108	21	34821279	34821696	-	chr21:34821279-34821696	LuminalAvsNormal	0.0245283	2.12705
ENSG00000068745	IP6K2	EX235947	3	48694702	48694824	-	chr3:48694702-48694824	LuminalAvsNormal	0.0246392	4.14513
ENSG00000198900	TOP1	EX488028	20	41113970	41114155	+	chr20:41113970-41114155	LuminalAvsNormal	0.0246497	1.35006
ENSG00000163939	PBRM1	EX402474	3	52682092	52682233	-	chr3:52682092-52682233	LuminalAvsNormal	0.0246938	4.11088
ENSG00000013561	RNF14	EX373873	5	141978303	141978830	+	chr5:141978303-141978830	LuminalAvsNormal	0.0247048	1.85785
ENSG00000010810	FYN	EX375598	6	111699935	111700268	-	chr6:111699935-111700268	LuminalAvsNormal	0.0247459	-2.55701
ENSG00000123349	PFDN5	EX207742	12	53297703	53297924	+	chr12:53297703-53297924	LuminalAvsNormal	0.0247586	1.07903
ENSG00000146701	MDH2	EX102991	7	76048576	76049047	+	chr7:76048576-76049047	LuminalAvsNormal	0.0247642	-0.922402
ENSG00000242086	LINC00969	EX529230	3	195717914	195718196	+	chr3:195717914-195718196	LuminalAvsNormal	0.024766	0.715722
ENSG00000141698	NT5C3B	EX358680	17	41828905	41828952	-	chr17:41828905-41828952	LuminalAvsNormal	0.0247885	1.80345
ENSG00000148842	CNNM2	EX384205	10	103071774	103071839	+	chr10:103071774-103071839	LuminalAvsNormal	0.0247943	2.9909
ENSG00000135540	NHSL1	EX101871	6	138441983	138442114	-	chr6:138441983-138442114	LuminalAvsNormal	0.0248155	2.19527
ENSG00000173715	C11orf80	EX303929	11	66756355	66756505	+	chr11:66756355-66756505	LuminalAvsNormal	0.0248479	2.73704
ENSG00000156515	HK1	EX453158	10	69359897	69360016	+	chr10:69359897-69360016	LuminalAvsNormal	0.0248532	0.199479
ENSG00000138639	ARHGAP24	EX372475	4	85778706	85778965	+	chr4:85778706-85778965	LuminalAvsNormal	0.0248755	2.57179
ENSG00000140157	NIPA2	EX262315	15	22839062	22839174	+	chr15:22839062-22839174	LuminalAvsNormal	0.0248817	-3.00874
ENSG00000125458	NT5C	EX503538	17	75130753	75131048	-	chr17:75130753-75131048	LuminalAvsNormal	0.0249066	1.7172
ENSG00000270629	NBPF14	EX473688	1	148592552	148592766	-	chr1:148592552-148592766	LuminalAvsNormal	0.0249231	4.16478
ENSG00000168066	SF1	EX447892	11	64773430	64773505	-	chr11:64773430-64773505	LuminalAvsNormal	0.0249935	3.64927
ENSG00000047188	YTHDC2	EX291598	5	113526586	113526785	+	chr5:113526586-113526785	LuminalAvsNormal	0.0250119	3.45031
ENSG00000151702	FLI1	EX347660	11	128807180	128807239	+	chr11:128807180-128807239	LuminalAvsNormal	0.0250146	1.6736
ENSG00000169764	UGP2	EX232278	2	63855909	63856433	+	chr2:63855909-63856433	LuminalAvsNormal	0.0250185	3.42936
ENSG00000205758	CRYZL1	EX129347	21	33594662	33595614	-	chr21:33594662-33595614	LuminalAvsNormal	0.0250209	-0.599033
ENSG00000166333	ILK	EX202175	11	6609724	6609815	+	chr11:6609724-6609815	LuminalAvsNormal	0.0250278	3.27953
ENSG00000154930	ACSS1	EX271775	20	25022940	25023092	-	chr20:25022940-25023092	LuminalAvsNormal	0.0250647	-0.389579
ENSG00000129103	SUMF2	EX376778	7	56068482	56068638	+	chr7:56068482-56068638	LuminalAvsNormal	0.0250687	2.08349
ENSG00000112715	VEGFA	EX446254	6	43782011	43782087	+	chr6:43782011-43782087	LuminalAvsNormal	0.0251056	3.84612
ENSG00000108953	YWHAE	EX357008	17	1361902	1362008	-	chr17:1361902-1362008	LuminalAvsNormal	0.025109	2.93504
ENSG00000111799	COL12A1	EX446321	6	75156257	75156523	-	chr6:75156257-75156523	LuminalAvsNormal	0.0251373	6.72802
ENSG00000063241	ISOC2	EX523963	19	55455332	55455845	-	chr19:55455332-55455845	LuminalAvsNormal	0.0251377	2.00422
ENSG00000146872	TLK2	EX392221	17	62553663	62553755	+	chr17:62553663-62553755	LuminalAvsNormal	0.0251383	7.66457
ENSG00000188690	UROS	EX157343	10	125798065	125798145	-	chr10:125798065-125798145	LuminalAvsNormal	0.0251417	3.92703
ENSG00000143774	GUK1	EX328657	1	228141124	228141833	+	chr1:228141124-228141833	LuminalAvsNormal	0.0251643	1.01697
ENSG00000198218	QRICH1	EX60201	3	49093255	49093611	-	chr3:49093255-49093611	LuminalAvsNormal	0.0251951	1.48085
ENSG00000113761	ZNF346	EX99780	5	177044392	177044533	+	chr5:177044392-177044533	LuminalAvsNormal	0.0252301	1.37716
ENSG00000167904	TMEM68	EX249457	8	55745061	55745121	-	chr8:55745061-55745121	LuminalAvsNormal	0.025263	9.28533
ENSG00000070087	PFN2	EX188223	3	149966268	149966586	-	chr3:149966268-149966586	LuminalAvsNormal	0.0252646	3.07462
ENSG00000135446	CDK4	EX350021	12	57751500	57751659	-	chr12:57751500-57751659	LuminalAvsNormal	0.0252917	-9.38066
ENSG00000004478	FKBP4	EX517674	12	2799850	2799940	+	chr12:2799850-2799940	LuminalAvsNormal	0.0253058	1.10633
ENSG00000082515	MRPL22	EX374164	5	154950821	154950938	+	chr5:154950821-154950938	LuminalAvsNormal	0.0253339	2.34486
ENSG00000185624	P4HB	EX270477	17	81847243	81847347	-	chr17:81847243-81847347	LuminalAvsNormal	0.0253503	2.27292
ENSG00000104325	DECR1	EX497420	8	90036841	90036881	+	chr8:90036841-90036881	LuminalAvsNormal	0.0253662	4.73714
ENSG00000136478	TEX2	EX521857	17	64160801	64160933	-	chr17:64160801-64160933	LuminalAvsNormal	0.025367	2.47261
ENSG00000197226	TBC1D9B	EX144487	5	179865254	179865360	-	chr5:179865254-179865360	LuminalAvsNormal	0.025399	2.74857
ENSG00000237094	AL732372.2	EX87448	1	497275	497299	-	chr1:497275-497299	LuminalAvsNormal	0.0254688	2.08774
ENSG00000026508	CD44	EX346348	11	35201671	35201787	+	chr11:35201671-35201787	LuminalAvsNormal	0.0254843	0.689705
ENSG00000101040	ZMYND8	EX429712	20	47349861	47349988	-	chr20:47349861-47349988	LuminalAvsNormal	0.0255527	0.691084
ENSG00000164828	SUN1	EX376151	7	849520	849603	+	chr7:849520-849603	LuminalAvsNormal	0.0255922	-2.25017
ENSG00000257103	LSM14A	EX543741	19	34215124	34215300	+	chr19:34215124-34215300	LuminalAvsNormal	0.0256131	2.15113
ENSG00000134824	FADS2	EX203190	11	61827761	61828597	+	chr11:61827761-61828597	LuminalAvsNormal	0.0256436	-2.88846
ENSG00000141698	NT5C3B	EX358647	17	41828790	41828952	-	chr17:41828790-41828952	LuminalAvsNormal	0.0256545	2.80379
ENSG00000100813	ACIN1	EX260868	14	23089982	23090101	-	chr14:23089982-23090101	LuminalAvsNormal	0.0256714	6.06844
ENSG00000135624	CCT7	EX283612	2	73240437	73240548	+	chr2:73240437-73240548	LuminalAvsNormal	0.0256862	0.997103
ENSG00000143537	ADAM15	EX179961	1	155055790	155055852	+	chr1:155055790-155055852	LuminalAvsNormal	0.0256944	0.469593
ENSG00000104365	IKBKB	EX199210	8	42305187	42305236	+	chr8:42305187-42305236	LuminalAvsNormal	0.0256994	1.92728
ENSG00000172531	PPP1CA	EX253341	11	67401068	67401199	-	chr11:67401068-67401199	LuminalAvsNormal	0.0257188	2.66971
ENSG00000160014	CALM3	EX362983	19	46608482	46608588	+	chr19:46608482-46608588	LuminalAvsNormal	0.0257543	4.80119
ENSG00000164414	SLC35A1	EX339038	6	87506382	87506448	+	chr6:87506382-87506448	LuminalAvsNormal	0.0258284	2.79779
ENSG00000068885	IFT80	EX237619	3	160391546	160391643	-	chr3:160391546-160391643	LuminalAvsNormal	0.0258357	1.90383
ENSG00000137312	FLOT1	EX242759	6	30741662	30741704	-	chr6:30741662-30741704	LuminalAvsNormal	0.0258506	-1.37749
ENSG00000164081	TEX264	EX138412	3	51681461	51684634	+	chr3:51681461-51684634	LuminalAvsNormal	0.025851	0.822014
ENSG00000161813	LARP4	EX453511	12	50412405	50412457	+	chr12:50412405-50412457	LuminalAvsNormal	0.0259047	-1.63653
ENSG00000072849	DERL2	EX81527	17	5480387	5480543	-	chr17:5480387-5480543	LuminalAvsNormal	0.0259452	1.84571
ENSG00000167778	SPRYD3	EX538154	12	53073286	53073471	-	chr12:53073286-53073471	LuminalAvsNormal	0.0259511	-0.869283
ENSG00000078140	UBE2K	EX189108	4	39777682	39777810	+	chr4:39777682-39777810	LuminalAvsNormal	0.0259568	1.13551
ENSG00000272281	TPTE2P2	EX500856	13	52229326	52229431	-	chr13:52229326-52229431	LuminalAvsNormal	0.0259976	1.76334
ENSG00000185716	C16orf52	EX119089	16	22080696	22084643	+	chr16:22080696-22084643	LuminalAvsNormal	0.0260002	1.08657
ENSG00000008294	SPAG9	EX449842	17	50998444	50998617	-	chr17:50998444-50998617	LuminalAvsNormal	0.0260385	0.509351
ENSG00000180964	TCEAL8	EX341804	X	103254605	103254677	-	chrX:103254605-103254677	LuminalAvsNormal	0.0260567	2.04481
ENSG00000105576	TNPO2	EX321445	19	12722134	12722287	-	chr19:12722134-12722287	LuminalAvsNormal	0.0261133	1.77023
ENSG00000231584	FAHD2CP	EX526386	2	96015109	96015325	+	chr2:96015109-96015325	LuminalAvsNormal	0.0261748	3.56481
ENSG00000136280	CCM2	EX295074	7	45064463	45064494	+	chr7:45064463-45064494	LuminalAvsNormal	0.0261948	-0.167664
ENSG00000115648	MLPH	EX185720	2	237540802	237540957	+	chr2:237540802-237540957	LuminalAvsNormal	0.0262028	3.29795
ENSG00000137842	TMEM62	EX501476	15	43138574	43138619	+	chr15:43138574-43138619	LuminalAvsNormal	0.0262558	8.36502
ENSG00000141219	C17orf80	EX318211	17	73242244	73242351	+	chr17:73242244-73242351	LuminalAvsNormal	0.0262573	2.00336
ENSG00000204843	DCTN1	EX135026	2	74366459	74366620	-	chr2:74366459-74366620	LuminalAvsNormal	0.0262797	2.18961
ENSG00000121931	LRIF1	EX279966	1	110951288	110952815	-	chr1:110951288-110952815	LuminalAvsNormal	0.0262979	2.85996
ENSG00000100376	FAM118A	EX129111	22	45329635	45329933	+	chr22:45329635-45329933	LuminalAvsNormal	0.0263332	2.10952
ENSG00000122299	ZC3H7A	EX118868	16	11769031	11769095	-	chr16:11769031-11769095	LuminalAvsNormal	0.0263437	2.68251
ENSG00000134440	NARS	EX124299	18	57621708	57621737	-	chr18:57621708-57621737	LuminalAvsNormal	0.0263783	-1.13275
ENSG00000054282	SDCCAG8	EX282395	1	243293399	243293494	+	chr1:243293399-243293494	LuminalAvsNormal	0.0264048	5.03941
ENSG00000117362	APH1A	EX131804	1	150267356	150267478	-	chr1:150267356-150267478	LuminalAvsNormal	0.0264248	2.08899
ENSG00000186480	INSIG1	EX148056	7	155301566	155301690	+	chr7:155301566-155301690	LuminalAvsNormal	0.0264774	1.50612
ENSG00000151690	MFSD6	EX233860	2	190497439	190497719	+	chr2:190497439-190497719	LuminalAvsNormal	0.0264836	0.536052
ENSG00000152455	SUV39H2	EX305251	10	14881500	14881645	+	chr10:14881500-14881645	LuminalAvsNormal	0.0264922	1.69262
ENSG00000149925	ALDOA	EX390150	16	30069306	30069389	+	chr16:30069306-30069389	LuminalAvsNormal	0.0265171	5.24816
ENSG00000127952	STYXL1	EX340384	7	76000890	76001002	-	chr7:76000890-76001002	LuminalAvsNormal	0.0265341	3.67264
ENSG00000163466	ARPC2	EX285140	2	218234352	218235052	+	chr2:218234352-218235052	LuminalAvsNormal	0.0266312	2.18037
ENSG00000082701	GSK3B	EX236963	3	119866590	119866628	-	chr3:119866590-119866628	LuminalAvsNormal	0.0266483	1.52106
ENSG00000184007	PTP4A2	EX397530	1	31918970	31919464	-	chr1:31918970-31919464	LuminalAvsNormal	0.0266772	2.40325
ENSG00000108774	RAB5C	EX268872	17	42126755	42126848	-	chr17:42126755-42126848	LuminalAvsNormal	0.0267058	6.25123
ENSG00000134824	FADS2	EX203194	11	61828280	61828597	+	chr11:61828280-61828597	LuminalAvsNormal	0.0268023	-2.91661
ENSG00000145191	EIF2B5	EX140301	3	184137898	184138075	+	chr3:184137898-184138075	LuminalAvsNormal	0.0268397	2.30944
ENSG00000270629	NBPF14	EX473691	1	148589184	148589393	-	chr1:148589184-148589393	LuminalAvsNormal	0.0268896	2.78241
ENSG00000102606	ARHGEF7	EX386775	13	111280272	111280350	+	chr13:111280272-111280350	LuminalAvsNormal	0.0269087	3.70146
ENSG00000110107	PRPF19	EX535742	11	60897880	60897951	-	chr11:60897880-60897951	LuminalAvsNormal	0.0269365	3.26653
ENSG00000151702	FLI1	EX347678	11	128803876	128807239	+	chr11:128803876-128807239	LuminalAvsNormal	0.0269387	1.88609
ENSG00000037757	MRI1	EX222700	19	13765954	13766065	+	chr19:13765954-13766065	LuminalAvsNormal	0.0269421	1.17519
ENSG00000211454	AKR7L	EX177847	1	19270451	19270555	-	chr1:19270451-19270555	LuminalAvsNormal	0.0269424	6.12265
ENSG00000184007	PTP4A2	EX397532	1	31918970	31919470	-	chr1:31918970-31919470	LuminalAvsNormal	0.0269665	2.39652
ENSG00000147649	MTDH	EX556648	8	97719049	97719087	+	chr8:97719049-97719087	LuminalAvsNormal	0.0269815	5.23315
ENSG00000241878	PISD	EX86890	22	31628003	31628210	-	chr22:31628003-31628210	LuminalAvsNormal	0.026983	-2.88575
ENSG00000204642	HLA-F	EX193152	6	29726011	29726526	+	chr6:29726011-29726526	LuminalAvsNormal	0.0270081	-6.30279
ENSG00000075292	ZNF638	EX400227	2	71348753	71349042	+	chr2:71348753-71349042	LuminalAvsNormal	0.0270256	-0.00873967
ENSG00000110075	PPP6R3	EX253525	11	68537816	68537891	+	chr11:68537816-68537891	LuminalAvsNormal	0.0270505	1.78099
ENSG00000165102	HGSNAT	EX249393	8	43173713	43174232	+	chr8:43173713-43174232	LuminalAvsNormal	0.0271017	5.34442
ENSG00000135446	CDK4	EX350024	12	57750442	57750563	-	chr12:57750442-57750563	LuminalAvsNormal	0.0271066	-3.71339
ENSG00000125746	EML2	EX322459	19	45634322	45634471	-	chr19:45634322-45634471	LuminalAvsNormal	0.0271168	3.87349
ENSG00000107485	GATA3	EX305234	10	8054693	8054891	+	chr10:8054693-8054891	LuminalAvsNormal	0.0271188	0.41467
ENSG00000187535	IFT140	EX214509	16	1571407	1571534	-	chr16:1571407-1571534	LuminalAvsNormal	0.0271261	1.41691
ENSG00000143258	USP21	EX280915	1	161160366	161160506	+	chr1:161160366-161160506	LuminalAvsNormal	0.0271375	2.00246
ENSG00000047230	CTPS2	EX247292	X	16712335	16712652	-	chrX:16712335-16712652	LuminalAvsNormal	0.0271693	1.36064
ENSG00000181458	TMEM45A	EX60766	3	100555209	100555401	+	chr3:100555209-100555401	LuminalAvsNormal	0.0271995	1.11726
ENSG00000141337	ARSG	EX169805	17	68291491	68291568	+	chr17:68291491-68291568	LuminalAvsNormal	0.0272027	1.4578
ENSG00000197694	SPTAN1	EX251560	9	128592983	128593278	+	chr9:128592983-128593278	LuminalAvsNormal	0.0272151	1.91967
ENSG00000139910	NOVA1	EX427539	14	26549680	26549781	-	chr14:26549680-26549781	LuminalAvsNormal	0.0272161	6.73929
ENSG00000170312	CDK1	EX305701	10	60788060	60788234	+	chr10:60788060-60788234	LuminalAvsNormal	0.0272216	0.756398
ENSG00000011243	AKAP8L	EX394676	19	15403658	15403715	-	chr19:15403658-15403715	LuminalAvsNormal	0.0272399	2.47908
ENSG00000103671	TRIP4	EX564092	15	64414085	64414211	+	chr15:64414085-64414211	LuminalAvsNormal	0.0272687	1.70465
ENSG00000151500	THYN1	EX254725	11	134248809	134248959	-	chr11:134248809-134248959	LuminalAvsNormal	0.0273494	1.97787
ENSG00000109083	IFT20	EX217583	17	28329173	28329276	-	chr17:28329173-28329276	LuminalAvsNormal	0.0274066	5.83152
ENSG00000176978	DPP7	EX201795	9	137112745	137112805	-	chr9:137112745-137112805	LuminalAvsNormal	0.0274148	-0.230046
ENSG00000165795	NDRG2	EX455917	14	21023986	21024096	-	chr14:21023986-21024096	LuminalAvsNormal	0.0274622	-0.316376
ENSG00000162735	PEX19	EX398968	1	160284131	160284231	-	chr1:160284131-160284231	LuminalAvsNormal	0.0274735	-1.28386
ENSG00000172954	LCLAT1	EX182096	2	30459552	30459722	+	chr2:30459552-30459722	LuminalAvsNormal	0.027502	1.16398
ENSG00000160352	ZNF714	EX321880	19	21124961	21125094	+	chr19:21124961-21125094	LuminalAvsNormal	0.027523	0.82172
ENSG00000150403	TMCO3	EX386822	13	113510238	113510424	+	chr13:113510238-113510424	LuminalAvsNormal	0.0275352	7.67058
ENSG00000154040	CABYR	EX450131	18	24161516	24161582	+	chr18:24161516-24161582	LuminalAvsNormal	0.0275591	2.08722
ENSG00000163683	SMIM14	EX96848	4	39551839	39552158	-	chr4:39551839-39552158	LuminalAvsNormal	0.02758	3.59584
ENSG00000143224	PPOX	EX367351	1	161169906	161170024	+	chr1:161169906-161170024	LuminalAvsNormal	0.0275884	1.87713
ENSG00000165795	NDRG2	EX456009	14	21023976	21024096	-	chr14:21023976-21024096	LuminalAvsNormal	0.0275956	-0.323311
ENSG00000133313	CNDP2	EX271298	18	74518499	74518640	+	chr18:74518499-74518640	LuminalAvsNormal	0.0276253	0.108346
ENSG00000151491	EPS8	EX158128	12	15665023	15665106	-	chr12:15665023-15665106	LuminalAvsNormal	0.0276443	1.94741
ENSG00000143537	ADAM15	EX180012	1	155055787	155055852	+	chr1:155055787-155055852	LuminalAvsNormal	0.0276623	0.423912
ENSG00000154040	CABYR	EX450096	18	24161516	24161603	+	chr18:24161516-24161603	LuminalAvsNormal	0.02768	2.08467
ENSG00000141367	CLTC	EX122527	17	59660391	59660588	+	chr17:59660391-59660588	LuminalAvsNormal	0.0277071	2.53708
ENSG00000154040	CABYR	EX450106	18	24161516	24161600	+	chr18:24161516-24161600	LuminalAvsNormal	0.0277489	2.08321
ENSG00000143158	MPC2	EX56261	1	167919979	167920090	-	chr1:167919979-167920090	LuminalAvsNormal	0.027772	2.13876
ENSG00000103994	ZNF106	EX353218	15	42456958	42457158	-	chr15:42456958-42457158	LuminalAvsNormal	0.0278015	5.70257
ENSG00000184007	PTP4A2	EX397513	1	31918970	31919483	-	chr1:31918970-31919483	LuminalAvsNormal	0.0278563	2.37626
ENSG00000026508	CD44	EX346387	11	35211246	35211310	+	chr11:35211246-35211310	LuminalAvsNormal	0.0278924	-3.01257
ENSG00000203326	ZNF525	EX86191	19	53380722	53381049	+	chr19:53380722-53381049	LuminalAvsNormal	0.0279009	1.46579
ENSG00000173041	ZNF680	EX102776	7	64543707	64543802	-	chr7:64543707-64543802	LuminalAvsNormal	0.0279226	7.48808
ENSG00000128581	IFT22	EX296049	7	101318956	101319032	-	chr7:101318956-101319032	LuminalAvsNormal	0.0280257	0.254089
ENSG00000125648	SLC25A23	EX273311	19	6441930	6442159	-	chr19:6441930-6442159	LuminalAvsNormal	0.0280339	3.01835
ENSG00000159842	ABR	EX266929	17	1108934	1109100	-	chr17:1108934-1109100	LuminalAvsNormal	0.0280549	2.27199
ENSG00000136813	KIAA0368	EX251070	9	111483504	111483679	-	chr9:111483504-111483679	LuminalAvsNormal	0.0280751	1.30598
ENSG00000087053	MTMR2	EX409443	11	95887612	95887684	-	chr11:95887612-95887684	LuminalAvsNormal	0.0280931	0.0202853
ENSG00000072501	SMC1A	EX378345	X	53414758	53414870	-	chrX:53414758-53414870	LuminalAvsNormal	0.028126	-0.0842179
ENSG00000105176	URI1	EX394879	19	29971093	29971227	+	chr19:29971093-29971227	LuminalAvsNormal	0.028157	3.96106
ENSG00000177106	EPS8L2	EX251938	11	708575	708643	+	chr11:708575-708643	LuminalAvsNormal	0.0281683	5.23125
ENSG00000168461	RAB31	EX170739	18	9814020	9814091	+	chr18:9814020-9814091	LuminalAvsNormal	0.0281843	6.99844
ENSG00000154040	CABYR	EX450124	18	24161516	24161588	+	chr18:24161516-24161588	LuminalAvsNormal	0.0282235	2.07326
ENSG00000174348	PODN	EX178982	1	53071535	53071628	+	chr1:53071535-53071628	LuminalAvsNormal	0.0282267	1.2809
ENSG00000154040	CABYR	EX450101	18	24161516	24161599	+	chr18:24161516-24161599	LuminalAvsNormal	0.0282287	2.07315
ENSG00000168615	ADAM9	EX105282	8	39082641	39082721	+	chr8:39082641-39082721	LuminalAvsNormal	0.0282627	2.65256
ENSG00000147419	CCDC25	EX342659	8	27748495	27748598	-	chr8:27748495-27748598	LuminalAvsNormal	0.0282786	3.15268
ENSG00000154040	CABYR	EX450103	18	24161516	24161597	+	chr18:24161516-24161597	LuminalAvsNormal	0.0283047	2.07157
ENSG00000116132	PRRX1	EX90163	1	170730206	170730348	+	chr1:170730206-170730348	LuminalAvsNormal	0.0283379	3.03889
ENSG00000101608	MYL12A	EX170650	18	3252218	3252482	+	chr18:3252218-3252482	LuminalAvsNormal	0.0283893	-3.08286
ENSG00000104325	DECR1	EX497417	8	90036841	90036879	+	chr8:90036841-90036879	LuminalAvsNormal	0.0284515	4.52652
ENSG00000110435	PDHX	EX108777	11	34977935	34978182	+	chr11:34977935-34978182	LuminalAvsNormal	0.0284518	3.47023
ENSG00000160336	ZNF761	EX275525	19	53445001	53445123	+	chr19:53445001-53445123	LuminalAvsNormal	0.0284522	4.86736
ENSG00000008294	SPAG9	EX449838	17	51006085	51006237	-	chr17:51006085-51006237	LuminalAvsNormal	0.0284866	0.913773
ENSG00000103540	CCP110	EX355370	16	19525719	19525861	+	chr16:19525719-19525861	LuminalAvsNormal	0.0285194	4.04887
ENSG00000104497	SNX16	EX199501	8	81815325	81815394	-	chr8:81815325-81815394	LuminalAvsNormal	0.0285934	5.70959
ENSG00000177853	ZNF518A	EX256020	10	96151416	96151566	+	chr10:96151416-96151566	LuminalAvsNormal	0.0285966	4.32456
ENSG00000167863	ATP5H	EX123155	17	75042181	75042277	-	chr17:75042181-75042277	LuminalAvsNormal	0.0286004	2.7515
ENSG00000082898	XPO1	EX329347	2	61534558	61534678	-	chr2:61534558-61534678	LuminalAvsNormal	0.0286288	4.48741
ENSG00000116747	TROVE2	EX132868	1	193069232	193069634	+	chr1:193069232-193069634	LuminalAvsNormal	0.0286323	5.61022
ENSG00000114021	NIT2	EX94812	3	100345585	100345678	+	chr3:100345585-100345678	LuminalAvsNormal	0.0286862	-0.739916
ENSG00000116898	MRPS15	EX88327	1	36461264	36461312	-	chr1:36461264-36461312	LuminalAvsNormal	0.0287028	0.801044
ENSG00000162949	CAPN13	EX329172	2	30806181	30806266	-	chr2:30806181-30806266	LuminalAvsNormal	0.0287275	12.0771
ENSG00000075292	ZNF638	EX400220	2	71348753	71349141	+	chr2:71348753-71349141	LuminalAvsNormal	0.0287451	-0.0552083
ENSG00000235954	TTC28-AS1	EX505586	22	27985692	27986392	+	chr22:27985692-27986392	LuminalAvsNormal	0.0287717	1.05012
ENSG00000132376	INPP5K	EX428848	17	1513453	1513554	-	chr17:1513453-1513554	LuminalAvsNormal	0.0288185	0.887556
ENSG00000132716	DCAF8	EX398935	1	160261285	160261325	-	chr1:160261285-160261325	LuminalAvsNormal	0.0288785	-1.59673
ENSG00000137500	CCDC90B	EX559166	11	83278726	83278829	-	chr11:83278726-83278829	LuminalAvsNormal	0.0289226	2.91991
ENSG00000106635	BCL7B	EX512767	7	73539882	73540052	-	chr7:73539882-73540052	LuminalAvsNormal	0.0289404	3.18951
ENSG00000156515	HK1	EX453133	10	69359897	69360045	+	chr10:69359897-69360045	LuminalAvsNormal	0.029037	0.822926
ENSG00000185624	P4HB	EX270487	17	81846947	81847012	-	chr17:81846947-81847012	LuminalAvsNormal	0.0290768	1.22929
ENSG00000071462	BUD23	EX102895	7	73693624	73693669	+	chr7:73693624-73693669	LuminalAvsNormal	0.0290785	5.86564
ENSG00000026508	CD44	EX346401	11	35211246	35211342	+	chr11:35211246-35211342	LuminalAvsNormal	0.0290999	-3.09181
ENSG00000151148	UBE3B	EX208979	12	109523978	109524115	+	chr12:109523978-109524115	LuminalAvsNormal	0.0291013	0.0780577
ENSG00000147649	MTDH	EX556636	8	97719049	97719189	+	chr8:97719049-97719189	LuminalAvsNormal	0.0291163	5.81619
ENSG00000143537	ADAM15	EX180014	1	155055409	155055852	+	chr1:155055409-155055852	LuminalAvsNormal	0.0292014	0.47021
ENSG00000141556	TBCD	EX449988	17	82886084	82886284	+	chr17:82886084-82886284	LuminalAvsNormal	0.0292042	3.7092
ENSG00000204525	HLA-C	EX292900	6	31271599	31272130	-	chr6:31271599-31272130	LuminalAvsNormal	0.0292129	-14.8549
ENSG00000125648	SLC25A23	EX273309	19	6441474	6442159	-	chr19:6441474-6442159	LuminalAvsNormal	0.029213	2.79501
ENSG00000091527	CDV3	EX287440	3	133587159	133587418	+	chr3:133587159-133587418	LuminalAvsNormal	0.0292195	2.48088
ENSG00000178252	WDR6	EX370476	3	49013042	49013101	+	chr3:49013042-49013101	LuminalAvsNormal	0.0292432	3.09477
ENSG00000154175	ABI3BP	EX333843	3	100840072	100840164	-	chr3:100840072-100840164	LuminalAvsNormal	0.0293517	1.79534
ENSG00000183808	RBM12B	EX106080	8	93740629	93740718	-	chr8:93740629-93740718	LuminalAvsNormal	0.0293857	3.78225
ENSG00000091542	ALKBH5	EX541498	17	18206815	18206970	+	chr17:18206815-18206970	LuminalAvsNormal	0.0294105	0.0438026
ENSG00000168000	BSCL2	EX252911	11	62692663	62692797	-	chr11:62692663-62692797	LuminalAvsNormal	0.029441	-0.810137
ENSG00000186174	BCL9L	EX155456	11	118918826	118918879	-	chr11:118918826-118918879	LuminalAvsNormal	0.0294792	3.73589
ENSG00000145191	EIF2B5	EX140286	3	184137620	184138075	+	chr3:184137620-184138075	LuminalAvsNormal	0.0295111	2.43741
ENSG00000197226	TBC1D9B	EX144501	5	179872892	179872990	-	chr5:179872892-179872990	LuminalAvsNormal	0.0295139	1.83386
ENSG00000105402	NAPA	EX523790	19	47512713	47512766	-	chr19:47512713-47512766	LuminalAvsNormal	0.0295151	1.98554
ENSG00000185122	HSF1	EX70616	8	144311174	144311249	+	chr8:144311174-144311249	LuminalAvsNormal	0.0295271	2.70472
ENSG00000138382	METTL5	EX233563	2	169821092	169821273	-	chr2:169821092-169821273	LuminalAvsNormal	0.0295339	2.80137
ENSG00000076554	TPD52	EX299576	8	80080315	80080831	-	chr8:80080315-80080831	LuminalAvsNormal	0.0295393	3.21855
ENSG00000076554	TPD52	EX299526	8	80080315	80080816	-	chr8:80080315-80080816	LuminalAvsNormal	0.0295463	3.21768
ENSG00000184967	NOC4L	EX500614	12	132147281	132147388	+	chr12:132147281-132147388	LuminalAvsNormal	0.029558	2.08023
ENSG00000231925	TAPBP	EX100732	6	33303955	33303989	-	chr6:33303955-33303989	LuminalAvsNormal	0.0295801	1.97846
ENSG00000122481	RWDD3	EX326994	1	95239777	95239909	+	chr1:95239777-95239909	LuminalAvsNormal	0.0296164	0.747288
ENSG00000126653	NSRP1	EX358192	17	30116992	30117332	+	chr17:30116992-30117332	LuminalAvsNormal	0.0296235	0.935011
ENSG00000060237	WNK1	EX349376	12	879573	880031	+	chr12:879573-880031	LuminalAvsNormal	0.0296715	11.2862
ENSG00000133026	MYH10	EX168114	17	8576643	8576672	-	chr17:8576643-8576672	LuminalAvsNormal	0.0296836	10.7512
ENSG00000124164	VAPB	EX320293	20	58434602	58434705	+	chr20:58434602-58434705	LuminalAvsNormal	0.0296914	1.91374
ENSG00000117419	ERI3	EX227895	1	44319628	44319744	-	chr1:44319628-44319744	LuminalAvsNormal	0.0297284	1.15804
ENSG00000108344	PSMD3	EX268704	17	39995424	39995527	+	chr17:39995424-39995527	LuminalAvsNormal	0.0297335	2.43013
ENSG00000241878	PISD	EX86921	22	31625878	31626016	-	chr22:31625878-31626016	LuminalAvsNormal	0.0297648	-3.75943
ENSG00000076944	STXBP2	EX321121	19	7643165	7643245	+	chr19:7643165-7643245	LuminalAvsNormal	0.0297659	3.76163
ENSG00000185522	LMNTD2	EX535148	11	559347	559498	-	chr11:559347-559498	LuminalAvsNormal	0.0298218	0.714787
ENSG00000182670	TTC3	EX226235	21	37096581	37096643	+	chr21:37096581-37096643	LuminalAvsNormal	0.0298375	9.08955
ENSG00000160410	SHKBP1	EX274791	19	40583466	40583485	+	chr19:40583466-40583485	LuminalAvsNormal	0.0298815	2.18946
ENSG00000156804	FBXO32	EX514895	8	123514052	123514333	-	chr8:123514052-123514333	LuminalAvsNormal	0.0299117	1.97495
ENSG00000107614	TRDMT1	EX452891	10	17151414	17152099	-	chr10:17151414-17152099	LuminalAvsNormal	0.0299154	4.43063
ENSG00000100416	TRMU	EX176775	22	46343262	46343368	+	chr22:46343262-46343368	LuminalAvsNormal	0.0299177	1.42776
ENSG00000076554	TPD52	EX299554	8	80080315	80080614	-	chr8:80080315-80080614	LuminalAvsNormal	0.0299314	3.17216
ENSG00000156795	WDYHV1	EX497510	8	123436453	123436601	+	chr8:123436453-123436601	LuminalAvsNormal	0.0299358	1.41472
ENSG00000121542	SEC22A	EX95037	3	123243812	123243950	+	chr3:123243812-123243950	LuminalAvsNormal	0.0299442	1.14008
ENSG00000076554	TPD52	EX299563	8	80080315	80080613	-	chr8:80080315-80080613	LuminalAvsNormal	0.0299526	3.16977
ENSG00000268043	NBPF12	EX506855	1	146976929	146977001	+	chr1:146976929-146977001	LuminalAvsNormal	0.0299533	1.038
ENSG00000126214	KLC1	EX453847	14	103684986	103685036	+	chr14:103684986-103685036	LuminalAvsNormal	0.0299904	-4.1725
ENSG00000151552	QDPR	EX96640	4	17492232	17492513	-	chr4:17492232-17492513	LuminalAvsNormal	0.0299922	2.52647
ENSG00000102738	MRPS31	EX519102	13	40754019	40754092	-	chr13:40754019-40754092	LuminalAvsNormal	0.0300125	-1.0654
ENSG00000158636	EMSY	EX347025	11	76535895	76536059	+	chr11:76535895-76536059	LuminalAvsNormal	0.0300208	3.90759
ENSG00000166333	ILK	EX202140	11	6609724	6609845	+	chr11:6609724-6609845	LuminalAvsNormal	0.0300841	3.98456
ENSG00000105677	TMEM147	EX126946	19	35546672	35546808	+	chr19:35546672-35546808	LuminalAvsNormal	0.0300889	1.74384
ENSG00000198964	SGMS1	EX205247	10	50341217	50341434	-	chr10:50341217-50341434	LuminalAvsNormal	0.0302075	1.13249
ENSG00000165804	ZNF219	EX309744	14	21097328	21097412	-	chr14:21097328-21097412	LuminalAvsNormal	0.0302137	1.71529
ENSG00000197548	ATG7	EX137467	3	11446509	11446936	+	chr3:11446509-11446936	LuminalAvsNormal	0.0302551	0.657248
ENSG00000021574	SPAST	EX91415	2	32098796	32098891	+	chr2:32098796-32098891	LuminalAvsNormal	0.0303353	6.36648
ENSG00000026508	CD44	EX346416	11	35201621	35201787	+	chr11:35201621-35201787	LuminalAvsNormal	0.0303431	0.493934
ENSG00000144791	LIMD1	EX549683	3	45665675	45665717	+	chr3:45665675-45665717	LuminalAvsNormal	0.0304509	1.81697
ENSG00000184216	IRAK1	EX149452	X	154016949	154017067	-	chrX:154016949-154017067	LuminalAvsNormal	0.0304641	0.965308
ENSG00000115204	MPV17	EX231362	2	27311899	27311951	-	chr2:27311899-27311951	LuminalAvsNormal	0.0304792	5.42881
ENSG00000135506	OS9	EX308065	12	57715760	57715970	+	chr12:57715760-57715970	LuminalAvsNormal	0.0305383	1.91472
ENSG00000025293	PHF20	EX360920	20	35927780	35927879	+	chr20:35927780-35927879	LuminalAvsNormal	0.0305536	1.26527
ENSG00000052723	SIKE1	EX89363	1	114780110	114780215	-	chr1:114780110-114780215	LuminalAvsNormal	0.0305607	1.7393
ENSG00000126602	TRAP1	EX80105	16	3679719	3679790	-	chr16:3679719-3679790	LuminalAvsNormal	0.0305884	1.76164
ENSG00000130921	C12orf65	EX518807	12	123253390	123253956	+	chr12:123253390-123253956	LuminalAvsNormal	0.0305897	2.74883
ENSG00000143363	PRUNE1	EX280400	1	151018557	151018669	+	chr1:151018557-151018669	LuminalAvsNormal	0.03059	3.7072
ENSG00000160410	SHKBP1	EX274789	19	40583460	40583485	+	chr19:40583460-40583485	LuminalAvsNormal	0.0306027	2.17343
ENSG00000205629	LCMT1	EX119132	16	25161102	25161204	+	chr16:25161102-25161204	LuminalAvsNormal	0.0306065	8.23834
ENSG00000118513	MYB	EX404999	6	135196726	135197323	+	chr6:135196726-135197323	LuminalAvsNormal	0.0306599	4.45509
ENSG00000134759	ELP2	EX220297	18	36139419	36139613	+	chr18:36139419-36139613	LuminalAvsNormal	0.0306627	1.98508
ENSG00000185246	PRPF39	EX387376	14	45096424	45096492	+	chr14:45096424-45096492	LuminalAvsNormal	0.0306739	2.4005
ENSG00000076554	TPD52	EX299567	8	80080315	80080396	-	chr8:80080315-80080396	LuminalAvsNormal	0.0307063	3.09149
ENSG00000080822	CLDND1	EX333778	3	98516800	98516879	-	chr3:98516800-98516879	LuminalAvsNormal	0.0307304	-1.17834
ENSG00000085733	CTTN	EX304012	11	70421470	70421580	+	chr11:70421470-70421580	LuminalAvsNormal	0.0308248	-0.0806944
ENSG00000104164	BLOC1S6	EX79267	15	45603104	45603187	+	chr15:45603104-45603187	LuminalAvsNormal	0.0308404	3.12393
ENSG00000197006	METTL9	EX215230	16	21617865	21618009	+	chr16:21617865-21618009	LuminalAvsNormal	0.0308732	4.25514
ENSG00000120616	EPC1	EX305453	10	32273922	32274038	-	chr10:32273922-32274038	LuminalAvsNormal	0.0308743	1.58813
ENSG00000138735	PDE5A	EX289619	4	119507604	119507704	-	chr4:119507604-119507704	LuminalAvsNormal	0.0308951	0.791788
ENSG00000164548	TRA2A	EX66744	7	23512894	23513082	-	chr7:23512894-23513082	LuminalAvsNormal	0.0309181	2.92546
ENSG00000025708	TYMP	EX225976	22	50529136	50529338	-	chr22:50529136-50529338	LuminalAvsNormal	0.0309187	2.57918
ENSG00000080822	CLDND1	EX333784	3	98516544	98516879	-	chr3:98516544-98516879	LuminalAvsNormal	0.0309311	-1.18382
ENSG00000176102	CSTF3	EX108700	11	33156708	33156803	-	chr11:33156708-33156803	LuminalAvsNormal	0.0309337	0.504305
ENSG00000160410	SHKBP1	EX274793	19	40583609	40583717	+	chr19:40583609-40583717	LuminalAvsNormal	0.0309424	2.09803
ENSG00000160783	PMF1	EX419976	1	156223346	156223560	+	chr1:156223346-156223560	LuminalAvsNormal	0.0309573	1.35344
ENSG00000188603	CLN3	EX389835	16	28487662	28487741	-	chr16:28487662-28487741	LuminalAvsNormal	0.0309762	1.10706
ENSG00000105053	VRK3	EX85932	19	50009236	50009385	-	chr19:50009236-50009385	LuminalAvsNormal	0.030985	1.94444
ENSG00000141367	CLTC	EX122532	17	59666480	59666644	+	chr17:59666480-59666644	LuminalAvsNormal	0.0310426	1.97059
ENSG00000277363	SRCIN1	EX471417	17	38545268	38545459	-	chr17:38545268-38545459	LuminalAvsNormal	0.0310736	7.57153
ENSG00000060237	WNK1	EX349377	12	880721	880999	+	chr12:880721-880999	LuminalAvsNormal	0.0311562	9.91225
ENSG00000118513	MYB	EX404970	6	135196961	135197323	+	chr6:135196961-135197323	LuminalAvsNormal	0.0312223	6.96838
ENSG00000077454	LRCH4	EX296034	7	100575063	100575304	-	chr7:100575063-100575304	LuminalAvsNormal	0.031237	-0.394043
ENSG00000146731	CCT6A	EX67181	7	56054476	56054503	+	chr7:56054476-56054503	LuminalAvsNormal	0.0312762	2.29989
ENSG00000141562	NARF	EX392656	17	82464287	82464430	+	chr17:82464287-82464430	LuminalAvsNormal	0.0313346	0.533795
ENSG00000150995	ITPR1	EX402054	3	4818082	4818239	+	chr3:4818082-4818239	LuminalAvsNormal	0.0313356	1.91084
ENSG00000243646	IL10RB	EX571265	21	33276612	33276753	+	chr21:33276612-33276753	LuminalAvsNormal	0.0313512	3.37164
ENSG00000090006	LTBP4	EX395092	19	40617100	40617225	+	chr19:40617100-40617225	LuminalAvsNormal	0.031357	2.78612
ENSG00000227232	WASH7P	EX472880	1	17233	17368	-	chr1:17233-17368	LuminalAvsNormal	0.0314224	1.67967
ENSG00000188191	PRKAR1B	EX244691	7	606193	606239	-	chr7:606193-606239	LuminalAvsNormal	0.0314342	5.31835
ENSG00000188343	FAM92A	EX150533	8	93718675	93718788	+	chr8:93718675-93718788	LuminalAvsNormal	0.0314577	4.48603
ENSG00000177706	FAM20C	EX532298	7	208898	208976	+	chr7:208898-208976	LuminalAvsNormal	0.031579	1.37154
ENSG00000204525	HLA-C	EX292892	6	31271599	31271868	-	chr6:31271599-31271868	LuminalAvsNormal	0.0316477	-14.3325
ENSG00000110107	PRPF19	EX535740	11	60897550	60897951	-	chr11:60897550-60897951	LuminalAvsNormal	0.031692	3.15776
ENSG00000140939	NOL3	EX266140	16	67171152	67171252	+	chr16:67171152-67171252	LuminalAvsNormal	0.0317374	-0.191058
ENSG00000137767	SQOR	EX212616	15	45676101	45676310	+	chr15:45676101-45676310	LuminalAvsNormal	0.0317944	2.78091
ENSG00000146463	ZMYM4	EX88206	1	35361194	35361255	+	chr1:35361194-35361255	LuminalAvsNormal	0.0318025	5.46713
ENSG00000139970	RTN1	EX352180	14	59630446	59630814	-	chr14:59630446-59630814	LuminalAvsNormal	0.0318402	1.14691
ENSG00000086848	ALG9	EX254182	11	111868602	111868736	-	chr11:111868602-111868736	LuminalAvsNormal	0.0318567	-1.85864
ENSG00000106077	ABHD11	EX405895	7	73736857	73737110	-	chr7:73736857-73737110	LuminalAvsNormal	0.0318802	1.03356
ENSG00000160862	AZGP1	EX147308	7	99968155	99968763	-	chr7:99968155-99968763	LuminalAvsNormal	0.0318975	4.72963
ENSG00000137965	IFI44	EX55447	1	78662704	78662878	+	chr1:78662704-78662878	LuminalAvsNormal	0.0319372	-1.48562
ENSG00000139970	RTN1	EX352191	14	59630446	59630612	-	chr14:59630446-59630612	LuminalAvsNormal	0.0319837	1.14316
ENSG00000139970	RTN1	EX352174	14	59630446	59630609	-	chr14:59630446-59630609	LuminalAvsNormal	0.0319877	1.14306
ENSG00000148090	AUH	EX107480	9	91325318	91325404	-	chr9:91325318-91325404	LuminalAvsNormal	0.0320036	2.83502
ENSG00000135048	TMEM2	EX200616	9	71734806	71734994	-	chr9:71734806-71734994	LuminalAvsNormal	0.0320168	6.39923
ENSG00000104872	PIH1D1	EX85769	19	49448001	49448062	-	chr19:49448001-49448062	LuminalAvsNormal	0.0320355	3.96832
ENSG00000080845	DLGAP4	EX393732	20	36496995	36497066	+	chr20:36496995-36497066	LuminalAvsNormal	0.0320581	1.68054
ENSG00000124164	VAPB	EX320294	20	58438945	58439025	+	chr20:58438945-58439025	LuminalAvsNormal	0.0320632	3.49299
ENSG00000026508	CD44	EX346418	11	35201679	35201787	+	chr11:35201679-35201787	LuminalAvsNormal	0.0320771	0.230654
ENSG00000161999	JMJD8	EX118385	16	682953	683106	-	chr16:682953-683106	LuminalAvsNormal	0.0321125	-0.0132637
ENSG00000147162	OGT	EX197689	X	71555190	71555385	+	chrX:71555190-71555385	LuminalAvsNormal	0.032114	1.79124
ENSG00000139318	DUSP6	EX518415	12	89350588	89351025	-	chr12:89350588-89351025	LuminalAvsNormal	0.0321368	0.698992
ENSG00000245573	BDNF-AS	EX515831	11	27658241	27658333	+	chr11:27658241-27658333	LuminalAvsNormal	0.0321378	6.52708
ENSG00000183474	GTF2H2C	EX290921	5	69578712	69578747	+	chr5:69578712-69578747	LuminalAvsNormal	0.0322007	0.605246
ENSG00000168894	RNF181	EX548018	2	85596822	85596931	+	chr2:85596822-85596931	LuminalAvsNormal	0.0322195	1.49927
ENSG00000174371	EXO1	EX328772	1	241849112	241849216	+	chr1:241849112-241849216	LuminalAvsNormal	0.0322198	3.26935
ENSG00000060971	ACAA1	EX370235	3	38126162	38126341	-	chr3:38126162-38126341	LuminalAvsNormal	0.0322513	2.07842
ENSG00000203875	SNHG5	EX66221	6	85677795	85678032	-	chr6:85677795-85678032	LuminalAvsNormal	0.0322551	-1.53985
ENSG00000102034	ELF4	EX342007	X	130081437	130081539	-	chrX:130081437-130081539	LuminalAvsNormal	0.032268	-0.028705
ENSG00000157657	ZNF618	EX251116	9	114016113	114016172	+	chr9:114016113-114016172	LuminalAvsNormal	0.0322703	2.91688
ENSG00000124155	PIGT	EX361041	20	45416517	45416694	+	chr20:45416517-45416694	LuminalAvsNormal	0.0322811	0.842951
ENSG00000167985	SDHAF2	EX498521	11	61445941	61446005	+	chr11:61445941-61446005	LuminalAvsNormal	0.0322835	0.952801
ENSG00000122085	MTERF4	EX331912	2	241097243	241097427	-	chr2:241097243-241097427	LuminalAvsNormal	0.0323484	0.664725
ENSG00000275066	SYNRG	EX471164	17	37577380	37577613	-	chr17:37577380-37577613	LuminalAvsNormal	0.0323588	1.68229
ENSG00000074181	NOTCH3	EX543436	19	15184295	15184450	-	chr19:15184295-15184450	LuminalAvsNormal	0.0324177	3.388
ENSG00000144579	CTDSP1	EX508561	2	218402349	218402407	+	chr2:218402349-218402407	LuminalAvsNormal	0.0324405	0.822019
ENSG00000172262	ZNF131	EX98472	5	43161249	43161606	+	chr5:43161249-43161606	LuminalAvsNormal	0.0324775	1.71121
ENSG00000085511	MAP3K4	EX423413	6	161098278	161098427	+	chr6:161098278-161098427	LuminalAvsNormal	0.032583	2.52597
ENSG00000205336	ADGRG1	EX119855	16	57620077	57620136	+	chr16:57620077-57620136	LuminalAvsNormal	0.0326083	0.621298
ENSG00000184007	PTP4A2	EX397536	1	31915540	31915987	-	chr1:31915540-31915987	LuminalAvsNormal	0.0326146	6.80585
ENSG00000182796	TMEM198B	EX207790	12	55831257	55831349	+	chr12:55831257-55831349	LuminalAvsNormal	0.0326239	-3.13802
ENSG00000163344	PMVK	EX473862	1	154932352	154932415	-	chr1:154932352-154932415	LuminalAvsNormal	0.0326602	1.13181
ENSG00000184497	TMEM255B	EX161143	13	113768887	113768969	+	chr13:113768887-113768969	LuminalAvsNormal	0.0326915	2.78986
ENSG00000198018	ENTPD7	EX499496	10	99700867	99701058	+	chr10:99700867-99701058	LuminalAvsNormal	0.0326964	1.83301
ENSG00000113916	BCL6	EX371732	3	187726731	187726898	-	chr3:187726731-187726898	LuminalAvsNormal	0.0327249	0.922419
ENSG00000072110	ACTN1	EX211208	14	68882873	68883055	-	chr14:68882873-68883055	LuminalAvsNormal	0.0327315	6.40934
ENSG00000063245	EPN1	EX275686	19	55677550	55677734	+	chr19:55677550-55677734	LuminalAvsNormal	0.0327439	0.331445
ENSG00000182185	RAD51B	EX412558	14	68470523	68470717	+	chr14:68470523-68470717	LuminalAvsNormal	0.0327474	2.20134
ENSG00000187239	FNBP1	EX345278	9	129923844	129923996	-	chr9:129923844-129923996	LuminalAvsNormal	0.0328148	6.92581
ENSG00000205336	ADGRG1	EX119861	16	57620104	57620136	+	chr16:57620104-57620136	LuminalAvsNormal	0.0329398	0.612029
ENSG00000205336	ADGRG1	EX119845	16	57619942	57620136	+	chr16:57619942-57620136	LuminalAvsNormal	0.0329478	0.611808
ENSG00000205336	ADGRG1	EX119857	16	57620096	57620136	+	chr16:57620096-57620136	LuminalAvsNormal	0.0329481	0.611798
ENSG00000169689	CENPX	EX270540	17	82019641	82019694	-	chr17:82019641-82019694	LuminalAvsNormal	0.0329972	-0.0267971
ENSG00000112983	BRD8	EX373735	5	138164087	138164133	-	chr5:138164087-138164133	LuminalAvsNormal	0.0330135	1.14077
ENSG00000137965	IFI44	EX55459	1	78662616	78662878	+	chr1:78662616-78662878	LuminalAvsNormal	0.0330284	-1.64453
ENSG00000134910	STT3A	EX155751	11	125609434	125609589	+	chr11:125609434-125609589	LuminalAvsNormal	0.0330566	1.16113
ENSG00000257923	CUX1	EX555058	7	102239320	102239584	+	chr7:102239320-102239584	LuminalAvsNormal	0.0331092	1.9986
ENSG00000165915	SLC39A13	EX202771	11	47414777	47414905	+	chr11:47414777-47414905	LuminalAvsNormal	0.0331297	-0.0916529
ENSG00000139428	MMAB	EX114015	12	109571649	109571710	-	chr12:109571649-109571710	LuminalAvsNormal	0.0331509	2.12538
ENSG00000137074	APTX	EX407744	9	32988083	32988129	-	chr9:32988083-32988129	LuminalAvsNormal	0.0332127	-0.683698
ENSG00000150779	TIMM8B	EX110582	11	112085967	112086310	-	chr11:112085967-112086310	LuminalAvsNormal	0.0332161	3.69313
ENSG00000110696	C11orf58	EX558112	11	16746704	16748157	+	chr11:16746704-16748157	LuminalAvsNormal	0.0332178	2.50287
ENSG00000268043	NBPF12	EX506869	1	146991995	146992046	+	chr1:146991995-146992046	LuminalAvsNormal	0.0332482	1.89755
ENSG00000123159	GIPC1	EX321464	19	14492857	14492912	-	chr19:14492857-14492912	LuminalAvsNormal	0.0332751	1.41413
ENSG00000205336	ADGRG1	EX119848	16	57619998	57620136	+	chr16:57619998-57620136	LuminalAvsNormal	0.0332774	0.602723
ENSG00000205336	ADGRG1	EX119850	16	57620045	57620136	+	chr16:57620045-57620136	LuminalAvsNormal	0.033313	0.601749
ENSG00000205336	ADGRG1	EX119852	16	57620046	57620136	+	chr16:57620046-57620136	LuminalAvsNormal	0.033313	0.601749
ENSG00000160767	FAM189B	EX444670	1	155251502	155251601	-	chr1:155251502-155251601	LuminalAvsNormal	0.0333656	1.28149
ENSG00000138834	MAPK8IP3	EX165044	16	1744978	1745103	+	chr16:1744978-1745103	LuminalAvsNormal	0.033433	1.98587
ENSG00000197043	ANXA6	EX192365	5	151133094	151133187	-	chr5:151133094-151133187	LuminalAvsNormal	0.0334454	1.8803
ENSG00000197619	ZNF615	EX224594	19	52000346	52000378	-	chr19:52000346-52000378	LuminalAvsNormal	0.0334586	7.81156
ENSG00000165915	SLC39A13	EX202782	11	47414777	47414909	+	chr11:47414777-47414909	LuminalAvsNormal	0.033462	-0.106922
ENSG00000206560	ANKRD28	EX93926	3	15797971	15798184	-	chr3:15797971-15798184	LuminalAvsNormal	0.0334997	5.23416
ENSG00000124787	RPP40	EX192865	6	5000563	5000631	-	chr6:5000563-5000631	LuminalAvsNormal	0.0335192	-0.459992
ENSG00000065000	AP3D1	EX320727	19	2127152	2127201	-	chr19:2127152-2127201	LuminalAvsNormal	0.033549	0.0430666
ENSG00000110107	PRPF19	EX535733	11	60897846	60897951	-	chr11:60897846-60897951	LuminalAvsNormal	0.0335875	3.43672
ENSG00000160087	UBE2J2	EX444079	1	1264783	1264830	-	chr1:1264783-1264830	LuminalAvsNormal	0.0336088	-4.3512
ENSG00000148057	IDNK	EX300937	9	83626442	83627044	+	chr9:83626442-83627044	LuminalAvsNormal	0.0336791	0.292814
ENSG00000103544	C16orf62	EX265244	16	19616686	19618081	+	chr16:19616686-19618081	LuminalAvsNormal	0.0337271	1.83377
ENSG00000110075	PPP6R3	EX253498	11	68537659	68537689	+	chr11:68537659-68537689	LuminalAvsNormal	0.0337316	1.48881
ENSG00000185627	PSMD13	EX381516	11	251820	251945	+	chr11:251820-251945	LuminalAvsNormal	0.0337334	0.769988
ENSG00000185716	C16orf52	EX119100	16	22080696	22080797	+	chr16:22080696-22080797	LuminalAvsNormal	0.0337434	0.296416
ENSG00000143612	C1orf43	EX398444	1	154213893	154213946	-	chr1:154213893-154213946	LuminalAvsNormal	0.033752	12.4055
ENSG00000049656	CLPTM1L	EX190613	5	1326261	1326436	-	chr5:1326261-1326436	LuminalAvsNormal	0.033789	1.65251
ENSG00000111605	CPSF6	EX350093	12	69258035	69258145	+	chr12:69258035-69258145	LuminalAvsNormal	0.0338062	2.19848
ENSG00000077254	USP33	EX228388	1	77745421	77745638	-	chr1:77745421-77745638	LuminalAvsNormal	0.0338394	3.62116
ENSG00000168000	BSCL2	EX252941	11	62692410	62692473	-	chr11:62692410-62692473	LuminalAvsNormal	0.0338502	0.697339
ENSG00000124942	AHNAK	EX203223	11	62533984	62534074	-	chr11:62533984-62534074	LuminalAvsNormal	0.0338743	4.5342
ENSG00000166278	C2	EX242862	6	31934166	31935058	+	chr6:31934166-31935058	LuminalAvsNormal	0.0338839	-3.48062
ENSG00000163754	GYG1	EX371289	3	149024053	149024255	+	chr3:149024053-149024255	LuminalAvsNormal	0.0338949	1.76646
ENSG00000107669	ATE1	EX384440	10	121898841	121898969	-	chr10:121898841-121898969	LuminalAvsNormal	0.0339899	5.40428
ENSG00000136153	LMO7	EX427392	13	75809154	75809183	+	chr13:75809154-75809183	LuminalAvsNormal	0.0340051	8.15725
ENSG00000175611	LINC00476	EX107587	9	95840600	95842750	-	chr9:95840600-95842750	LuminalAvsNormal	0.0340107	2.03179
ENSG00000168393	DTYMK	EX137230	2	241680229	241680319	-	chr2:241680229-241680319	LuminalAvsNormal	0.0340152	2.83853
ENSG00000162910	MRPL55	EX399447	1	228108437	228108474	-	chr1:228108437-228108474	LuminalAvsNormal	0.0340639	-5.54403
ENSG00000105402	NAPA	EX523799	19	47512713	47512802	-	chr19:47512713-47512802	LuminalAvsNormal	0.0341145	1.85203
ENSG00000156374	PCGF6	EX256138	10	103347395	103347450	-	chr10:103347395-103347450	LuminalAvsNormal	0.0341239	2.14898
ENSG00000106484	MEST	EX246641	7	130500789	130500890	+	chr7:130500789-130500890	LuminalAvsNormal	0.0341362	0.338188
ENSG00000104325	DECR1	EX497399	8	90036841	90036885	+	chr8:90036841-90036885	LuminalAvsNormal	0.03414	4.27219
ENSG00000197302	ZNF720	EX80760	16	31722626	31722752	+	chr16:31722626-31722752	LuminalAvsNormal	0.0341421	3.86774
ENSG00000033100	CHPF2	EX296775	7	151236408	151236590	+	chr7:151236408-151236590	LuminalAvsNormal	0.0341688	0.393672
ENSG00000007402	CACNA2D2	EX94616	3	50366011	50366163	-	chr3:50366011-50366163	LuminalAvsNormal	0.0341821	-0.466071
ENSG00000117362	APH1A	EX131803	1	150267957	150267991	-	chr1:150267957-150267991	LuminalAvsNormal	0.0342115	-0.993775
ENSG00000110917	MLEC	EX518760	12	120695095	120695152	+	chr12:120695095-120695152	LuminalAvsNormal	0.0342838	1.48483
ENSG00000198105	ZNF248	EX156082	10	37856435	37856532	-	chr10:37856435-37856532	LuminalAvsNormal	0.034327	2.76962
ENSG00000184007	PTP4A2	EX397514	1	31915895	31915987	-	chr1:31915895-31915987	LuminalAvsNormal	0.0343391	8.00849
ENSG00000010803	SCMH1	EX325990	1	41075219	41075451	-	chr1:41075219-41075451	LuminalAvsNormal	0.0343456	0.752279
ENSG00000130244	FAM98C	EX174578	19	38406910	38407077	+	chr19:38406910-38407077	LuminalAvsNormal	0.034433	-0.251531
ENSG00000105559	PLEKHA4	EX127743	19	48839205	48839263	-	chr19:48839205-48839263	LuminalAvsNormal	0.0345095	3.55453
ENSG00000166922	SCG5	EX539930	15	32691710	32691909	+	chr15:32691710-32691909	LuminalAvsNormal	0.0345417	1.32685
ENSG00000105699	LSR	EX362437	19	35262546	35262723	+	chr19:35262546-35262723	LuminalAvsNormal	0.0345682	1.74035
ENSG00000137713	PPP2R1B	EX304546	11	111741321	111741612	-	chr11:111741321-111741612	LuminalAvsNormal	0.0345982	1.56502
ENSG00000105402	NAPA	EX523802	19	47512713	47512795	-	chr19:47512713-47512795	LuminalAvsNormal	0.034634	1.83862
ENSG00000177410	ZFAS1	EX172422	20	49280903	49280964	+	chr20:49280903-49280964	LuminalAvsNormal	0.0346606	3.7386
ENSG00000164253	WDR41	EX191478	5	77437407	77437424	-	chr5:77437407-77437424	LuminalAvsNormal	0.0346778	2.3559
ENSG00000152620	NADK2	EX142620	5	36207170	36207265	-	chr5:36207170-36207265	LuminalAvsNormal	0.0346783	1.51853
ENSG00000006652	IFRD1	EX196569	7	112462270	112462378	+	chr7:112462270-112462378	LuminalAvsNormal	0.0347059	0.505057
ENSG00000178568	ERBB4	EX234351	2	211387945	211387992	-	chr2:211387945-211387992	LuminalAvsNormal	0.0347109	10.8361
ENSG00000149547	EI24	EX254451	11	125581211	125581322	+	chr11:125581211-125581322	LuminalAvsNormal	0.0347362	1.82402
ENSG00000205309	NT5M	EX217419	17	17333511	17333588	+	chr17:17333511-17333588	LuminalAvsNormal	0.0347457	3.27637
ENSG00000149547	EI24	EX254476	11	125580780	125581322	+	chr11:125580780-125581322	LuminalAvsNormal	0.0347894	1.829
ENSG00000071127	WDR1	EX335219	4	10103896	10103986	-	chr4:10103896-10103986	LuminalAvsNormal	0.0348027	-1.61353
ENSG00000268750	AC010522.1	EX505269	19	57839023	57839149	+	chr19:57839023-57839149	LuminalAvsNormal	0.0349171	7.52328
ENSG00000111799	COL12A1	EX446315	6	75183854	75184144	-	chr6:75183854-75184144	LuminalAvsNormal	0.034929	5.28647
ENSG00000141076	UTP4	EX390613	16	69155871	69155993	+	chr16:69155871-69155993	LuminalAvsNormal	0.0349547	0.768856
ENSG00000181019	NQO1	EX167063	16	69714964	69715077	-	chr16:69714964-69715077	LuminalAvsNormal	0.0349687	4.74821
ENSG00000182606	TRAK1	EX235667	3	42160169	42160473	+	chr3:42160169-42160473	LuminalAvsNormal	0.034995	3.03083
ENSG00000163754	GYG1	EX371298	3	149024053	149024253	+	chr3:149024053-149024253	LuminalAvsNormal	0.0349959	1.7384
ENSG00000105699	LSR	EX362439	19	35262546	35262692	+	chr19:35262546-35262692	LuminalAvsNormal	0.0350109	1.64196
ENSG00000159023	EPB41	EX418851	1	29096232	29097935	+	chr1:29096232-29097935	LuminalAvsNormal	0.0350245	3.84967
ENSG00000141279	NPEPPS	EX317371	17	47577081	47577160	+	chr17:47577081-47577160	LuminalAvsNormal	0.0350303	2.48443
ENSG00000104365	IKBKB	EX199214	8	42314025	42314429	+	chr8:42314025-42314429	LuminalAvsNormal	0.0350431	1.51288
ENSG00000198130	HIBCH	EX284817	2	190208880	190208913	-	chr2:190208880-190208913	LuminalAvsNormal	0.035054	0.886583
ENSG00000143436	MRPL9	EX55940	1	151761475	151761552	-	chr1:151761475-151761552	LuminalAvsNormal	0.0350641	3.48321
ENSG00000109685	NSD2	EX371834	4	1938451	1938532	+	chr4:1938451-1938532	LuminalAvsNormal	0.0350738	0.531463
ENSG00000015479	MATR3	EX373802	5	139317053	139317105	+	chr5:139317053-139317105	LuminalAvsNormal	0.0351158	1.55067
ENSG00000145390	USP53	EX97618	4	119239216	119239903	+	chr4:119239216-119239903	LuminalAvsNormal	0.0351284	4.64325
ENSG00000143575	HAX1	EX229092	1	154273336	154273534	+	chr1:154273336-154273534	LuminalAvsNormal	0.0351641	-0.198839
ENSG00000011243	AKAP8L	EX394682	19	15403653	15403715	-	chr19:15403653-15403715	LuminalAvsNormal	0.0352138	2.08114
ENSG00000026508	CD44	EX346419	11	35211246	35211401	+	chr11:35211246-35211401	LuminalAvsNormal	0.0352791	-3.38855
ENSG00000244731	C4A	EX511477	6	31997144	31997311	+	chr6:31997144-31997311	LuminalAvsNormal	0.0352797	6.16742
ENSG00000184216	IRAK1	EX149451	X	154018006	154018120	-	chrX:154018006-154018120	LuminalAvsNormal	0.0353372	0.85485
ENSG00000141971	MVB12A	EX174185	19	17422332	17422965	+	chr19:17422332-17422965	LuminalAvsNormal	0.0353909	1.29865
ENSG00000130402	ACTN4	EX127205	19	38701002	38701121	+	chr19:38701002-38701121	LuminalAvsNormal	0.0354442	2.07226
ENSG00000099817	POLR2E	EX125429	19	1090908	1090988	-	chr19:1090908-1090988	LuminalAvsNormal	0.0355284	3.24791
ENSG00000177556	ATOX1	EX99519	5	151746279	151746563	-	chr5:151746279-151746563	LuminalAvsNormal	0.0355649	-1.27248
ENSG00000112759	SLC29A1	EX338746	6	44225973	44226167	+	chr6:44225973-44226167	LuminalAvsNormal	0.0355732	2.06821
ENSG00000147576	ADHFE1	EX299416	8	66445218	66445414	+	chr8:66445218-66445414	LuminalAvsNormal	0.0355861	0.977928
ENSG00000196150	ZNF250	EX200385	8	144882655	144882836	-	chr8:144882655-144882836	LuminalAvsNormal	0.0355984	1.48474
ENSG00000132716	DCAF8	EX398896	1	160261285	160261358	-	chr1:160261285-160261358	LuminalAvsNormal	0.0356115	-0.836606
ENSG00000167113	COQ4	EX71293	9	128332153	128332282	+	chr9:128332153-128332282	LuminalAvsNormal	0.0356181	2.46065
ENSG00000179094	PER1	EX267785	17	8145958	8146137	-	chr17:8145958-8146137	LuminalAvsNormal	0.0356196	2.51926
ENSG00000183889	AC138969.1	EX165737	16	16350092	16350586	+	chr16:16350092-16350586	LuminalAvsNormal	0.035631	-10.6725
ENSG00000183889	AC138969.1	EX165743	16	16350092	16350590	+	chr16:16350092-16350590	LuminalAvsNormal	0.035631	-10.6725
ENSG00000204852	TCTN1	EX308600	12	110619836	110619956	+	chr12:110619836-110619956	LuminalAvsNormal	0.035683	5.8143
ENSG00000091039	OSBPL8	EX350129	12	76459859	76459895	-	chr12:76459859-76459895	LuminalAvsNormal	0.0357218	6.42864
ENSG00000171570	RAB4B-EGLN2	EX85280	19	40807809	40808198	+	chr19:40807809-40808198	LuminalAvsNormal	0.0357219	2.41682
ENSG00000140650	PMM2	EX118849	16	8807564	8811178	+	chr16:8807564-8811178	LuminalAvsNormal	0.0357702	0.372777
ENSG00000157349	DDX19B	EX356458	16	70324585	70324687	+	chr16:70324585-70324687	LuminalAvsNormal	0.0358221	2.21244
ENSG00000239713	APOBEC3G	EX524480	22	39078932	39079085	+	chr22:39078932-39079085	LuminalAvsNormal	0.0358237	0.614569
ENSG00000185896	LAMP1	EX77594	13	113310709	113310867	+	chr13:113310709-113310867	LuminalAvsNormal	0.0359034	3.9607
ENSG00000184465	WDR27	EX294250	6	169689127	169689308	-	chr6:169689127-169689308	LuminalAvsNormal	0.0359051	2.20074
ENSG00000186908	ZDHHC17	EX258509	12	76821058	76821167	+	chr12:76821058-76821167	LuminalAvsNormal	0.0359773	2.24227
ENSG00000168528	SERINC2	EX88103	1	31413813	31414777	+	chr1:31413813-31414777	LuminalAvsNormal	0.0359839	2.25338
ENSG00000224165	DNAJC27-AS1	EX474671	2	24972626	24972830	+	chr2:24972626-24972830	LuminalAvsNormal	0.0360329	-0.850049
ENSG00000125534	PPDPF	EX568700	20	63521284	63521363	+	chr20:63521284-63521363	LuminalAvsNormal	0.0361042	0.239335
ENSG00000135506	OS9	EX308114	12	57715706	57715970	+	chr12:57715706-57715970	LuminalAvsNormal	0.036114	1.79206
ENSG00000170632	ARMC10	EX196246	7	103092477	103092653	+	chr7:103092477-103092653	LuminalAvsNormal	0.0361743	8.21539
ENSG00000143436	MRPL9	EX55942	1	151761507	151761552	-	chr1:151761507-151761552	LuminalAvsNormal	0.0361824	3.3255
ENSG00000165568	AKR1E2	EX383196	10	4839729	4839826	+	chr10:4839729-4839826	LuminalAvsNormal	0.0361997	1.12254
ENSG00000273136	NBPF26	EX490791	1	120807607	120807709	+	chr1:120807607-120807709	LuminalAvsNormal	0.0362761	0.698472
ENSG00000136279	DBNL	EX423497	7	44051830	44051942	+	chr7:44051830-44051942	LuminalAvsNormal	0.0363131	0.979178
ENSG00000149115	TNKS1BP1	EX202916	11	57322237	57322335	-	chr11:57322237-57322335	LuminalAvsNormal	0.036341	2.69633
ENSG00000008294	SPAG9	EX449870	17	50990450	50990585	-	chr17:50990450-50990585	LuminalAvsNormal	0.0363606	0.324229
ENSG00000110107	PRPF19	EX535728	11	60900582	60900691	-	chr11:60900582-60900691	LuminalAvsNormal	0.0364681	3.08732
ENSG00000126457	PRMT1	EX454877	19	49680140	49680238	+	chr19:49680140-49680238	LuminalAvsNormal	0.0364696	-3.604
ENSG00000135316	SYNCRIP	EX375428	6	85641292	85641451	-	chr6:85641292-85641451	LuminalAvsNormal	0.0364757	5.65248
ENSG00000109083	IFT20	EX217582	17	28332146	28332181	-	chr17:28332146-28332181	LuminalAvsNormal	0.036478	2.44295
ENSG00000126456	IRF3	EX322818	19	49664674	49664838	-	chr19:49664674-49664838	LuminalAvsNormal	0.0366941	-5.23673
ENSG00000154710	RABGEF1	EX295125	7	66768831	66769025	+	chr7:66768831-66769025	LuminalAvsNormal	0.0366946	1.5407
ENSG00000167985	SDHAF2	EX498523	11	61445941	61446059	+	chr11:61445941-61446059	LuminalAvsNormal	0.0366985	0.610096
ENSG00000173482	PTPRM	EX359872	18	8121852	8122316	+	chr18:8121852-8122316	LuminalAvsNormal	0.036724	-0.245055
ENSG00000160336	ZNF761	EX275533	19	53454650	53458260	+	chr19:53454650-53458260	LuminalAvsNormal	0.0367396	4.05257
ENSG00000182944	EWSR1	EX395930	22	29282390	29282557	+	chr22:29282390-29282557	LuminalAvsNormal	0.0367444	4.0817
ENSG00000160336	ZNF761	EX275530	19	53454650	53458261	+	chr19:53454650-53458261	LuminalAvsNormal	0.0367579	4.05156
ENSG00000139496	NUP58	EX309239	13	25336936	25337034	+	chr13:25336936-25337034	LuminalAvsNormal	0.0367815	6.89375
ENSG00000113761	ZNF346	EX99774	5	177044389	177044533	+	chr5:177044389-177044533	LuminalAvsNormal	0.0367943	1.3377
ENSG00000234741	GAS5	EX507181	1	173865244	173865282	-	chr1:173865244-173865282	LuminalAvsNormal	0.0367982	-5.07915
ENSG00000008294	SPAG9	EX449846	17	50993764	50993935	-	chr17:50993764-50993935	LuminalAvsNormal	0.0368189	0.224206
ENSG00000141027	NCOR1	EX449545	17	16151590	16151616	-	chr17:16151590-16151616	LuminalAvsNormal	0.0368426	6.08772
ENSG00000173230	GOLGB1	EX287149	3	121719646	121719753	-	chr3:121719646-121719753	LuminalAvsNormal	0.0368453	5.60919
ENSG00000167193	CRK	EX521147	17	1423397	1423650	-	chr17:1423397-1423650	LuminalAvsNormal	0.0368486	2.26809
[truncated: 462 more rows]

## Sheet: Luminal B
Ensembl gene ID	Gene	Event	Chromosome	Start	Stop	Strand	Location	Contrast	EqPvalues	t-statistics
ENSG00000198561	CTNND1	EX202943	11	57815915	57816001	+	chr11:57815915-57816001	IDCLuminalBvsNormal	6.86e-13	12.3318
ENSG00000138674	SEC31A	EX335722	4	82830937	82830975	-	chr4:82830937-82830975	IDCLuminalBvsNormal	1.14e-09	6.17567
ENSG00000277734	TRAC	EX501015	14	22533506	22533560	+	chr14:22533506-22533560	IDCLuminalBvsNormal	6.74e-09	-29.869
ENSG00000131828	PDHA1	EX197292	X	19346510	19346623	+	chrX:19346510-19346623	IDCLuminalBvsNormal	2.29e-08	5.84883
ENSG00000135341	MAP3K7	EX375470	6	90544552	90544632	-	chr6:90544552-90544632	IDCLuminalBvsNormal	2.41e-08	5.01118
ENSG00000182796	TMEM198B	EX207806	12	55831257	55831573	+	chr12:55831257-55831573	IDCLuminalBvsNormal	2.54e-08	2.92413
ENSG00000277734	TRAC	EX501016	14	22539083	22539134	+	chr14:22539083-22539134	IDCLuminalBvsNormal	3.56e-07	-32.4862
ENSG00000067064	IDI1	EX73495	10	1043999	1044171	-	chr10:1043999-1044171	IDCLuminalBvsNormal	3.85e-07	6.04007
ENSG00000101199	ARFGAP1	EX172691	20	63276091	63276200	+	chr20:63276091-63276200	IDCLuminalBvsNormal	5.14e-07	4.79595
ENSG00000277734	TRAC	EX501017	14	22542207	22542261	+	chr14:22542207-22542261	IDCLuminalBvsNormal	6.26e-07	-35.0799
ENSG00000157326	DHRS4	EX412123	14	23966283	23966417	+	chr14:23966283-23966417	IDCLuminalBvsNormal	6.29e-07	3.4879
ENSG00000099246	RAB18	EX348146	10	27533735	27533853	+	chr10:27533735-27533853	IDCLuminalBvsNormal	8.8e-07	11.1375
ENSG00000019582	CD74	EX241670	5	150404680	150404767	-	chr5:150404680-150404767	IDCLuminalBvsNormal	9.82e-07	6.33393
ENSG00000012660	ELOVL5	EX193867	6	53273220	53273344	-	chr6:53273220-53273344	IDCLuminalBvsNormal	1.21e-06	6.06906
ENSG00000101391	CDK5RAP1	EX450247	20	33394032	33394066	-	chr20:33394032-33394066	IDCLuminalBvsNormal	1.57e-06	5.549
ENSG00000203875	SNHG5	EX66221	6	85677795	85678032	-	chr6:85677795-85678032	IDCLuminalBvsNormal	1.92e-06	1.68438
ENSG00000138629	UBL7	EX312759	15	74451436	74451520	-	chr15:74451436-74451520	IDCLuminalBvsNormal	2.54e-06	-0.183934
ENSG00000186480	INSIG1	EX148057	7	155302251	155302417	+	chr7:155302251-155302417	IDCLuminalBvsNormal	2.64e-06	9.67017
ENSG00000120709	FAM53C	EX64378	5	138341184	138341413	+	chr5:138341184-138341413	IDCLuminalBvsNormal	2.77e-06	5.95691
ENSG00000149582	TMEM25	EX304746	11	118533420	118533551	+	chr11:118533420-118533551	IDCLuminalBvsNormal	2.89e-06	4.25143
ENSG00000161381	PLXDC1	EX217929	17	39072450	39072485	-	chr17:39072450-39072485	IDCLuminalBvsNormal	3.24e-06	5.24904
ENSG00000116191	RALGPS2	EX367476	1	178892230	178892307	+	chr1:178892230-178892307	IDCLuminalBvsNormal	3.54e-06	3.47117
ENSG00000104067	TJP1	EX353039	15	29719777	29720016	-	chr15:29719777-29720016	IDCLuminalBvsNormal	3.74e-06	7.16167
ENSG00000095906	NUBP2	EX354629	16	1786738	1786955	+	chr16:1786738-1786955	IDCLuminalBvsNormal	3.81e-06	2.19708
ENSG00000042445	RETSAT	EX183321	2	85350040	85350241	-	chr2:85350040-85350241	IDCLuminalBvsNormal	3.89e-06	2.78672
ENSG00000124787	RPP40	EX192865	6	5000563	5000631	-	chr6:5000563-5000631	IDCLuminalBvsNormal	4.59e-06	9.26444
ENSG00000140350	ANP32A	EX312517	15	68787413	68787535	-	chr15:68787413-68787535	IDCLuminalBvsNormal	4.89e-06	3.02605
ENSG00000213930	GALT	EX107139	9	34647492	34647567	+	chr9:34647492-34647567	IDCLuminalBvsNormal	5.12e-06	5.90884
ENSG00000105552	BCAT2	EX275249	19	48806517	48806717	-	chr19:48806517-48806717	IDCLuminalBvsNormal	5.43e-06	8.11019
ENSG00000232956	SNHG15	EX532581	7	44985882	44986097	-	chr7:44985882-44986097	IDCLuminalBvsNormal	6.21e-06	0.268893
ENSG00000182054	IDH2	EX564567	15	90090479	90090644	-	chr15:90090479-90090644	IDCLuminalBvsNormal	6.48e-06	3.67325
ENSG00000179889	PDXDC1	EX413842	16	15004187	15004333	+	chr16:15004187-15004333	IDCLuminalBvsNormal	7.14e-06	5.9698
ENSG00000100325	ASCC2	EX276236	22	29806216	29806290	-	chr22:29806216-29806290	IDCLuminalBvsNormal	9.34e-06	6.08078
ENSG00000157326	DHRS4	EX412135	14	23966358	23966417	+	chr14:23966358-23966417	IDCLuminalBvsNormal	1.05e-05	-0.0851584
ENSG00000013441	CLK1	EX284910	2	200860125	200860215	-	chr2:200860125-200860215	IDCLuminalBvsNormal	1.06e-05	7.13046
ENSG00000111077	TNS2	EX385371	12	53049189	53049248	+	chr12:53049189-53049248	IDCLuminalBvsNormal	1.1e-05	4.4315
ENSG00000063660	GPC1	EX527365	2	240457434	240457469	+	chr2:240457434-240457469	IDCLuminalBvsNormal	1.11e-05	4.91087
ENSG00000161381	PLXDC1	EX217947	17	39072014	39072485	-	chr17:39072014-39072485	IDCLuminalBvsNormal	1.11e-05	3.48275
ENSG00000111077	TNS2	EX385373	12	53049208	53049248	+	chr12:53049208-53049248	IDCLuminalBvsNormal	1.28e-05	4.37742
ENSG00000080823	MOK	EX453747	14	102263546	102263616	-	chr14:102263546-102263616	IDCLuminalBvsNormal	1.3e-05	7.62116
ENSG00000100294	MCAT	EX176730	22	43137081	43137298	-	chr22:43137081-43137298	IDCLuminalBvsNormal	1.32e-05	4.41666
ENSG00000168675	LDLRAD4	EX415895	18	13543315	13543623	+	chr18:13543315-13543623	IDCLuminalBvsNormal	1.43e-05	6.65979
ENSG00000165209	STRBP	EX408023	9	123139529	123139687	-	chr9:123139529-123139687	IDCLuminalBvsNormal	1.56e-05	7.18152
ENSG00000103168	TAF1C	EX356833	16	84183697	84183778	-	chr16:84183697-84183778	IDCLuminalBvsNormal	1.59e-05	4.03638
ENSG00000137831	UACA	EX263413	15	70684265	70684446	-	chr15:70684265-70684446	IDCLuminalBvsNormal	1.74e-05	2.92999
ENSG00000213593	TMX2	EX558429	11	57737913	57738026	+	chr11:57737913-57738026	IDCLuminalBvsNormal	1.76e-05	6.34375
ENSG00000124942	AHNAK	EX203221	11	62515905	62534074	-	chr11:62515905-62534074	IDCLuminalBvsNormal	1.86e-05	28.0805
ENSG00000007402	CACNA2D2	EX94610	3	50367642	50367704	-	chr3:50367642-50367704	IDCLuminalBvsNormal	1.89e-05	3.39188
ENSG00000099889	ARVCF	EX225154	22	19971216	19971335	-	chr22:19971216-19971335	IDCLuminalBvsNormal	1.89e-05	4.42412
ENSG00000100575	TIMM9	EX210976	14	58411907	58411971	-	chr14:58411907-58411971	IDCLuminalBvsNormal	2.17e-05	11.5394
ENSG00000148180	GSN	EX407973	9	121300056	121300126	+	chr9:121300056-121300126	IDCLuminalBvsNormal	2.3e-05	-4.82051
ENSG00000154380	ENAH	EX367826	1	225504991	225505053	-	chr1:225504991-225505053	IDCLuminalBvsNormal	2.52e-05	4.70084
ENSG00000111077	TNS2	EX385369	12	53048949	53049248	+	chr12:53048949-53049248	IDCLuminalBvsNormal	2.58e-05	4.16099
ENSG00000155090	KLF10	EX249690	8	102653470	102654375	-	chr8:102653470-102654375	IDCLuminalBvsNormal	2.7e-05	3.89753
ENSG00000019582	CD74	EX241669	5	150405085	150405180	-	chr5:150405085-150405180	IDCLuminalBvsNormal	2.88e-05	5.937
ENSG00000150779	TIMM8B	EX110579	11	112085978	112086310	-	chr11:112085978-112086310	IDCLuminalBvsNormal	2.97e-05	8.07047
ENSG00000196776	CD47	EX236803	3	108050578	108050602	-	chr3:108050578-108050602	IDCLuminalBvsNormal	2.98e-05	6.9479
ENSG00000088986	DYNLL1	EX77146	12	120488578	120488653	+	chr12:120488578-120488653	IDCLuminalBvsNormal	3.08e-05	6.03898
ENSG00000164038	SLC9B2	EX239427	4	103085349	103085462	-	chr4:103085349-103085462	IDCLuminalBvsNormal	3.1e-05	6.55098
ENSG00000063660	GPC1	EX527363	2	240454838	240455020	+	chr2:240454838-240455020	IDCLuminalBvsNormal	3.19e-05	5.55587
ENSG00000177697	CD151	EX381600	11	834530	834803	+	chr11:834530-834803	IDCLuminalBvsNormal	3.21e-05	4.34468
ENSG00000196924	FLNA	EX248467	X	154357251	154357274	-	chrX:154357251-154357274	IDCLuminalBvsNormal	3.26e-05	4.72787
ENSG00000235109	ZSCAN31	EX511394	6	28336082	28336198	-	chr6:28336082-28336198	IDCLuminalBvsNormal	3.28e-05	5.26984
ENSG00000235109	ZSCAN31	EX511389	6	28336082	28336165	-	chr6:28336082-28336165	IDCLuminalBvsNormal	3.32e-05	5.2262
ENSG00000123143	PKN1	EX173748	19	14469752	14469814	+	chr19:14469752-14469814	IDCLuminalBvsNormal	3.37e-05	4.01466
ENSG00000169592	INO80E	EX265555	16	29996808	29996860	+	chr16:29996808-29996860	IDCLuminalBvsNormal	3.46e-05	5.93519
ENSG00000152601	MBNL1	EX371322	3	152446704	152446757	+	chr3:152446704-152446757	IDCLuminalBvsNormal	3.52e-05	9.10758
ENSG00000080823	MOK	EX453761	14	102263546	102264651	-	chr14:102263546-102264651	IDCLuminalBvsNormal	3.52e-05	6.23811
ENSG00000235109	ZSCAN31	EX511392	6	28336082	28336134	-	chr6:28336082-28336134	IDCLuminalBvsNormal	3.57e-05	5.02534
ENSG00000183474	GTF2H2C	EX290920	5	69572445	69572550	+	chr5:69572445-69572550	IDCLuminalBvsNormal	3.81e-05	5.70071
ENSG00000095906	NUBP2	EX354616	16	1786757	1786955	+	chr16:1786757-1786955	IDCLuminalBvsNormal	3.82e-05	1.09291
ENSG00000166946	CCNDBP1	EX212434	15	43190055	43190151	+	chr15:43190055-43190151	IDCLuminalBvsNormal	3.87e-05	3.80317
ENSG00000033030	ZCCHC8	EX209372	12	122483279	122483563	-	chr12:122483279-122483563	IDCLuminalBvsNormal	4.23e-05	3.78484
ENSG00000135446	CDK4	EX350002	12	57750923	57751090	-	chr12:57750923-57751090	IDCLuminalBvsNormal	4.24e-05	-2.47754
ENSG00000124702	KLHDC3	EX375163	6	43017519	43017695	+	chr6:43017519-43017695	IDCLuminalBvsNormal	4.34e-05	6.7589
ENSG00000125505	MBOAT7	EX363221	19	54187161	54187287	-	chr19:54187161-54187287	IDCLuminalBvsNormal	4.41e-05	5.7358
ENSG00000133318	RTN3	EX203356	11	63756112	63756170	+	chr11:63756112-63756170	IDCLuminalBvsNormal	4.6e-05	11.0785
ENSG00000232956	SNHG15	EX532575	7	44986021	44986097	-	chr7:44986021-44986097	IDCLuminalBvsNormal	4.65e-05	3.35337
ENSG00000131876	SNRPA1	EX354250	15	101286214	101286293	-	chr15:101286214-101286293	IDCLuminalBvsNormal	4.66e-05	3.35405
ENSG00000100600	LGMN	EX261921	14	92718747	92718844	-	chr14:92718747-92718844	IDCLuminalBvsNormal	4.68e-05	4.07164
ENSG00000168675	LDLRAD4	EX415892	18	13542407	13542460	+	chr18:13542407-13542460	IDCLuminalBvsNormal	4.98e-05	4.44948
ENSG00000203875	SNHG5	EX66193	6	85677795	85677875	-	chr6:85677795-85677875	IDCLuminalBvsNormal	5.72e-05	1.68433
ENSG00000175063	UBE2C	EX361068	20	45815541	45815745	+	chr20:45815541-45815745	IDCLuminalBvsNormal	5.85e-05	4.5337
ENSG00000198900	TOP1	EX488029	20	41115371	41115439	+	chr20:41115371-41115439	IDCLuminalBvsNormal	6.12e-05	3.32576
ENSG00000186480	INSIG1	EX148069	7	155301607	155301690	+	chr7:155301607-155301690	IDCLuminalBvsNormal	6.15e-05	6.86929
ENSG00000101190	TCFL5	EX172674	20	62859364	62859526	-	chr20:62859364-62859526	IDCLuminalBvsNormal	6.27e-05	4.40015
ENSG00000092208	GEMIN2	EX352035	14	39133661	39133719	+	chr14:39133661-39133719	IDCLuminalBvsNormal	6.33e-05	5.919
ENSG00000148444	COMMD3	EX305279	10	22318653	22318713	+	chr10:22318653-22318713	IDCLuminalBvsNormal	6.53e-05	9.9851
ENSG00000141971	MVB12A	EX174160	19	17422332	17422458	+	chr19:17422332-17422458	IDCLuminalBvsNormal	6.61e-05	4.28861
ENSG00000108100	CCNY	EX383525	10	35516523	35516623	+	chr10:35516523-35516623	IDCLuminalBvsNormal	7.12e-05	5.66047
ENSG00000109458	GAB1	EX529982	4	143434088	143434168	+	chr4:143434088-143434168	IDCLuminalBvsNormal	7.24e-05	11.6273
ENSG00000152455	SUV39H2	EX305251	10	14881500	14881645	+	chr10:14881500-14881645	IDCLuminalBvsNormal	7.29e-05	6.61307
ENSG00000125447	GGA3	EX359328	17	75244619	75244717	-	chr17:75244619-75244717	IDCLuminalBvsNormal	7.4e-05	5.36503
ENSG00000130147	SH3BP4	EX285420	2	234978685	234978985	+	chr2:234978685-234978985	IDCLuminalBvsNormal	8.12e-05	6.13389
ENSG00000141219	C17orf80	EX318211	17	73242244	73242351	+	chr17:73242244-73242351	IDCLuminalBvsNormal	8.12e-05	6.04331
ENSG00000100058	CRYBB2P1	EX176275	22	25460867	25461678	+	chr22:25460867-25461678	IDCLuminalBvsNormal	8.49e-05	9.64897
ENSG00000130520	LSM4	EX84658	19	18312604	18312702	-	chr19:18312604-18312702	IDCLuminalBvsNormal	8.5e-05	4.82738
ENSG00000141385	AFG3L2	EX567735	18	12370849	12370926	-	chr18:12370849-12370926	IDCLuminalBvsNormal	9.38e-05	3.5133
ENSG00000168675	LDLRAD4	EX415894	18	13542916	13543070	+	chr18:13542916-13543070	IDCLuminalBvsNormal	9.71e-05	4.73876
ENSG00000137312	FLOT1	EX242741	6	30741614	30741704	-	chr6:30741614-30741704	IDCLuminalBvsNormal	0.000103111	-0.529088
ENSG00000026297	RNASET2	EX294190	6	166943019	166943239	-	chr6:166943019-166943239	IDCLuminalBvsNormal	0.000104677	-1.96687
ENSG00000157326	DHRS4	EX412121	14	23965762	23965832	+	chr14:23965762-23965832	IDCLuminalBvsNormal	0.000105313	5.77816
ENSG00000131148	EMC8	EX541159	16	85780379	85780473	-	chr16:85780379-85780473	IDCLuminalBvsNormal	0.000105377	6.22634
ENSG00000143384	MCL1	EX131857	1	150578244	150578491	-	chr1:150578244-150578491	IDCLuminalBvsNormal	0.000106107	4.91358
ENSG00000100325	ASCC2	EX276235	22	29806485	29806553	-	chr22:29806485-29806553	IDCLuminalBvsNormal	0.000107358	5.1235
ENSG00000120451	SNX19	EX73441	11	130910018	130910137	-	chr11:130910018-130910137	IDCLuminalBvsNormal	0.000109907	7.19484
ENSG00000117859	OSBPL9	EX397745	1	51756320	51756358	+	chr1:51756320-51756358	IDCLuminalBvsNormal	0.00011126	9.56671
ENSG00000115042	FAHD2A	EX548047	2	95406941	95407157	+	chr2:95406941-95407157	IDCLuminalBvsNormal	0.000116426	1.77577
ENSG00000134779	TPGS2	EX270913	18	36805374	36805502	-	chr18:36805374-36805502	IDCLuminalBvsNormal	0.000118156	4.75075
ENSG00000160767	FAM189B	EX444684	1	155254400	155254456	-	chr1:155254400-155254456	IDCLuminalBvsNormal	0.000120594	6.2575
ENSG00000169180	XPO6	EX119204	16	28177220	28177332	-	chr16:28177220-28177332	IDCLuminalBvsNormal	0.000121009	4.47674
ENSG00000180777	ANKRD30B	EX220000	18	14799101	14799129	+	chr18:14799101-14799129	IDCLuminalBvsNormal	0.000121462	12.1248
ENSG00000145736	GTF2H2	EX240679	5	71055352	71055457	-	chr5:71055352-71055457	IDCLuminalBvsNormal	0.000125094	4.72336
ENSG00000130147	SH3BP4	EX285422	2	234978700	234978900	+	chr2:234978700-234978900	IDCLuminalBvsNormal	0.00012641	4.65625
ENSG00000165168	CYBB	EX513633	X	37793665	37793810	+	chrX:37793665-37793810	IDCLuminalBvsNormal	0.000128617	5.06497
ENSG00000087191	PSMC5	EX169616	17	63830133	63830189	+	chr17:63830133-63830189	IDCLuminalBvsNormal	0.000132232	5.49815
ENSG00000177565	TBL1XR1	EX334466	3	177064920	177065022	-	chr3:177064920-177065022	IDCLuminalBvsNormal	0.000136889	7.24578
ENSG00000110651	CD81	EX108311	11	2395869	2395970	+	chr11:2395869-2395970	IDCLuminalBvsNormal	0.000140086	2.88674
ENSG00000130147	SH3BP4	EX285424	2	234978703	234978900	+	chr2:234978703-234978900	IDCLuminalBvsNormal	0.000144242	4.39328
ENSG00000130147	SH3BP4	EX285426	2	234978705	234978900	+	chr2:234978705-234978900	IDCLuminalBvsNormal	0.000144765	4.38759
ENSG00000112576	CCND3	EX145532	6	41941452	41941755	-	chr6:41941452-41941755	IDCLuminalBvsNormal	0.000149341	0.364926
ENSG00000112576	CCND3	EX145547	6	41941452	41941766	-	chr6:41941452-41941766	IDCLuminalBvsNormal	0.000149341	0.364926
ENSG00000112576	CCND3	EX145520	6	41941452	41941848	-	chr6:41941452-41941848	IDCLuminalBvsNormal	0.000152344	0.356372
ENSG00000177697	CD151	EX381606	11	834530	834745	+	chr11:834530-834745	IDCLuminalBvsNormal	0.000156558	2.85674
ENSG00000140262	TCF12	EX388741	15	57252421	57252492	+	chr15:57252421-57252492	IDCLuminalBvsNormal	0.00015881	9.48453
ENSG00000182179	UBA7	EX94519	3	49809390	49809464	-	chr3:49809390-49809464	IDCLuminalBvsNormal	0.000159395	4.73286
ENSG00000267107	PCAT19	EX504898	19	41495302	41495427	-	chr19:41495302-41495427	IDCLuminalBvsNormal	0.000160553	1.80592
ENSG00000136280	CCM2	EX295056	7	45063918	45064001	+	chr7:45063918-45064001	IDCLuminalBvsNormal	0.000160822	8.28542
ENSG00000033030	ZCCHC8	EX209381	12	122483279	122483344	-	chr12:122483279-122483344	IDCLuminalBvsNormal	0.00016611	3.20447
ENSG00000008294	SPAG9	EX449834	17	51021158	51021365	-	chr17:51021158-51021365	IDCLuminalBvsNormal	0.000168809	5.92079
ENSG00000115310	RTN4	EX368179	2	54974695	54974764	-	chr2:54974695-54974764	IDCLuminalBvsNormal	0.000172388	6.53018
ENSG00000153406	NMRAL1	EX214801	16	4463660	4463850	-	chr16:4463660-4463850	IDCLuminalBvsNormal	0.000172737	5.74801
ENSG00000083799	CYLD	EX390314	16	50744730	50744866	+	chr16:50744730-50744866	IDCLuminalBvsNormal	0.000178259	8.5497
ENSG00000106245	BUD31	EX554777	7	99410037	99410169	+	chr7:99410037-99410169	IDCLuminalBvsNormal	0.000180372	6.5575
ENSG00000100997	ABHD12	EX416059	20	25320199	25320318	-	chr20:25320199-25320318	IDCLuminalBvsNormal	0.00018377	3.7586
ENSG00000113648	H2AFY	EX337350	5	135369406	135369603	-	chr5:135369406-135369603	IDCLuminalBvsNormal	0.000183869	12.0074
ENSG00000156239	N6AMT1	EX129295	21	28879870	28879953	-	chr21:28879870-28879953	IDCLuminalBvsNormal	0.000184272	5.69125
ENSG00000102034	ELF4	EX341991	X	130081256	130081539	-	chrX:130081256-130081539	IDCLuminalBvsNormal	0.000185844	3.63575
ENSG00000103510	KAT8	EX428663	16	31127272	31127353	+	chr16:31127272-31127353	IDCLuminalBvsNormal	0.000189028	3.19543
ENSG00000234741	GAS5	EX507144	1	173864484	173864506	-	chr1:173864484-173864506	IDCLuminalBvsNormal	0.000190184	-1.08977
ENSG00000175063	UBE2C	EX361078	20	45815443	45815745	+	chr20:45815443-45815745	IDCLuminalBvsNormal	0.000192739	5.58083
ENSG00000130402	ACTN4	EX127207	19	38706044	38706131	+	chr19:38706044-38706131	IDCLuminalBvsNormal	0.000197992	5.16178
ENSG00000160972	PPP1R16A	EX556912	8	144498770	144498840	+	chr8:144498770-144498840	IDCLuminalBvsNormal	0.000198659	5.82667
ENSG00000102034	ELF4	EX342007	X	130081437	130081539	-	chrX:130081437-130081539	IDCLuminalBvsNormal	0.000200329	2.72515
ENSG00000169919	GUSB	EX340028	7	65974919	65975071	-	chr7:65974919-65975071	IDCLuminalBvsNormal	0.000201056	2.92354
ENSG00000182473	EXOC7	EX454244	17	76090329	76090397	-	chr17:76090329-76090397	IDCLuminalBvsNormal	0.000205191	12.3149
ENSG00000058272	PPP1R12A	EX350175	12	79805592	79805768	-	chr12:79805592-79805768	IDCLuminalBvsNormal	0.000206616	6.13312
ENSG00000004478	FKBP4	EX517675	12	2800039	2800122	+	chr12:2800039-2800122	IDCLuminalBvsNormal	0.000206709	3.17154
ENSG00000228363	AC015971.1	EX432628	2	86605243	86605435	+	chr2:86605243-86605435	IDCLuminalBvsNormal	0.000209445	4.71739
ENSG00000151883	PARP8	EX373310	5	50760292	50760362	+	chr5:50760292-50760362	IDCLuminalBvsNormal	0.000211247	3.30979
ENSG00000130669	PAK4	EX395056	19	39168230	39168302	+	chr19:39168230-39168302	IDCLuminalBvsNormal	0.000212452	7.91902
ENSG00000067167	TRAM1	EX514574	8	70598134	70598255	-	chr8:70598134-70598255	IDCLuminalBvsNormal	0.000216249	8.58341
ENSG00000130520	LSM4	EX84671	19	18312169	18312702	-	chr19:18312169-18312702	IDCLuminalBvsNormal	0.000219214	2.7904
ENSG00000100554	ATP6V1D	EX115954	14	67350611	67350690	-	chr14:67350611-67350690	IDCLuminalBvsNormal	0.000220239	2.87741
ENSG00000135336	ORC3	EX243884	6	87616314	87616427	+	chr6:87616314-87616427	IDCLuminalBvsNormal	0.000222043	5.42134
ENSG00000139636	LMBR1L	EX307293	12	49104448	49104551	-	chr12:49104448-49104551	IDCLuminalBvsNormal	0.000223658	3.57051
ENSG00000099998	GGT5	EX395884	22	24220492	24220584	-	chr22:24220492-24220584	IDCLuminalBvsNormal	0.000226942	-2.38893
ENSG00000080823	MOK	EX453819	14	102263537	102263616	-	chr14:102263537-102263616	IDCLuminalBvsNormal	0.000230952	4.40057
ENSG00000228106	AL392172.1	EX474300	1	222827428	222827601	+	chr1:222827428-222827601	IDCLuminalBvsNormal	0.000235449	0.132531
ENSG00000101079	NDRG3	EX450277	20	36688679	36688784	-	chr20:36688679-36688784	IDCLuminalBvsNormal	0.000242957	9.30911
ENSG00000004864	SLC25A13	EX195994	7	96234802	96234917	-	chr7:96234802-96234917	IDCLuminalBvsNormal	0.000253608	5.7986
ENSG00000149809	TM7SF2	EX253082	11	65113491	65113594	+	chr11:65113491-65113594	IDCLuminalBvsNormal	0.000272401	11.2551
ENSG00000169991	IFFO2	EX54496	1	18911384	18911476	-	chr1:18911384-18911476	IDCLuminalBvsNormal	0.000272455	2.11387
ENSG00000147127	RAB41	EX533446	X	70283950	70284043	+	chrX:70283950-70284043	IDCLuminalBvsNormal	0.000287761	1.81484
ENSG00000203499	IQANK1	EX106841	8	143741752	143742135	+	chr8:143741752-143742135	IDCLuminalBvsNormal	0.000287783	2.30968
ENSG00000130244	FAM98C	EX174578	19	38406910	38407077	+	chr19:38406910-38407077	IDCLuminalBvsNormal	0.000288725	3.61953
ENSG00000130402	ACTN4	EX127208	19	38708117	38708195	+	chr19:38708117-38708195	IDCLuminalBvsNormal	0.000292624	4.62886
ENSG00000166922	SCG5	EX539935	15	32691710	32692308	+	chr15:32691710-32692308	IDCLuminalBvsNormal	0.000293134	4.53587
ENSG00000154930	ACSS1	EX271776	20	25021389	25021536	-	chr20:25021389-25021536	IDCLuminalBvsNormal	0.000297624	4.61801
ENSG00000071889	FAM3A	EX342291	X	154512823	154512936	-	chrX:154512823-154512936	IDCLuminalBvsNormal	0.000302209	5.55559
ENSG00000130254	SAFB2	EX125707	19	5611120	5611630	-	chr19:5611120-5611630	IDCLuminalBvsNormal	0.000305829	3.26536
ENSG00000100239	PPP6R2	EX324597	22	50436988	50437068	+	chr22:50436988-50437068	IDCLuminalBvsNormal	0.000311729	1.91684
ENSG00000107929	LARP4B	EX254783	10	844977	845055	-	chr10:844977-845055	IDCLuminalBvsNormal	0.000313844	4.36287
ENSG00000130706	ADRM1	EX172655	20	62304461	62304577	+	chr20:62304461-62304577	IDCLuminalBvsNormal	0.000316201	6.63997
ENSG00000066027	PPP2R5A	EX90645	1	212306783	212306900	+	chr1:212306783-212306900	IDCLuminalBvsNormal	0.000317084	3.15998
ENSG00000135446	CDK4	EX350033	12	57750827	57751090	-	chr12:57750827-57751090	IDCLuminalBvsNormal	0.000320726	-4.67292
ENSG00000134294	SLC38A2	EX207353	12	46370512	46370627	-	chr12:46370512-46370627	IDCLuminalBvsNormal	0.000335995	3.80231
ENSG00000160767	FAM189B	EX444669	1	155251733	155251905	-	chr1:155251733-155251905	IDCLuminalBvsNormal	0.000338624	4.34929
ENSG00000196586	MYO6	EX193994	6	75895231	75895260	+	chr6:75895231-75895260	IDCLuminalBvsNormal	0.000341767	9.1102
ENSG00000126214	KLC1	EX453847	14	103684986	103685036	+	chr14:103684986-103685036	IDCLuminalBvsNormal	0.000342339	-0.737058
ENSG00000135446	CDK4	EX350035	12	57750934	57751090	-	chr12:57750934-57751090	IDCLuminalBvsNormal	0.000342551	-4.80918
ENSG00000139428	MMAB	EX114026	12	109561243	109561329	-	chr12:109561243-109561329	IDCLuminalBvsNormal	0.000343028	0.293062
ENSG00000180964	TCEAL8	EX341804	X	103254605	103254677	-	chrX:103254605-103254677	IDCLuminalBvsNormal	0.000347153	2.30316
ENSG00000182208	MOB2	EX152827	11	1486447	1486746	-	chr11:1486447-1486746	IDCLuminalBvsNormal	0.000350907	6.70605
ENSG00000136280	CCM2	EX295087	7	45064463	45064622	+	chr7:45064463-45064622	IDCLuminalBvsNormal	0.000352007	5.32698
ENSG00000103502	CDIPT	EX215410	16	29859442	29859523	-	chr16:29859442-29859523	IDCLuminalBvsNormal	0.000353352	3.74535
ENSG00000105137	SYDE1	EX173887	19	15111632	15111792	+	chr19:15111632-15111792	IDCLuminalBvsNormal	0.00035658	1.05167
ENSG00000197496	SLC2A10	EX488094	20	46714467	46714622	+	chr20:46714467-46714622	IDCLuminalBvsNormal	0.000366916	6.09691
ENSG00000168675	LDLRAD4	EX415889	18	13542292	13542460	+	chr18:13542292-13542460	IDCLuminalBvsNormal	0.000370846	4.2325
ENSG00000206503	HLA-A	EX100350	6	29945059	29945091	+	chr6:29945059-29945091	IDCLuminalBvsNormal	0.000378649	-0.582466
ENSG00000107643	MAPK8	EX305607	10	48424569	48424585	+	chr10:48424569-48424585	IDCLuminalBvsNormal	0.000378908	5.02002
ENSG00000129295	LRRC6	EX534468	8	132632740	132632963	-	chr8:132632740-132632963	IDCLuminalBvsNormal	0.000379075	6.26998
ENSG00000104852	SNRNP70	EX275329	19	49086524	49086561	+	chr19:49086524-49086561	IDCLuminalBvsNormal	0.000382302	5.54118
ENSG00000154556	SORBS2	EX372946	4	185684754	185684846	-	chr4:185684754-185684846	IDCLuminalBvsNormal	0.000388743	4.88246
ENSG00000026297	RNASET2	EX294161	6	166943019	166943809	-	chr6:166943019-166943809	IDCLuminalBvsNormal	0.000390493	-2.78743
ENSG00000120549	KIAA1217	EX383333	10	24494500	24494604	+	chr10:24494500-24494604	IDCLuminalBvsNormal	0.000394889	7.71342
ENSG00000138629	UBL7	EX312773	15	74460668	74460778	-	chr15:74460668-74460778	IDCLuminalBvsNormal	0.000395811	0.83794
ENSG00000016864	GLT8D1	EX370674	3	52696234	52696318	-	chr3:52696234-52696318	IDCLuminalBvsNormal	0.000396445	3.87934
ENSG00000196792	STRN3	EX115438	14	30913524	30913657	-	chr14:30913524-30913657	IDCLuminalBvsNormal	0.000396842	5.50932
ENSG00000063245	EPN1	EX275685	19	55676625	55677218	+	chr19:55676625-55677218	IDCLuminalBvsNormal	0.000402091	2.9846
ENSG00000043514	TRIT1	EX278889	1	39852731	39852876	-	chr1:39852731-39852876	IDCLuminalBvsNormal	0.000403701	6.33341
ENSG00000136280	CCM2	EX295074	7	45064463	45064494	+	chr7:45064463-45064494	IDCLuminalBvsNormal	0.000407397	4.51308
ENSG00000064545	TMEM161A	EX274057	19	19132352	19132508	-	chr19:19132352-19132508	IDCLuminalBvsNormal	0.000418352	3.97437
ENSG00000151651	ADAM8	EX306420	10	133263688	133263765	-	chr10:133263688-133263765	IDCLuminalBvsNormal	0.000418477	2.81807
ENSG00000105373	NOP53	EX416951	19	47746967	47747031	+	chr19:47746967-47747031	IDCLuminalBvsNormal	0.000422917	4.86243
ENSG00000104852	SNRNP70	EX275326	19	49086480	49086561	+	chr19:49086480-49086561	IDCLuminalBvsNormal	0.000428801	5.32441
ENSG00000189334	S100A14	EX525671	1	153615868	153615936	-	chr1:153615868-153615936	IDCLuminalBvsNormal	0.000430558	3.57836
ENSG00000104218	CSPP1	EX249557	8	67091803	67091883	+	chr8:67091803-67091883	IDCLuminalBvsNormal	0.000430985	12.1034
ENSG00000107643	MAPK8	EX305605	10	48424519	48424585	+	chr10:48424519-48424585	IDCLuminalBvsNormal	0.000431368	4.83445
ENSG00000151150	ANK3	EX453082	10	60145968	60146021	-	chr10:60145968-60146021	IDCLuminalBvsNormal	0.000438299	7.60691
ENSG00000168066	SF1	EX447892	11	64773430	64773505	-	chr11:64773430-64773505	IDCLuminalBvsNormal	0.000439667	7.48834
ENSG00000110799	VWF	EX206631	12	6046723	6046817	-	chr12:6046723-6046817	IDCLuminalBvsNormal	0.00044107	3.88573
ENSG00000159314	ARHGAP27	EX122149	17	45425564	45425616	-	chr17:45425564-45425616	IDCLuminalBvsNormal	0.000445336	3.26971
ENSG00000115484	CCT4	EX232130	2	61880286	61880394	-	chr2:61880286-61880394	IDCLuminalBvsNormal	0.000450709	4.25515
ENSG00000166387	PPFIBP2	EX108420	11	7597186	7597373	+	chr11:7597186-7597373	IDCLuminalBvsNormal	0.000455298	4.52767
ENSG00000177565	TBL1XR1	EX334535	3	177064979	177065022	-	chr3:177064979-177065022	IDCLuminalBvsNormal	0.000456955	4.59545
ENSG00000112787	FBRSL1	EX160734	12	132574090	132574158	+	chr12:132574090-132574158	IDCLuminalBvsNormal	0.000462401	5.95621
ENSG00000205531	NAP1L4	EX152853	11	2971448	2971534	-	chr11:2971448-2971534	IDCLuminalBvsNormal	0.000463346	5.69142
ENSG00000143222	UFC1	EX90008	1	161158121	161158211	+	chr1:161158121-161158211	IDCLuminalBvsNormal	0.000464816	5.38805
ENSG00000107537	PHYH	EX204869	10	13291825	13291912	-	chr10:13291825-13291912	IDCLuminalBvsNormal	0.000469624	6.64351
ENSG00000166387	PPFIBP2	EX108422	11	7597237	7597373	+	chr11:7597237-7597373	IDCLuminalBvsNormal	0.000474973	4.31289
ENSG00000031823	RANBP3	EX273257	19	5957918	5957935	-	chr19:5957918-5957935	IDCLuminalBvsNormal	0.000475871	4.30689
ENSG00000126214	KLC1	EX453851	14	103684986	103686211	+	chr14:103684986-103686211	IDCLuminalBvsNormal	0.000479745	0.144027
ENSG00000132952	USPL1	EX114706	13	30621073	30621239	+	chr13:30621073-30621239	IDCLuminalBvsNormal	0.000486544	4.86451
ENSG00000178950	GAK	EX334876	4	912735	912794	-	chr4:912735-912794	IDCLuminalBvsNormal	0.000489056	3.44075
ENSG00000054116	TRAPPC3	EX88305	1	36139720	36139819	-	chr1:36139720-36139819	IDCLuminalBvsNormal	0.000491953	1.27362
ENSG00000004059	ARF5	EX67900	7	127589485	127589594	+	chr7:127589485-127589594	IDCLuminalBvsNormal	0.000493366	3.03303
ENSG00000008294	SPAG9	EX449896	17	51021252	51021365	-	chr17:51021252-51021365	IDCLuminalBvsNormal	0.000494122	4.77759
ENSG00000224078	SNHG14	EX162878	15	25085271	25085322	+	chr15:25085271-25085322	IDCLuminalBvsNormal	0.000495	4.14963
ENSG00000071054	MAP4K4	EX329903	2	101860825	101860986	+	chr2:101860825-101860986	IDCLuminalBvsNormal	0.00049757	-0.0476269
ENSG00000162144	CYB561A3	EX558499	11	61357733	61357828	-	chr11:61357733-61357828	IDCLuminalBvsNormal	0.000499392	7.16305
ENSG00000196586	MYO6	EX193993	6	75894814	75894840	+	chr6:75894814-75894840	IDCLuminalBvsNormal	0.00050855	6.18698
ENSG00000063245	EPN1	EX275686	19	55677550	55677734	+	chr19:55677550-55677734	IDCLuminalBvsNormal	0.000511801	7.12685
ENSG00000038427	VCAN	EX291361	5	83537007	83537247	+	chr5:83537007-83537247	IDCLuminalBvsNormal	0.000527827	4.80957
ENSG00000064545	TMEM161A	EX274067	19	19132352	19132433	-	chr19:19132352-19132433	IDCLuminalBvsNormal	0.000531306	4.19875
ENSG00000141569	TRIM65	EX82731	17	75891813	75891878	-	chr17:75891813-75891878	IDCLuminalBvsNormal	0.000532388	4.88217
ENSG00000126602	TRAP1	EX80104	16	3685996	3686136	-	chr16:3685996-3686136	IDCLuminalBvsNormal	0.000537036	4.76
ENSG00000119231	SENP5	EX61963	3	196923414	196923551	+	chr3:196923414-196923551	IDCLuminalBvsNormal	0.000537739	5.58462
ENSG00000166435	XRRA1	EX304220	11	74906239	74906361	-	chr11:74906239-74906361	IDCLuminalBvsNormal	0.000538606	2.34677
ENSG00000142230	SAE1	EX127645	19	47197233	47197377	+	chr19:47197233-47197377	IDCLuminalBvsNormal	0.000539195	9.47496
ENSG00000123143	PKN1	EX173749	19	14469912	14469988	+	chr19:14469912-14469988	IDCLuminalBvsNormal	0.000539629	2.27156
ENSG00000186352	ANKRD37	EX530317	4	185396841	185396950	+	chr4:185396841-185396950	IDCLuminalBvsNormal	0.000539754	3.26051
ENSG00000100036	SLC35E4	EX176365	22	30662060	30663299	+	chr22:30662060-30663299	IDCLuminalBvsNormal	0.000540379	3.764
ENSG00000116213	WRAP73	EX277882	1	3635160	3635294	-	chr1:3635160-3635294	IDCLuminalBvsNormal	0.0005419	3.8218
ENSG00000152492	CCDC50	EX188629	3	191375062	191375589	+	chr3:191375062-191375589	IDCLuminalBvsNormal	0.000542849	8.89272
ENSG00000183474	GTF2H2C	EX290917	5	69572445	69572844	+	chr5:69572445-69572844	IDCLuminalBvsNormal	0.000548753	3.4451
ENSG00000135924	DNAJB2	EX285263	2	219283133	219283235	+	chr2:219283133-219283235	IDCLuminalBvsNormal	0.000550209	4.64621
ENSG00000126214	KLC1	EX453843	14	103684986	103685316	+	chr14:103684986-103685316	IDCLuminalBvsNormal	0.000557144	-2.33882
ENSG00000166946	CCNDBP1	EX212441	15	43186154	43186233	+	chr15:43186154-43186233	IDCLuminalBvsNormal	0.00056197	0.807767
ENSG00000166435	XRRA1	EX304211	11	74906239	74906456	-	chr11:74906239-74906456	IDCLuminalBvsNormal	0.000563165	2.47278
ENSG00000211460	TSN	EX92719	2	121763005	121763084	+	chr2:121763005-121763084	IDCLuminalBvsNormal	0.000569447	9.1865
ENSG00000070540	WIPI1	EX169829	17	68434556	68434626	-	chr17:68434556-68434626	IDCLuminalBvsNormal	0.00057132	1.34686
ENSG00000148444	COMMD3	EX305280	10	22318806	22318862	+	chr10:22318806-22318862	IDCLuminalBvsNormal	0.000576401	7.01607
ENSG00000120837	NFYB	EX518611	12	104126114	104126244	-	chr12:104126114-104126244	IDCLuminalBvsNormal	0.000577427	3.47721
ENSG00000038427	VCAN	EX291355	5	83537007	83539684	+	chr5:83537007-83539684	IDCLuminalBvsNormal	0.000581754	4.71612
ENSG00000149257	SERPINH1	EX203981	11	75562827	75562884	+	chr11:75562827-75562884	IDCLuminalBvsNormal	0.000586855	-0.0694243
ENSG00000159720	ATP6V0D1	EX120195	16	67444528	67444706	-	chr16:67444528-67444706	IDCLuminalBvsNormal	0.000589886	2.81382
ENSG00000196781	TLE1	EX250634	9	81633348	81633364	-	chr9:81633348-81633364	IDCLuminalBvsNormal	0.000591595	3.95709
ENSG00000107537	PHYH	EX204859	10	13291831	13291912	-	chr10:13291831-13291912	IDCLuminalBvsNormal	0.000593186	5.99242
ENSG00000159322	ADPGK	EX388972	15	72756251	72756447	-	chr15:72756251-72756447	IDCLuminalBvsNormal	0.000594373	-1.48116
ENSG00000054654	SYNE2	EX310476	14	64128452	64128553	+	chr14:64128452-64128553	IDCLuminalBvsNormal	0.000594427	3.6793
ENSG00000025708	TYMP	EX225977	22	50528512	50528610	-	chr22:50528512-50528610	IDCLuminalBvsNormal	0.000601661	5.06111
ENSG00000076108	BAZ2A	EX113126	12	56630776	56630865	-	chr12:56630776-56630865	IDCLuminalBvsNormal	0.000603536	9.11469
ENSG00000186352	ANKRD37	EX530315	4	185396811	185396950	+	chr4:185396811-185396950	IDCLuminalBvsNormal	0.000604442	3.02968
ENSG00000256683	ZNF350	EX505106	19	51967288	51967400	-	chr19:51967288-51967400	IDCLuminalBvsNormal	0.000606582	4.37474
ENSG00000108825	PTGES3L-AARSD1	EX391844	17	42953724	42953778	-	chr17:42953724-42953778	IDCLuminalBvsNormal	0.000607946	1.66474
ENSG00000122359	ANXA11	EX383977	10	80166084	80166197	-	chr10:80166084-80166197	IDCLuminalBvsNormal	0.000608177	3.5938
ENSG00000149564	ESAM	EX110889	11	124756541	124756742	-	chr11:124756541-124756742	IDCLuminalBvsNormal	0.0006163	3.63709
ENSG00000149257	SERPINH1	EX203983	11	75562833	75562884	+	chr11:75562833-75562884	IDCLuminalBvsNormal	0.000619576	-0.113735
ENSG00000231925	TAPBP	EX100732	6	33303955	33303989	-	chr6:33303955-33303989	IDCLuminalBvsNormal	0.000623295	4.0141
ENSG00000111665	CDCA3	EX112202	12	6849323	6849429	-	chr12:6849323-6849429	IDCLuminalBvsNormal	0.000635722	5.73132
ENSG00000111801	BTN3A3	EX292791	6	26443570	26443939	+	chr6:26443570-26443939	IDCLuminalBvsNormal	0.000637226	-1.48297
ENSG00000139370	SLC15A4	EX77266	12	128809943	128810111	-	chr12:128809943-128810111	IDCLuminalBvsNormal	0.000642062	8.68071
ENSG00000166435	XRRA1	EX304227	11	74906239	74906352	-	chr11:74906239-74906352	IDCLuminalBvsNormal	0.000642144	1.95905
ENSG00000095321	CRAT	EX345251	9	129108763	129108903	-	chr9:129108763-129108903	IDCLuminalBvsNormal	0.000655018	1.94654
ENSG00000157869	RAB28	EX238271	4	13369871	13369965	-	chr4:13369871-13369965	IDCLuminalBvsNormal	0.000661523	4.04021
ENSG00000104419	NDRG1	EX249865	8	133264547	133264652	-	chr8:133264547-133264652	IDCLuminalBvsNormal	0.000665999	6.62603
ENSG00000126214	KLC1	EX453875	14	103684777	103685036	+	chr14:103684777-103685036	IDCLuminalBvsNormal	0.000674266	-3.02084
ENSG00000105197	TIMM50	EX85204	19	39486187	39486291	+	chr19:39486187-39486291	IDCLuminalBvsNormal	0.000674346	1.52896
ENSG00000104419	NDRG1	EX249863	8	133284249	133284329	-	chr8:133284249-133284329	IDCLuminalBvsNormal	0.000685015	4.4471
ENSG00000116731	PRDM2	EX455029	1	13778418	13778463	+	chr1:13778418-13778463	IDCLuminalBvsNormal	0.00069115	1.42551
ENSG00000114867	EIF4G1	EX445454	3	184316132	184316218	+	chr3:184316132-184316218	IDCLuminalBvsNormal	0.000692278	1.47439
ENSG00000105197	TIMM50	EX85201	19	39483135	39483156	+	chr19:39483135-39483156	IDCLuminalBvsNormal	0.000696323	3.28088
ENSG00000060339	CCAR1	EX205271	10	68740629	68740661	+	chr10:68740629-68740661	IDCLuminalBvsNormal	0.000696603	6.09365
ENSG00000031823	RANBP3	EX273216	19	5941621	5941707	-	chr19:5941621-5941707	IDCLuminalBvsNormal	0.000696799	2.19534
ENSG00000089597	GANAB	EX346596	11	62634310	62634375	-	chr11:62634310-62634375	IDCLuminalBvsNormal	0.000696903	4.9784
ENSG00000165506	DNAAF2	EX261426	14	49628012	49628155	-	chr14:49628012-49628155	IDCLuminalBvsNormal	0.000704791	2.62483
ENSG00000203875	SNHG5	EX66217	6	85677795	85677868	-	chr6:85677795-85677868	IDCLuminalBvsNormal	0.000708259	-0.12986
ENSG00000115504	EHBP1	EX232186	2	62987931	62988038	+	chr2:62987931-62988038	IDCLuminalBvsNormal	0.00071224	4.45873
ENSG00000203875	SNHG5	EX66188	6	85677954	85678032	-	chr6:85677954-85678032	IDCLuminalBvsNormal	0.00071331	1.24903
ENSG00000094914	AAAS	EX158943	12	53314751	53314849	-	chr12:53314751-53314849	IDCLuminalBvsNormal	0.000714347	2.71016
ENSG00000168675	LDLRAD4	EX415893	18	13542934	13543214	+	chr18:13542934-13543214	IDCLuminalBvsNormal	0.000726287	1.65115
ENSG00000122482	ZNF644	EX444483	1	90937485	90938090	-	chr1:90937485-90938090	IDCLuminalBvsNormal	0.000728898	4.66523
ENSG00000167747	C19orf48	EX224412	19	50799294	50799357	-	chr19:50799294-50799357	IDCLuminalBvsNormal	0.000729942	5.35328
ENSG00000007541	PIGQ	EX354450	16	581199	581341	+	chr16:581199-581341	IDCLuminalBvsNormal	0.000730019	4.35197
ENSG00000198369	SPRED2	EX547919	2	65366590	65366650	-	chr2:65366590-65366650	IDCLuminalBvsNormal	0.000732367	4.13851
ENSG00000126217	MCF2L	EX448665	13	112985118	112985479	+	chr13:112985118-112985479	IDCLuminalBvsNormal	0.000736446	6.14998
ENSG00000118418	HMGN3	EX243683	6	79202276	79202389	-	chr6:79202276-79202389	IDCLuminalBvsNormal	0.000738164	4.84946
ENSG00000132676	DAP3	EX280743	1	155725927	155726019	+	chr1:155725927-155726019	IDCLuminalBvsNormal	0.000740276	3.66923
ENSG00000103978	TMEM87A	EX311954	15	42231844	42231915	-	chr15:42231844-42231915	IDCLuminalBvsNormal	0.000741126	5.99285
ENSG00000275066	SYNRG	EX471164	17	37577380	37577613	-	chr17:37577380-37577613	IDCLuminalBvsNormal	0.000742306	6.8966
ENSG00000197043	ANXA6	EX192362	5	151137231	151137321	-	chr5:151137231-151137321	IDCLuminalBvsNormal	0.000745205	4.49542
ENSG00000102738	MRPS31	EX519102	13	40754019	40754092	-	chr13:40754019-40754092	IDCLuminalBvsNormal	0.000754936	1.28222
ENSG00000031823	RANBP3	EX273213	19	5957918	5957973	-	chr19:5957918-5957973	IDCLuminalBvsNormal	0.000755344	3.8537
ENSG00000174348	PODN	EX178984	1	53075862	53075971	+	chr1:53075862-53075971	IDCLuminalBvsNormal	0.000758827	3.34749
ENSG00000143537	ADAM15	EX179983	1	155061904	155061975	+	chr1:155061904-155061975	IDCLuminalBvsNormal	0.000759976	-5.56213
ENSG00000137501	SYTL2	EX382650	11	85718790	85718843	-	chr11:85718790-85718843	IDCLuminalBvsNormal	0.000760286	5.66005
ENSG00000167106	FAM102A	EX107879	9	127953805	127953925	-	chr9:127953805-127953925	IDCLuminalBvsNormal	0.000762596	4.76471
ENSG00000170638	TRABD	EX571233	22	50190598	50190648	+	chr22:50190598-50190648	IDCLuminalBvsNormal	0.000764457	1.71385
ENSG00000086758	HUWE1	EX297675	X	53625786	53626034	-	chrX:53625786-53626034	IDCLuminalBvsNormal	0.000765758	5.33164
ENSG00000026297	RNASET2	EX294191	6	166934039	166934136	-	chr6:166934039-166934136	IDCLuminalBvsNormal	0.000767757	5.36021
ENSG00000231584	FAHD2CP	EX526385	2	96013724	96013971	+	chr2:96013724-96013971	IDCLuminalBvsNormal	0.000768906	3.0695
ENSG00000137312	FLOT1	EX242759	6	30741662	30741704	-	chr6:30741662-30741704	IDCLuminalBvsNormal	0.000773992	-2.85363
ENSG00000143093	STRIP1	EX228635	1	110049460	110049560	+	chr1:110049460-110049560	IDCLuminalBvsNormal	0.000775538	-0.993682
ENSG00000166946	CCNDBP1	EX212459	15	43185940	43186233	+	chr15:43185940-43186233	IDCLuminalBvsNormal	0.000777321	0.11326
ENSG00000231584	FAHD2CP	EX526395	2	96013730	96013971	+	chr2:96013730-96013971	IDCLuminalBvsNormal	0.00078053	3.06456
ENSG00000090989	EXOC1	EX372086	4	55888888	55888932	+	chr4:55888888-55888932	IDCLuminalBvsNormal	0.000781022	6.5446
ENSG00000105290	APLP1	EX127009	19	35878085	35878108	+	chr19:35878085-35878108	IDCLuminalBvsNormal	0.000789842	4.81799
ENSG00000136699	SMPD4	EX420564	2	130161186	130161272	-	chr2:130161186-130161272	IDCLuminalBvsNormal	0.000790744	5.18955
ENSG00000072135	PTPN18	EX135889	2	130362156	130362430	+	chr2:130362156-130362430	IDCLuminalBvsNormal	0.000793485	2.40395
ENSG00000033030	ZCCHC8	EX209387	12	122483460	122483563	-	chr12:122483460-122483563	IDCLuminalBvsNormal	0.000795502	2.28778
ENSG00000166946	CCNDBP1	EX212458	15	43185920	43186233	+	chr15:43185920-43186233	IDCLuminalBvsNormal	0.000795728	0.0993878
ENSG00000198792	TMEM184B	EX176486	22	38245935	38246092	-	chr22:38245935-38246092	IDCLuminalBvsNormal	0.000797579	4.98901
ENSG00000154930	ACSS1	EX271774	20	25023466	25023641	-	chr20:25023466-25023641	IDCLuminalBvsNormal	0.000804416	3.77817
ENSG00000039650	PNKP	EX85863	19	49864324	49864403	-	chr19:49864324-49864403	IDCLuminalBvsNormal	0.000806065	5.63718
ENSG00000186566	GPATCH8	EX168969	17	44438671	44438715	-	chr17:44438671-44438715	IDCLuminalBvsNormal	0.000814657	3.61785
ENSG00000167113	COQ4	EX71293	9	128332153	128332282	+	chr9:128332153-128332282	IDCLuminalBvsNormal	0.000818312	2.79726
ENSG00000103653	CSK	EX353886	15	74790817	74790946	+	chr15:74790817-74790946	IDCLuminalBvsNormal	0.000821022	1.96481
ENSG00000177697	CD151	EX381581	11	834530	834591	+	chr11:834530-834591	IDCLuminalBvsNormal	0.000823486	2.77517
ENSG00000110799	VWF	EX206620	12	6095460	6095584	-	chr12:6095460-6095584	IDCLuminalBvsNormal	0.000824397	3.15841
ENSG00000157224	CLDN12	EX295682	7	90412644	90413203	+	chr7:90412644-90413203	IDCLuminalBvsNormal	0.000840873	11.5134
ENSG00000122026	RPL21	EX77371	13	27255242	27255349	+	chr13:27255242-27255349	IDCLuminalBvsNormal	0.000841012	1.58781
ENSG00000157224	CLDN12	EX295694	7	90412644	90413238	+	chr7:90412644-90413238	IDCLuminalBvsNormal	0.000847798	11.241
ENSG00000167987	VPS37C	EX72346	11	61161081	61161136	-	chr11:61161081-61161136	IDCLuminalBvsNormal	0.000848945	1.05844
ENSG00000244932	0	EX433408	3	129389254	129389317	+	chr3:129389254-129389317	IDCLuminalBvsNormal	0.00085118	3.24699
ENSG00000206562	METTL6	EX93874	3	15414021	15414162	-	chr3:15414021-15414162	IDCLuminalBvsNormal	0.00085146	3.35298
ENSG00000185624	P4HB	EX270525	17	81847327	81847347	-	chr17:81847327-81847347	IDCLuminalBvsNormal	0.000851606	1.94086
ENSG00000157224	CLDN12	EX295706	7	90412644	90413055	+	chr7:90412644-90413055	IDCLuminalBvsNormal	0.000855617	11.0601
ENSG00000157216	SSBP3	EX279192	1	54258069	54258149	-	chr1:54258069-54258149	IDCLuminalBvsNormal	0.000857982	2.68279
ENSG00000029725	RABEP1	EX357289	17	5335184	5335344	+	chr17:5335184-5335344	IDCLuminalBvsNormal	0.000865268	5.62029
ENSG00000008294	SPAG9	EX449836	17	51014232	51014353	-	chr17:51014232-51014353	IDCLuminalBvsNormal	0.000869734	4.11508
ENSG00000003756	RBM5	EX333372	3	50100532	50100605	+	chr3:50100532-50100605	IDCLuminalBvsNormal	0.000876869	4.31266
ENSG00000111801	BTN3A3	EX292772	6	26443570	26443659	+	chr6:26443570-26443659	IDCLuminalBvsNormal	0.000881758	-1.50421
ENSG00000137312	FLOT1	EX242757	6	30741190	30741704	-	chr6:30741190-30741704	IDCLuminalBvsNormal	0.000890352	2.92835
ENSG00000157224	CLDN12	EX295685	7	90412644	90413411	+	chr7:90412644-90413411	IDCLuminalBvsNormal	0.000891557	10.6514
ENSG00000121749	TBC1D15	EX308257	12	71884811	71884901	+	chr12:71884811-71884901	IDCLuminalBvsNormal	0.000893742	4.59344
ENSG00000050748	MAPK9	EX374481	5	180286975	180287067	-	chr5:180286975-180287067	IDCLuminalBvsNormal	0.000902828	6.6794
ENSG00000076928	ARHGEF1	EX395246	19	41884448	41884493	+	chr19:41884448-41884493	IDCLuminalBvsNormal	0.000910402	6.37826
ENSG00000067560	RHOA	EX60224	3	49368428	49368548	-	chr3:49368428-49368548	IDCLuminalBvsNormal	0.0009107	10.2548
ENSG00000026297	RNASET2	EX294184	6	166933365	166934136	-	chr6:166933365-166934136	IDCLuminalBvsNormal	0.000917098	5.03963
ENSG00000111605	CPSF6	EX350093	12	69258035	69258145	+	chr12:69258035-69258145	IDCLuminalBvsNormal	0.000917278	4.17942
ENSG00000108039	XPNPEP1	EX384303	10	109875528	109875599	-	chr10:109875528-109875599	IDCLuminalBvsNormal	0.000917419	3.69586
ENSG00000213930	GALT	EX107144	9	34647492	34647705	+	chr9:34647492-34647705	IDCLuminalBvsNormal	0.000923238	3.14307
ENSG00000156976	EIF4A2	EX288286	3	186784962	186785101	+	chr3:186784962-186785101	IDCLuminalBvsNormal	0.00092376	1.33659
ENSG00000119787	ATL2	EX182260	2	38318885	38319019	-	chr2:38318885-38319019	IDCLuminalBvsNormal	0.000932597	2.12536
ENSG00000119787	ATL2	EX182261	2	38318535	38318639	-	chr2:38318535-38318639	IDCLuminalBvsNormal	0.000938356	2.11353
ENSG00000182827	ACBD3	EX526004	1	226159184	226159358	-	chr1:226159184-226159358	IDCLuminalBvsNormal	0.000951071	4.60608
ENSG00000076928	ARHGEF1	EX395245	19	41884370	41884493	+	chr19:41884370-41884493	IDCLuminalBvsNormal	0.000958272	6.05035
ENSG00000176978	DPP7	EX201795	9	137112745	137112805	-	chr9:137112745-137112805	IDCLuminalBvsNormal	0.000959386	1.70602
ENSG00000141367	CLTC	EX122528	17	59661443	59661643	+	chr17:59661443-59661643	IDCLuminalBvsNormal	0.000963675	5.57164
ENSG00000135390	ATP5G2	EX385414	12	53672576	53672645	-	chr12:53672576-53672645	IDCLuminalBvsNormal	0.00097169	6.7503
ENSG00000109685	NSD2	EX371834	4	1938451	1938532	+	chr4:1938451-1938532	IDCLuminalBvsNormal	0.000975938	9.48719
ENSG00000213983	AP1G2	EX115246	14	23564562	23564660	-	chr14:23564562-23564660	IDCLuminalBvsNormal	0.000979423	3.02744
ENSG00000075539	FRYL	EX189346	4	48520524	48520685	-	chr4:48520524-48520685	IDCLuminalBvsNormal	0.00098365	3.61699
ENSG00000110799	VWF	EX206638	12	6025580	6025693	-	chr12:6025580-6025693	IDCLuminalBvsNormal	0.000986347	3.02681
ENSG00000104365	IKBKB	EX199170	8	42317657	42317771	+	chr8:42317657-42317771	IDCLuminalBvsNormal	0.000996987	4.03155
ENSG00000184867	ARMCX2	EX197926	X	101658461	101658525	-	chrX:101658461-101658525	IDCLuminalBvsNormal	0.00100644	2.34854
ENSG00000072422	RHOBTB1	EX348225	10	60910887	60910990	-	chr10:60910887-60910990	IDCLuminalBvsNormal	0.00100708	4.38016
ENSG00000065613	SLK	EX206199	10	104010816	104010908	+	chr10:104010816-104010908	IDCLuminalBvsNormal	0.00100918	2.46555
ENSG00000164751	PEX2	EX249603	8	76986187	76986296	-	chr8:76986187-76986296	IDCLuminalBvsNormal	0.0010128	5.37924
ENSG00000120925	RNF170	EX249348	8	42873931	42874006	-	chr8:42873931-42874006	IDCLuminalBvsNormal	0.00101556	1.31163
ENSG00000141367	CLTC	EX122529	17	59663842	59663994	+	chr17:59663842-59663994	IDCLuminalBvsNormal	0.00103269	5.45855
ENSG00000141367	CLTC	EX122531	17	59666103	59666240	+	chr17:59666103-59666240	IDCLuminalBvsNormal	0.00103723	5.57968
ENSG00000176014	TUBB6	EX170820	18	12329146	12329826	+	chr18:12329146-12329826	IDCLuminalBvsNormal	0.0010398	1.13531
ENSG00000162736	NCSTN	EX280874	1	160351222	160351372	+	chr1:160351222-160351372	IDCLuminalBvsNormal	0.00106795	5.1662
ENSG00000116731	PRDM2	EX455026	1	13778418	13778632	+	chr1:13778418-13778632	IDCLuminalBvsNormal	0.00107011	0.753643
ENSG00000130703	OSBPL2	EX320371	20	62259981	62260125	+	chr20:62259981-62260125	IDCLuminalBvsNormal	0.00107967	5.50991
ENSG00000159592	GPBP1L1	EX55075	1	45686993	45687146	-	chr1:45686993-45687146	IDCLuminalBvsNormal	0.00108254	3.10492
ENSG00000135916	ITM2C	EX285305	2	230876857	230876947	+	chr2:230876857-230876947	IDCLuminalBvsNormal	0.00108662	1.87124
ENSG00000050820	BCAR1	EX356592	16	75236882	75236998	-	chr16:75236882-75236998	IDCLuminalBvsNormal	0.00109551	2.65619
ENSG00000069509	FUNDC1	EX479831	X	44527237	44527365	-	chrX:44527237-44527365	IDCLuminalBvsNormal	0.00109862	4.36186
ENSG00000132716	DCAF8	EX398941	1	160261285	160261350	-	chr1:160261285-160261350	IDCLuminalBvsNormal	0.00110142	4.98179
ENSG00000196646	ZNF136	EX126341	19	12185785	12185911	+	chr19:12185785-12185911	IDCLuminalBvsNormal	0.00110431	4.04114
ENSG00000031823	RANBP3	EX273251	19	5957918	5957968	-	chr19:5957918-5957968	IDCLuminalBvsNormal	0.00110595	3.12918
ENSG00000077942	FBLN1	EX417893	22	45535200	45535337	+	chr22:45535200-45535337	IDCLuminalBvsNormal	0.0011098	2.68082
ENSG00000198369	SPRED2	EX547924	2	65366590	65366752	-	chr2:65366590-65366752	IDCLuminalBvsNormal	0.00111541	4.36264
ENSG00000156521	TYSND1	EX205423	10	70143842	70144835	-	chr10:70143842-70144835	IDCLuminalBvsNormal	0.00113181	2.38069
ENSG00000135916	ITM2C	EX285315	2	230876857	230876960	+	chr2:230876857-230876960	IDCLuminalBvsNormal	0.00113349	1.83021
ENSG00000110799	VWF	EX206637	12	6025906	6026046	-	chr12:6025906-6026046	IDCLuminalBvsNormal	0.00113926	2.96422
ENSG00000141367	CLTC	EX122530	17	59664787	59664909	+	chr17:59664787-59664909	IDCLuminalBvsNormal	0.00114085	5.40158
ENSG00000178802	MPI	EX389100	15	74897011	74897219	+	chr15:74897011-74897219	IDCLuminalBvsNormal	0.00114369	2.25756
ENSG00000141367	CLTC	EX122532	17	59666480	59666644	+	chr17:59666480-59666644	IDCLuminalBvsNormal	0.00116096	5.35882
ENSG00000103510	KAT8	EX428650	16	31127189	31127353	+	chr16:31127189-31127353	IDCLuminalBvsNormal	0.00116629	4.09296
ENSG00000131467	PSME3	EX82163	17	42838093	42838205	+	chr17:42838093-42838205	IDCLuminalBvsNormal	0.00117295	8.44529
ENSG00000019582	CD74	EX241673	5	150403121	150403312	-	chr5:150403121-150403312	IDCLuminalBvsNormal	0.00117738	8.48854
ENSG00000139910	NOVA1	EX427559	14	26470118	26470490	-	chr14:26470118-26470490	IDCLuminalBvsNormal	0.00119011	2.6941
ENSG00000148950	IMMP1L	EX558202	11	31456260	31456386	-	chr11:31456260-31456386	IDCLuminalBvsNormal	0.00119084	3.76038
ENSG00000154380	ENAH	EX367834	1	225517196	225517990	-	chr1:225517196-225517990	IDCLuminalBvsNormal	0.00119747	2.33738
ENSG00000188343	FAM92A	EX150535	8	93727131	93727244	+	chr8:93727131-93727244	IDCLuminalBvsNormal	0.00120157	4.43097
ENSG00000134851	TMEM165	EX141281	4	55417803	55417985	+	chr4:55417803-55417985	IDCLuminalBvsNormal	0.00121229	1.90797
ENSG00000159592	GPBP1L1	EX55073	1	45686993	45687133	-	chr1:45686993-45687133	IDCLuminalBvsNormal	0.00121443	2.51128
ENSG00000162585	FAAP20	EX324993	1	2192845	2192975	-	chr1:2192845-2192975	IDCLuminalBvsNormal	0.00121484	4.42549
ENSG00000148153	INIP	EX201091	9	112689527	112689617	-	chr9:112689527-112689617	IDCLuminalBvsNormal	0.00121703	6.20782
ENSG00000197226	TBC1D9B	EX144500	5	179873119	179873248	-	chr5:179873119-179873248	IDCLuminalBvsNormal	0.0012305	2.953
ENSG00000163939	PBRM1	EX402474	3	52682092	52682233	-	chr3:52682092-52682233	IDCLuminalBvsNormal	0.00123531	5.13246
ENSG00000125746	EML2	EX322459	19	45634322	45634471	-	chr19:45634322-45634471	IDCLuminalBvsNormal	0.00124028	5.21213
ENSG00000106100	NOD1	EX66851	7	30463609	30463698	-	chr7:30463609-30463698	IDCLuminalBvsNormal	0.00124035	3.91262
ENSG00000143774	GUK1	EX328694	1	228141249	228141288	+	chr1:228141249-228141288	IDCLuminalBvsNormal	0.00124112	0.807403
ENSG00000106052	TAX1BP1	EX195367	7	27765834	27766021	+	chr7:27765834-27766021	IDCLuminalBvsNormal	0.00124318	3.99541
ENSG00000183255	PTTG1IP	EX129521	21	44861163	44861271	-	chr21:44861163-44861271	IDCLuminalBvsNormal	0.00124568	5.13785
ENSG00000159023	EPB41	EX418847	1	29058604	29058645	+	chr1:29058604-29058645	IDCLuminalBvsNormal	0.00125186	7.73187
ENSG00000152457	DCLRE1C	EX383252	10	14936538	14936593	-	chr10:14936538-14936593	IDCLuminalBvsNormal	0.00126924	2.41657
ENSG00000114993	RTKN	EX283705	2	74427424	74427592	-	chr2:74427424-74427592	IDCLuminalBvsNormal	0.00127124	6.94313
ENSG00000150768	DLAT	EX304565	11	112045138	112045230	+	chr11:112045138-112045230	IDCLuminalBvsNormal	0.001276	3.21904
ENSG00000102181	CD99L2	EX446975	X	150814862	150814936	-	chrX:150814862-150814936	IDCLuminalBvsNormal	0.00128305	4.96421
ENSG00000241878	PISD	EX86917	22	31628853	31628981	-	chr22:31628853-31628981	IDCLuminalBvsNormal	0.00128794	2.46152
ENSG00000137692	DCUN1D5	EX110479	11	103082748	103082839	-	chr11:103082748-103082839	IDCLuminalBvsNormal	0.00130918	2.62291
ENSG00000118363	SPCS2	EX110115	11	74965763	74965923	+	chr11:74965763-74965923	IDCLuminalBvsNormal	0.00131396	4.42854
ENSG00000083896	YTHDC1	EX141354	4	68332794	68332847	-	chr4:68332794-68332847	IDCLuminalBvsNormal	0.00131553	3.43239
ENSG00000117859	OSBPL9	EX397766	1	51756320	51756369	+	chr1:51756320-51756369	IDCLuminalBvsNormal	0.00131845	4.77682
ENSG00000117859	OSBPL9	EX397749	1	51756320	51756657	+	chr1:51756320-51756657	IDCLuminalBvsNormal	0.00132898	4.41539
ENSG00000011105	TSPAN9	EX112035	12	3215251	3215355	+	chr12:3215251-3215355	IDCLuminalBvsNormal	0.00132986	15.202
ENSG00000122482	ZNF644	EX444482	1	90938272	90941309	-	chr1:90938272-90941309	IDCLuminalBvsNormal	0.00133328	4.28306
ENSG00000156521	TYSND1	EX205427	10	70143842	70143972	-	chr10:70143842-70143972	IDCLuminalBvsNormal	0.00133438	4.63525
ENSG00000186480	INSIG1	EX148056	7	155301566	155301690	+	chr7:155301566-155301690	IDCLuminalBvsNormal	0.00133581	7.03444
ENSG00000166788	SAAL1	EX558154	11	18083535	18083709	-	chr11:18083535-18083709	IDCLuminalBvsNormal	0.00135754	4.01757
ENSG00000171302	CANT1	EX359570	17	79005372	79005481	-	chr17:79005372-79005481	IDCLuminalBvsNormal	0.00135928	8.44286
ENSG00000102893	PHKB	EX314509	16	47463899	47463993	+	chr16:47463899-47463993	IDCLuminalBvsNormal	0.00137061	5.01204
ENSG00000198900	TOP1	EX488030	20	41116278	41116392	+	chr20:41116278-41116392	IDCLuminalBvsNormal	0.00137611	0.346961
ENSG00000102078	SLC25A14	EX298398	X	130350646	130350731	+	chrX:130350646-130350731	IDCLuminalBvsNormal	0.00139912	7.99978
ENSG00000177106	EPS8L2	EX251938	11	708575	708643	+	chr11:708575-708643	IDCLuminalBvsNormal	0.00141706	5.31088
ENSG00000205981	DNAJC19	EX493707	3	180986943	180987022	-	chr3:180986943-180987022	IDCLuminalBvsNormal	0.00143133	4.5618
ENSG00000141027	NCOR1	EX449484	17	16071409	16071665	-	chr17:16071409-16071665	IDCLuminalBvsNormal	0.00143384	3.75759
ENSG00000145982	FARS2	EX100062	6	5404542	5404701	+	chr6:5404542-5404701	IDCLuminalBvsNormal	0.00145367	6.2819
ENSG00000121749	TBC1D15	EX308271	12	71884811	71884981	+	chr12:71884811-71884981	IDCLuminalBvsNormal	0.00146693	4.04626
ENSG00000132017	DCAF15	EX84461	19	13960287	13960391	+	chr19:13960287-13960391	IDCLuminalBvsNormal	0.00146885	2.49545
ENSG00000132470	ITGB4	EX219457	17	75737538	75737644	+	chr17:75737538-75737644	IDCLuminalBvsNormal	0.00148725	1.82934
ENSG00000114867	EIF4G1	EX445519	3	184316192	184316218	+	chr3:184316192-184316218	IDCLuminalBvsNormal	0.00149791	0.497333
ENSG00000124207	CSE1L	EX361183	20	49072286	49072453	+	chr20:49072286-49072453	IDCLuminalBvsNormal	0.00149896	5.27741
ENSG00000196352	CD55	EX230166	1	207340391	207340508	+	chr1:207340391-207340508	IDCLuminalBvsNormal	0.00150419	6.19383
ENSG00000274523	RCC1L	EX467294	7	75055901	75056074	-	chr7:75055901-75056074	IDCLuminalBvsNormal	0.00151151	3.96175
ENSG00000108651	UTP6	EX566271	17	31889285	31889403	-	chr17:31889285-31889403	IDCLuminalBvsNormal	0.00151813	1.94974
ENSG00000168890	TMEM150A	EX183354	2	85600345	85600412	-	chr2:85600345-85600412	IDCLuminalBvsNormal	0.0015211	6.20963
ENSG00000107537	PHYH	EX204873	10	13288412	13288541	-	chr10:13288412-13288541	IDCLuminalBvsNormal	0.00154133	5.24648
ENSG00000153406	NMRAL1	EX214818	16	4463660	4464240	-	chr16:4463660-4464240	IDCLuminalBvsNormal	0.00154742	3.63706
ENSG00000105854	PON2	EX147042	7	95406987	95407068	-	chr7:95406987-95407068	IDCLuminalBvsNormal	0.00154753	1.78878
ENSG00000171570	RAB4B-EGLN2	EX85279	19	40807484	40807551	+	chr19:40807484-40807551	IDCLuminalBvsNormal	0.00155012	4.93888
ENSG00000131446	MGAT1	EX338143	5	180809364	180809875	-	chr5:180809364-180809875	IDCLuminalBvsNormal	0.00156492	3.44879
ENSG00000105552	BCAT2	EX275248	19	48807000	48807074	-	chr19:48807000-48807074	IDCLuminalBvsNormal	0.00157216	7.1019
ENSG00000156313	RPGR	EX148378	X	38287861	38288041	-	chrX:38287861-38288041	IDCLuminalBvsNormal	0.00158401	2.29969
ENSG00000185624	P4HB	EX270478	17	81846947	81847072	-	chr17:81846947-81847072	IDCLuminalBvsNormal	0.0015883	1.43353
ENSG00000104299	INTS9	EX249114	8	28835292	28835378	-	chr8:28835292-28835378	IDCLuminalBvsNormal	0.00159066	3.18421
ENSG00000143774	GUK1	EX328692	1	228141196	228141288	+	chr1:228141196-228141288	IDCLuminalBvsNormal	0.00159124	0.277049
ENSG00000144021	CIAO1	EX432687	2	96269268	96269355	+	chr2:96269268-96269355	IDCLuminalBvsNormal	0.00159308	5.53174
ENSG00000119723	COQ6	EX352501	14	73961173	73961293	+	chr14:73961173-73961293	IDCLuminalBvsNormal	0.00159431	6.33766
ENSG00000124786	SLC35B3	EX553093	6	8419580	8419677	-	chr6:8419580-8419677	IDCLuminalBvsNormal	0.00160056	10.0507
ENSG00000161999	JMJD8	EX118372	16	683167	683234	-	chr16:683167-683234	IDCLuminalBvsNormal	0.00161577	3.18838
ENSG00000156804	FBXO32	EX514884	8	123514240	123514333	-	chr8:123514240-123514333	IDCLuminalBvsNormal	0.00161814	3.68447
ENSG00000153406	NMRAL1	EX214840	16	4469443	4469465	-	chr16:4469443-4469465	IDCLuminalBvsNormal	0.00162147	4.70304
ENSG00000122085	MTERF4	EX331948	2	241097187	241097427	-	chr2:241097187-241097427	IDCLuminalBvsNormal	0.00162539	3.40768
ENSG00000131759	RARA	EX391792	17	40349784	40349818	+	chr17:40349784-40349818	IDCLuminalBvsNormal	0.00162578	3.45399
ENSG00000091831	ESR1	EX452132	6	152094385	152094568	+	chr6:152094385-152094568	IDCLuminalBvsNormal	0.00163469	15.0902
ENSG00000122085	MTERF4	EX331947	2	241096926	241097427	-	chr2:241096926-241097427	IDCLuminalBvsNormal	0.00164018	3.32665
ENSG00000131876	SNRPA1	EX354247	15	101291962	101292040	-	chr15:101291962-101292040	IDCLuminalBvsNormal	0.0016644	0.623374
ENSG00000163719	MTMR14	EX421315	3	9677984	9678058	+	chr3:9677984-9678058	IDCLuminalBvsNormal	0.00166666	5.65375
ENSG00000119723	COQ6	EX352505	14	73961173	73961295	+	chr14:73961173-73961295	IDCLuminalBvsNormal	0.00167509	6.17681
ENSG00000154930	ACSS1	EX271777	20	25020010	25020147	-	chr20:25020010-25020147	IDCLuminalBvsNormal	0.00167645	3.98379
ENSG00000186591	UBE2H	EX103508	7	129857511	129857563	-	chr7:129857511-129857563	IDCLuminalBvsNormal	0.00168684	6.37583
ENSG00000237094	0	EX87446	1	497240	497299	-	chr1:497240-497299	IDCLuminalBvsNormal	0.00169007	3.93625
ENSG00000077157	PPP1R12B	EX451524	1	202443087	202443127	+	chr1:202443087-202443127	IDCLuminalBvsNormal	0.00170237	4.91665
ENSG00000172262	ZNF131	EX98475	5	43161249	43161613	+	chr5:43161249-43161613	IDCLuminalBvsNormal	0.00170484	5.61626
ENSG00000099331	MYO9B	EX222841	19	17180927	17181040	+	chr19:17180927-17181040	IDCLuminalBvsNormal	0.00172263	4.67545
ENSG00000065427	KARS	EX266541	16	75640184	75640349	-	chr16:75640184-75640349	IDCLuminalBvsNormal	0.00172417	4.23211
ENSG00000008294	SPAG9	EX449835	17	51020159	51020258	-	chr17:51020159-51020258	IDCLuminalBvsNormal	0.00173068	3.55057
ENSG00000180777	ANKRD30B	EX220003	18	14803734	14803824	+	chr18:14803734-14803824	IDCLuminalBvsNormal	0.0017363	5.49966
ENSG00000100575	TIMM9	EX210987	14	58411907	58412113	-	chr14:58411907-58412113	IDCLuminalBvsNormal	0.00175097	5.93401
ENSG00000157017	GHRL	EX285946	3	10287028	10287326	-	chr3:10287028-10287326	IDCLuminalBvsNormal	0.00178548	1.6086
ENSG00000134046	MBD2	EX124253	18	54166076	54166166	-	chr18:54166076-54166166	IDCLuminalBvsNormal	0.00179756	4.77943
ENSG00000156787	TBC1D31	EX343477	8	123142262	123142456	+	chr8:123142262-123142456	IDCLuminalBvsNormal	0.00180086	3.93182
ENSG00000167182	SP2	EX218529	17	47916156	47916384	+	chr17:47916156-47916384	IDCLuminalBvsNormal	0.00180502	1.96263
ENSG00000111321	LTBR	EX74507	12	6388398	6388505	+	chr12:6388398-6388505	IDCLuminalBvsNormal	0.00180605	6.40456
ENSG00000181929	PRKAG1	EX112648	12	49005795	49005852	-	chr12:49005795-49005852	IDCLuminalBvsNormal	0.00180689	4.9945
ENSG00000035928	RFC1	EX238423	4	39323340	39323417	-	chr4:39323340-39323417	IDCLuminalBvsNormal	0.00180989	7.6884
ENSG00000135540	NHSL1	EX101871	6	138441983	138442114	-	chr6:138441983-138442114	IDCLuminalBvsNormal	0.00180995	5.94197
ENSG00000130382	MLLT1	EX543033	19	6226977	6227102	-	chr19:6226977-6227102	IDCLuminalBvsNormal	0.00184626	3.26894
ENSG00000086848	ALG9	EX254183	11	111865181	111865251	-	chr11:111865181-111865251	IDCLuminalBvsNormal	0.00185994	0.734287
ENSG00000233223	AC016876.1	EX442045	17	7582472	7582531	-	chr17:7582472-7582531	IDCLuminalBvsNormal	0.0018647	-2.07778
ENSG00000130147	SH3BP4	EX285423	2	234979462	234979898	+	chr2:234979462-234979898	IDCLuminalBvsNormal	0.00186976	9.16746
ENSG00000149809	TM7SF2	EX253123	11	65113491	65113782	+	chr11:65113491-65113782	IDCLuminalBvsNormal	0.00187757	9.10561
ENSG00000067221	STOML1	EX213492	15	73989108	73989257	-	chr15:73989108-73989257	IDCLuminalBvsNormal	0.0018836	4.49893
ENSG00000182446	NPLOC4	EX219681	17	81610210	81610258	-	chr17:81610210-81610258	IDCLuminalBvsNormal	0.00188608	1.38159
ENSG00000143774	GUK1	EX328689	1	228141132	228141288	+	chr1:228141132-228141288	IDCLuminalBvsNormal	0.00191478	0.0484906
ENSG00000162961	DPY30	EX182160	2	32024102	32024256	-	chr2:32024102-32024256	IDCLuminalBvsNormal	0.00191869	2.57575
ENSG00000136830	FAM129B	EX107819	9	127523679	127523846	-	chr9:127523679-127523846	IDCLuminalBvsNormal	0.0019225	3.71477
ENSG00000160953	MUM1	EX320582	19	1358588	1358693	+	chr19:1358588-1358693	IDCLuminalBvsNormal	0.00192827	5.42935
ENSG00000100578	KIAA0586	EX261662	14	58427990	58428463	+	chr14:58427990-58428463	IDCLuminalBvsNormal	0.00193989	1.0362
ENSG00000130706	ADRM1	EX172665	20	62304159	62304577	+	chr20:62304159-62304577	IDCLuminalBvsNormal	0.001945	4.02083
ENSG00000149809	TM7SF2	EX253112	11	65113491	65113533	+	chr11:65113491-65113533	IDCLuminalBvsNormal	0.00195331	8.92081
ENSG00000237094	AL732372.2	EX87450	1	497279	497299	-	chr1:497279-497299	IDCLuminalBvsNormal	0.00195605	3.84154
ENSG00000237094	AL732372.2	EX87448	1	497275	497299	-	chr1:497275-497299	IDCLuminalBvsNormal	0.00196095	3.83996
ENSG00000127481	UBR4	EX227202	1	19146023	19146106	-	chr1:19146023-19146106	IDCLuminalBvsNormal	0.00196597	3.98825
ENSG00000184182	UBE2F	EX401927	2	238016566	238016633	+	chr2:238016566-238016633	IDCLuminalBvsNormal	0.00196714	6.11934
ENSG00000172262	ZNF131	EX98486	5	43161249	43161332	+	chr5:43161249-43161332	IDCLuminalBvsNormal	0.00197361	5.21076
ENSG00000065000	AP3D1	EX320727	19	2127152	2127201	-	chr19:2127152-2127201	IDCLuminalBvsNormal	0.00200181	3.26166
ENSG00000184216	IRAK1	EX149451	X	154018006	154018120	-	chrX:154018006-154018120	IDCLuminalBvsNormal	0.00200505	5.28623
ENSG00000122085	MTERF4	EX331912	2	241097243	241097427	-	chr2:241097243-241097427	IDCLuminalBvsNormal	0.00201899	5.16135
ENSG00000135506	OS9	EX308077	12	57720099	57720263	+	chr12:57720099-57720263	IDCLuminalBvsNormal	0.00202012	1.03879
ENSG00000140931	CMTM3	EX428730	16	66609435	66609530	+	chr16:66609435-66609530	IDCLuminalBvsNormal	0.00202023	5.56674
ENSG00000141698	NT5C3B	EX358668	17	41835588	41835642	-	chr17:41835588-41835642	IDCLuminalBvsNormal	0.00202474	3.7851
ENSG00000104365	IKBKB	EX199163	8	42293443	42293512	+	chr8:42293443-42293512	IDCLuminalBvsNormal	0.00203895	5.27306
ENSG00000140931	CMTM3	EX428756	16	66609372	66609530	+	chr16:66609372-66609530	IDCLuminalBvsNormal	0.0020454	5.54266
ENSG00000143774	GUK1	EX328651	1	228141124	228141288	+	chr1:228141124-228141288	IDCLuminalBvsNormal	0.00204962	0.458819
ENSG00000150093	ITGB1	EX410027	10	32928094	32928264	-	chr10:32928094-32928264	IDCLuminalBvsNormal	0.00206017	4.59358
ENSG00000157326	DHRS4	EX412122	14	23965932	23965983	+	chr14:23965932-23965983	IDCLuminalBvsNormal	0.00206571	2.86177
ENSG00000172262	ZNF131	EX98480	5	43161249	43161368	+	chr5:43161249-43161368	IDCLuminalBvsNormal	0.00207146	4.73078
ENSG00000161277	THAP8	EX84961	19	36039961	36040136	-	chr19:36039961-36040136	IDCLuminalBvsNormal	0.0020769	-1.0902
ENSG00000120709	FAM53C	EX64379	5	138341809	138341866	+	chr5:138341809-138341866	IDCLuminalBvsNormal	0.00207958	2.68141
ENSG00000197037	ZSCAN25	EX67564	7	99619048	99619132	+	chr7:99619048-99619132	IDCLuminalBvsNormal	0.00208503	5.49492
ENSG00000145916	RMND5B	EX404445	5	178133452	178133569	+	chr5:178133452-178133569	IDCLuminalBvsNormal	0.00209078	1.33648
ENSG00000070731	ST6GALNAC2	EX82782	17	76568713	76568796	-	chr17:76568713-76568796	IDCLuminalBvsNormal	0.0021036	4.88966
ENSG00000121073	SLC35B1	EX218560	17	49706204	49706334	-	chr17:49706204-49706334	IDCLuminalBvsNormal	0.002109	3.69706
ENSG00000172500	FIBP	EX154517	11	65886322	65886422	-	chr11:65886322-65886422	IDCLuminalBvsNormal	0.00211724	6.77549
ENSG00000188191	PRKAR1B	EX244691	7	606193	606239	-	chr7:606193-606239	IDCLuminalBvsNormal	0.00212327	7.93041
ENSG00000118816	CCNI	EX551166	4	77056249	77056323	-	chr4:77056249-77056323	IDCLuminalBvsNormal	0.00212871	5.85396
ENSG00000160767	FAM189B	EX444681	1	155253859	155253978	-	chr1:155253859-155253978	IDCLuminalBvsNormal	0.00213115	9.9639
ENSG00000110330	BIRC2	EX536550	11	102377496	102377597	+	chr11:102377496-102377597	IDCLuminalBvsNormal	0.00215685	3.12449
ENSG00000266714	MYO15B	EX503653	17	75606933	75607130	+	chr17:75606933-75607130	IDCLuminalBvsNormal	0.00217237	1.82724
ENSG00000104763	ASAH1	EX407065	8	18064457	18064531	-	chr8:18064457-18064531	IDCLuminalBvsNormal	0.00217592	5.8551
ENSG00000087053	MTMR2	EX409443	11	95887612	95887684	-	chr11:95887612-95887684	IDCLuminalBvsNormal	0.0021807	3.4376
ENSG00000185624	P4HB	EX270477	17	81847243	81847347	-	chr17:81847243-81847347	IDCLuminalBvsNormal	0.00218236	3.59107
ENSG00000139629	GALNT6	EX307527	12	51383461	51383582	-	chr12:51383461-51383582	IDCLuminalBvsNormal	0.00218344	17.7539
ENSG00000166922	SCG5	EX539930	15	32691710	32691909	+	chr15:32691710-32691909	IDCLuminalBvsNormal	0.00219069	3.12398
ENSG00000117419	ERI3	EX227895	1	44319628	44319744	-	chr1:44319628-44319744	IDCLuminalBvsNormal	0.00219653	6.85627
ENSG00000100416	TRMU	EX176775	22	46343262	46343368	+	chr22:46343262-46343368	IDCLuminalBvsNormal	0.00219867	2.80337
ENSG00000165915	SLC39A13	EX202782	11	47414777	47414909	+	chr11:47414777-47414909	IDCLuminalBvsNormal	0.00220143	3.88829
ENSG00000101079	NDRG3	EX450278	20	36687492	36687612	-	chr20:36687492-36687612	IDCLuminalBvsNormal	0.00222522	6.59231
ENSG00000148842	CNNM2	EX384205	10	103071774	103071839	+	chr10:103071774-103071839	IDCLuminalBvsNormal	0.0022253	3.8954
ENSG00000206341	HLA-H	EX511422	6	29890439	29890482	+	chr6:29890439-29890482	IDCLuminalBvsNormal	0.00225931	-14.5754
ENSG00000119414	PPP6C	EX107804	9	125158241	125158382	-	chr9:125158241-125158382	IDCLuminalBvsNormal	0.00226291	7.93477
ENSG00000139719	VPS33A	EX562064	12	122244561	122244762	-	chr12:122244561-122244762	IDCLuminalBvsNormal	0.00226553	5.25773
ENSG00000172262	ZNF131	EX98496	5	43161249	43161294	+	chr5:43161249-43161294	IDCLuminalBvsNormal	0.00227032	4.3455
ENSG00000162302	RPS6KA4	EX154158	11	64365301	64365465	+	chr11:64365301-64365465	IDCLuminalBvsNormal	0.00228203	8.0552
ENSG00000170906	NDUFA3	EX323179	19	54106353	54106446	+	chr19:54106353-54106446	IDCLuminalBvsNormal	0.00232452	0.0477427
ENSG00000072858	SIDT1	EX60917	3	113607041	113607114	+	chr3:113607041-113607114	IDCLuminalBvsNormal	0.00232681	7.27317
ENSG00000089006	SNX5	EX360558	20	17952587	17952710	-	chr20:17952587-17952710	IDCLuminalBvsNormal	0.00232712	3.1747
ENSG00000153406	NMRAL1	EX214838	16	4469391	4469465	-	chr16:4469391-4469465	IDCLuminalBvsNormal	0.0023294	4.21601
ENSG00000139624	CERS5	EX158679	12	50142053	50142110	-	chr12:50142053-50142110	IDCLuminalBvsNormal	0.00234689	2.54847
ENSG00000107164	FUBP3	EX301648	9	130631161	130631293	+	chr9:130631161-130631293	IDCLuminalBvsNormal	0.00234758	2.15166
ENSG00000103510	KAT8	EX428655	16	31130746	31130900	+	chr16:31130746-31130900	IDCLuminalBvsNormal	0.00235297	1.01043
ENSG00000104419	NDRG1	EX249868	8	133258366	133258426	-	chr8:133258366-133258426	IDCLuminalBvsNormal	0.00235463	0.652366
ENSG00000071127	WDR1	EX335219	4	10103896	10103986	-	chr4:10103896-10103986	IDCLuminalBvsNormal	0.00236055	2.78703
ENSG00000250222	AC008443.5	EX16099	5	181193342	181193467	+	chr5:181193342-181193467	IDCLuminalBvsNormal	0.0023654	2.46327
ENSG00000167986	DDB1	EX203051	11	61329363	61329584	-	chr11:61329363-61329584	IDCLuminalBvsNormal	0.0023715	1.19856
ENSG00000167107	ACSF2	EX169160	17	50463818	50463909	+	chr17:50463818-50463909	IDCLuminalBvsNormal	0.00238634	3.16396
ENSG00000160767	FAM189B	EX444682	1	155251733	155251908	-	chr1:155251733-155251908	IDCLuminalBvsNormal	0.00240654	3.50331
ENSG00000167632	TRAPPC9	EX249972	8	140426615	140426641	-	chr8:140426615-140426641	IDCLuminalBvsNormal	0.00241619	4.79901
ENSG00000184162	NR2C2AP	EX274090	19	19202470	19202575	-	chr19:19202470-19202575	IDCLuminalBvsNormal	0.00241816	2.63814
ENSG00000237094	AL732372.2	EX87437	1	497109	497299	-	chr1:497109-497299	IDCLuminalBvsNormal	0.00243586	4.77604
ENSG00000185522	LMNTD2	EX535148	11	559347	559498	-	chr11:559347-559498	IDCLuminalBvsNormal	0.00243911	1.87232
ENSG00000187778	MCRS1	EX207533	12	49566722	49566841	-	chr12:49566722-49566841	IDCLuminalBvsNormal	0.00244364	5.67463
ENSG00000261371	PECAM1	EX487073	17	64360140	64360415	-	chr17:64360140-64360415	IDCLuminalBvsNormal	0.00244371	0.875684
ENSG00000141367	CLTC	EX122533	17	59666797	59666977	+	chr17:59666797-59666977	IDCLuminalBvsNormal	0.00244581	4.37462
ENSG00000148690	FRA10AC1	EX111547	10	93692009	93692093	-	chr10:93692009-93692093	IDCLuminalBvsNormal	0.00245546	4.73032
ENSG00000132716	DCAF8	EX398896	1	160261285	160261358	-	chr1:160261285-160261358	IDCLuminalBvsNormal	0.00246213	5.61188
ENSG00000103254	FAM173A	EX564645	16	722084	722134	+	chr16:722084-722134	IDCLuminalBvsNormal	0.00246467	3.53642
ENSG00000072042	RDH11	EX162087	14	67691140	67691244	-	chr14:67691140-67691244	IDCLuminalBvsNormal	0.00246491	9.82081
ENSG00000064115	TM7SF3	EX75181	12	26990450	26990627	-	chr12:26990450-26990627	IDCLuminalBvsNormal	0.0024819	4.43574
ENSG00000119684	MLH3	EX311007	14	75039911	75040015	-	chr14:75039911-75040015	IDCLuminalBvsNormal	0.00248283	3.40376
ENSG00000117151	CTBS	EX131003	1	84569931	84570139	-	chr1:84569931-84570139	IDCLuminalBvsNormal	0.00249141	6.83837
ENSG00000137074	APTX	EX407747	9	32984631	32984857	-	chr9:32984631-32984857	IDCLuminalBvsNormal	0.0024947	3.80836
ENSG00000169919	GUSB	EX340025	7	65979727	65979911	-	chr7:65979727-65979911	IDCLuminalBvsNormal	0.00249726	-0.671625
ENSG00000135916	ITM2C	EX285307	2	230876857	230876967	+	chr2:230876857-230876967	IDCLuminalBvsNormal	0.002523	3.84875
ENSG00000104365	IKBKB	EX199168	8	42316210	42316339	+	chr8:42316210-42316339	IDCLuminalBvsNormal	0.00252511	3.20343
ENSG00000275066	SYNRG	EX471207	17	37577447	37577613	-	chr17:37577447-37577613	IDCLuminalBvsNormal	0.00253518	5.91328
ENSG00000183484	GPR132	EX116524	14	105053933	105054165	-	chr14:105053933-105054165	IDCLuminalBvsNormal	0.00253774	-0.0312497
ENSG00000011243	AKAP8L	EX394676	19	15403658	15403715	-	chr19:15403658-15403715	IDCLuminalBvsNormal	0.00254233	4.64254
ENSG00000099849	RASSF7	EX251884	11	561762	561892	+	chr11:561762-561892	IDCLuminalBvsNormal	0.00254314	2.78316
ENSG00000114867	EIF4G1	EX445487	3	184316072	184316218	+	chr3:184316072-184316218	IDCLuminalBvsNormal	0.00254874	0.2007
ENSG00000214078	CPNE1	EX172003	20	35632163	35632234	-	chr20:35632163-35632234	IDCLuminalBvsNormal	0.00256693	3.93588
ENSG00000231584	FAHD2CP	EX526386	2	96015109	96015325	+	chr2:96015109-96015325	IDCLuminalBvsNormal	0.00256794	4.62791
ENSG00000152683	SLC30A6	EX231542	2	32175319	32175361	+	chr2:32175319-32175361	IDCLuminalBvsNormal	0.00257172	4.41016
ENSG00000145782	ATG12	EX143307	5	115837628	115837764	-	chr5:115837628-115837764	IDCLuminalBvsNormal	0.0025884	7.85954
ENSG00000104365	IKBKB	EX199211	8	42317710	42317771	+	chr8:42317710-42317771	IDCLuminalBvsNormal	0.00259362	3.51484
ENSG00000130402	ACTN4	EX127209	19	38709395	38709476	+	chr19:38709395-38709476	IDCLuminalBvsNormal	0.00259569	5.33468
ENSG00000126091	ST3GAL3	EX419006	1	43792102	43792149	+	chr1:43792102-43792149	IDCLuminalBvsNormal	0.00260033	4.32327
ENSG00000214078	CPNE1	EX171998	20	35658930	35658982	-	chr20:35658930-35658982	IDCLuminalBvsNormal	0.00261244	1.44218
ENSG00000104964	AES	EX272983	19	3062174	3062190	-	chr19:3062174-3062190	IDCLuminalBvsNormal	0.0026126	1.55306
ENSG00000112787	FBRSL1	EX160732	12	132574090	132574160	+	chr12:132574090-132574160	IDCLuminalBvsNormal	0.00261794	4.12244
ENSG00000273136	NBPF26	EX490791	1	120807607	120807709	+	chr1:120807607-120807709	IDCLuminalBvsNormal	0.00261801	3.33756
ENSG00000106012	IQCE	EX376297	7	2596899	2597137	+	chr7:2596899-2597137	IDCLuminalBvsNormal	0.00262326	2.06849
ENSG00000164828	SUN1	EX376151	7	849520	849603	+	chr7:849520-849603	IDCLuminalBvsNormal	0.00263445	1.14147
ENSG00000154930	ACSS1	EX271775	20	25022940	25023092	-	chr20:25022940-25023092	IDCLuminalBvsNormal	0.00265922	2.72872
ENSG00000241878	PISD	EX86908	22	31628853	31628982	-	chr22:31628853-31628982	IDCLuminalBvsNormal	0.00266731	1.09299
ENSG00000104419	NDRG1	EX249866	8	133262047	133262167	-	chr8:133262047-133262167	IDCLuminalBvsNormal	0.00266864	2.24088
ENSG00000107537	PHYH	EX204860	10	13288360	13288541	-	chr10:13288360-13288541	IDCLuminalBvsNormal	0.00267015	5.67219
ENSG00000144791	LIMD1	EX549683	3	45665675	45665717	+	chr3:45665675-45665717	IDCLuminalBvsNormal	0.00267403	2.60856
ENSG00000136869	TLR4	EX201155	9	117708563	117708729	+	chr9:117708563-117708729	IDCLuminalBvsNormal	0.00268543	4.88465
ENSG00000051596	THOC3	EX552938	5	175964951	175965155	-	chr5:175964951-175965155	IDCLuminalBvsNormal	0.00269179	1.47751
ENSG00000140650	PMM2	EX118816	16	8811079	8811178	+	chr16:8811079-8811178	IDCLuminalBvsNormal	0.00269439	2.93022
ENSG00000117868	ESYT2	EX296862	7	158752781	158752843	-	chr7:158752781-158752843	IDCLuminalBvsNormal	0.00272867	4.35063
ENSG00000213983	AP1G2	EX115250	14	23563584	23563638	-	chr14:23563584-23563638	IDCLuminalBvsNormal	0.00273359	2.09405
ENSG00000198431	TXNRD1	EX308370	12	104311290	104311412	+	chr12:104311290-104311412	IDCLuminalBvsNormal	0.00273699	3.51519
ENSG00000197586	ENTPD6	EX171838	20	25213340	25213406	+	chr20:25213340-25213406	IDCLuminalBvsNormal	0.00274248	3.41683
ENSG00000185596	WASH3P	EX354354	15	101972408	101972465	+	chr15:101972408-101972465	IDCLuminalBvsNormal	0.00274719	-3.68603
ENSG00000100554	ATP6V1D	EX115955	14	67349037	67349104	-	chr14:67349037-67349104	IDCLuminalBvsNormal	0.00275488	3.33263
ENSG00000162736	NCSTN	EX280904	1	160351288	160351372	+	chr1:160351288-160351372	IDCLuminalBvsNormal	0.00275909	2.23774
ENSG00000132676	DAP3	EX280742	1	155725382	155725490	+	chr1:155725382-155725490	IDCLuminalBvsNormal	0.00276293	9.46198
ENSG00000120709	FAM53C	EX64395	5	138341181	138341413	+	chr5:138341181-138341413	IDCLuminalBvsNormal	0.00277037	4.4486
ENSG00000169727	GPS1	EX170453	17	82052375	82052459	+	chr17:82052375-82052459	IDCLuminalBvsNormal	0.00277512	4.40216
ENSG00000077380	DYNC1I2	EX284554	2	171712767	171712826	+	chr2:171712767-171712826	IDCLuminalBvsNormal	0.0027792	10.4844
ENSG00000126858	RHOT1	EX358364	17	32209350	32209445	+	chr17:32209350-32209445	IDCLuminalBvsNormal	0.00278764	2.80186
ENSG00000140299	BNIP2	EX117539	15	59678748	59678834	-	chr15:59678748-59678834	IDCLuminalBvsNormal	0.00279197	6.95273
ENSG00000163870	TPRA1	EX237131	3	127575940	127576050	-	chr3:127575940-127576050	IDCLuminalBvsNormal	0.00280312	4.51902
ENSG00000130396	AFDN	EX446506	6	167947853	167947944	+	chr6:167947853-167947944	IDCLuminalBvsNormal	0.00280353	3.64526
ENSG00000135766	EGLN1	EX526013	1	231367569	231367636	-	chr1:231367569-231367636	IDCLuminalBvsNormal	0.0028094	4.51873
ENSG00000125746	EML2	EX322458	19	45638505	45638634	-	chr19:45638505-45638634	IDCLuminalBvsNormal	0.00283447	3.78461
ENSG00000182054	IDH2	EX564566	15	90091553	90091644	-	chr15:90091553-90091644	IDCLuminalBvsNormal	0.00283707	1.84883
ENSG00000102893	PHKB	EX314558	16	47463899	47463969	+	chr16:47463899-47463969	IDCLuminalBvsNormal	0.00287141	3.25879
ENSG00000106415	GLCCI1	EX146452	7	8084897	8085017	+	chr7:8084897-8085017	IDCLuminalBvsNormal	0.00288089	8.15825
ENSG00000167615	LENG8	EX363294	19	54453546	54453623	+	chr19:54453546-54453623	IDCLuminalBvsNormal	0.00288604	3.14654
ENSG00000168488	ATXN2L	EX414118	16	28836446	28836485	+	chr16:28836446-28836485	IDCLuminalBvsNormal	0.00289652	-7.42066
ENSG00000122359	ANXA11	EX383976	10	80166890	80166984	-	chr10:80166890-80166984	IDCLuminalBvsNormal	0.00290063	2.73094
ENSG00000104218	CSPP1	EX249587	8	67091803	67091869	+	chr8:67091803-67091869	IDCLuminalBvsNormal	0.00291276	9.69071
ENSG00000205336	ADGRG1	EX119855	16	57620077	57620136	+	chr16:57620077-57620136	IDCLuminalBvsNormal	0.00292414	4.118
ENSG00000205336	ADGRG1	EX119861	16	57620104	57620136	+	chr16:57620104-57620136	IDCLuminalBvsNormal	0.0029282	4.09274
ENSG00000205336	ADGRG1	EX119857	16	57620096	57620136	+	chr16:57620096-57620136	IDCLuminalBvsNormal	0.0029312	4.075
ENSG00000205336	ADGRG1	EX119845	16	57619942	57620136	+	chr16:57619942-57620136	IDCLuminalBvsNormal	0.00293335	4.06268
ENSG00000116521	SCAMP3	EX56014	1	155261657	155261734	-	chr1:155261657-155261734	IDCLuminalBvsNormal	0.00293346	0.599139
ENSG00000205336	ADGRG1	EX119848	16	57619998	57620136	+	chr16:57619998-57620136	IDCLuminalBvsNormal	0.00293369	4.06078
ENSG00000205336	ADGRG1	EX119850	16	57620045	57620136	+	chr16:57620045-57620136	IDCLuminalBvsNormal	0.0029338	4.06016
ENSG00000205336	ADGRG1	EX119852	16	57620046	57620136	+	chr16:57620046-57620136	IDCLuminalBvsNormal	0.0029338	4.06016
ENSG00000101057	MYBL2	EX320224	20	43702490	43702903	+	chr20:43702490-43702903	IDCLuminalBvsNormal	0.00293472	9.84138
ENSG00000213593	TMX2	EX558431	11	57737836	57738026	+	chr11:57737836-57738026	IDCLuminalBvsNormal	0.00294411	5.11687
ENSG00000213593	TMX2	EX558434	11	57737786	57738026	+	chr11:57737786-57738026	IDCLuminalBvsNormal	0.00294583	5.10951
ENSG00000163466	ARPC2	EX285129	2	218234352	218234397	+	chr2:218234352-218234397	IDCLuminalBvsNormal	0.00294974	2.1677
ENSG00000175221	MED16	EX272643	19	881559	881714	-	chr19:881559-881714	IDCLuminalBvsNormal	0.0029611	4.55835
ENSG00000163754	GYG1	EX371281	3	149024053	149024272	+	chr3:149024053-149024272	IDCLuminalBvsNormal	0.00296615	5.94728
ENSG00000175662	TOM1L2	EX391430	17	17884634	17884768	-	chr17:17884634-17884768	IDCLuminalBvsNormal	0.00296661	2.40003
ENSG00000026297	RNASET2	EX294188	6	166952488	166952534	-	chr6:166952488-166952534	IDCLuminalBvsNormal	0.00296743	3.78397
ENSG00000103510	KAT8	EX428649	16	31127035	31127088	+	chr16:31127035-31127088	IDCLuminalBvsNormal	0.00297707	2.81382
ENSG00000004478	FKBP4	EX517674	12	2799850	2799940	+	chr12:2799850-2799940	IDCLuminalBvsNormal	0.00300422	2.99091
ENSG00000167986	DDB1	EX203055	11	61323011	61323094	-	chr11:61323011-61323094	IDCLuminalBvsNormal	0.00302404	1.97909
ENSG00000119844	AFTPH	EX283434	2	64579486	64579546	+	chr2:64579486-64579546	IDCLuminalBvsNormal	0.00307442	6.27503
ENSG00000068366	ACSL4	EX424620	X	109696144	109696196	-	chrX:109696144-109696196	IDCLuminalBvsNormal	0.00308894	0.704416
ENSG00000137713	PPP2R1B	EX304547	11	111741517	111741612	-	chr11:111741517-111741612	IDCLuminalBvsNormal	0.00309061	2.19704
ENSG00000105968	H2AFV	EX405858	7	44835529	44835658	-	chr7:44835529-44835658	IDCLuminalBvsNormal	0.00316704	6.56032
ENSG00000160408	ST6GALNAC6	EX251388	9	127890637	127891043	-	chr9:127890637-127891043	IDCLuminalBvsNormal	0.00317107	5.20743
ENSG00000167491	GATAD2A	EX394796	19	19436131	19436219	+	chr19:19436131-19436219	IDCLuminalBvsNormal	0.00317507	3.99761
ENSG00000160953	MUM1	EX320561	19	1358588	1358700	+	chr19:1358588-1358700	IDCLuminalBvsNormal	0.0031759	4.72326
ENSG00000114388	NPRL2	EX138293	3	50349665	50349833	-	chr3:50349665-50349833	IDCLuminalBvsNormal	0.00317608	3.76849
ENSG00000179832	MROH1	EX380098	8	144161025	144161089	+	chr8:144161025-144161089	IDCLuminalBvsNormal	0.00317881	5.34472
ENSG00000138074	SLC5A6	EX231310	2	27206483	27206534	-	chr2:27206483-27206534	IDCLuminalBvsNormal	0.00317903	4.62747
ENSG00000110799	VWF	EX206639	12	6023631	6023787	-	chr12:6023631-6023787	IDCLuminalBvsNormal	0.00320908	3.28927
ENSG00000138326	RPS24	EX410198	10	78039598	78040225	+	chr10:78039598-78040225	IDCLuminalBvsNormal	0.00321717	2.14909
ENSG00000170296	GABARAP	EX565819	17	7241768	7241819	-	chr17:7241768-7241819	IDCLuminalBvsNormal	0.00323449	-0.302062
ENSG00000166411	IDH3A	EX213682	15	78160092	78160206	+	chr15:78160092-78160206	IDCLuminalBvsNormal	0.00324863	4.05952
ENSG00000150768	DLAT	EX304564	11	112043466	112043533	+	chr11:112043466-112043533	IDCLuminalBvsNormal	0.0032558	3.26183
ENSG00000091879	ANGPT2	EX198601	8	6521178	6521410	-	chr8:6521178-6521410	IDCLuminalBvsNormal	0.00325693	4.87804
ENSG00000186792	HYAL3	EX333480	3	50293632	50293721	-	chr3:50293632-50293721	IDCLuminalBvsNormal	0.00326311	0.909571
ENSG00000071626	DAZAP1	EX361554	19	1425878	1425960	+	chr19:1425878-1425960	IDCLuminalBvsNormal	0.00328298	6.0477
ENSG00000064042	LIMCH1	EX372015	4	41670718	41670792	+	chr4:41670718-41670792	IDCLuminalBvsNormal	0.00329224	10.8361
ENSG00000105865	DUS4L	EX67745	7	107573704	107573821	+	chr7:107573704-107573821	IDCLuminalBvsNormal	0.0033074	6.16562
ENSG00000090612	ZNF268	EX448582	12	133193428	133193533	+	chr12:133193428-133193533	IDCLuminalBvsNormal	0.00331081	2.2226
ENSG00000099949	LZTR1	EX417204	22	20987504	20987583	+	chr22:20987504-20987583	IDCLuminalBvsNormal	0.00332645	5.11017
ENSG00000079156	OSBPL6	EX330772	2	178339672	178339764	+	chr2:178339672-178339764	IDCLuminalBvsNormal	0.00333149	12.7332
ENSG00000072609	CHFR	EX386278	12	132869619	132869675	-	chr12:132869619-132869675	IDCLuminalBvsNormal	0.00335246	1.39221
ENSG00000123191	ATP7B	EX260269	13	51958311	51958544	-	chr13:51958311-51958544	IDCLuminalBvsNormal	0.00335759	7.08706
ENSG00000081923	ATP8B1	EX124308	18	57704555	57704668	-	chr18:57704555-57704668	IDCLuminalBvsNormal	0.00336213	12.7499
ENSG00000149091	DGKZ	EX303081	11	46368002	46368079	+	chr11:46368002-46368079	IDCLuminalBvsNormal	0.00337055	4.33808
ENSG00000169220	RGS14	EX374307	5	177371475	177371589	+	chr5:177371475-177371589	IDCLuminalBvsNormal	0.00338033	3.60145
ENSG00000107164	FUBP3	EX301627	9	130595483	130595588	+	chr9:130595483-130595588	IDCLuminalBvsNormal	0.00338869	4.85049
ENSG00000168000	BSCL2	EX252912	11	62692376	62692473	-	chr11:62692376-62692473	IDCLuminalBvsNormal	0.00339208	3.81607
ENSG00000144724	PTPRG	EX421659	3	62271383	62271555	+	chr3:62271383-62271555	IDCLuminalBvsNormal	0.00339315	6.23846
ENSG00000141367	CLTC	EX122524	17	59648240	59648401	+	chr17:59648240-59648401	IDCLuminalBvsNormal	0.00340707	4.9026
ENSG00000196588	MKL1	EX276660	22	40423536	40423685	-	chr22:40423536-40423685	IDCLuminalBvsNormal	0.00341555	6.2171
ENSG00000084234	APLP2	EX347726	11	130123612	130123779	+	chr11:130123612-130123779	IDCLuminalBvsNormal	0.00342099	2.98414
ENSG00000136270	TBRG4	EX195563	7	45104538	45104709	-	chr7:45104538-45104709	IDCLuminalBvsNormal	0.00343864	2.0115
ENSG00000108100	CCNY	EX383524	10	35516523	35516575	+	chr10:35516523-35516575	IDCLuminalBvsNormal	0.00344057	1.57309
ENSG00000110446	SLC15A3	EX72310	11	60942035	60942145	-	chr11:60942035-60942145	IDCLuminalBvsNormal	0.00345361	3.70196
ENSG00000134013	LOXL2	EX299094	8	23298836	23298947	-	chr8:23298836-23298947	IDCLuminalBvsNormal	0.00345884	2.30371
ENSG00000125347	IRF1	EX191941	5	132487926	132488025	-	chr5:132487926-132488025	IDCLuminalBvsNormal	0.00346269	-0.546035
ENSG00000166377	ATP9B	EX429489	18	79213962	79214038	+	chr18:79213962-79214038	IDCLuminalBvsNormal	0.00346536	11.7282
ENSG00000084234	APLP2	EX347683	11	130120706	130120818	+	chr11:130120706-130120818	IDCLuminalBvsNormal	0.0034934	3.07605
ENSG00000123143	PKN1	EX173746	19	14467718	14467793	+	chr19:14467718-14467793	IDCLuminalBvsNormal	0.00350791	1.68708
ENSG00000235109	ZSCAN31	EX511386	6	28336082	28336375	-	chr6:28336082-28336375	IDCLuminalBvsNormal	0.00352302	2.62348
ENSG00000107643	MAPK8	EX305577	10	48424514	48424585	+	chr10:48424514-48424585	IDCLuminalBvsNormal	0.00352402	6.17757
ENSG00000072135	PTPN18	EX135869	2	130359397	130359492	+	chr2:130359397-130359492	IDCLuminalBvsNormal	0.00353941	3.01156
ENSG00000104872	PIH1D1	EX85769	19	49448001	49448062	-	chr19:49448001-49448062	IDCLuminalBvsNormal	0.00354613	4.21239
ENSG00000138326	RPS24	EX410175	10	78040201	78040225	+	chr10:78040201-78040225	IDCLuminalBvsNormal	0.00355047	2.08475
ENSG00000099331	MYO9B	EX222885	19	17180645	17181040	+	chr19:17180645-17181040	IDCLuminalBvsNormal	0.00356004	3.60206
ENSG00000234741	GAS5	EX507160	1	173864675	173864871	-	chr1:173864675-173864871	IDCLuminalBvsNormal	0.00357414	-0.923021
ENSG00000224078	SNHG14	EX162846	15	25085190	25085322	+	chr15:25085190-25085322	IDCLuminalBvsNormal	0.00357546	4.1295
ENSG00000161395	PGAP3	EX218035	17	39673993	39674054	-	chr17:39673993-39674054	IDCLuminalBvsNormal	0.00357785	7.95312
ENSG00000118705	RPN2	EX360972	20	37210047	37210165	+	chr20:37210047-37210165	IDCLuminalBvsNormal	0.00357979	3.25864
ENSG00000101247	NDUFAF5	EX393597	20	13794838	13794850	+	chr20:13794838-13794850	IDCLuminalBvsNormal	0.00358375	3.49658
ENSG00000100100	PIK3IP1	EX176410	22	31289315	31289393	-	chr22:31289315-31289393	IDCLuminalBvsNormal	0.00359933	4.07613
ENSG00000138688	KIAA1109	EX289778	4	122316348	122316548	+	chr4:122316348-122316548	IDCLuminalBvsNormal	0.00360048	5.50974
ENSG00000131848	ZSCAN5A	EX570644	19	56274504	56274908	-	chr19:56274504-56274908	IDCLuminalBvsNormal	0.00361077	3.10155
ENSG00000257923	CUX1	EX555064	7	102196940	102197305	+	chr7:102196940-102197305	IDCLuminalBvsNormal	0.00361099	1.95482
ENSG00000156521	TYSND1	EX205424	10	70142668	70142853	-	chr10:70142668-70142853	IDCLuminalBvsNormal	0.00362271	5.69986
ENSG00000234741	GAS5	EX507170	1	173864675	173864901	-	chr1:173864675-173864901	IDCLuminalBvsNormal	0.00365728	-0.943083
ENSG00000234741	GAS5	EX507168	1	173864675	173864905	-	chr1:173864675-173864905	IDCLuminalBvsNormal	0.00366304	-0.944445
ENSG00000127220	ABHD8	EX488444	19	17294675	17294845	-	chr19:17294675-17294845	IDCLuminalBvsNormal	0.00366764	1.6871
ENSG00000137713	PPP2R1B	EX304550	11	111741548	111741612	-	chr11:111741548-111741612	IDCLuminalBvsNormal	0.0036684	1.74833
ENSG00000140545	MFGE8	EX263874	15	88899656	88899811	-	chr15:88899656-88899811	IDCLuminalBvsNormal	0.00367393	2.62458
ENSG00000206341	HLA-H	EX511420	6	29889707	29889823	+	chr6:29889707-29889823	IDCLuminalBvsNormal	0.00368018	-7.89724
ENSG00000144504	ANKMY1	EX285535	2	240482183	240482261	-	chr2:240482183-240482261	IDCLuminalBvsNormal	0.0037012	2.20587
ENSG00000149923	PPP4C	EX215461	16	30082746	30082847	+	chr16:30082746-30082847	IDCLuminalBvsNormal	0.0037054	5.76063
ENSG00000166164	BRD7	EX314689	16	50323587	50323698	-	chr16:50323587-50323698	IDCLuminalBvsNormal	0.00370991	1.15826
ENSG00000156253	RWDD2B	EX505831	21	29007761	29008123	-	chr21:29007761-29008123	IDCLuminalBvsNormal	0.00372439	8.41791
ENSG00000175221	MED16	EX272642	19	884903	885008	-	chr19:884903-885008	IDCLuminalBvsNormal	0.00373531	4.30773
ENSG00000088881	EBF4	EX450184	20	2755627	2755824	+	chr20:2755627-2755824	IDCLuminalBvsNormal	0.00373966	4.32707
ENSG00000147127	RAB41	EX533447	X	70284266	70284329	+	chrX:70284266-70284329	IDCLuminalBvsNormal	0.00374666	0.535341
ENSG00000138468	SENP7	EX287037	3	101417593	101417790	-	chr3:101417593-101417790	IDCLuminalBvsNormal	0.00376019	5.17269
ENSG00000153113	CAST	EX456553	5	96727489	96727530	+	chr5:96727489-96727530	IDCLuminalBvsNormal	0.00377906	5.38184
ENSG00000143537	ADAM15	EX179961	1	155055790	155055852	+	chr1:155055790-155055852	IDCLuminalBvsNormal	0.00378543	2.02297
ENSG00000106785	TRIM14	EX250846	9	98094867	98095029	-	chr9:98094867-98095029	IDCLuminalBvsNormal	0.00386391	1.87519
ENSG00000182796	TMEM198B	EX207790	12	55831257	55831349	+	chr12:55831257-55831349	IDCLuminalBvsNormal	0.00387502	-0.563206
ENSG00000088387	DOCK9	EX411888	13	98845924	98845991	-	chr13:98845924-98845991	IDCLuminalBvsNormal	0.00388476	2.38552
ENSG00000160570	DEDD2	EX223721	19	42216680	42217045	-	chr19:42216680-42217045	IDCLuminalBvsNormal	0.00392975	0.82661
ENSG00000162496	DHRS3	EX524986	1	12578718	12578956	-	chr1:12578718-12578956	IDCLuminalBvsNormal	0.00393559	3.29249
ENSG00000168067	MAP4K2	EX109430	11	64800900	64801031	-	chr11:64800900-64801031	IDCLuminalBvsNormal	0.00394097	4.53064
ENSG00000124786	SLC35B3	EX553091	6	8422470	8422624	-	chr6:8422470-8422624	IDCLuminalBvsNormal	0.00394352	3.10248
ENSG00000184216	IRAK1	EX149452	X	154016949	154017067	-	chrX:154016949-154017067	IDCLuminalBvsNormal	0.00394402	4.58046
ENSG00000168137	SETD5	EX285736	3	9433370	9433562	+	chr3:9433370-9433562	IDCLuminalBvsNormal	0.00394755	6.38514
ENSG00000182287	AP1S2	EX197260	X	15833444	15833524	-	chrX:15833444-15833524	IDCLuminalBvsNormal	0.00395096	7.54156
ENSG00000151327	FAM177A1	EX161726	14	35053278	35053451	+	chr14:35053278-35053451	IDCLuminalBvsNormal	0.00395159	5.60076
ENSG00000050344	NFE2L3	EX532420	7	26183701	26183874	+	chr7:26183701-26183874	IDCLuminalBvsNormal	0.0039543	4.63161
ENSG00000100526	CDKN3	EX427597	14	54418214	54418414	+	chr14:54418214-54418414	IDCLuminalBvsNormal	0.00398101	4.55837
ENSG00000136108	CKAP2	EX260313	13	52460899	52460974	+	chr13:52460899-52460974	IDCLuminalBvsNormal	0.00398388	7.42463
ENSG00000133961	NUMB	EX427630	14	73279281	73279424	-	chr14:73279281-73279424	IDCLuminalBvsNormal	0.00400335	7.56048
ENSG00000138073	PREB	EX181828	2	27131674	27131831	-	chr2:27131674-27131831	IDCLuminalBvsNormal	0.00401032	1.61985
ENSG00000154040	CABYR	EX450129	18	24156104	24156999	+	chr18:24156104-24156999	IDCLuminalBvsNormal	0.00402518	4.76611
ENSG00000168397	ATG4B	EX332090	2	241651264	241651335	+	chr2:241651264-241651335	IDCLuminalBvsNormal	0.00402687	-1.34775
ENSG00000087157	PGS1	EX415564	17	78396308	78396385	+	chr17:78396308-78396385	IDCLuminalBvsNormal	0.00402737	5.62666
ENSG00000180777	ANKRD30B	EX220001	18	14799223	14799295	+	chr18:14799223-14799295	IDCLuminalBvsNormal	0.00404603	7.26954
ENSG00000177879	AP3S1	EX241217	5	115870017	115870128	+	chr5:115870017-115870128	IDCLuminalBvsNormal	0.00405754	5.55078
ENSG00000168268	NT5DC2	EX60467	3	52533506	52533531	-	chr3:52533506-52533531	IDCLuminalBvsNormal	0.00408859	2.45256
ENSG00000119383	PTPA	EX425559	9	129120513	129120628	+	chr9:129120513-129120628	IDCLuminalBvsNormal	0.00408933	1.67102
ENSG00000117899	MESDC2	EX79675	15	80981950	80982182	-	chr15:80981950-80982182	IDCLuminalBvsNormal	0.004091	2.81192
ENSG00000241553	ARPC4	EX137358	3	9801661	9801756	+	chr3:9801661-9801756	IDCLuminalBvsNormal	0.00409181	1.87904
ENSG00000118482	PHF3	EX101093	6	63646527	63646795	+	chr6:63646527-63646795	IDCLuminalBvsNormal	0.00410174	3.09309
ENSG00000099991	CABIN1	EX395818	22	24041139	24041273	+	chr22:24041139-24041273	IDCLuminalBvsNormal	0.00411207	9.91507
ENSG00000105677	TMEM147	EX126954	19	35546672	35547029	+	chr19:35546672-35547029	IDCLuminalBvsNormal	0.00412982	3.60491
ENSG00000123737	EXOSC9	EX141977	4	121816144	121816194	+	chr4:121816144-121816194	IDCLuminalBvsNormal	0.0041326	3.73852
ENSG00000154305	MIA3	EX328479	1	222650793	222650903	+	chr1:222650793-222650903	IDCLuminalBvsNormal	0.00415316	6.47188
ENSG00000213983	AP1G2	EX115248	14	23564046	23564159	-	chr14:23564046-23564159	IDCLuminalBvsNormal	0.00415328	1.92026
ENSG00000100554	ATP6V1D	EX115957	14	67345768	67345871	-	chr14:67345768-67345871	IDCLuminalBvsNormal	0.00417111	1.67469
ENSG00000115042	FAHD2A	EX548059	2	95406938	95407157	+	chr2:95406938-95407157	IDCLuminalBvsNormal	0.00417482	0.367212
ENSG00000130669	PAK4	EX395042	19	39168230	39168312	+	chr19:39168230-39168312	IDCLuminalBvsNormal	0.0041791	6.69407
ENSG00000100554	ATP6V1D	EX115956	14	67347409	67347453	-	chr14:67347409-67347453	IDCLuminalBvsNormal	0.00418193	1.6408
ENSG00000141556	TBCD	EX449988	17	82886084	82886284	+	chr17:82886084-82886284	IDCLuminalBvsNormal	0.004183	4.64734
ENSG00000234741	GAS5	EX507150	1	173864484	173864704	-	chr1:173864484-173864704	IDCLuminalBvsNormal	0.00418855	-1.13956
ENSG00000169682	SPNS1	EX389958	16	28977908	28978044	+	chr16:28977908-28978044	IDCLuminalBvsNormal	0.00419261	4.09001
ENSG00000119231	SENP5	EX61969	3	196923418	196923551	+	chr3:196923418-196923551	IDCLuminalBvsNormal	0.00419327	3.45362
ENSG00000101473	ACOT8	EX361084	20	45843527	45843721	-	chr20:45843527-45843721	IDCLuminalBvsNormal	0.00419485	3.70784
ENSG00000154175	ABI3BP	EX333843	3	100840072	100840164	-	chr3:100840072-100840164	IDCLuminalBvsNormal	0.00422962	3.87366
ENSG00000120992	LYPLA1	EX379385	8	54052655	54052756	-	chr8:54052655-54052756	IDCLuminalBvsNormal	0.00423736	8.1161
ENSG00000198836	OPA1	EX528972	3	193626092	193626202	+	chr3:193626092-193626202	IDCLuminalBvsNormal	0.00424268	9.41235
ENSG00000132716	DCAF8	EX398938	1	160261285	160261802	-	chr1:160261285-160261802	IDCLuminalBvsNormal	0.00424492	3.2261
ENSG00000037757	MRI1	EX222700	19	13765954	13766065	+	chr19:13765954-13766065	IDCLuminalBvsNormal	0.00425054	0.530591
ENSG00000223482	NUTM2A-AS1	EX517365	10	87325044	87325108	-	chr10:87325044-87325108	IDCLuminalBvsNormal	0.00425453	4.90232
ENSG00000188191	PRKAR1B	EX244690	7	607391	607452	-	chr7:607391-607452	IDCLuminalBvsNormal	0.00427594	5.24925
ENSG00000119397	CNTRL	EX344801	9	121121801	121121951	+	chr9:121121801-121121951	IDCLuminalBvsNormal	0.00429214	3.71755
ENSG00000198836	OPA1	EX528970	3	193617178	193617285	+	chr3:193617178-193617285	IDCLuminalBvsNormal	0.00430405	7.41061
ENSG00000273749	CYFIP1	EX469961	15	22916882	22917029	-	chr15:22916882-22917029	IDCLuminalBvsNormal	0.00431201	11.0299
ENSG00000089009	RPL6	EX308687	12	112408420	112408656	-	chr12:112408420-112408656	IDCLuminalBvsNormal	0.00433532	5.58685
ENSG00000140464	PML	EX428243	15	74032572	74032715	+	chr15:74032572-74032715	IDCLuminalBvsNormal	0.00435145	0.880252
ENSG00000162542	TMCO4	EX177911	1	19770542	19770569	-	chr1:19770542-19770569	IDCLuminalBvsNormal	0.00435405	0.848655
ENSG00000070501	POLB	EX105445	8	42354417	42354521	+	chr8:42354417-42354521	IDCLuminalBvsNormal	0.00435596	7.43335
ENSG00000100225	FBXO7	EX396221	22	32475237	32475398	+	chr22:32475237-32475398	IDCLuminalBvsNormal	0.00436333	-1.8422
ENSG00000100225	FBXO7	EX396223	22	32475257	32475398	+	chr22:32475257-32475398	IDCLuminalBvsNormal	0.00436333	-1.8422
ENSG00000166579	NDEL1	EX316124	17	8448550	8448686	+	chr17:8448550-8448686	IDCLuminalBvsNormal	0.00436829	0.650603
ENSG00000105197	TIMM50	EX85203	19	39485688	39485807	+	chr19:39485688-39485807	IDCLuminalBvsNormal	0.00437031	1.08598
ENSG00000169689	CENPX	EX270548	17	82019510	82019694	-	chr17:82019510-82019694	IDCLuminalBvsNormal	0.00438059	2.08598
ENSG00000183087	GAS6	EX260674	13	113846527	113846589	-	chr13:113846527-113846589	IDCLuminalBvsNormal	0.00438468	3.42316
ENSG00000140367	UBE2Q2	EX118022	15	75859940	75859982	+	chr15:75859940-75859982	IDCLuminalBvsNormal	0.00439889	5.78571
ENSG00000102125	TAZ	EX298808	X	154419705	154419746	+	chrX:154419705-154419746	IDCLuminalBvsNormal	0.0044061	2.98984
ENSG00000110696	C11orf58	EX558099	11	16748097	16748157	+	chr11:16748097-16748157	IDCLuminalBvsNormal	0.00440783	2.62825
ENSG00000160767	FAM189B	EX444671	1	155251095	155251164	-	chr1:155251095-155251164	IDCLuminalBvsNormal	0.00441416	2.35536
ENSG00000196154	S100A4	EX89703	1	153545470	153545518	-	chr1:153545470-153545518	IDCLuminalBvsNormal	0.00443128	8.97203
ENSG00000165689	SDCCAG3	EX345616	9	136408999	136409067	-	chr9:136408999-136409067	IDCLuminalBvsNormal	0.00443451	4.70172
ENSG00000178149	DALRD3	EX333159	3	49016612	49016673	-	chr3:49016612-49016673	IDCLuminalBvsNormal	0.00444223	7.47334
ENSG00000065978	YBX1	EX397704	1	42683403	42683466	+	chr1:42683403-42683466	IDCLuminalBvsNormal	0.00445565	2.50607
ENSG00000140650	PMM2	EX118835	16	8811079	8811111	+	chr16:8811079-8811111	IDCLuminalBvsNormal	0.00447832	2.38196
ENSG00000184371	CSF1	EX179539	1	109923166	109923599	+	chr1:109923166-109923599	IDCLuminalBvsNormal	0.00448986	2.81542
ENSG00000109685	NSD2	EX371881	4	1939281	1939778	+	chr4:1939281-1939778	IDCLuminalBvsNormal	0.00449399	7.80089
ENSG00000075223	SEMA3C	EX195859	7	80905829	80905916	-	chr7:80905829-80905916	IDCLuminalBvsNormal	0.00449756	8.55395
ENSG00000104365	IKBKB	EX199165	8	42306343	42306432	+	chr8:42306343-42306432	IDCLuminalBvsNormal	0.00449928	5.16946
ENSG00000237094	AL732372.2	EX87443	1	497134	497299	-	chr1:497134-497299	IDCLuminalBvsNormal	0.00451054	3.36234
ENSG00000137804	NUSAP1	EX163164	15	41358149	41358258	+	chr15:41358149-41358258	IDCLuminalBvsNormal	0.00452014	5.34037
ENSG00000096746	HNRNPH3	EX383825	10	68337858	68337996	+	chr10:68337858-68337996	IDCLuminalBvsNormal	0.00452082	0.551345
ENSG00000041982	TNC	EX301453	9	115048260	115048532	-	chr9:115048260-115048532	IDCLuminalBvsNormal	0.00452338	-1.53147
ENSG00000090006	LTBP4	EX395091	19	40616889	40617020	+	chr19:40616889-40617020	IDCLuminalBvsNormal	0.00452525	5.84293
ENSG00000125826	RBCK1	EX429586	20	409830	410025	+	chr20:409830-410025	IDCLuminalBvsNormal	0.00452658	9.02191
ENSG00000156990	RPUSD3	EX235186	3	9839032	9839171	-	chr3:9839032-9839171	IDCLuminalBvsNormal	0.00452881	1.70612
ENSG00000206195	DUXAP8	EX86607	22	15790685	15790798	+	chr22:15790685-15790798	IDCLuminalBvsNormal	0.00452983	-0.00400642
ENSG00000272758	AC083798.2	EX476044	3	122426133	122427240	+	chr3:122426133-122427240	IDCLuminalBvsNormal	0.00453009	3.19562
ENSG00000038002	AGA	EX530241	4	177439576	177439688	-	chr4:177439576-177439688	IDCLuminalBvsNormal	0.00453168	3.13157
ENSG00000007402	CACNA2D2	EX94627	3	50366578	50366625	-	chr3:50366578-50366625	IDCLuminalBvsNormal	0.00453508	0.7823
ENSG00000168591	TMUB2	EX317135	17	44187907	44188009	+	chr17:44187907-44188009	IDCLuminalBvsNormal	0.00454586	4.78716
ENSG00000186174	BCL9L	EX155456	11	118918826	118918879	-	chr11:118918826-118918879	IDCLuminalBvsNormal	0.00454857	3.18259
ENSG00000124299	PEPD	EX223277	19	33463987	33464062	-	chr19:33463987-33464062	IDCLuminalBvsNormal	0.00455973	5.57207
ENSG00000072849	DERL2	EX81512	17	5480387	5480582	-	chr17:5480387-5480582	IDCLuminalBvsNormal	0.00456945	3.55638
ENSG00000051128	HOMER3	EX416656	19	18934303	18934410	-	chr19:18934303-18934410	IDCLuminalBvsNormal	0.00460572	2.30739
ENSG00000177697	CD151	EX381602	11	834458	834591	+	chr11:834458-834591	IDCLuminalBvsNormal	0.00460857	-2.15109
ENSG00000143373	ZNF687	EX367010	1	151285206	151286074	+	chr1:151285206-151286074	IDCLuminalBvsNormal	0.00460915	1.92006
ENSG00000115504	EHBP1	EX232197	2	62987931	62988004	+	chr2:62987931-62988004	IDCLuminalBvsNormal	0.00460934	2.58117
ENSG00000198858	R3HDM4	EX568799	19	901422	901546	-	chr19:901422-901546	IDCLuminalBvsNormal	0.0046163	1.06766
ENSG00000131848	ZSCAN5A	EX570642	19	56266218	56266761	-	chr19:56266218-56266761	IDCLuminalBvsNormal	0.00462028	2.01575
ENSG00000181458	TMEM45A	EX60766	3	100555209	100555401	+	chr3:100555209-100555401	IDCLuminalBvsNormal	0.00465723	2.52707
ENSG00000182287	AP1S2	EX197259	X	15830059	15833007	-	chrX:15830059-15833007	IDCLuminalBvsNormal	0.00466622	4.79475
ENSG00000112511	PHF1	EX374839	6	33414477	33414544	+	chr6:33414477-33414544	IDCLuminalBvsNormal	0.00467264	5.77932
ENSG00000127526	SLC35E1	EX273881	19	16568032	16568169	-	chr19:16568032-16568169	IDCLuminalBvsNormal	0.00468595	5.26467
ENSG00000184465	WDR27	EX294250	6	169689127	169689308	-	chr6:169689127-169689308	IDCLuminalBvsNormal	0.00469624	2.08462
ENSG00000178307	TMEM11	EX566169	17	21210936	21211227	-	chr17:21210936-21211227	IDCLuminalBvsNormal	0.00471669	3.43715
ENSG00000108039	XPNPEP1	EX384305	10	109915011	109915099	-	chr10:109915011-109915099	IDCLuminalBvsNormal	0.00473078	5.24169
ENSG00000143418	CERS2	EX419711	1	150967392	150967484	-	chr1:150967392-150967484	IDCLuminalBvsNormal	0.00474134	7.8003
ENSG00000140650	PMM2	EX118849	16	8807564	8811178	+	chr16:8807564-8811178	IDCLuminalBvsNormal	0.00476357	2.10376
ENSG00000105197	TIMM50	EX85232	19	39485591	39486291	+	chr19:39485591-39486291	IDCLuminalBvsNormal	0.00477777	-0.540127
ENSG00000139793	MBNL2	EX411758	13	97356796	97356849	+	chr13:97356796-97356849	IDCLuminalBvsNormal	0.00478529	0.666246
ENSG00000131876	SNRPA1	EX354246	15	101293025	101293172	-	chr15:101293025-101293172	IDCLuminalBvsNormal	0.00478727	0.144539
ENSG00000167705	RILP	EX120720	17	1646906	1646989	-	chr17:1646906-1646989	IDCLuminalBvsNormal	0.00479663	1.8367
ENSG00000166750	SLFN5	EX566383	17	35264183	35264903	+	chr17:35264183-35264903	IDCLuminalBvsNormal	0.00480759	3.77794
ENSG00000071462	BUD23	EX102892	7	73690916	73691012	+	chr7:73690916-73691012	IDCLuminalBvsNormal	0.00481394	2.02599
ENSG00000105197	TIMM50	EX85223	19	39483135	39483545	+	chr19:39483135-39483545	IDCLuminalBvsNormal	0.00481514	0.639482
ENSG00000176834	VSIG10	EX209211	12	118102989	118103170	-	chr12:118102989-118103170	IDCLuminalBvsNormal	0.00482319	4.3569
ENSG00000115042	FAHD2A	EX548058	2	95406941	95407513	+	chr2:95406941-95407513	IDCLuminalBvsNormal	0.00483977	0.493992
ENSG00000159692	CTBP1	EX288460	4	1238183	1238337	-	chr4:1238183-1238337	IDCLuminalBvsNormal	0.00484162	4.28559
ENSG00000078070	MCCC1	EX140215	3	183092409	183092545	-	chr3:183092409-183092545	IDCLuminalBvsNormal	0.00484318	5.17771
ENSG00000203875	SNHG5	EX66224	6	85677791	85677875	-	chr6:85677791-85677875	IDCLuminalBvsNormal	0.00487034	-0.899294
ENSG00000168385	37500	EX369894	2	241325993	241326051	+	chr2:241325993-241326051	IDCLuminalBvsNormal	0.00488568	2.72041
ENSG00000198246	SLC29A3	EX517273	10	71344209	71344291	+	chr10:71344209-71344291	IDCLuminalBvsNormal	0.0048974	6.02549
ENSG00000110799	VWF	EX206624	12	6071297	6071343	-	chr12:6071297-6071343	IDCLuminalBvsNormal	0.00491106	2.01122
ENSG00000167986	DDB1	EX203054	11	61323979	61324137	-	chr11:61323979-61324137	IDCLuminalBvsNormal	0.00491311	1.66078
ENSG00000106415	GLCCI1	EX146477	7	8084639	8085017	+	chr7:8084639-8085017	IDCLuminalBvsNormal	0.00492015	7.20904
ENSG00000100528	CNIH1	EX115762	14	54432108	54432220	-	chr14:54432108-54432220	IDCLuminalBvsNormal	0.00492436	2.76127
ENSG00000174780	SRP72	EX289178	4	56478592	56478649	+	chr4:56478592-56478649	IDCLuminalBvsNormal	0.00493137	8.32606
ENSG00000160087	UBE2J2	EX444099	1	1271510	1271637	-	chr1:1271510-1271637	IDCLuminalBvsNormal	0.00493249	-0.314823
ENSG00000127952	STYXL1	EX340384	7	76000890	76001002	-	chr7:76000890-76001002	IDCLuminalBvsNormal	0.00496899	2.514
ENSG00000188603	CLN3	EX389835	16	28487662	28487741	-	chr16:28487662-28487741	IDCLuminalBvsNormal	0.00499802	2.78149
ENSG00000037474	NSUN2	EX239988	5	6631873	6631977	-	chr5:6631873-6631977	IDCLuminalBvsNormal	0.00501456	2.76252
ENSG00000115806	GORASP2	EX136303	2	170956436	170956559	+	chr2:170956436-170956559	IDCLuminalBvsNormal	0.00501579	4.46157
ENSG00000122390	NAA60	EX389524	16	3447482	3447620	+	chr16:3447482-3447620	IDCLuminalBvsNormal	0.00503282	1.0455
ENSG00000185624	P4HB	EX270487	17	81846947	81847012	-	chr17:81846947-81847012	IDCLuminalBvsNormal	0.00504375	0.76533
ENSG00000185522	LMNTD2	EX535150	11	559347	559382	-	chr11:559347-559382	IDCLuminalBvsNormal	0.00504408	-0.232087
ENSG00000112715	VEGFA	EX446254	6	43782011	43782087	+	chr6:43782011-43782087	IDCLuminalBvsNormal	0.00508088	3.64272
ENSG00000011304	PTBP1	EX416463	19	799413	799443	+	chr19:799413-799443	IDCLuminalBvsNormal	0.00508414	6.8183
ENSG00000197448	GSTK1	EX196828	7	143264548	143264676	+	chr7:143264548-143264676	IDCLuminalBvsNormal	0.00509295	3.14898
ENSG00000198860	TSEN15	EX90260	1	184072827	184073023	+	chr1:184072827-184073023	IDCLuminalBvsNormal	0.00509906	7.39531
ENSG00000143727	ACP1	EX282511	2	272037	272150	+	chr2:272037-272150	IDCLuminalBvsNormal	0.00511017	4.45076
ENSG00000198431	TXNRD1	EX308415	12	104311290	104311406	+	chr12:104311290-104311406	IDCLuminalBvsNormal	0.00513156	2.67953
ENSG00000174371	EXO1	EX328795	1	241849109	241849216	+	chr1:241849109-241849216	IDCLuminalBvsNormal	0.00514289	8.98048
ENSG00000104081	BMF	EX212243	15	40104180	40104340	-	chr15:40104180-40104340	IDCLuminalBvsNormal	0.00516017	2.25884
ENSG00000124574	ABCC10	EX243299	6	43427968	43428139	+	chr6:43427968-43428139	IDCLuminalBvsNormal	0.00516603	3.54652
ENSG00000072858	SIDT1	EX60946	3	113606412	113607114	+	chr3:113606412-113607114	IDCLuminalBvsNormal	0.00516641	5.89573
ENSG00000148513	ANKRD30A	EX383578	10	37217695	37217878	+	chr10:37217695-37217878	IDCLuminalBvsNormal	0.00517483	10.6494
ENSG00000104365	IKBKB	EX199171	8	42318552	42318675	+	chr8:42318552-42318675	IDCLuminalBvsNormal	0.00517689	4.17167
ENSG00000168137	SETD5	EX285781	3	9433485	9433562	+	chr3:9433485-9433562	IDCLuminalBvsNormal	0.0051895	4.19253
ENSG00000110074	FOXRED1	EX73372	11	126274927	126275021	+	chr11:126274927-126275021	IDCLuminalBvsNormal	0.00519537	0.956374
ENSG00000123933	MXD4	EX288586	4	2255155	2255351	-	chr4:2255155-2255351	IDCLuminalBvsNormal	0.0052083	6.81945
ENSG00000168488	ATXN2L	EX414114	16	28836449	28836485	+	chr16:28836449-28836485	IDCLuminalBvsNormal	0.0052142	-7.67253
ENSG00000184216	IRAK1	EX149450	X	154018291	154018355	-	chrX:154018291-154018355	IDCLuminalBvsNormal	0.0052148	4.00817
ENSG00000103197	TSC2	EX354668	16	2062972	2063053	+	chr16:2062972-2063053	IDCLuminalBvsNormal	0.00521616	3.59694
ENSG00000198860	TSEN15	EX90257	1	184072827	184072980	+	chr1:184072827-184072980	IDCLuminalBvsNormal	0.0052327	7.26949
ENSG00000106348	IMPDH1	EX340865	7	128409289	128409352	-	chr7:128409289-128409352	IDCLuminalBvsNormal	0.00523997	1.11411
ENSG00000179134	SAMD4B	EX322136	19	39348288	39348389	+	chr19:39348288-39348389	IDCLuminalBvsNormal	0.00525309	2.29589
ENSG00000137955	RABGGTB	EX279448	1	75789159	75789356	+	chr1:75789159-75789356	IDCLuminalBvsNormal	0.00525317	8.78045
ENSG00000124664	SPDEF	EX65951	6	34540984	34541181	-	chr6:34540984-34541181	IDCLuminalBvsNormal	0.00526471	12.1977
ENSG00000111358	GTF2H3	EX209547	12	123654924	123654970	+	chr12:123654924-123654970	IDCLuminalBvsNormal	0.0052711	1.88998
ENSG00000167986	DDB1	EX203053	11	61325611	61325708	-	chr11:61325611-61325708	IDCLuminalBvsNormal	0.00528052	1.61657
ENSG00000167785	ZNF558	EX543122	19	8830770	8830891	-	chr19:8830770-8830891	IDCLuminalBvsNormal	0.00531462	5.29502
ENSG00000167107	ACSF2	EX169169	17	50461242	50461370	+	chr17:50461242-50461370	IDCLuminalBvsNormal	0.00531478	4.43002
ENSG00000020256	ZFP64	EX429782	20	52165864	52166025	-	chr20:52165864-52166025	IDCLuminalBvsNormal	0.00531651	5.83731
ENSG00000126457	PRMT1	EX454863	19	49684922	49685037	+	chr19:49684922-49685037	IDCLuminalBvsNormal	0.00532508	3.17097
ENSG00000141027	NCOR1	EX449483	17	16072145	16072228	-	chr17:16072145-16072228	IDCLuminalBvsNormal	0.00533623	2.61259
ENSG00000167904	TMEM68	EX249450	8	55743481	55743620	-	chr8:55743481-55743620	IDCLuminalBvsNormal	0.00538098	6.72963
ENSG00000143774	GUK1	EX328678	1	228141124	228141507	+	chr1:228141124-228141507	IDCLuminalBvsNormal	0.00538812	-1.05123
ENSG00000223891	OSER1-AS1	EX488048	20	44214898	44215003	+	chr20:44214898-44215003	IDCLuminalBvsNormal	0.00539472	4.10953
ENSG00000167615	LENG8	EX363269	19	54453546	54453656	+	chr19:54453546-54453656	IDCLuminalBvsNormal	0.00542222	4.85616
ENSG00000155229	MMS19	EX448396	10	97476835	97476963	-	chr10:97476835-97476963	IDCLuminalBvsNormal	0.00542769	2.46877
ENSG00000187109	NAP1L1	EX208266	12	76067371	76067473	-	chr12:76067371-76067473	IDCLuminalBvsNormal	0.00544388	1.3503
ENSG00000206503	HLA-A	EX100363	6	29945063	29945091	+	chr6:29945063-29945091	IDCLuminalBvsNormal	0.00544872	-3.83565
ENSG00000173482	PTPRM	EX359872	18	8121852	8122316	+	chr18:8121852-8122316	IDCLuminalBvsNormal	0.00546996	0.447535
ENSG00000115415	STAT1	EX401042	2	191013525	191013678	-	chr2:191013525-191013678	IDCLuminalBvsNormal	0.00548892	2.70943
ENSG00000137177	KIF13A	EX423031	6	17771114	17771218	-	chr6:17771114-17771218	IDCLuminalBvsNormal	0.00549901	1.58846
ENSG00000132676	DAP3	EX280773	1	155731944	155732014	+	chr1:155731944-155732014	IDCLuminalBvsNormal	0.0055085	1.92392
ENSG00000240849	TMEM189	EX83622	20	50130856	50130947	-	chr20:50130856-50130947	IDCLuminalBvsNormal	0.00550938	0.844806
ENSG00000188917	TRMT2B	EX247953	X	101037917	101038051	-	chrX:101037917-101038051	IDCLuminalBvsNormal	0.00552693	3.56116
ENSG00000244731	C4A	EX511458	6	31991407	31991586	+	chr6:31991407-31991586	IDCLuminalBvsNormal	0.00553455	9.72511
ENSG00000106069	CHN2	EX446658	7	29483816	29483975	+	chr7:29483816-29483975	IDCLuminalBvsNormal	0.00555902	7.36341
ENSG00000141027	NCOR1	EX449545	17	16151590	16151616	-	chr17:16151590-16151616	IDCLuminalBvsNormal	0.00557857	9.68918
ENSG00000203880	PCMTD2	EX125376	20	64256586	64257051	+	chr20:64256586-64257051	IDCLuminalBvsNormal	0.00558119	2.25805
ENSG00000164885	CDK5	EX147983	7	151055753	151055848	-	chr7:151055753-151055848	IDCLuminalBvsNormal	0.00559171	1.83749
ENSG00000076043	REXO2	EX559337	11	114444541	114444652	+	chr11:114444541-114444652	IDCLuminalBvsNormal	0.00559952	2.48873
ENSG00000160410	SHKBP1	EX274748	19	40583601	40583717	+	chr19:40583601-40583717	IDCLuminalBvsNormal	0.00560313	5.11711
ENSG00000105136	ZNF419	EX430477	19	57492113	57492211	+	chr19:57492113-57492211	IDCLuminalBvsNormal	0.00560847	4.63033
ENSG00000169026	MFSD7	EX140673	4	686089	686302	-	chr4:686089-686302	IDCLuminalBvsNormal	0.00561892	0.471379
ENSG00000141027	NCOR1	EX449482	17	16073429	16073569	-	chr17:16073429-16073569	IDCLuminalBvsNormal	0.00565473	2.69313
ENSG00000090006	LTBP4	EX395153	19	40616889	40617042	+	chr19:40616889-40617042	IDCLuminalBvsNormal	0.00565927	2.07232
ENSG00000111481	COPZ1	EX561080	12	54343225	54343316	+	chr12:54343225-54343316	IDCLuminalBvsNormal	0.00566401	4.18394
ENSG00000072778	ACADVL	EX428868	17	7220464	7220529	+	chr17:7220464-7220529	IDCLuminalBvsNormal	0.00566925	0.954506
ENSG00000104852	SNRNP70	EX275305	19	49086405	49086561	+	chr19:49086405-49086561	IDCLuminalBvsNormal	0.0056716	5.39002
ENSG00000161381	PLXDC1	EX217935	17	39081250	39081449	-	chr17:39081250-39081449	IDCLuminalBvsNormal	0.00567176	0.761877
ENSG00000062598	ELMO2	EX393778	20	46387338	46387437	-	chr20:46387338-46387437	IDCLuminalBvsNormal	0.00567477	2.024
ENSG00000008294	SPAG9	EX449841	17	50999661	50999717	-	chr17:50999661-50999717	IDCLuminalBvsNormal	0.00567987	2.64088
ENSG00000087470	DNM1L	EX384915	12	32733715	32733807	+	chr12:32733715-32733807	IDCLuminalBvsNormal	0.00568996	3.13089
ENSG00000182087	TMEM259	EX172761	19	1011096	1011195	-	chr19:1011096-1011195	IDCLuminalBvsNormal	0.00573408	-0.607999
ENSG00000103126	AXIN1	EX264288	16	346148	347106	-	chr16:346148-347106	IDCLuminalBvsNormal	0.00575231	3.11154
ENSG00000124155	PIGT	EX361042	20	45418852	45418979	+	chr20:45418852-45418979	IDCLuminalBvsNormal	0.00576806	1.26861
ENSG00000042317	SPATA7	EX352747	14	88393393	88393636	+	chr14:88393393-88393636	IDCLuminalBvsNormal	0.00578141	1.52532
ENSG00000268043	NBPF12	EX506858	1	146982928	146983091	+	chr1:146982928-146983091	IDCLuminalBvsNormal	0.00578453	4.53316
ENSG00000123472	ATPAF1	EX130602	1	46645161	46645256	-	chr1:46645161-46645256	IDCLuminalBvsNormal	0.00579277	4.5976
ENSG00000119383	PTPA	EX425542	9	129120513	129120610	+	chr9:129120513-129120610	IDCLuminalBvsNormal	0.00580267	2.78333
ENSG00000127314	RAP1B	EX385746	12	68651995	68652051	+	chr12:68651995-68652051	IDCLuminalBvsNormal	0.00581184	5.65246
ENSG00000196923	PDLIM7	EX192678	5	177490246	177490593	-	chr5:177490246-177490593	IDCLuminalBvsNormal	0.00582224	-1.39822
ENSG00000172531	PPP1CA	EX253341	11	67401068	67401199	-	chr11:67401068-67401199	IDCLuminalBvsNormal	0.00582902	6.34608
ENSG00000168137	SETD5	EX285771	3	9423211	9423257	+	chr3:9423211-9423257	IDCLuminalBvsNormal	0.00583902	0.339675
ENSG00000101363	MANBAL	EX172138	20	37298763	37298879	+	chr20:37298763-37298879	IDCLuminalBvsNormal	0.00584741	-0.892281
ENSG00000213903	LTB4R	EX539236	14	24313311	24315020	+	chr14:24313311-24315020	IDCLuminalBvsNormal	0.00586057	1.73968
ENSG00000149823	VPS51	EX516111	11	65096998	65097127	+	chr11:65096998-65097127	IDCLuminalBvsNormal	0.00586282	4.20824
ENSG00000174348	PODN	EX178983	1	53074606	53074670	+	chr1:53074606-53074670	IDCLuminalBvsNormal	0.00586802	4.62074
ENSG00000144674	GOLGA4	EX332678	3	37299288	37299371	+	chr3:37299288-37299371	IDCLuminalBvsNormal	0.00587464	6.61513
ENSG00000139428	MMAB	EX114015	12	109571649	109571710	-	chr12:109571649-109571710	IDCLuminalBvsNormal	0.00590044	3.98685
ENSG00000234741	GAS5	EX507143	1	173864675	173864704	-	chr1:173864675-173864704	IDCLuminalBvsNormal	0.00590252	-0.181517
ENSG00000168393	DTYMK	EX137230	2	241680229	241680319	-	chr2:241680229-241680319	IDCLuminalBvsNormal	0.00591378	6.04799
ENSG00000104365	IKBKB	EX199169	8	42316710	42316904	+	chr8:42316710-42316904	IDCLuminalBvsNormal	0.00592003	2.71425
ENSG00000177706	FAM20C	EX532298	7	208898	208976	+	chr7:208898-208976	IDCLuminalBvsNormal	0.00594058	1.39454
ENSG00000138814	PPP3CA	EX335873	4	101063232	101063357	-	chr4:101063232-101063357	IDCLuminalBvsNormal	0.0059415	4.28979
ENSG00000124222	STX16	EX456104	20	58671164	58671297	+	chr20:58671164-58671297	IDCLuminalBvsNormal	0.00595555	2.424
ENSG00000141562	NARF	EX392656	17	82464287	82464430	+	chr17:82464287-82464430	IDCLuminalBvsNormal	0.00595753	4.36762
ENSG00000100503	NIN	EX456863	14	50794436	50794518	-	chr14:50794436-50794518	IDCLuminalBvsNormal	0.00596001	14.2782
ENSG00000119328	FAM206A	EX107740	9	108939385	108939454	+	chr9:108939385-108939454	IDCLuminalBvsNormal	0.00596375	3.36027
ENSG00000213930	GALT	EX107135	9	34647657	34647705	+	chr9:34647657-34647705	IDCLuminalBvsNormal	0.00599731	2.55217
ENSG00000235437	LINC01278	EX513793	X	63516910	63517082	-	chrX:63516910-63517082	IDCLuminalBvsNormal	0.00599977	2.49111
ENSG00000064989	CALCRL	EX136457	2	187387329	187387493	-	chr2:187387329-187387493	IDCLuminalBvsNormal	0.00600241	4.27421
ENSG00000167863	ATP5H	EX123155	17	75042181	75042277	-	chr17:75042181-75042277	IDCLuminalBvsNormal	0.00600788	7.29175
ENSG00000088367	EPB41L1	EX454594	20	36214360	36214440	+	chr20:36214360-36214440	IDCLuminalBvsNormal	0.00601548	2.71845
ENSG00000084636	COL16A1	EX365864	1	31702121	31702227	-	chr1:31702121-31702227	IDCLuminalBvsNormal	0.00601609	1.80179
ENSG00000105290	APLP1	EX127015	19	35878082	35878108	+	chr19:35878082-35878108	IDCLuminalBvsNormal	0.00602399	3.36703
ENSG00000026508	CD44	EX346350	11	35206112	35206243	+	chr11:35206112-35206243	IDCLuminalBvsNormal	0.00603906	-1.27667
ENSG00000132716	DCAF8	EX398935	1	160261285	160261325	-	chr1:160261285-160261325	IDCLuminalBvsNormal	0.00606137	2.66289
ENSG00000143537	ADAM15	EX180026	1	155061415	155061446	+	chr1:155061415-155061446	IDCLuminalBvsNormal	0.00607932	-3.41155
ENSG00000130402	ACTN4	EX127206	19	38704934	38705020	+	chr19:38704934-38705020	IDCLuminalBvsNormal	0.00608211	5.05084
ENSG00000185122	HSF1	EX70616	8	144311174	144311249	+	chr8:144311174-144311249	IDCLuminalBvsNormal	0.00609268	1.94786
ENSG00000127022	CANX	EX242259	5	179707132	179707190	+	chr5:179707132-179707190	IDCLuminalBvsNormal	0.00610065	2.10946
ENSG00000052795	FNIP2	EX142352	4	158833801	158833890	+	chr4:158833801-158833890	IDCLuminalBvsNormal	0.00610543	7.04276
ENSG00000087470	DNM1L	EX384913	12	32731356	32731511	+	chr12:32731356-32731511	IDCLuminalBvsNormal	0.00611324	2.9987
ENSG00000075292	ZNF638	EX400192	2	71348753	71349545	+	chr2:71348753-71349545	IDCLuminalBvsNormal	0.006124	2.1671
ENSG00000148832	PAOX	EX256571	10	133383960	133384212	+	chr10:133383960-133384212	IDCLuminalBvsNormal	0.00614313	7.58155
ENSG00000060971	ACAA1	EX370231	3	38131596	38131638	-	chr3:38131596-38131638	IDCLuminalBvsNormal	0.00620686	3.40629
ENSG00000181458	TMEM45A	EX60773	3	100519462	100519608	+	chr3:100519462-100519608	IDCLuminalBvsNormal	0.0062512	4.63913
ENSG00000156639	ZFAND3	EX100851	6	38082392	38082457	+	chr6:38082392-38082457	IDCLuminalBvsNormal	0.00625269	7.09443
ENSG00000197043	ANXA6	EX192375	5	151117758	151117837	-	chr5:151117758-151117837	IDCLuminalBvsNormal	0.00625283	2.46694
ENSG00000129103	SUMF2	EX376778	7	56068482	56068638	+	chr7:56068482-56068638	IDCLuminalBvsNormal	0.00625841	5.42874
ENSG00000141698	NT5C3B	EX358680	17	41828905	41828952	-	chr17:41828905-41828952	IDCLuminalBvsNormal	0.00626012	2.94868
ENSG00000169499	PLEKHA2	EX249220	8	38943789	38943837	+	chr8:38943789-38943837	IDCLuminalBvsNormal	0.00626096	4.09527
ENSG00000182473	EXOC7	EX454238	17	76090329	76090481	-	chr17:76090329-76090481	IDCLuminalBvsNormal	0.00630266	5.74454
ENSG00000106853	PTGR1	EX380873	9	111564157	111564262	-	chr9:111564157-111564262	IDCLuminalBvsNormal	0.00631604	1.79344
ENSG00000074201	CLNS1A	EX536404	11	77625717	77625818	-	chr11:77625717-77625818	IDCLuminalBvsNormal	0.00639168	3.74615
ENSG00000153029	MR1	EX229756	1	181052235	181052510	+	chr1:181052235-181052510	IDCLuminalBvsNormal	0.00641135	1.35315
ENSG00000198301	SDAD1	EX97155	4	75974076	75974133	-	chr4:75974076-75974133	IDCLuminalBvsNormal	0.00642211	2.81752
ENSG00000113240	CLK4	EX144445	5	178617344	178617434	-	chr5:178617344-178617434	IDCLuminalBvsNormal	0.00642786	2.08922
ENSG00000104774	MAN2B1	EX173559	19	12658428	12658510	-	chr19:12658428-12658510	IDCLuminalBvsNormal	0.00643072	3.77247
ENSG00000062598	ELMO2	EX393775	20	46393529	46393601	-	chr20:46393529-46393601	IDCLuminalBvsNormal	0.00645458	7.8182
ENSG00000116209	TMEM59	EX88746	1	54045692	54045786	-	chr1:54045692-54045786	IDCLuminalBvsNormal	0.0064638	3.7209
ENSG00000117859	OSBPL9	EX397720	1	51669434	51669512	+	chr1:51669434-51669512	IDCLuminalBvsNormal	0.00647379	5.13947
ENSG00000149823	VPS51	EX516125	11	65096998	65097158	+	chr11:65096998-65097158	IDCLuminalBvsNormal	0.00649247	2.91236
ENSG00000088881	EBF4	EX450202	20	2755088	2755824	+	chr20:2755088-2755824	IDCLuminalBvsNormal	0.00649962	3.64723
ENSG00000119185	ITGB1BP1	EX134050	2	9422479	9422566	-	chr2:9422479-9422566	IDCLuminalBvsNormal	0.00651201	-8.79589
ENSG00000183431	SF3A3	EX88342	1	37987573	37987678	-	chr1:37987573-37987678	IDCLuminalBvsNormal	0.00651587	1.56782
ENSG00000159314	ARHGAP27	EX122126	17	45425564	45425631	-	chr17:45425564-45425631	IDCLuminalBvsNormal	0.00651801	2.93708
ENSG00000127220	ABHD8	EX488445	19	17294288	17294504	-	chr19:17294288-17294504	IDCLuminalBvsNormal	0.0065314	1.15375
ENSG00000196591	HDAC2	EX101603	6	113953277	113953418	-	chr6:113953277-113953418	IDCLuminalBvsNormal	0.00653823	1.91264
ENSG00000156587	UBE2L6	EX303232	11	57567585	57567807	-	chr11:57567585-57567807	IDCLuminalBvsNormal	0.00655316	1.99227
ENSG00000131236	CAP1	EX325927	1	40041429	40041493	+	chr1:40041429-40041493	IDCLuminalBvsNormal	0.00655538	-0.162817
ENSG00000075292	ZNF638	EX400179	2	71348753	71350271	+	chr2:71348753-71350271	IDCLuminalBvsNormal	0.00656748	3.10684
ENSG00000113013	HSPA9	EX143589	5	138561580	138561789	-	chr5:138561580-138561789	IDCLuminalBvsNormal	0.00661378	8.32552
ENSG00000110696	C11orf58	EX558112	11	16746704	16748157	+	chr11:16746704-16748157	IDCLuminalBvsNormal	0.00662067	1.53668
ENSG00000072135	PTPN18	EX135868	2	130359233	130359309	+	chr2:130359233-130359309	IDCLuminalBvsNormal	0.00663439	2.50548
ENSG00000072849	DERL2	EX81527	17	5480387	5480543	-	chr17:5480387-5480543	IDCLuminalBvsNormal	0.00664286	3.09277
ENSG00000162191	UBXN1	EX203232	11	62678339	62678408	-	chr11:62678339-62678408	IDCLuminalBvsNormal	0.00664683	2.67801
ENSG00000148773	MKI67	EX206453	10	128114928	128116007	-	chr10:128114928-128116007	IDCLuminalBvsNormal	0.00665267	5.1203
ENSG00000164896	FASTK	EX424290	7	151077101	151077236	-	chr7:151077101-151077236	IDCLuminalBvsNormal	0.00665351	2.6255
ENSG00000099250	NRP1	EX383490	10	33182698	33182748	-	chr10:33182698-33182748	IDCLuminalBvsNormal	0.00665581	0.0149193
ENSG00000071889	FAM3A	EX342302	X	154512314	154512411	-	chrX:154512314-154512411	IDCLuminalBvsNormal	0.00666638	8.99117
ENSG00000092330	TINF2	EX310022	14	24241204	24241311	-	chr14:24241204-24241311	IDCLuminalBvsNormal	0.00670366	0.205337
ENSG00000213983	AP1G2	EX115300	14	23563584	23563856	-	chr14:23563584-23563856	IDCLuminalBvsNormal	0.00672168	1.74558
ENSG00000132676	DAP3	EX280770	1	155725992	155726019	+	chr1:155725992-155726019	IDCLuminalBvsNormal	0.00672297	1.98234
ENSG00000075292	ZNF638	EX400227	2	71348753	71349042	+	chr2:71348753-71349042	IDCLuminalBvsNormal	0.00672349	1.77328
ENSG00000075292	ZNF638	EX400220	2	71348753	71349141	+	chr2:71348753-71349141	IDCLuminalBvsNormal	0.00673139	1.76976
ENSG00000182325	FBXL6	EX70702	8	144357439	144357502	-	chr8:144357439-144357502	IDCLuminalBvsNormal	0.00676115	5.71223
ENSG00000183283	DAZAP2	EX307487	12	51240343	51240856	+	chr12:51240343-51240856	IDCLuminalBvsNormal	0.00677613	0.651893
ENSG00000188612	SUMO2	EX123166	17	75174752	75174823	-	chr17:75174752-75174823	IDCLuminalBvsNormal	0.00679294	4.61298
ENSG00000102893	PHKB	EX314517	16	47463882	47463993	+	chr16:47463882-47463993	IDCLuminalBvsNormal	0.0068266	2.76565
ENSG00000132382	MYBBP1A	EX267374	17	4547958	4548057	-	chr17:4547958-4548057	IDCLuminalBvsNormal	0.00682709	2.59803
ENSG00000171307	ZDHHC16	EX410222	10	97452090	97452284	+	chr10:97452090-97452284	IDCLuminalBvsNormal	0.00683031	2.32107
ENSG00000144579	CTDSP1	EX508535	2	218402349	218402405	+	chr2:218402349-218402405	IDCLuminalBvsNormal	0.00683822	3.69509
ENSG00000174348	PODN	EX178985	1	53077190	53077346	+	chr1:53077190-53077346	IDCLuminalBvsNormal	0.00686349	1.02453
ENSG00000104856	RELB	EX223860	19	45032534	45032749	+	chr19:45032534-45032749	IDCLuminalBvsNormal	0.00688972	4.27193
ENSG00000141698	NT5C3B	EX358676	17	41828805	41828952	-	chr17:41828805-41828952	IDCLuminalBvsNormal	0.00689531	2.7216
ENSG00000112715	VEGFA	EX446227	6	43781956	43782087	+	chr6:43781956-43782087	IDCLuminalBvsNormal	0.00691206	4.06228
ENSG00000138443	ABI2	EX284980	2	203380208	203380384	+	chr2:203380208-203380384	IDCLuminalBvsNormal	0.0069268	8.94511
ENSG00000144040	SFXN5	EX134960	2	72961131	72961248	-	chr2:72961131-72961248	IDCLuminalBvsNormal	0.00694861	2.63706
ENSG00000181458	TMEM45A	EX60776	3	100519533	100519608	+	chr3:100519533-100519608	IDCLuminalBvsNormal	0.00695934	4.46362
ENSG00000116750	UCHL5	EX180875	1	193018622	193018820	-	chr1:193018622-193018820	IDCLuminalBvsNormal	0.00696553	4.48454
ENSG00000072518	MARK2	EX447862	11	63904098	63904147	+	chr11:63904098-63904147	IDCLuminalBvsNormal	0.0069687	0.583094
ENSG00000241878	PISD	EX86889	22	31630804	31630824	-	chr22:31630804-31630824	IDCLuminalBvsNormal	0.0069919	-1.7242
ENSG00000141698	NT5C3B	EX358678	17	41828830	41828952	-	chr17:41828830-41828952	IDCLuminalBvsNormal	0.00699719	2.69331
ENSG00000149547	EI24	EX254455	11	125570104	125570190	+	chr11:125570104-125570190	IDCLuminalBvsNormal	0.00700919	3.28329
ENSG00000214078	CPNE1	EX172058	20	35658930	35659014	-	chr20:35658930-35659014	IDCLuminalBvsNormal	0.00702424	-0.539795
ENSG00000123416	TUBA1B	EX307373	12	49129500	49129722	-	chr12:49129500-49129722	IDCLuminalBvsNormal	0.00702636	4.01105
ENSG00000159314	ARHGAP27	EX122125	17	45404269	45404334	-	chr17:45404269-45404334	IDCLuminalBvsNormal	0.00704434	5.3832
ENSG00000095261	PSMD5	EX201171	9	120829099	120829208	-	chr9:120829099-120829208	IDCLuminalBvsNormal	0.00704701	7.35753
ENSG00000111358	GTF2H3	EX209529	12	123654924	123654998	+	chr12:123654924-123654998	IDCLuminalBvsNormal	0.00705056	3.57065
ENSG00000154305	MIA3	EX328478	1	222650634	222650711	+	chr1:222650634-222650711	IDCLuminalBvsNormal	0.00706272	6.44168
ENSG00000197043	ANXA6	EX192363	5	151136256	151136335	-	chr5:151136256-151136335	IDCLuminalBvsNormal	0.00709412	3.18267
ENSG00000141698	NT5C3B	EX358671	17	41828322	41828952	-	chr17:41828322-41828952	IDCLuminalBvsNormal	0.00710452	2.66518
ENSG00000138777	PPA2	EX422242	4	105424249	105424322	-	chr4:105424249-105424322	IDCLuminalBvsNormal	0.00713411	5.09996
ENSG00000180777	ANKRD30B	EX220019	18	14813104	14813165	+	chr18:14813104-14813165	IDCLuminalBvsNormal	0.0071458	8.38595
ENSG00000172345	STARD5	EX213772	15	81322899	81322948	-	chr15:81322899-81322948	IDCLuminalBvsNormal	0.00714833	2.07624
ENSG00000241878	PISD	EX86895	22	31630804	31630831	-	chr22:31630804-31630831	IDCLuminalBvsNormal	0.00716849	-1.76064
ENSG00000120913	PDLIM2	EX456743	8	22591551	22591668	+	chr8:22591551-22591668	IDCLuminalBvsNormal	0.0071685	4.47382
ENSG00000159023	EPB41	EX418825	1	29058589	29058645	+	chr1:29058589-29058645	IDCLuminalBvsNormal	0.00717996	8.76156
ENSG00000037749	MFAP3	EX99531	5	154049557	154050017	+	chr5:154049557-154050017	IDCLuminalBvsNormal	0.00718022	5.8981
ENSG00000076321	KLHL20	EX56320	1	173715523	173715654	+	chr1:173715523-173715654	IDCLuminalBvsNormal	0.00719934	3.17543
ENSG00000151883	PARP8	EX373357	5	50760292	50760366	+	chr5:50760292-50760366	IDCLuminalBvsNormal	0.00720698	0.909133
ENSG00000186352	ANKRD37	EX530310	4	185396832	185396950	+	chr4:185396832-185396950	IDCLuminalBvsNormal	0.00721917	2.80504
ENSG00000169689	CENPX	EX270540	17	82019641	82019694	-	chr17:82019641-82019694	IDCLuminalBvsNormal	0.00722106	1.62312
ENSG00000137073	UBAP2	EX447394	9	33956079	33956146	-	chr9:33956079-33956146	IDCLuminalBvsNormal	0.0072314	4.82166
ENSG00000023734	STRAP	EX75053	12	15883541	15883676	+	chr12:15883541-15883676	IDCLuminalBvsNormal	0.0072336	1.8703
ENSG00000167182	SP2	EX218525	17	47916156	47916770	+	chr17:47916156-47916770	IDCLuminalBvsNormal	0.00723886	0.219055
ENSG00000176986	SEC24C	EX305920	10	73762098	73762166	+	chr10:73762098-73762166	IDCLuminalBvsNormal	0.00726135	6.38883
ENSG00000265479	DTX2P1-UPK3BP1-PMS2P11	EX496238	7	77015672	77015855	+	chr7:77015672-77015855	IDCLuminalBvsNormal	0.00726653	1.41542
ENSG00000115268	RPS15	EX568848	19	1439606	1439826	+	chr19:1439606-1439826	IDCLuminalBvsNormal	0.0073389	1.96125
ENSG00000231584	FAHD2CP	EX526388	2	96019538	96019700	+	chr2:96019538-96019700	IDCLuminalBvsNormal	0.00734442	3.66703
ENSG00000112715	VEGFA	EX446233	6	43781956	43782052	+	chr6:43781956-43782052	IDCLuminalBvsNormal	0.00736442	3.38907
ENSG00000162585	FAAP20	EX325016	1	2191901	2192975	-	chr1:2191901-2192975	IDCLuminalBvsNormal	0.00737463	1.58382
ENSG00000054116	TRAPPC3	EX88309	1	36139720	36139843	-	chr1:36139720-36139843	IDCLuminalBvsNormal	0.00738146	-0.188635
ENSG00000106348	IMPDH1	EX340875	7	128409289	128409366	-	chr7:128409289-128409366	IDCLuminalBvsNormal	0.00738893	1.33883
ENSG00000108582	CPD	EX121582	17	30449673	30449748	+	chr17:30449673-30449748	IDCLuminalBvsNormal	0.00739938	2.26781
ENSG00000235954	TTC28-AS1	EX505615	22	27985692	27986229	+	chr22:27985692-27986229	IDCLuminalBvsNormal	0.00743528	2.8168
ENSG00000196696	AC009022.1	EX167176	16	69990597	69990683	-	chr16:69990597-69990683	IDCLuminalBvsNormal	0.00744858	2.03435
ENSG00000134109	EDEM1	EX59547	3	5210175	5210248	+	chr3:5210175-5210248	IDCLuminalBvsNormal	0.00745436	9.39514
ENSG00000102317	RBM3	EX378118	X	48575561	48575667	+	chrX:48575561-48575667	IDCLuminalBvsNormal	0.00748042	4.14104
ENSG00000026297	RNASET2	EX294166	6	166946647	166946739	-	chr6:166946647-166946739	IDCLuminalBvsNormal	0.00750306	1.8734
ENSG00000155313	USP25	EX324652	21	15777904	15778027	+	chr21:15777904-15778027	IDCLuminalBvsNormal	0.00751528	6.48151
ENSG00000070214	SLC44A1	EX301335	9	105299743	105299937	+	chr9:105299743-105299937	IDCLuminalBvsNormal	0.00753659	4.95771
ENSG00000145736	GTF2H2	EX240675	5	71061272	71061308	-	chr5:71061272-71061308	IDCLuminalBvsNormal	0.00753693	4.08207
ENSG00000242086	LINC00969	EX529151	3	195689337	195689438	+	chr3:195689337-195689438	IDCLuminalBvsNormal	0.00756928	0.172951
ENSG00000162585	FAAP20	EX325013	1	2192647	2192975	-	chr1:2192647-2192975	IDCLuminalBvsNormal	0.00758702	1.45574
ENSG00000111801	BTN3A3	EX292800	6	26443382	26443804	+	chr6:26443382-26443804	IDCLuminalBvsNormal	0.00759426	0.125074
ENSG00000167543	TP53I13	EX316646	17	29571591	29571719	+	chr17:29571591-29571719	IDCLuminalBvsNormal	0.00760525	1.89146
ENSG00000074527	NTN4	EX113712	12	95663397	95663633	-	chr12:95663397-95663633	IDCLuminalBvsNormal	0.0076103	3.62922
ENSG00000164162	ANAPC10	EX142227	4	145033045	145033371	-	chr4:145033045-145033371	IDCLuminalBvsNormal	0.00761331	1.04535
ENSG00000126457	PRMT1	EX454879	19	49684922	49685215	+	chr19:49684922-49685215	IDCLuminalBvsNormal	0.00764484	3.05158
ENSG00000154723	ATP5J	EX176889	21	25734333	25734375	-	chr21:25734333-25734375	IDCLuminalBvsNormal	0.00764984	-3.24205
ENSG00000145016	RUBCN	EX238009	3	197717977	197718130	-	chr3:197717977-197718130	IDCLuminalBvsNormal	0.00769634	3.64955
ENSG00000143436	MRPL9	EX55921	1	151761451	151761552	-	chr1:151761451-151761552	IDCLuminalBvsNormal	0.00772986	4.48137
ENSG00000124006	OBSL1	EX234609	2	219561747	219562008	-	chr2:219561747-219562008	IDCLuminalBvsNormal	0.00773234	2.59139
ENSG00000104419	NDRG1	EX249867	8	133259168	133259230	-	chr8:133259168-133259230	IDCLuminalBvsNormal	0.00774796	0.019673
ENSG00000132522	GPS2	EX315947	17	7313380	7313469	-	chr17:7313380-7313469	IDCLuminalBvsNormal	0.00776172	0.294785
ENSG00000235954	TTC28-AS1	EX505595	22	27985692	27986342	+	chr22:27985692-27986342	IDCLuminalBvsNormal	0.00777011	2.73347
ENSG00000129084	PSMA1	EX381901	11	14513570	14513699	-	chr11:14513570-14513699	IDCLuminalBvsNormal	0.00777555	5.0905
ENSG00000179832	MROH1	EX380079	8	144160970	144161089	+	chr8:144160970-144161089	IDCLuminalBvsNormal	0.00777914	5.98069
ENSG00000241878	PISD	EX86892	22	31630804	31630862	-	chr22:31630804-31630862	IDCLuminalBvsNormal	0.0077832	-1.87169
ENSG00000176915	ANKLE2	EX259646	12	132730233	132730270	-	chr12:132730233-132730270	IDCLuminalBvsNormal	0.00781047	6.03876
ENSG00000172663	TMEM134	EX536101	11	67465056	67465100	-	chr11:67465056-67465100	IDCLuminalBvsNormal	0.00781486	1.92597
ENSG00000166411	IDH3A	EX213725	15	78159970	78160206	+	chr15:78159970-78160206	IDCLuminalBvsNormal	0.00782026	3.35005
ENSG00000133316	WDR74	EX303548	11	62833618	62833674	-	chr11:62833618-62833674	IDCLuminalBvsNormal	0.00782924	2.84488
ENSG00000172262	ZNF131	EX98482	5	43161249	43161931	+	chr5:43161249-43161931	IDCLuminalBvsNormal	0.00783039	6.14072
ENSG00000100359	SGSM3	EX450965	22	40401593	40401675	+	chr22:40401593-40401675	IDCLuminalBvsNormal	0.00783092	7.35846
ENSG00000160087	UBE2J2	EX444103	1	1272853	1273471	-	chr1:1272853-1273471	IDCLuminalBvsNormal	0.00784073	-1.43415
ENSG00000070010	UFD1	EX417150	22	19475470	19475602	-	chr22:19475470-19475602	IDCLuminalBvsNormal	0.00784077	2.13801
ENSG00000144115	THNSL2	EX329672	2	88174639	88174833	+	chr2:88174639-88174833	IDCLuminalBvsNormal	0.00784353	5.12288
ENSG00000183474	GTF2H2C	EX290925	5	69578712	69579108	+	chr5:69578712-69579108	IDCLuminalBvsNormal	0.00789724	2.72167
ENSG00000153113	CAST	EX456554	5	96729153	96729209	+	chr5:96729153-96729209	IDCLuminalBvsNormal	0.00789743	6.75488
ENSG00000144455	SUMF1	EX186041	3	4449266	4449340	-	chr3:4449266-4449340	IDCLuminalBvsNormal	0.0079063	4.61612
ENSG00000106012	IQCE	EX376268	7	2567116	2567163	+	chr7:2567116-2567163	IDCLuminalBvsNormal	0.00791872	5.11197
ENSG00000143379	SETDB1	EX131886	1	150941329	150941428	+	chr1:150941329-150941428	IDCLuminalBvsNormal	0.00795311	5.19971
ENSG00000136813	KIAA0368	EX251070	9	111483504	111483679	-	chr9:111483504-111483679	IDCLuminalBvsNormal	0.00797579	2.99331
ENSG00000137713	PPP2R1B	EX304546	11	111741321	111741612	-	chr11:111741321-111741612	IDCLuminalBvsNormal	0.00798017	0.932668
ENSG00000008294	SPAG9	EX449846	17	50993764	50993935	-	chr17:50993764-50993935	IDCLuminalBvsNormal	0.00798369	2.394
ENSG00000161999	JMJD8	EX118373	16	682953	683087	-	chr16:682953-683087	IDCLuminalBvsNormal	0.00799685	4.21377
ENSG00000143393	PI4KB	EX327420	1	151310211	151310255	-	chr1:151310211-151310255	IDCLuminalBvsNormal	0.00800308	8.06572
ENSG00000149182	ARFGAP2	EX252696	11	47172710	47172751	-	chr11:47172710-47172751	IDCLuminalBvsNormal	0.00801046	0.0852886
ENSG00000126456	IRF3	EX322770	19	49663343	49663514	-	chr19:49663343-49663514	IDCLuminalBvsNormal	0.00801323	3.02492
ENSG00000102879	CORO1A	EX314355	16	30187942	30188087	+	chr16:30187942-30188087	IDCLuminalBvsNormal	0.00803101	-0.334508
ENSG00000148950	IMMP1L	EX558195	11	31456260	31456338	-	chr11:31456260-31456338	IDCLuminalBvsNormal	0.00809918	1.59442
ENSG00000160752	FDPS	EX229194	1	155310064	155310205	+	chr1:155310064-155310205	IDCLuminalBvsNormal	0.00810307	2.11169
ENSG00000102910	LONP2	EX215629	16	48262778	48262872	+	chr16:48262778-48262872	IDCLuminalBvsNormal	0.00812354	8.606
ENSG00000034152	MAP2K3	EX415101	17	21295675	21295769	+	chr17:21295675-21295769	IDCLuminalBvsNormal	0.00812631	-1.5989
ENSG00000158636	EMSY	EX347025	11	76535895	76536059	+	chr11:76535895-76536059	IDCLuminalBvsNormal	0.00813123	3.14656
ENSG00000188153	COL4A5	EX149148	X	108695267	108695439	+	chrX:108695267-108695439	IDCLuminalBvsNormal	0.0081419	10.4044
ENSG00000110799	VWF	EX206625	12	6065137	6065273	-	chr12:6065137-6065273	IDCLuminalBvsNormal	0.00815642	1.72349
ENSG00000188266	HYKK	EX213745	15	78533210	78536645	+	chr15:78533210-78536645	IDCLuminalBvsNormal	0.00817142	2.41603
ENSG00000176155	CCDC57	EX415666	17	82108768	82108954	-	chr17:82108768-82108954	IDCLuminalBvsNormal	0.00819191	1.83309
ENSG00000197927	C2orf27A	EX135942	2	131758031	131758537	+	chr2:131758031-131758537	IDCLuminalBvsNormal	0.00820416	4.36199
ENSG00000102100	SLC35A2	EX297522	X	48905296	48905482	-	chrX:48905296-48905482	IDCLuminalBvsNormal	0.00821707	3.41121
ENSG00000167182	SP2	EX218519	17	47915312	47915388	+	chr17:47915312-47915388	IDCLuminalBvsNormal	0.00821834	1.59729
ENSG00000143363	PRUNE1	EX280400	1	151018557	151018669	+	chr1:151018557-151018669	IDCLuminalBvsNormal	0.00822444	6.11966
ENSG00000143537	ADAM15	EX179982	1	155061418	155061489	+	chr1:155061418-155061489	IDCLuminalBvsNormal	0.00824698	-4.5242
ENSG00000102100	SLC35A2	EX297524	X	48905398	48905482	-	chrX:48905398-48905482	IDCLuminalBvsNormal	0.00831271	3.33215
ENSG00000143106	PSMA5	EX131395	1	109426302	109426351	-	chr1:109426302-109426351	IDCLuminalBvsNormal	0.0083237	0.832253
ENSG00000054148	PHPT1	EX381444	9	136849779	136850137	+	chr9:136849779-136850137	IDCLuminalBvsNormal	0.00833149	2.99321
ENSG00000129038	LOXL1	EX312712	15	73941875	73942058	+	chr15:73941875-73942058	IDCLuminalBvsNormal	0.00834605	2.56589
ENSG00000051128	HOMER3	EX416677	19	18941051	18941122	-	chr19:18941051-18941122	IDCLuminalBvsNormal	0.00834706	5.62031
ENSG00000123416	TUBA1B	EX307382	12	49128981	49129722	-	chr12:49128981-49129722	IDCLuminalBvsNormal	0.00835082	3.402
ENSG00000129084	PSMA1	EX381917	11	14513460	14513699	-	chr11:14513460-14513699	IDCLuminalBvsNormal	0.00837657	4.57605
ENSG00000185164	NOMO2	EX265118	16	18549521	18549627	-	chr16:18549521-18549627	IDCLuminalBvsNormal	0.00843943	2.30283
ENSG00000015153	YAF2	EX257664	12	42210548	42210619	-	chr12:42210548-42210619	IDCLuminalBvsNormal	0.00849224	1.96424
ENSG00000059378	PARP12	EX147773	7	140027276	140027406	-	chr7:140027276-140027406	IDCLuminalBvsNormal	0.00850465	0.596056
ENSG00000148513	ANKRD30A	EX383565	10	37181322	37181350	+	chr10:37181322-37181350	IDCLuminalBvsNormal	0.00850897	13.7579
ENSG00000132716	DCAF8	EX398903	1	160225062	160225119	-	chr1:160225062-160225119	IDCLuminalBvsNormal	0.00851651	5.02321
ENSG00000125351	UPF3B	EX104718	X	119840646	119840684	-	chrX:119840646-119840684	IDCLuminalBvsNormal	0.00851872	2.78535
ENSG00000095906	NUBP2	EX354638	16	1786537	1786955	+	chr16:1786537-1786955	IDCLuminalBvsNormal	0.00854047	3.01902
ENSG00000143748	NVL	EX367755	1	224311800	224311857	-	chr1:224311800-224311857	IDCLuminalBvsNormal	0.00855294	9.65699
ENSG00000091879	ANGPT2	EX198599	8	6532332	6532487	-	chr8:6532332-6532487	IDCLuminalBvsNormal	0.00858812	4.17862
ENSG00000132676	DAP3	EX280775	1	155725927	155726120	+	chr1:155725927-155726120	IDCLuminalBvsNormal	0.00860279	2.65234
ENSG00000197694	SPTAN1	EX251498	9	128592983	128593042	+	chr9:128592983-128593042	IDCLuminalBvsNormal	0.0086159	4.50041
ENSG00000102100	SLC35A2	EX297520	X	48905166	48905482	-	chrX:48905166-48905482	IDCLuminalBvsNormal	0.00863021	3.13756
ENSG00000182944	EWSR1	EX395926	22	29273741	29273864	+	chr22:29273741-29273864	IDCLuminalBvsNormal	0.0086384	7.2735
ENSG00000051128	HOMER3	EX416666	19	18941051	18941190	-	chr19:18941051-18941190	IDCLuminalBvsNormal	0.00864434	5.58401
ENSG00000090989	EXOC1	EX372105	4	55888810	55888932	+	chr4:55888810-55888932	IDCLuminalBvsNormal	0.00867328	4.21078
ENSG00000112851	ERBIN	EX240563	5	66068877	66069020	+	chr5:66068877-66069020	IDCLuminalBvsNormal	0.00869969	9.40348
ENSG00000008294	SPAG9	EX449837	17	51007269	51007326	-	chr17:51007269-51007326	IDCLuminalBvsNormal	0.00871766	2.42618
ENSG00000213983	AP1G2	EX115243	14	23565816	23565892	-	chr14:23565816-23565892	IDCLuminalBvsNormal	0.0087261	0.966051
ENSG00000198625	MDM4	EX133022	1	204537430	204537497	+	chr1:204537430-204537497	IDCLuminalBvsNormal	0.00873006	2.69098
ENSG00000049449	RCN1	EX535435	11	32100548	32100608	+	chr11:32100548-32100608	IDCLuminalBvsNormal	0.00874405	4.24726
ENSG00000160796	NBEAL2	EX332944	3	46992475	46992555	+	chr3:46992475-46992555	IDCLuminalBvsNormal	0.00875997	2.99537
ENSG00000227124	ZNF717	EX528146	3	75735875	75739345	-	chr3:75735875-75739345	IDCLuminalBvsNormal	0.00877293	3.56791
ENSG00000186591	UBE2H	EX103507	7	129858902	129858941	-	chr7:129858902-129858941	IDCLuminalBvsNormal	0.00880002	3.60361
ENSG00000153048	CARHSP1	EX80152	16	8858350	8858472	-	chr16:8858350-8858472	IDCLuminalBvsNormal	0.00882739	2.82957
ENSG00000108774	RAB5C	EX268872	17	42126755	42126848	-	chr17:42126755-42126848	IDCLuminalBvsNormal	0.00882965	6.20251
ENSG00000170142	UBE2E1	EX93967	3	23810443	23810528	+	chr3:23810443-23810528	IDCLuminalBvsNormal	0.00884148	4.67962
ENSG00000133961	NUMB	EX427624	14	73284081	73284374	-	chr14:73284081-73284374	IDCLuminalBvsNormal	0.00884996	0.777923
ENSG00000109466	KLHL2	EX190110	4	165238778	165238831	+	chr4:165238778-165238831	IDCLuminalBvsNormal	0.00887315	3.99327
ENSG00000185596	WASH3P	EX354346	15	101966522	101966755	+	chr15:101966522-101966755	IDCLuminalBvsNormal	0.00887579	0.259157
ENSG00000149091	DGKZ	EX303049	11	46368005	46368079	+	chr11:46368005-46368079	IDCLuminalBvsNormal	0.00888868	3.33185
ENSG00000180777	ANKRD30B	EX220002	18	14802217	14802278	+	chr18:14802217-14802278	IDCLuminalBvsNormal	0.00889418	3.96501
ENSG00000203705	TATDN3	EX56934	1	212797112	212797196	+	chr1:212797112-212797196	IDCLuminalBvsNormal	0.0088962	2.07293
ENSG00000093009	CDC45	EX570877	22	19482690	19482827	+	chr22:19482690-19482827	IDCLuminalBvsNormal	0.00889877	2.07377
ENSG00000168917	SLC35G2	EX528449	3	136842352	136843322	+	chr3:136842352-136843322	IDCLuminalBvsNormal	0.00891766	2.30317
ENSG00000101247	NDUFAF5	EX393574	20	13794838	13794941	+	chr20:13794838-13794941	IDCLuminalBvsNormal	0.00893501	3.8164
ENSG00000064601	CTSA	EX361111	20	45892273	45892323	+	chr20:45892273-45892323	IDCLuminalBvsNormal	0.00895313	4.68127
ENSG00000100802	C14orf93	EX260834	14	23005351	23005461	-	chr14:23005351-23005461	IDCLuminalBvsNormal	0.00895897	-3.89788
ENSG00000108312	UBTF	EX269128	17	44212344	44212454	-	chr17:44212344-44212454	IDCLuminalBvsNormal	0.00901455	7.84944
ENSG00000160691	SHC1	EX398551	1	154968204	154968257	-	chr1:154968204-154968257	IDCLuminalBvsNormal	0.00902651	3.5278
ENSG00000156374	PCGF6	EX256139	10	103347238	103347297	-	chr10:103347238-103347297	IDCLuminalBvsNormal	0.00902662	3.3467
ENSG00000242086	LINC00969	EX529265	3	195721715	195722039	+	chr3:195721715-195722039	IDCLuminalBvsNormal	0.00902748	1.86136
ENSG00000057608	GDI2	EX347839	10	5794885	5795019	-	chr10:5794885-5795019	IDCLuminalBvsNormal	0.00905158	3.25216
ENSG00000010810	FYN	EX375600	6	111700187	111700268	-	chr6:111700187-111700268	IDCLuminalBvsNormal	0.00905981	-2.04869
ENSG00000147862	NFIB	EX300442	9	14116208	14116346	-	chr9:14116208-14116346	IDCLuminalBvsNormal	0.00914065	3.99393
ENSG00000140939	NOL3	EX266140	16	67171152	67171252	+	chr16:67171152-67171252	IDCLuminalBvsNormal	0.00915682	0.59123
ENSG00000141349	G6PC3	EX541894	17	44074969	44075087	+	chr17:44074969-44075087	IDCLuminalBvsNormal	0.00918227	1.99309
ENSG00000130479	MAP1S	EX84552	19	17725049	17725189	+	chr19:17725049-17725189	IDCLuminalBvsNormal	0.00919036	-0.0647874
ENSG00000026297	RNASET2	EX294183	6	166952488	166953580	-	chr6:166952488-166953580	IDCLuminalBvsNormal	0.00919204	3.29718
ENSG00000090263	MRPS33	EX296648	7	141010419	141010617	-	chr7:141010419-141010617	IDCLuminalBvsNormal	0.0092013	4.98478
ENSG00000064489	BORCS8-MEF2B	EX456117	19	19186034	19186098	-	chr19:19186034-19186098	IDCLuminalBvsNormal	0.00921077	3.94962
ENSG00000100890	KIAA0391	EX310125	14	35122952	35123304	+	chr14:35122952-35123304	IDCLuminalBvsNormal	0.00923809	2.33024
ENSG00000075413	MARK3	EX388188	14	103448919	103448967	+	chr14:103448919-103448967	IDCLuminalBvsNormal	0.00924754	8.46911
ENSG00000158062	UBXN11	EX444249	1	26302813	26302918	-	chr1:26302813-26302918	IDCLuminalBvsNormal	0.00925963	1.19384
ENSG00000106541	AGR2	EX102394	7	16801151	16801203	-	chr7:16801151-16801203	IDCLuminalBvsNormal	0.00925991	6.43039
ENSG00000173812	EIF1	EX82055	17	41689778	41689941	+	chr17:41689778-41689941	IDCLuminalBvsNormal	0.00927959	3.19539
ENSG00000055917	PUM2	EX282688	2	20311494	20311663	-	chr2:20311494-20311663	IDCLuminalBvsNormal	0.00928617	3.52635
ENSG00000223804	AC244669.1	EX473582	1	120340756	120340810	-	chr1:120340756-120340810	IDCLuminalBvsNormal	0.00929245	4.68001
ENSG00000132376	INPP5K	EX428816	17	1513453	1513561	-	chr17:1513453-1513561	IDCLuminalBvsNormal	0.00929381	0.789329
ENSG00000105552	BCAT2	EX275266	19	48807013	48807074	-	chr19:48807013-48807074	IDCLuminalBvsNormal	0.00932199	2.18942
ENSG00000130703	OSBPL2	EX320387	20	62260017	62260125	+	chr20:62260017-62260125	IDCLuminalBvsNormal	0.00936404	3.01637
ENSG00000185627	PSMD13	EX381494	11	244041	244075	+	chr11:244041-244075	IDCLuminalBvsNormal	0.00939562	2.78127
ENSG00000166579	NDEL1	EX316126	17	8454796	8454887	+	chr17:8454796-8454887	IDCLuminalBvsNormal	0.00939958	0.640048
ENSG00000104419	NDRG1	EX249864	8	133280232	133280267	-	chr8:133280232-133280267	IDCLuminalBvsNormal	0.0094061	3.94647
ENSG00000084636	COL16A1	EX365903	1	31679804	31679851	-	chr1:31679804-31679851	IDCLuminalBvsNormal	0.00941622	2.45166
ENSG00000221955	SLC12A8	EX61217	3	125177743	125177974	-	chr3:125177743-125177974	IDCLuminalBvsNormal	0.00944857	7.50261
ENSG00000159199	ATP5G1	EX218553	17	48894349	48894449	+	chr17:48894349-48894449	IDCLuminalBvsNormal	0.00945251	1.33534
ENSG00000197093	GAL3ST4	EX67613	7	100166502	100166805	-	chr7:100166502-100166805	IDCLuminalBvsNormal	0.00946302	0.328948
ENSG00000178188	SH2B1	EX265516	16	28871780	28871914	+	chr16:28871780-28871914	IDCLuminalBvsNormal	0.00946625	1.88193
ENSG00000087274	ADD1	EX335032	4	2881898	2882060	+	chr4:2881898-2882060	IDCLuminalBvsNormal	0.00946893	3.81643
ENSG00000134452	FBXO18	EX426235	10	5903166	5903175	+	chr10:5903166-5903175	IDCLuminalBvsNormal	0.00948739	2.67424
ENSG00000172262	ZNF131	EX98472	5	43161249	43161606	+	chr5:43161249-43161606	IDCLuminalBvsNormal	0.00948853	4.7012
ENSG00000103540	CCP110	EX355370	16	19525719	19525861	+	chr16:19525719-19525861	IDCLuminalBvsNormal	0.00954882	4.1448
ENSG00000149564	ESAM	EX110885	11	124756207	124756362	-	chr11:124756207-124756362	IDCLuminalBvsNormal	0.00955067	3.20016
ENSG00000099998	GGT5	EX395873	22	24232051	24232208	-	chr22:24232051-24232208	IDCLuminalBvsNormal	0.00956078	-0.573946
ENSG00000159199	ATP5G1	EX218556	17	48894167	48894449	+	chr17:48894167-48894449	IDCLuminalBvsNormal	0.00956839	1.27359
ENSG00000105171	POP4	EX569661	19	29611862	29611939	+	chr19:29611862-29611939	IDCLuminalBvsNormal	0.00957453	2.63028
ENSG00000105197	TIMM50	EX85202	19	39485544	39485602	+	chr19:39485544-39485602	IDCLuminalBvsNormal	0.00958486	2.22942
ENSG00000000419	DPM1	EX172438	20	50942031	50942126	-	chr20:50942031-50942126	IDCLuminalBvsNormal	0.0096105	4.66406
ENSG00000189042	ZNF567	EX223421	19	36694802	36694876	+	chr19:36694802-36694876	IDCLuminalBvsNormal	0.00961863	3.74249
ENSG00000168255	POLR2J3	EX423949	7	102565976	102567083	-	chr7:102565976-102567083	IDCLuminalBvsNormal	0.00962244	-6.45836
ENSG00000160752	FDPS	EX229224	1	155308984	155309076	+	chr1:155308984-155309076	IDCLuminalBvsNormal	0.00962935	0.800403
ENSG00000160752	FDPS	EX229226	1	155308985	155309076	+	chr1:155308985-155309076	IDCLuminalBvsNormal	0.00962935	0.800403
ENSG00000154710	RABGEF1	EX295125	7	66768831	66769025	+	chr7:66768831-66769025	IDCLuminalBvsNormal	0.00963494	2.61164
ENSG00000184182	UBE2F	EX401932	2	238016566	238016630	+	chr2:238016566-238016630	IDCLuminalBvsNormal	0.00964005	4.18366
ENSG00000125944	HNRNPR	EX397319	1	23323556	23323732	-	chr1:23323556-23323732	IDCLuminalBvsNormal	0.00967216	4.45021
ENSG00000003147	ICA1	EX376364	7	8227638	8227851	-	chr7:8227638-8227851	IDCLuminalBvsNormal	0.00968383	9.42753
ENSG00000197969	VPS13A	EX107401	9	77389995	77390142	+	chr9:77389995-77390142	IDCLuminalBvsNormal	0.00969234	2.55582
ENSG00000100890	KIAA0391	EX310132	14	35122952	35123315	+	chr14:35122952-35123315	IDCLuminalBvsNormal	0.00970719	2.18668
ENSG00000088881	EBF4	EX450191	20	2758836	2758984	+	chr20:2758836-2758984	IDCLuminalBvsNormal	0.00972527	2.95503
ENSG00000130158	DOCK6	EX222426	19	11229298	11229390	-	chr19:11229298-11229390	IDCLuminalBvsNormal	0.00972579	5.89237
ENSG00000063660	GPC1	EX527361	2	240452811	240453094	+	chr2:240452811-240453094	IDCLuminalBvsNormal	0.00975092	4.21771
ENSG00000047849	MAP4	EX452014	3	47921765	47921878	-	chr3:47921765-47921878	IDCLuminalBvsNormal	0.00975836	10.8944
ENSG00000072518	MARK2	EX447855	11	63903986	63904147	+	chr11:63903986-63904147	IDCLuminalBvsNormal	0.00975997	1.08832
ENSG00000090006	LTBP4	EX395139	19	40616889	40616984	+	chr19:40616889-40616984	IDCLuminalBvsNormal	0.00978259	1.16135
ENSG00000072609	CHFR	EX386249	12	132869619	132869798	-	chr12:132869619-132869798	IDCLuminalBvsNormal	0.0097842	1.14324
ENSG00000106541	AGR2	EX102393	7	16801320	16801383	-	chr7:16801320-16801383	IDCLuminalBvsNormal	0.00978773	6.25753
ENSG00000117859	OSBPL9	EX397724	1	51748369	51748398	+	chr1:51748369-51748398	IDCLuminalBvsNormal	0.00980855	3.89129
ENSG00000026508	CD44	EX346349	11	35204512	35204640	+	chr11:35204512-35204640	IDCLuminalBvsNormal	0.00981241	-0.878711
ENSG00000123415	SMUG1	EX307723	12	54187819	54187905	-	chr12:54187819-54187905	IDCLuminalBvsNormal	0.00981576	4.8774
ENSG00000204434	POTEKP	EX475069	2	131611133	131611177	+	chr2:131611133-131611177	IDCLuminalBvsNormal	0.00983934	9.50351
ENSG00000149150	SLC43A1	EX535631	11	57497753	57497845	-	chr11:57497753-57497845	IDCLuminalBvsNormal	0.00985406	1.01406
ENSG00000138382	METTL5	EX233568	2	169821092	169821229	-	chr2:169821092-169821229	IDCLuminalBvsNormal	0.00986437	1.90898
ENSG00000134440	NARS	EX124299	18	57621708	57621737	-	chr18:57621708-57621737	IDCLuminalBvsNormal	0.00986505	1.38332
ENSG00000002933	TMEM176A	EX513437	7	150804362	150804681	+	chr7:150804362-150804681	IDCLuminalBvsNormal	0.00986558	4.47302
ENSG00000002933	TMEM176A	EX513415	7	150804362	150804472	+	chr7:150804362-150804472	IDCLuminalBvsNormal	0.00988339	4.64303
ENSG00000134333	LDHA	EX202398	11	18400837	18400934	+	chr11:18400837-18400934	IDCLuminalBvsNormal	0.00990187	3.49541
ENSG00000134333	LDHA	EX202411	11	18400837	18400936	+	chr11:18400837-18400936	IDCLuminalBvsNormal	0.00990978	3.49355
ENSG00000076685	NT5C2	EX410382	10	103101235	103101326	-	chr10:103101235-103101326	IDCLuminalBvsNormal	0.0099399	7.33128
ENSG00000241878	PISD	EX86921	22	31625878	31626016	-	chr22:31625878-31626016	IDCLuminalBvsNormal	0.0099503	-2.55493
ENSG00000087274	ADD1	EX335038	4	2898433	2898531	+	chr4:2898433-2898531	IDCLuminalBvsNormal	0.00999338	3.60302
ENSG00000136891	TEX10	EX200965	9	100329140	100329275	-	chr9:100329140-100329275	IDCLuminalBvsNormal	0.00999969	0.745999
ENSG00000159842	ABR	EX266929	17	1108934	1109100	-	chr17:1108934-1109100	IDCLuminalBvsNormal	0.0100138	3.07404
ENSG00000137713	PPP2R1B	EX304545	11	111741055	111741612	-	chr11:111741055-111741612	IDCLuminalBvsNormal	0.0100234	0.775544
ENSG00000166783	MARF1	EX449094	16	15625372	15625797	-	chr16:15625372-15625797	IDCLuminalBvsNormal	0.0100308	4.12882
ENSG00000123349	PFDN5	EX207749	12	53296035	53296275	+	chr12:53296035-53296275	IDCLuminalBvsNormal	0.0100629	-4.02836
ENSG00000124357	NAGK	EX134893	2	71075555	71075642	+	chr2:71075555-71075642	IDCLuminalBvsNormal	0.0100958	0.905989
ENSG00000279457	WASH9P	EX457104	1	188130	188266	-	chr1:188130-188266	IDCLuminalBvsNormal	0.0101031	4.4181
ENSG00000187630	DHRS4L2	EX309924	14	24000863	24000933	+	chr14:24000863-24000933	IDCLuminalBvsNormal	0.010115	1.93194
ENSG00000159720	ATP6V0D1	EX120194	16	67453544	67453715	-	chr16:67453544-67453715	IDCLuminalBvsNormal	0.0101317	1.40641
ENSG00000080823	MOK	EX453746	14	102265823	102265912	-	chr14:102265823-102265912	IDCLuminalBvsNormal	0.0101351	7.4682
ENSG00000047849	MAP4	EX452012	3	47977865	47977933	-	chr3:47977865-47977933	IDCLuminalBvsNormal	0.0101383	13.8476
ENSG00000126217	MCF2L	EX448671	13	113001754	113001983	+	chr13:113001754-113001983	IDCLuminalBvsNormal	0.0101647	3.57263
ENSG00000126217	MCF2L	EX448669	13	113001714	113001983	+	chr13:113001714-113001983	IDCLuminalBvsNormal	0.0101661	3.56925
ENSG00000197363	ZNF517	EX556933	8	144803641	144803767	+	chr8:144803641-144803767	IDCLuminalBvsNormal	0.0101748	4.86374
ENSG00000183793	NPIPA5	EX215031	16	15364876	15364932	-	chr16:15364876-15364932	IDCLuminalBvsNormal	0.0101748	1.23339
ENSG00000126217	MCF2L	EX448673	13	113001785	113001983	+	chr13:113001785-113001983	IDCLuminalBvsNormal	0.0101873	3.51993
ENSG00000088367	EPB41L1	EX454616	20	36214373	36214440	+	chr20:36214373-36214440	IDCLuminalBvsNormal	0.010191	1.97199
ENSG00000064115	TM7SF3	EX75190	12	26990450	26990546	-	chr12:26990450-26990546	IDCLuminalBvsNormal	0.0101998	2.91806
ENSG00000100890	KIAA0391	EX310122	14	35122952	35123347	+	chr14:35122952-35123347	IDCLuminalBvsNormal	0.0102095	2.06731
ENSG00000147162	OGT	EX197689	X	71555190	71555385	+	chrX:71555190-71555385	IDCLuminalBvsNormal	0.0102161	2.37308
ENSG00000168255	POLR2J3	EX423947	7	102562656	102567083	-	chr7:102562656-102567083	IDCLuminalBvsNormal	0.0102327	-6.63729
ENSG00000113648	H2AFY	EX337387	5	135360416	135360604	-	chr5:135360416-135360604	IDCLuminalBvsNormal	0.0102754	6.88821
ENSG00000086848	ALG9	EX254182	11	111868602	111868736	-	chr11:111868602-111868736	IDCLuminalBvsNormal	0.0102827	-0.259612
ENSG00000145901	TNIP1	EX241724	5	151060318	151060395	-	chr5:151060318-151060395	IDCLuminalBvsNormal	0.0102889	2.74408
ENSG00000113648	H2AFY	EX337391	5	135369368	135369603	-	chr5:135369368-135369603	IDCLuminalBvsNormal	0.0102926	6.08186
ENSG00000075292	ZNF638	EX400217	2	71348427	71350271	+	chr2:71348427-71350271	IDCLuminalBvsNormal	0.0102963	1.14174
ENSG00000179029	TMEM107	EX267840	17	8174520	8174616	-	chr17:8174520-8174616	IDCLuminalBvsNormal	0.010299	3.28004
ENSG00000065621	GSTO2	EX256154	10	104275226	104275334	+	chr10:104275226-104275334	IDCLuminalBvsNormal	0.0103038	5.1348
ENSG00000203875	SNHG5	EX66209	6	85677424	85677993	-	chr6:85677424-85677993	IDCLuminalBvsNormal	0.0103045	1.05954
ENSG00000204272	NBDY	EX148854	X	56811020	56811179	+	chrX:56811020-56811179	IDCLuminalBvsNormal	0.0103056	1.32755
ENSG00000126217	MCF2L	EX448675	13	113001893	113001983	+	chr13:113001893-113001983	IDCLuminalBvsNormal	0.0103135	3.30463
ENSG00000133142	TCEAL4	EX378528	X	103585859	103586291	+	chrX:103585859-103586291	IDCLuminalBvsNormal	0.0103233	0.684362
ENSG00000080603	SRCAP	EX355779	16	30721189	30721476	+	chr16:30721189-30721476	IDCLuminalBvsNormal	0.010325	1.90103
ENSG00000041982	TNC	EX301451	9	115062917	115063189	-	chr9:115062917-115063189	IDCLuminalBvsNormal	0.0103327	-4.06213
ENSG00000123427	EEF1AKMT3	EX350065	12	57774629	57774767	+	chr12:57774629-57774767	IDCLuminalBvsNormal	0.0103501	-1.17841
ENSG00000119185	ITGB1BP1	EX134060	2	9422479	9422660	-	chr2:9422479-9422660	IDCLuminalBvsNormal	0.0103579	-9.21239
ENSG00000105499	PLA2G4C	EX224029	19	48061632	48061837	-	chr19:48061632-48061837	IDCLuminalBvsNormal	0.0103825	3.83934
ENSG00000175356	SCUBE2	EX153158	11	9024207	9024413	-	chr11:9024207-9024413	IDCLuminalBvsNormal	0.0103838	3.46049
ENSG00000001497	LAS1L	EX341640	X	65528260	65528369	-	chrX:65528260-65528369	IDCLuminalBvsNormal	0.0103906	1.45052
ENSG00000137713	PPP2R1B	EX304527	11	111753443	111753577	-	chr11:111753443-111753577	IDCLuminalBvsNormal	0.0104368	1.84891
ENSG00000105402	NAPA	EX523764	19	47493119	47493174	-	chr19:47493119-47493174	IDCLuminalBvsNormal	0.010456	6.77987
ENSG00000125482	TTF1	EX152457	9	132401455	132402828	-	chr9:132401455-132402828	IDCLuminalBvsNormal	0.0104893	3.02276
ENSG00000146416	AIG1	EX375919	6	143284110	143284225	+	chr6:143284110-143284225	IDCLuminalBvsNormal	0.0105375	3.23383
ENSG00000140905	GCSH	EX565508	16	81087601	81087664	-	chr16:81087601-81087664	IDCLuminalBvsNormal	0.0105452	-3.19655
ENSG00000115271	GCA	EX58613	2	162356758	162356905	+	chr2:162356758-162356905	IDCLuminalBvsNormal	0.0105533	8.3432
ENSG00000072849	DERL2	EX81511	17	5481296	5481389	-	chr17:5481296-5481389	IDCLuminalBvsNormal	0.0105959	5.88919
ENSG00000118855	MFSD1	EX402886	3	158805362	158805474	+	chr3:158805362-158805474	IDCLuminalBvsNormal	0.0105992	2.55924
ENSG00000136108	CKAP2	EX260322	13	52460896	52460974	+	chr13:52460896-52460974	IDCLuminalBvsNormal	0.01062	6.7262
ENSG00000161791	FMNL3	EX207628	12	49658442	49658594	-	chr12:49658442-49658594	IDCLuminalBvsNormal	0.010624	3.81242
ENSG00000101473	ACOT8	EX361087	20	45843527	45843772	-	chr20:45843527-45843772	IDCLuminalBvsNormal	0.0106269	2.43218
ENSG00000175470	PPP2R2D	EX410571	10	131934894	131935006	+	chr10:131934894-131935006	IDCLuminalBvsNormal	0.0106413	1.48997
ENSG00000154175	ABI3BP	EX333844	3	100839569	100839616	-	chr3:100839569-100839616	IDCLuminalBvsNormal	0.0106471	3.68138
ENSG00000120948	TARDBP	EX278095	1	11016844	11017007	+	chr1:11016844-11017007	IDCLuminalBvsNormal	0.0106607	7.14301
ENSG00000125505	MBOAT7	EX363238	19	54186956	54187287	-	chr19:54186956-54187287	IDCLuminalBvsNormal	0.0107283	2.64737
ENSG00000171570	RAB4B-EGLN2	EX85278	19	40807138	40807274	+	chr19:40807138-40807274	IDCLuminalBvsNormal	0.010762	4.12781
ENSG00000116750	UCHL5	EX180873	1	193018405	193018820	-	chr1:193018405-193018820	IDCLuminalBvsNormal	0.0107833	4.05371
ENSG00000095059	DHPS	EX321331	19	12677108	12677211	-	chr19:12677108-12677211	IDCLuminalBvsNormal	0.0107975	2.41249
ENSG00000134644	PUM1	EX278674	1	30992441	30992660	-	chr1:30992441-30992660	IDCLuminalBvsNormal	0.0108068	3.55753
ENSG00000130402	ACTN4	EX127211	19	38714469	38714561	+	chr19:38714469-38714561	IDCLuminalBvsNormal	0.0108569	4.11313
ENSG00000108100	CCNY	EX383542	10	35525961	35525999	+	chr10:35525961-35525999	IDCLuminalBvsNormal	0.0108964	3.70729
ENSG00000099849	RASSF7	EX251900	11	561547	561892	+	chr11:561547-561892	IDCLuminalBvsNormal	0.0109245	2.04841
ENSG00000106635	BCL7B	EX512767	7	73539882	73540052	-	chr7:73539882-73540052	IDCLuminalBvsNormal	0.0109317	5.54043
ENSG00000099246	RAB18	EX348145	10	27532507	27532579	+	chr10:27532507-27532579	IDCLuminalBvsNormal	0.0109393	5.29033
ENSG00000071462	BUD23	EX102894	7	73693329	73693414	+	chr7:73693329-73693414	IDCLuminalBvsNormal	0.0109443	7.90334
ENSG00000162065	TBC1D24	EX165253	16	2499357	2499420	+	chr16:2499357-2499420	IDCLuminalBvsNormal	0.010962	4.45265
ENSG00000206195	DUXAP8	EX86598	22	15790661	15790798	+	chr22:15790661-15790798	IDCLuminalBvsNormal	0.0109641	-0.717015
ENSG00000026508	CD44	EX346403	11	35204512	35204811	+	chr11:35204512-35204811	IDCLuminalBvsNormal	0.0109877	-1.56386
ENSG00000106541	AGR2	EX102392	7	16801658	16801803	-	chr7:16801658-16801803	IDCLuminalBvsNormal	0.0109945	6.6046
ENSG00000002933	TMEM176A	EX513427	7	150804362	150804485	+	chr7:150804362-150804485	IDCLuminalBvsNormal	0.0110602	4.12557
ENSG00000011052	NME1-NME2	EX454118	17	51159980	51160081	+	chr17:51159980-51160081	IDCLuminalBvsNormal	0.0110801	4.59352
ENSG00000226124	FTCDNL1	EX492738	2	199844380	199844532	-	chr2:199844380-199844532	IDCLuminalBvsNormal	0.0111002	-0.626745
ENSG00000035928	RFC1	EX238469	4	39323203	39323417	-	chr4:39323203-39323417	IDCLuminalBvsNormal	0.0111018	5.48464
ENSG00000141367	CLTC	EX122539	17	59680912	59681057	+	chr17:59680912-59681057	IDCLuminalBvsNormal	0.0111289	2.99825
ENSG00000106077	ABHD11	EX405875	7	73736929	73737110	-	chr7:73736929-73737110	IDCLuminalBvsNormal	0.0111449	6.02045
ENSG00000188153	COL4A5	EX149158	X	108674452	108674753	+	chrX:108674452-108674753	IDCLuminalBvsNormal	0.0111543	6.85579
ENSG00000136869	TLR4	EX201162	9	117708563	117708979	+	chr9:117708563-117708979	IDCLuminalBvsNormal	0.0111574	3.19822
ENSG00000122482	ZNF644	EX444495	1	90935408	90935528	-	chr1:90935408-90935528	IDCLuminalBvsNormal	0.0112134	7.80045
ENSG00000134851	TMEM165	EX141302	4	55417919	55418164	+	chr4:55417919-55418164	IDCLuminalBvsNormal	0.0112349	0.249707
ENSG00000265808	SEC22B	EX457549	1	120157291	120159402	-	chr1:120157291-120159402	IDCLuminalBvsNormal	0.0112378	4.27883
ENSG00000143158	MPC2	EX56261	1	167919979	167920090	-	chr1:167919979-167920090	IDCLuminalBvsNormal	0.0112382	3.66794
ENSG00000144231	POLR2D	EX58378	2	127850590	127850685	-	chr2:127850590-127850685	IDCLuminalBvsNormal	0.0112631	2.42991
ENSG00000198742	SMURF1	EX554755	7	99038388	99038525	-	chr7:99038388-99038525	IDCLuminalBvsNormal	0.0112635	1.5253
ENSG00000104522	TSTA3	EX300047	8	143614624	143614697	-	chr8:143614624-143614697	IDCLuminalBvsNormal	0.0112731	4.06853
ENSG00000013306	SLC25A39	EX317214	17	44322808	44322852	-	chr17:44322808-44322852	IDCLuminalBvsNormal	0.0112756	5.06364
ENSG00000221926	TRIM16	EX121278	17	15632509	15632674	-	chr17:15632509-15632674	IDCLuminalBvsNormal	0.0113161	1.50395
ENSG00000143537	ADAM15	EX179987	1	155061904	155062117	+	chr1:155061904-155062117	IDCLuminalBvsNormal	0.0113209	-7.84999
ENSG00000080822	CLDND1	EX333804	3	98516777	98516879	-	chr3:98516777-98516879	IDCLuminalBvsNormal	0.0113219	-0.761636
ENSG00000162191	UBXN1	EX203273	11	62678339	62678601	-	chr11:62678339-62678601	IDCLuminalBvsNormal	0.0113401	2.4793
ENSG00000198176	TFDP1	EX161105	13	113623180	113623286	+	chr13:113623180-113623286	IDCLuminalBvsNormal	0.0113422	3.90165
ENSG00000268043	NBPF12	EX506852	1	146972751	146972960	+	chr1:146972751-146972960	IDCLuminalBvsNormal	0.0113489	2.27037
ENSG00000198860	TSEN15	EX90267	1	184072827	184073846	+	chr1:184072827-184073846	IDCLuminalBvsNormal	0.0113533	6.02291
ENSG00000123595	RAB9A	EX513588	X	13703814	13703902	+	chrX:13703814-13703902	IDCLuminalBvsNormal	0.0113728	1.35177
ENSG00000211460	TSN	EX92729	2	121763005	121763057	+	chr2:121763005-121763057	IDCLuminalBvsNormal	0.0113869	3.60824
ENSG00000105197	TIMM50	EX85231	19	39485688	39485806	+	chr19:39485688-39485806	IDCLuminalBvsNormal	0.0114245	-0.041089
ENSG00000072135	PTPN18	EX135893	2	130359608	130359921	+	chr2:130359608-130359921	IDCLuminalBvsNormal	0.0114289	0.949886
ENSG00000143258	USP21	EX280915	1	161160366	161160506	+	chr1:161160366-161160506	IDCLuminalBvsNormal	0.0114339	3.30144
ENSG00000211772	TRBC2	EX68143	7	142791626	142791647	+	chr7:142791626-142791647	IDCLuminalBvsNormal	0.011446	-3.23186
ENSG00000147202	DIAPH2	EX378483	X	96763100	96763120	+	chrX:96763100-96763120	IDCLuminalBvsNormal	0.0114725	3.68616
ENSG00000036257	CUL3	EX137062	2	224535528	224535641	-	chr2:224535528-224535641	IDCLuminalBvsNormal	0.0114884	8.04003
ENSG00000147162	OGT	EX197718	X	71555190	71555214	+	chrX:71555190-71555214	IDCLuminalBvsNormal	0.0115323	1.33943
ENSG00000083720	OXCT1	EX142738	5	41794677	41794749	-	chr5:41794677-41794749	IDCLuminalBvsNormal	0.0115582	2.56039
ENSG00000241878	PISD	EX86918	22	31625822	31626016	-	chr22:31625822-31626016	IDCLuminalBvsNormal	0.0115621	-2.7064
ENSG00000008294	SPAG9	EX449845	17	50995057	50995224	-	chr17:50995057-50995224	IDCLuminalBvsNormal	0.0115732	2.46747
ENSG00000182534	MXRA7	EX219538	17	76683847	76683927	-	chr17:76683847-76683927	IDCLuminalBvsNormal	0.0115876	-2.02579
ENSG00000088367	EPB41L1	EX454596	20	36125423	36125527	+	chr20:36125423-36125527	IDCLuminalBvsNormal	0.0116152	0.465292
ENSG00000182185	RAD51B	EX412520	14	68477648	68478099	+	chr14:68477648-68478099	IDCLuminalBvsNormal	0.0116226	3.28002
ENSG00000171307	ZDHHC16	EX410225	10	97453530	97453663	+	chr10:97453530-97453663	IDCLuminalBvsNormal	0.0116366	6.15921
ENSG00000156860	FBRS	EX314388	16	30661180	30661215	+	chr16:30661180-30661215	IDCLuminalBvsNormal	0.0116394	5.87435
ENSG00000187535	IFT140	EX214509	16	1571407	1571534	-	chr16:1571407-1571534	IDCLuminalBvsNormal	0.0116416	3.05836
ENSG00000127824	TUBA4A	EX185310	2	219252008	219252230	-	chr2:219252008-219252230	IDCLuminalBvsNormal	0.0116428	0.207936
ENSG00000171720	HDAC3	EX552778	5	141626013	141626071	-	chr5:141626013-141626071	IDCLuminalBvsNormal	0.0116729	2.14063
ENSG00000244682	FCGR2C	EX507098	1	161599630	161599792	+	chr1:161599630-161599792	IDCLuminalBvsNormal	0.0116773	0.603294
ENSG00000257698	GIHCG	EX32946	12	57935470	57935553	-	chr12:57935470-57935553	IDCLuminalBvsNormal	0.0116782	1.83983
ENSG00000177410	ZFAS1	EX172422	20	49280903	49280964	+	chr20:49280903-49280964	IDCLuminalBvsNormal	0.0117123	3.589
ENSG00000080822	CLDND1	EX333806	3	98516782	98516879	-	chr3:98516782-98516879	IDCLuminalBvsNormal	0.0117176	-0.802213
ENSG00000160752	FDPS	EX229222	1	155308970	155309076	+	chr1:155308970-155309076	IDCLuminalBvsNormal	0.011723	0.632858
ENSG00000109919	MTCH2	EX558392	11	47631654	47631711	-	chr11:47631654-47631711	IDCLuminalBvsNormal	0.0117316	3.50663
ENSG00000157110	RBPMS	EX299223	8	30544494	30545164	+	chr8:30544494-30545164	IDCLuminalBvsNormal	0.011739	2.14285
ENSG00000167182	SP2	EX218532	17	47916156	47916252	+	chr17:47916156-47916252	IDCLuminalBvsNormal	0.0117576	-0.0744711
ENSG00000147862	NFIB	EX300444	9	14102422	14102510	-	chr9:14102422-14102510	IDCLuminalBvsNormal	0.0117632	0.452175
ENSG00000204843	DCTN1	EX135022	2	74367696	74367864	-	chr2:74367696-74367864	IDCLuminalBvsNormal	0.0117841	2.61249
ENSG00000174547	MRPL11	EX203611	11	66436816	66436909	-	chr11:66436816-66436909	IDCLuminalBvsNormal	0.0117945	3.24302
ENSG00000066136	NFYC	EX444292	1	40749573	40749686	+	chr1:40749573-40749686	IDCLuminalBvsNormal	0.0118052	2.10797
ENSG00000136813	KIAA0368	EX251072	9	111472897	111473000	-	chr9:111472897-111473000	IDCLuminalBvsNormal	0.0118139	5.39835
ENSG00000117525	F3	EX179443	1	94532321	94532480	-	chr1:94532321-94532480	IDCLuminalBvsNormal	0.0118375	2.44111
ENSG00000072062	PRKACA	EX222730	19	14114134	14114188	-	chr19:14114134-14114188	IDCLuminalBvsNormal	0.0118446	2.89492
ENSG00000025708	TYMP	EX225976	22	50529136	50529338	-	chr22:50529136-50529338	IDCLuminalBvsNormal	0.0118511	1.85426
ENSG00000105483	CARD8	EX363050	19	48232453	48232493	-	chr19:48232453-48232493	IDCLuminalBvsNormal	0.0118576	2.68131
ENSG00000197226	TBC1D9B	EX144501	5	179872892	179872990	-	chr5:179872892-179872990	IDCLuminalBvsNormal	0.011871	1.697
ENSG00000270629	NBPF14	EX473688	1	148592552	148592766	-	chr1:148592552-148592766	IDCLuminalBvsNormal	0.0119048	4.42645
ENSG00000014216	CAPN1	EX303685	11	65183128	65183197	+	chr11:65183128-65183197	IDCLuminalBvsNormal	0.0119134	1.78531
ENSG00000080822	CLDND1	EX333778	3	98516800	98516879	-	chr3:98516800-98516879	IDCLuminalBvsNormal	0.0119179	-0.821659
ENSG00000130706	ADRM1	EX172654	20	62303568	62303781	+	chr20:62303568-62303781	IDCLuminalBvsNormal	0.0119204	5.5353
ENSG00000160991	ORAI2	EX296078	7	102436202	102436333	+	chr7:102436202-102436333	IDCLuminalBvsNormal	0.0119385	2.33239
ENSG00000077454	LRCH4	EX296032	7	100574709	100575304	-	chr7:100574709-100575304	IDCLuminalBvsNormal	0.0119552	1.18817
ENSG00000146729	NIPSNAP2	EX554358	7	55978350	55978395	+	chr7:55978350-55978395	IDCLuminalBvsNormal	0.0119609	4.7733
ENSG00000124214	STAU1	EX429759	20	49174195	49174263	-	chr20:49174195-49174263	IDCLuminalBvsNormal	0.0119744	4.90866
ENSG00000187239	FNBP1	EX345268	9	129923844	129924026	-	chr9:129923844-129924026	IDCLuminalBvsNormal	0.0119994	8.71157
ENSG00000197586	ENTPD6	EX171808	20	25213263	25213406	+	chr20:25213263-25213406	IDCLuminalBvsNormal	0.0120065	4.34273
ENSG00000105677	TMEM147	EX126946	19	35546672	35546808	+	chr19:35546672-35546808	IDCLuminalBvsNormal	0.0120264	2.57007
ENSG00000160991	ORAI2	EX296084	7	102436230	102436333	+	chr7:102436230-102436333	IDCLuminalBvsNormal	0.012037	2.31424
ENSG00000198830	HMGN2	EX54616	1	26474572	26474667	+	chr1:26474572-26474667	IDCLuminalBvsNormal	0.0120641	1.63137
ENSG00000037757	MRI1	EX222707	19	13765954	13766129	+	chr19:13765954-13766129	IDCLuminalBvsNormal	0.0120683	1.10265
ENSG00000181458	TMEM45A	EX60777	3	100558405	100558527	+	chr3:100558405-100558527	IDCLuminalBvsNormal	0.012077	0.248698
ENSG00000213347	MXD3	EX64899	5	177310668	177310697	-	chr5:177310668-177310697	IDCLuminalBvsNormal	0.0120841	5.58003
ENSG00000167986	DDB1	EX203059	11	61316285	61316393	-	chr11:61316285-61316393	IDCLuminalBvsNormal	0.012092	1.23177
ENSG00000141480	ARRB2	EX391050	17	4718261	4718345	+	chr17:4718261-4718345	IDCLuminalBvsNormal	0.0121524	5.43395
ENSG00000231925	TAPBP	EX100740	6	33303573	33303989	-	chr6:33303573-33303989	IDCLuminalBvsNormal	0.0121733	1.31779
ENSG00000138777	PPA2	EX422221	4	105456248	105456291	-	chr4:105456248-105456291	IDCLuminalBvsNormal	0.0122033	0.0670918
ENSG00000122257	RBBP6	EX413960	16	24567792	24567893	+	chr16:24567792-24567893	IDCLuminalBvsNormal	0.0122078	7.97477
ENSG00000065621	GSTO2	EX256168	10	104275162	104275334	+	chr10:104275162-104275334	IDCLuminalBvsNormal	0.0122759	4.98158
ENSG00000065150	IPO5	EX411814	13	97982503	97982584	+	chr13:97982503-97982584	IDCLuminalBvsNormal	0.0122915	1.67707
ENSG00000126602	TRAP1	EX80105	16	3679719	3679790	-	chr16:3679719-3679790	IDCLuminalBvsNormal	0.0123039	2.75925
ENSG00000112514	CUTA	EX292907	6	33416920	33416969	-	chr6:33416920-33416969	IDCLuminalBvsNormal	0.0123153	3.74967
ENSG00000127314	RAP1B	EX385774	12	68652019	68652051	+	chr12:68652019-68652051	IDCLuminalBvsNormal	0.0123155	4.90776
ENSG00000178188	SH2B1	EX265513	16	28871780	28871955	+	chr16:28871780-28871955	IDCLuminalBvsNormal	0.0123163	1.74119
ENSG00000157110	RBPMS	EX299238	8	30544494	30544622	+	chr8:30544494-30544622	IDCLuminalBvsNormal	0.0123503	2.09173
ENSG00000153406	NMRAL1	EX214807	16	4463420	4463512	-	chr16:4463420-4463512	IDCLuminalBvsNormal	0.0123597	5.30315
ENSG00000135446	CDK4	EX350021	12	57751500	57751659	-	chr12:57751500-57751659	IDCLuminalBvsNormal	0.0123663	-8.15418
ENSG00000118705	RPN2	EX360967	20	37207273	37207449	+	chr20:37207273-37207449	IDCLuminalBvsNormal	0.0123971	2.00283
ENSG00000109814	UGDH	EX96802	4	39510661	39510861	-	chr4:39510661-39510861	IDCLuminalBvsNormal	0.0124112	3.5098
ENSG00000107036	RIC1	EX107019	9	5753536	5753646	+	chr9:5753536-5753646	IDCLuminalBvsNormal	0.0124351	2.30494
ENSG00000123933	MXD4	EX288589	4	2255009	2255294	-	chr4:2255009-2255294	IDCLuminalBvsNormal	0.0124669	5.08414
ENSG00000105197	TIMM50	EX85205	19	39486397	39486495	+	chr19:39486397-39486495	IDCLuminalBvsNormal	0.0124696	1.00198
ENSG00000105402	NAPA	EX523765	19	47492961	47493045	-	chr19:47492961-47493045	IDCLuminalBvsNormal	0.0124917	5.84395
ENSG00000213928	IRF9	EX539184	14	24165057	24165183	+	chr14:24165057-24165183	IDCLuminalBvsNormal	0.0124952	3.29387
ENSG00000167700	MFSD3	EX534601	8	144510360	144510507	+	chr8:144510360-144510507	IDCLuminalBvsNormal	0.0124986	3.14817
ENSG00000088766	CRLS1	EX124491	20	6031285	6031370	+	chr20:6031285-6031370	IDCLuminalBvsNormal	0.0125023	0.703606
ENSG00000160310	PRMT2	EX364721	21	46660833	46660962	+	chr21:46660833-46660962	IDCLuminalBvsNormal	0.0125798	-4.70066
ENSG00000161395	PGAP3	EX218050	17	39673941	39674054	-	chr17:39673941-39674054	IDCLuminalBvsNormal	0.0126068	5.64448
ENSG00000129691	ASH2L	EX299306	8	38114905	38115000	+	chr8:38114905-38115000	IDCLuminalBvsNormal	0.0126154	12.8764
ENSG00000074201	CLNS1A	EX536405	11	77624963	77625070	-	chr11:77624963-77625070	IDCLuminalBvsNormal	0.0126259	3.31972
ENSG00000110799	VWF	EX206626	12	6064246	6064384	-	chr12:6064246-6064384	IDCLuminalBvsNormal	0.0126276	1.39581
ENSG00000137203	TFAP2A	EX65085	6	10402492	10402610	-	chr6:10402492-10402610	IDCLuminalBvsNormal	0.012643	8.47481
ENSG00000177989	ODF3B	EX226007	22	50530712	50530852	-	chr22:50530712-50530852	IDCLuminalBvsNormal	0.0126668	0.554309
ENSG00000125826	RBCK1	EX429562	20	409881	410025	+	chr20:409881-410025	IDCLuminalBvsNormal	0.0126845	7.70856
ENSG00000180354	MTURN	EX294837	7	30146177	30146295	+	chr7:30146177-30146295	IDCLuminalBvsNormal	0.0127135	1.77378
ENSG00000143222	UFC1	EX90004	1	161157254	161157317	+	chr1:161157254-161157317	IDCLuminalBvsNormal	0.0127143	2.9826
ENSG00000080822	CLDND1	EX333801	3	98516774	98516879	-	chr3:98516774-98516879	IDCLuminalBvsNormal	0.0127219	-0.893503
ENSG00000115042	FAHD2A	EX548049	2	95410864	95411026	+	chr2:95410864-95411026	IDCLuminalBvsNormal	0.0127402	0.323405
ENSG00000185811	IKZF1	EX339958	7	50387345	50387470	+	chr7:50387345-50387470	IDCLuminalBvsNormal	0.0127648	2.17953
ENSG00000143224	PPOX	EX367352	1	161170409	161170519	+	chr1:161170409-161170519	IDCLuminalBvsNormal	0.0127687	1.67991
ENSG00000073921	PICALM	EX382732	11	85978070	85978093	-	chr11:85978070-85978093	IDCLuminalBvsNormal	0.0127804	1.26962
ENSG00000110799	VWF	EX206634	12	6034688	6034826	-	chr12:6034688-6034826	IDCLuminalBvsNormal	0.0127846	1.37919
ENSG00000172965	MIR4435-2HG	EX232806	2	111233628	111233739	-	chr2:111233628-111233739	IDCLuminalBvsNormal	0.0128237	3.3353
ENSG00000009790	TRAF3IP3	EX230203	1	209780470	209780606	+	chr1:209780470-209780606	IDCLuminalBvsNormal	0.0128382	2.71716
ENSG00000138495	COX17	EX493436	3	119669532	119669665	-	chr3:119669532-119669665	IDCLuminalBvsNormal	0.0128575	3.491
ENSG00000138495	COX17	EX493440	3	119669534	119669665	-	chr3:119669534-119669665	IDCLuminalBvsNormal	0.0128575	3.491
ENSG00000077454	LRCH4	EX296020	7	100574660	100575304	-	chr7:100574660-100575304	IDCLuminalBvsNormal	0.012879	1.08061
ENSG00000130706	ADRM1	EX172664	20	62303258	62303781	+	chr20:62303258-62303781	IDCLuminalBvsNormal	0.0129082	5.41943
ENSG00000123933	MXD4	EX288591	4	2255143	2255294	-	chr4:2255143-2255294	IDCLuminalBvsNormal	0.0129306	4.83604
ENSG00000205707	ETFRF1	EX75138	12	25195708	25196184	+	chr12:25195708-25196184	IDCLuminalBvsNormal	0.0129496	2.96095
ENSG00000083857	FAT1	EX190513	4	186590368	186590403	-	chr4:186590368-186590403	IDCLuminalBvsNormal	0.012955	1.49342
ENSG00000090006	LTBP4	EX395157	19	40616910	40617020	+	chr19:40616910-40617020	IDCLuminalBvsNormal	0.0129556	4.27973
ENSG00000153391	INO80C	EX319272	18	35478282	35478349	-	chr18:35478282-35478349	IDCLuminalBvsNormal	0.0129651	5.975
ENSG00000135048	TMEM2	EX200616	9	71734806	71734994	-	chr9:71734806-71734994	IDCLuminalBvsNormal	0.0129666	7.19951
ENSG00000028310	BRD9	EX373065	5	871526	871564	-	chr5:871526-871564	IDCLuminalBvsNormal	0.0129901	1.22603
ENSG00000176890	TYMS	EX318833	18	669072	669464	+	chr18:669072-669464	IDCLuminalBvsNormal	0.0130103	4.54922
ENSG00000187239	FNBP1	EX345278	9	129923844	129923996	-	chr9:129923844-129923996	IDCLuminalBvsNormal	0.0130197	8.32886
ENSG00000138080	EMILIN1	EX181787	2	27085160	27085297	+	chr2:27085160-27085297	IDCLuminalBvsNormal	0.0130385	2.0708
ENSG00000160767	FAM189B	EX444670	1	155251502	155251601	-	chr1:155251502-155251601	IDCLuminalBvsNormal	0.0130481	2.00699
ENSG00000135549	PKIB	EX244149	6	122675078	122675144	+	chr6:122675078-122675144	IDCLuminalBvsNormal	0.0130503	8.50224
ENSG00000173467	AGR3	EX532386	7	16878510	16878645	-	chr7:16878510-16878645	IDCLuminalBvsNormal	0.0130553	9.84021
ENSG00000087842	PIR	EX68479	X	15407506	15407550	-	chrX:15407506-15407550	IDCLuminalBvsNormal	0.0130573	2.55304
ENSG00000117620	SLC35A3	EX179465	1	99970453	99970644	+	chr1:99970453-99970644	IDCLuminalBvsNormal	0.0130602	0.294585
ENSG00000108100	CCNY	EX383526	10	35525964	35525999	+	chr10:35525964-35525999	IDCLuminalBvsNormal	0.013062	3.35768
ENSG00000164163	ABCE1	EX63224	4	145108015	145108112	+	chr4:145108015-145108112	IDCLuminalBvsNormal	0.0130725	6.95873
ENSG00000134333	LDHA	EX202389	11	18400837	18400872	+	chr11:18400837-18400872	IDCLuminalBvsNormal	0.0131044	3.03405
ENSG00000065154	OAT	EX111835	10	124411973	124412200	-	chr10:124411973-124412200	IDCLuminalBvsNormal	0.0131083	6.49091
ENSG00000185624	P4HB	EX270481	17	81845561	81845742	-	chr17:81845561-81845742	IDCLuminalBvsNormal	0.0131341	0.722994
ENSG00000173706	HEG1	EX139308	3	124971043	124971148	-	chr3:124971043-124971148	IDCLuminalBvsNormal	0.0131407	2.52736
ENSG00000198677	TTC37	EX63987	5	95525398	95525501	-	chr5:95525398-95525501	IDCLuminalBvsNormal	0.0131544	5.78236
ENSG00000080802	CNOT4	EX406191	7	135363854	135364066	-	chr7:135363854-135364066	IDCLuminalBvsNormal	0.013162	1.23527
ENSG00000021574	SPAST	EX91415	2	32098796	32098891	+	chr2:32098796-32098891	IDCLuminalBvsNormal	0.0131703	8.23575
ENSG00000182185	RAD51B	EX412517	14	68477648	68478051	+	chr14:68477648-68478051	IDCLuminalBvsNormal	0.0131822	3.14784
ENSG00000183474	GTF2H2C	EX290928	5	69578712	69578802	+	chr5:69578712-69578802	IDCLuminalBvsNormal	0.013184	2.41094
ENSG00000117620	SLC35A3	EX179463	1	99970436	99970644	+	chr1:99970436-99970644	IDCLuminalBvsNormal	0.0131841	0.254274
ENSG00000149196	HIKESHI	EX304362	11	86345094	86345198	+	chr11:86345094-86345198	IDCLuminalBvsNormal	0.0132039	2.8802
ENSG00000169599	NFU1	EX134859	2	69423582	69423717	-	chr2:69423582-69423717	IDCLuminalBvsNormal	0.0132048	1.52858
ENSG00000160752	FDPS	EX229220	1	155308968	155309076	+	chr1:155308968-155309076	IDCLuminalBvsNormal	0.0132126	0.536776
ENSG00000173818	ENDOV	EX359718	17	80415669	80415821	+	chr17:80415669-80415821	IDCLuminalBvsNormal	0.0132594	4.19051
[truncated: 1,681 more rows]

## Sheet: Basal
Ensembl gene ID	Gene	Event	Chromosome	Start	Stop	Strand	Location	Contrast	EqPvalues	t-statistics
[truncated: 2,033 more rows]

[truncated: 1 more sheets: HER2+]
