# Supplementary material for: Alternative splicing of ceramide synthase 2 alters levels of specific ceramides and modulates cancer cell proliferation and migration in Luminal B breast cancer subtype
Source: Cell Death Dis. 2021 Feb 10;12(2):171. doi: 10.1038/s41419-021-03436-x (PMC7876150; doi:10.1038/s41419-021-03436-x)
Supplement: Supplementary file 24 — Data Set 3 [file 41419_2021_3436_MOESM24_ESM.xlsx]

## Sheet: Sheet1
	Data Set 3. Intron Retention (IR) events in breast cancer subtypes.
	Sheet A. IR events in Luminal A
	Sheet B. IR events in Luminal B
	Sheet C. IR events in Basal
	Sheet D. IR events in HER2+

## Sheet: Luminal A 
Ensembl gene ID	Gene	Event	Chromosome	Start	Stop	Strand	Location	Contrast	EqPvalues	t-statistics
ENSG00000277734	TRAC	INT126839	14	22533561	22539082	+	chr14:22533561-22539082	LuminalAvsNormal	3.25767e-12	-42.555
ENSG00000277734	TRAC	INT126840	14	22539135	22542206	+	chr14:22539135-22542206	LuminalAvsNormal	1.2058e-11	-43.6486
ENSG00000081985	IL12RB2	INT12528	1	67390129	67395546	+	chr1:67390129-67395546	LuminalAvsNormal	5.15279e-06	0.398534
ENSG00000104960	PTOV1	INT69955	19	49854544	49854651	+	chr19:49854544-49854651	LuminalAvsNormal	6.49889e-06	1.08454
ENSG00000183484	GPR132	INT28038	14	105052103	105053932	-	chr14:105052103-105053932	LuminalAvsNormal	9.05679e-06	-3.23826
ENSG00000139278	GLIPR1	INT140082	12	75495663	75498693	+	chr12:75495663-75498693	LuminalAvsNormal	1.23258e-05	1.18581
ENSG00000206341	HLA-H	INT129431	6	29890297	29890438	+	chr6:29890297-29890438	LuminalAvsNormal	1.77113e-05	-19.8872
ENSG00000227124	ZNF717	INT136215	3	75730619	75735874	-	chr3:75730619-75735874	LuminalAvsNormal	2.928e-05	-2.00483
ENSG00000182557	SPNS3	INT128763	17	4478638	4486227	+	chr17:4478638-4486227	LuminalAvsNormal	5.06428e-05	-0.310212
ENSG00000100731	PCNX1	INT69512	14	71105441	71108603	+	chr14:71105441-71108603	LuminalAvsNormal	9.23777e-05	0.337341
ENSG00000161912	ADCY10P1	INT95005	6	41135387	41137356	+	chr6:41135387-41137356	LuminalAvsNormal	9.31335e-05	-1.41712
ENSG00000135040	NAA35	INT72683	9	86007465	86009864	+	chr9:86007465-86009864	LuminalAvsNormal	9.66467e-05	1.753
ENSG00000135862	LAMC1	INT117062	1	183127405	183128593	+	chr1:183127405-183128593	LuminalAvsNormal	9.75144e-05	0.662287
ENSG00000042429	MED17	INT12076	11	93797720	93800081	+	chr11:93797720-93800081	LuminalAvsNormal	0.00010101	-1.55897
ENSG00000055130	CUL1	INT67961	7	148783891	148783970	+	chr7:148783891-148783970	LuminalAvsNormal	0.000104244	3.75339
ENSG00000173482	PTPRM	INT87665	18	8114828	8143646	+	chr18:8114828-8143646	LuminalAvsNormal	0.000105715	1.16197
ENSG00000233184	AC093157.1	INT124380	1	101072831	101075275	+	chr1:101072831-101075275	LuminalAvsNormal	0.000107986	0.187915
ENSG00000168255	POLR2J3	INT105010	7	102562213	102569199	-	chr7:102562213-102569199	LuminalAvsNormal	0.000108663	-6.21648
ENSG00000196208	GREB1	INT53891	2	11630110	11631908	+	chr2:11630110-11631908	LuminalAvsNormal	0.000110203	-0.742968
ENSG00000150760	DOCK1	INT36836	10	127110355	127125473	+	chr10:127110355-127125473	LuminalAvsNormal	0.000143592	1.71997
ENSG00000226471	Z93930.2	INT123927	22	28801225	28801891	+	chr22:28801225-28801891	LuminalAvsNormal	0.000154857	-2.56236
ENSG00000160310	PRMT2	INT86277	21	46659431	46660832	+	chr21:46659431-46660832	LuminalAvsNormal	0.00017978	-9.93735
ENSG00000206341	HLA-H	INT129430	6	29889824	29890263	+	chr6:29889824-29890263	LuminalAvsNormal	0.000185337	-15.287
ENSG00000204642	HLA-F	INT54542	6	29725564	29725992	+	chr6:29725564-29725992	LuminalAvsNormal	0.000193092	-10.466
ENSG00000206341	HLA-H	INT129429	6	29889605	29889706	+	chr6:29889605-29889706	LuminalAvsNormal	0.000207809	-12.2951
ENSG00000066923	STAG3	INT89493	7	100201352	100201785	+	chr7:100201352-100201785	LuminalAvsNormal	0.000214045	-0.658741
ENSG00000118058	KMT2A	INT109904	11	118509201	118509945	+	chr11:118509201-118509945	LuminalAvsNormal	0.00023352	0.86056
ENSG00000171608	PIK3CD	INT76772	1	9651803	9691466	+	chr1:9651803-9691466	LuminalAvsNormal	0.000238153	0.400826
ENSG00000006652	IFRD1	INT42635	7	112459019	112461331	+	chr7:112459019-112461331	LuminalAvsNormal	0.000250647	1.18422
ENSG00000066923	STAG3	INT89503	7	100211540	100211658	+	chr7:100211540-100211658	LuminalAvsNormal	0.0002578	0.506899
ENSG00000066923	STAG3	INT89502	7	100211186	100211434	+	chr7:100211186-100211434	LuminalAvsNormal	0.000273681	1.63217
ENSG00000198843	SELENOT	INT41866	3	150614584	150618708	+	chr3:150614584-150618708	LuminalAvsNormal	0.000299084	-3.01777
ENSG00000106484	MEST	INT57675	7	130500043	130500461	+	chr7:130500043-130500461	LuminalAvsNormal	0.000318017	-0.651107
ENSG00000277734	TRAC	INT126835	14	22493991	22547505	+	chr14:22493991-22547505	LuminalAvsNormal	0.000364455	-7.91827
ENSG00000139926	FRMD6	INT73304	14	51712552	51713646	+	chr14:51712552-51713646	LuminalAvsNormal	0.000390672	0.867664
ENSG00000006652	IFRD1	INT42645	7	112451139	112452057	+	chr7:112451139-112452057	LuminalAvsNormal	0.00044293	1.26329
ENSG00000087589	CASS4	INT80661	20	56412495	56437163	+	chr20:56412495-56437163	LuminalAvsNormal	0.000453306	0.995273
ENSG00000099290	WASHC2A	INT69216	10	50125450	50126056	+	chr10:50125450-50126056	LuminalAvsNormal	0.000456264	-2.07412
ENSG00000115604	IL18R1	INT13656	2	102362917	102367824	+	chr2:102362917-102367824	LuminalAvsNormal	0.000458529	0.883719
ENSG00000136379	ABHD17C	INT24070	15	80696020	80702682	+	chr15:80696020-80702682	LuminalAvsNormal	0.00046924	-0.524945
ENSG00000114120	SLC25A36	INT22586	3	140970994	140973665	+	chr3:140970994-140973665	LuminalAvsNormal	0.000482831	2.12653
ENSG00000066923	STAG3	INT89504	7	100211877	100213734	+	chr7:100211877-100213734	LuminalAvsNormal	0.000491842	2.18848
ENSG00000116260	QSOX1	INT82115	1	180155173	180166490	+	chr1:180155173-180166490	LuminalAvsNormal	0.000518634	0.246639
ENSG00000122483	CCDC18	INT92135	1	93270815	93278462	+	chr1:93270815-93278462	LuminalAvsNormal	0.000580199	-4.58289
ENSG00000163681	SLMAP	INT63237	3	57908007	57909075	+	chr3:57908007-57909075	LuminalAvsNormal	0.000625583	-1.05258
ENSG00000166501	PRKCB	INT38689	16	23837407	23988507	+	chr16:23837407-23988507	LuminalAvsNormal	0.000641485	-0.0444394
ENSG00000127603	MACF1	INT112299	1	39459250	39460631	+	chr1:39459250-39460631	LuminalAvsNormal	0.000642087	-0.0615162
ENSG00000100209	HSCB	INT138107	22	28744710	28745863	+	chr22:28744710-28745863	LuminalAvsNormal	0.000654885	-4.1155
ENSG00000104870	FCGRT	INT32648	19	49515270	49521694	+	chr19:49515270-49521694	LuminalAvsNormal	0.000655429	-7.07156
ENSG00000168899	VAMP5	INT115065	2	85584494	85591596	+	chr2:85584494-85591596	LuminalAvsNormal	0.000656707	-4.16425
ENSG00000175334	BANF1	INT128665	11	66002571	66003234	+	chr11:66002571-66003234	LuminalAvsNormal	0.00068468	-2.6277
ENSG00000060491	OGFR	INT79667	20	62811611	62812229	+	chr20:62811611-62812229	LuminalAvsNormal	0.000720598	2.7041
ENSG00000019582	CD74	INT55174	5	150402626	150405084	-	chr5:150402626-150405084	LuminalAvsNormal	0.000750169	0.0959567
ENSG00000163701	IL17RE	INT101274	3	9903413	9904031	+	chr3:9903413-9904031	LuminalAvsNormal	0.000750205	-5.20765
ENSG00000019582	CD74	INT55175	5	150403313	150405315	-	chr5:150403313-150405315	LuminalAvsNormal	0.000753133	0.0493957
ENSG00000100209	HSCB	INT138108	22	28746009	28751240	+	chr22:28746009-28751240	LuminalAvsNormal	0.000757933	-5.39346
ENSG00000101104	PABPC1L	INT32246	20	44930727	44931561	+	chr20:44930727-44931561	LuminalAvsNormal	0.000780627	-0.658433
ENSG00000111729	CLEC4A	INT33245	12	8125678	8129263	+	chr12:8125678-8129263	LuminalAvsNormal	0.000786157	-1.02441
ENSG00000122779	TRIM24	INT92159	7	138571004	138573506	+	chr7:138571004-138573506	LuminalAvsNormal	0.000788357	0.40856
ENSG00000188283	ZNF383	INT28691	19	37218330	37219275	+	chr19:37218330-37219275	LuminalAvsNormal	0.000797891	0.461458
ENSG00000008516	MMP25	INT79045	16	3047548	3050008	+	chr16:3047548-3050008	LuminalAvsNormal	0.000819008	-0.226944
ENSG00000135932	CAB39	INT14743	2	230791037	230793212	+	chr2:230791037-230793212	LuminalAvsNormal	0.000836813	-0.23546
ENSG00000107651	SEC23IP	INT32923	10	119926228	119929606	+	chr10:119926228-119929606	LuminalAvsNormal	0.000862585	0.891155
ENSG00000104870	FCGRT	INT32650	19	49516200	49520668	+	chr19:49516200-49520668	LuminalAvsNormal	0.00087915	-7.38771
ENSG00000182670	TTC3	INT52975	21	37188596	37191333	+	chr21:37188596-37191333	LuminalAvsNormal	0.000883871	0.408013
ENSG00000077238	IL4R	INT43852	16	27314232	27330065	+	chr16:27314232-27330065	LuminalAvsNormal	0.0008908	-1.90721
ENSG00000211772	TRBC2	INT19637	7	142797503	142801040	+	chr7:142797503-142801040	LuminalAvsNormal	0.000919323	-10.9286
ENSG00000125970	RALY	INT23335	20	34078554	34079909	+	chr20:34078554-34079909	LuminalAvsNormal	0.000937636	-6.61818
ENSG00000174165	ZDHHC24	INT128657	11	66529489	66535897	-	chr11:66529489-66535897	LuminalAvsNormal	0.000946667	-1.12903
ENSG00000143653	SCCPDH	INT140257	1	246724613	246726891	+	chr1:246724613-246726891	LuminalAvsNormal	0.000966517	-0.2003
ENSG00000213949	ITGA1	INT135698	5	52929702	52931151	+	chr5:52929702-52931151	LuminalAvsNormal	0.00100412	0.472594
ENSG00000122545	39326	INT99093	7	35903216	35904253	+	chr7:35903216-35904253	LuminalAvsNormal	0.00100729	0.316791
ENSG00000113615	SEC24A	INT33439	5	134705438	134708712	+	chr5:134705438-134708712	LuminalAvsNormal	0.00101145	2.09998
ENSG00000242086	LINC00969	INT136867	3	195689439	195696360	+	chr3:195689439-195696360	LuminalAvsNormal	0.0010449	-1.33039
ENSG00000214063	TSPAN4	INT19747	11	847301	849815	+	chr11:847301-849815	LuminalAvsNormal	0.00104868	-3.06822
ENSG00000242086	LINC00969	INT136866	3	195688863	195689336	+	chr3:195688863-195689336	LuminalAvsNormal	0.00105542	-2.46132
ENSG00000006652	IFRD1	INT42631	7	112450783	112455762	+	chr7:112450783-112455762	LuminalAvsNormal	0.00106403	0.2205
ENSG00000076043	REXO2	INT137809	11	114439676	114440655	+	chr11:114439676-114440655	LuminalAvsNormal	0.00107438	-1.56517
ENSG00000184220	CMSS1	INT28081	3	100167841	100171838	+	chr3:100167841-100171838	LuminalAvsNormal	0.00113154	-0.0813862
ENSG00000119599	DCAF4	INT82403	14	72943097	72945883	+	chr14:72943097-72945883	LuminalAvsNormal	0.00117726	1.34596
ENSG00000138592	USP8	INT48551	15	50492914	50493184	+	chr15:50492914-50493184	LuminalAvsNormal	0.00117744	-0.670093
ENSG00000121064	SCPEP1	INT34061	17	56978236	56981081	+	chr17:56978236-56981081	LuminalAvsNormal	0.00117889	-1.08793
ENSG00000185596	WASH3P	INT88454	15	101966756	101972582	+	chr15:101966756-101972582	LuminalAvsNormal	0.00119494	-3.95847
ENSG00000226124	FTCDNL1	INT123894	2	199760836	199844379	-	chr2:199760836-199844379	LuminalAvsNormal	0.00119809	-0.825736
ENSG00000138834	MAPK8IP3	INT35549	16	1748801	1758147	+	chr16:1748801-1758147	LuminalAvsNormal	0.00124605	-0.668958
ENSG00000197858	GPAA1	INT18835	8	144083862	144083938	+	chr8:144083862-144083938	LuminalAvsNormal	0.00128538	-3.15242
ENSG00000241878	PISD	INT20027	22	31628983	31632182	-	chr22:31628983-31632182	LuminalAvsNormal	0.0013092	-5.12324
ENSG00000116191	RALGPS2	INT91764	1	178889697	178893837	+	chr1:178889697-178893837	LuminalAvsNormal	0.00132224	-0.236725
ENSG00000119685	TTLL5	INT103581	14	75793101	75820006	+	chr14:75793101-75820006	LuminalAvsNormal	0.00133178	1.26454
ENSG00000130741	EIF2S3	INT14373	X	24068109	24071557	+	chrX:24068109-24071557	LuminalAvsNormal	0.00133635	0.0875846
ENSG00000148180	GSN	INT100478	9	121286762	121299792	+	chr9:121286762-121299792	LuminalAvsNormal	0.00137044	-7.16208
ENSG00000081985	IL12RB2	INT12527	1	67386670	67390028	+	chr1:67386670-67390028	LuminalAvsNormal	0.00138369	-0.343146
ENSG00000169282	KCNAB1	INT95806	3	156531502	156536657	+	chr3:156531502-156536657	LuminalAvsNormal	0.00138619	1.67446
ENSG00000198231	DDX42	INT41690	17	63808949	63809559	+	chr17:63808949-63809559	LuminalAvsNormal	0.00138877	-0.130368
ENSG00000198087	CD2AP	INT129115	6	47599444	47606164	+	chr6:47599444-47606164	LuminalAvsNormal	0.0014102	1.4168
ENSG00000265479	DTX2P1-UPK3BP1-PMS2P11	INT126292	7	77005776	77006978	+	chr7:77005776-77006978	LuminalAvsNormal	0.00144484	-3.35919
ENSG00000248019	FAM13A-AS1	INT107635	4	88723316	88727834	+	chr4:88723316-88727834	LuminalAvsNormal	0.00147301	-0.666228
ENSG00000183474	GTF2H2C	INT77933	5	69570012	69579756	+	chr5:69570012-69579756	LuminalAvsNormal	0.00148725	0.985942
ENSG00000134698	AGO4	INT14666	1	35832186	35832436	+	chr1:35832186-35832436	LuminalAvsNormal	0.00149294	-0.767928
ENSG00000204120	GIGYF2	INT66791	2	232844575	232845731	+	chr2:232844575-232845731	LuminalAvsNormal	0.00158288	0.341471
ENSG00000165775	FUNDC2	INT95394	X	155033554	155046508	+	chrX:155033554-155046508	LuminalAvsNormal	0.00159652	0.197728
ENSG00000095015	MAP3K1	INT116756	5	56883680	56884663	+	chr5:56883680-56884663	LuminalAvsNormal	0.00167764	1.6384
ENSG00000101752	MIB1	INT21473	18	21858647	21864525	+	chr18:21858647-21864525	LuminalAvsNormal	0.00169235	0.363436
ENSG00000197779	ZNF81	INT54169	X	47837008	47842649	+	chrX:47837008-47842649	LuminalAvsNormal	0.00169791	-0.336719
ENSG00000228106	AL392172.1	INT118293	1	222827312	222830979	+	chr1:222827312-222830979	LuminalAvsNormal	0.00170856	-3.29884
ENSG00000115604	IL18R1	INT13662	2	102387001	102390055	+	chr2:102387001-102390055	LuminalAvsNormal	0.00171339	-3.19365
ENSG00000204642	HLA-F	INT54545	6	29738189	29738375	+	chr6:29738189-29738375	LuminalAvsNormal	0.00181731	-3.85239
ENSG00000076043	REXO2	INT137810	11	114441027	114443855	+	chr11:114441027-114443855	LuminalAvsNormal	0.00187247	-4.29362
ENSG00000080947	CROCCP3	INT56345	1	16489793	16499202	-	chr1:16489793-16499202	LuminalAvsNormal	0.00191096	0.03821
ENSG00000078403	MLLT10	INT80304	10	21734130	21735138	+	chr10:21734130-21735138	LuminalAvsNormal	0.00193294	-1.85386
ENSG00000171634	BPTF	INT87528	17	67964405	67965022	+	chr17:67964405-67965022	LuminalAvsNormal	0.00195579	-1.06634
ENSG00000167930	FAM234A	INT76351	16	264717	264810	+	chr16:264717-264810	LuminalAvsNormal	0.0019668	0.183851
ENSG00000117266	CDK18	INT70876	1	205504879	205522428	+	chr1:205504879-205522428	LuminalAvsNormal	0.00197862	-1.45362
ENSG00000134769	DTNA	INT111475	18	34882202	34884727	+	chr18:34882202-34884727	LuminalAvsNormal	0.0019964	-2.90468
ENSG00000182796	TMEM198B	INT52988	12	55831574	55832846	+	chr12:55831574-55832846	LuminalAvsNormal	0.00201327	-2.78982
ENSG00000137145	DENND4C	INT110313	9	19352666	19356971	+	chr9:19352666-19356971	LuminalAvsNormal	0.00207249	1.76727
ENSG00000161203	AP2M1	INT50514	3	184180477	184180848	+	chr3:184180477-184180848	LuminalAvsNormal	0.00207473	-2.04327
ENSG00000117691	NENF	INT139128	1	212433121	212442545	+	chr1:212433121-212442545	LuminalAvsNormal	0.00209294	-2.53996
ENSG00000001629	ANKIB1	INT137386	7	92351095	92352475	+	chr7:92351095-92352475	LuminalAvsNormal	0.00211214	1.20741
ENSG00000157551	KCNJ15	INT94746	21	38297024	38299243	+	chr21:38297024-38299243	LuminalAvsNormal	0.0021318	-1.11121
ENSG00000163357	DCST1	INT16314	1	155046487	155047188	+	chr1:155046487-155047188	LuminalAvsNormal	0.00213984	-0.690831
ENSG00000004866	ST7	INT102475	7	117138533	117170861	+	chr7:117138533-117170861	LuminalAvsNormal	0.00215061	0.0290686
ENSG00000157601	MX1	INT50207	21	41449786	41450927	+	chr21:41449786-41450927	LuminalAvsNormal	0.00215192	-5.74223
ENSG00000274070	CASTOR2	INT9717	7	75008065	75017597	+	chr7:75008065-75017597	LuminalAvsNormal	0.00217324	1.50693
ENSG00000269001	AC092070.2	INT108807	19	53197263	53200623	+	chr19:53197263-53200623	LuminalAvsNormal	0.00217642	-2.11636
ENSG00000080823	MOK	INT111189	14	102260673	102277298	-	chr14:102260673-102277298	LuminalAvsNormal	0.0022649	1.31462
ENSG00000155975	VPS37A	INT140675	8	17284617	17286346	+	chr8:17284617-17286346	LuminalAvsNormal	0.00230203	1.19836
ENSG00000127314	RAP1B	INT92491	12	68641154	68647992	+	chr12:68641154-68647992	LuminalAvsNormal	0.00231116	-4.70343
ENSG00000121749	TBC1D15	INT71274	12	71920848	71921367	+	chr12:71920848-71921367	LuminalAvsNormal	0.00235141	-0.482587
ENSG00000155827	RNF20	INT25570	9	101557597	101560680	+	chr9:101557597-101560680	LuminalAvsNormal	0.00236639	-0.290023
ENSG00000028203	VEZT	INT89101	12	95257240	95258244	+	chr12:95257240-95258244	LuminalAvsNormal	0.00239738	-3.08447
ENSG00000176014	TUBB6	INT39800	18	12337226	12344048	+	chr18:12337226-12344048	LuminalAvsNormal	0.00240107	0.41579
ENSG00000147050	KDM6A	INT61723	X	45086226	45089742	+	chrX:45086226-45089742	LuminalAvsNormal	0.00241394	-0.559869
ENSG00000105953	OGDH	INT57550	7	44707737	44707878	+	chr7:44707737-44707878	LuminalAvsNormal	0.00246664	1.54334
ENSG00000110448	CD5	INT13342	11	61102616	61115055	+	chr11:61102616-61115055	LuminalAvsNormal	0.00247071	0.331786
ENSG00000243753	HLA-L	INT119194	6	30262343	30292402	+	chr6:30262343-30292402	LuminalAvsNormal	0.00248928	-0.628301
ENSG00000133275	CSNK1G2	INT72312	19	1979644	1979751	+	chr19:1979644-1979751	LuminalAvsNormal	0.00254065	0.358462
ENSG00000101751	POLI	INT12828	18	54277856	54280666	+	chr18:54277856-54280666	LuminalAvsNormal	0.00264212	1.03223
ENSG00000100802	C14orf93	INT56959	14	23005462	23006834	-	chr14:23005462-23006834	LuminalAvsNormal	0.00273165	-2.2732
ENSG00000178425	NT5DC1	INT52601	6	116108436	116110849	+	chr6:116108436-116110849	LuminalAvsNormal	0.00273222	0.936654
ENSG00000137145	DENND4C	INT110310	9	19347087	19350701	+	chr9:19347087-19350701	LuminalAvsNormal	0.00273744	-0.862065
ENSG00000144741	SLC25A26	INT93887	3	66362930	66369477	+	chr3:66362930-66369477	LuminalAvsNormal	0.00277983	-0.232492
ENSG00000084676	NCOA1	INT68781	2	24758157	24762686	+	chr2:24758157-24762686	LuminalAvsNormal	0.00281932	1.50181
ENSG00000151067	CACNA1C	INT111689	12	2641760	2646383	+	chr12:2641760-2646383	LuminalAvsNormal	0.00283758	0.46794
ENSG00000173821	RNF213	INT105292	17	80386892	80388529	+	chr17:80386892-80388529	LuminalAvsNormal	0.00291981	1.59139
ENSG00000086015	MAST2	INT109495	1	46029954	46030128	+	chr1:46029954-46030128	LuminalAvsNormal	0.00295195	0.101504
ENSG00000124151	NCOA3	INT99156	20	47652581	47652930	+	chr20:47652581-47652930	LuminalAvsNormal	0.00299172	0.347985
ENSG00000106484	MEST	INT57678	7	130503997	130504938	+	chr7:130503997-130504938	LuminalAvsNormal	0.00304587	0.784581
ENSG00000151067	CACNA1C	INT111668	12	2634381	2648474	+	chr12:2634381-2648474	LuminalAvsNormal	0.00307824	-0.062836
ENSG00000123427	EEF1AKMT3	INT82571	12	57774768	57780254	+	chr12:57774768-57780254	LuminalAvsNormal	0.00322674	-0.232563
ENSG00000186350	RXRA	INT142076	9	134431997	134434101	+	chr9:134431997-134434101	LuminalAvsNormal	0.00323155	-0.312243
ENSG00000105618	PRPF31	INT45111	19	54124657	54126499	+	chr19:54124657-54126499	LuminalAvsNormal	0.00323502	-2.57975
ENSG00000175106	TVP23C	INT87871	17	15503233	15516418	-	chr17:15503233-15516418	LuminalAvsNormal	0.00323776	-1.41325
ENSG00000169188	APEX2	INT115067	X	55000580	55001545	+	chrX:55000580-55001545	LuminalAvsNormal	0.00329425	1.66722
ENSG00000197594	ENPP1	INT29322	6	131877858	131878541	+	chr6:131877858-131878541	LuminalAvsNormal	0.00330157	0.119685
ENSG00000144815	NXPE3	INT73824	3	101779935	101781705	+	chr3:101779935-101781705	LuminalAvsNormal	0.00333665	-2.69139
ENSG00000157326	DHRS4	INT100972	14	23955213	23959901	+	chr14:23955213-23959901	LuminalAvsNormal	0.00334784	-0.915758
ENSG00000100097	LGALS1	INT21229	22	37675712	37676855	+	chr22:37675712-37676855	LuminalAvsNormal	0.00335327	-0.4418
ENSG00000103653	CSK	INT81384	15	74788578	74790816	+	chr15:74788578-74790816	LuminalAvsNormal	0.00338496	-1.29984
ENSG00000165733	BMS1	INT128369	10	42817495	42820235	+	chr10:42817495-42820235	LuminalAvsNormal	0.00340376	0.395142
ENSG00000054282	SDCCAG8	INT67812	1	243330693	243341038	+	chr1:243330693-243341038	LuminalAvsNormal	0.00355692	0.308882
ENSG00000079805	DNM2	INT80397	19	10830535	10830977	+	chr19:10830535-10830977	LuminalAvsNormal	0.00356283	-4.85798
ENSG00000148180	GSN	INT100476	9	121283393	121297765	+	chr9:121283393-121297765	LuminalAvsNormal	0.00356857	-5.54255
ENSG00000147113	CXorf36	INT85115	X	45164250	45191392	-	chrX:45164250-45191392	LuminalAvsNormal	0.00360289	-3.45914
ENSG00000125484	GTF3C4	INT23305	9	132687328	132688880	+	chr9:132687328-132688880	LuminalAvsNormal	0.00363463	-0.579483
ENSG00000254016	ALG1L10P	INT107971	12	8230645	8231637	+	chr12:8230645-8231637	LuminalAvsNormal	0.00363828	0.0143185
ENSG00000173821	RNF213	INT105283	17	80377178	80377677	+	chr17:80377178-80377677	LuminalAvsNormal	0.00373788	0.245087
ENSG00000077684	JADE1	INT68589	4	128855798	128857337	+	chr4:128855798-128857337	LuminalAvsNormal	0.00375319	-0.803046
ENSG00000173821	RNF213	INT105284	17	80377797	80379455	+	chr17:80377797-80379455	LuminalAvsNormal	0.00381478	1.77045
ENSG00000175203	DCTN2	INT77236	12	57538567	57542946	-	chr12:57538567-57542946	LuminalAvsNormal	0.00383104	-1.81965
ENSG00000112562	SMOC2	INT98618	6	168650784	168652953	+	chr6:168650784-168652953	LuminalAvsNormal	0.00383755	0.197303
ENSG00000122483	CCDC18	INT92134	1	93264948	93270346	+	chr1:93264948-93270346	LuminalAvsNormal	0.00387691	-2.7744
ENSG00000130396	AFDN	INT110128	6	167966046	167968448	+	chr6:167966046-167968448	LuminalAvsNormal	0.00388333	-3.59039
ENSG00000090060	PAPOLA	INT90250	14	96532249	96532330	+	chr14:96532249-96532330	LuminalAvsNormal	0.00395262	0.124296
ENSG00000223959	AFG3L1P	INT136045	16	89978879	89979301	+	chr16:89978879-89979301	LuminalAvsNormal	0.00395975	-0.290926
ENSG00000009790	TRAF3IP3	INT55055	1	209780607	209780838	+	chr1:209780607-209780838	LuminalAvsNormal	0.00402805	0.599519
ENSG00000168539	CHRM1	INT112811	11	62911179	62920672	-	chr11:62911179-62920672	LuminalAvsNormal	0.00406046	0.652668
ENSG00000131446	MGAT1	INT83332	5	180810506	180810728	-	chr5:180810506-180810728	LuminalAvsNormal	0.00406531	-0.128634
ENSG00000180357	ZNF609	INT141793	15	64680863	64681308	+	chr15:64680863-64681308	LuminalAvsNormal	0.00407453	-0.302797
ENSG00000142459	EVI5L	INT133604	19	7830382	7846495	+	chr19:7830382-7846495	LuminalAvsNormal	0.00408693	-2.81943
ENSG00000111729	CLEC4A	INT33246	12	8129363	8135584	+	chr12:8129363-8135584	LuminalAvsNormal	0.00424914	-1.12671
ENSG00000158793	NIT1	INT50276	1	161120233	161120498	+	chr1:161120233-161120498	LuminalAvsNormal	0.00432138	-1.0433
ENSG00000103540	CCP110	INT81371	16	19542067	19542620	+	chr16:19542067-19542620	LuminalAvsNormal	0.00437096	-1.38951
ENSG00000155115	GTF3C6	INT122833	6	110959253	110960413	+	chr6:110959253-110960413	LuminalAvsNormal	0.00437503	0.609909
ENSG00000182446	NPLOC4	INT52929	17	81608920	81613049	-	chr17:81608920-81613049	LuminalAvsNormal	0.00444264	-1.32216
ENSG00000125753	VASP	INT47046	19	45518095	45521321	+	chr19:45518095-45521321	LuminalAvsNormal	0.00444433	-2.48278
ENSG00000149657	LSM14B	INT104611	20	62126440	62127584	+	chr20:62126440-62127584	LuminalAvsNormal	0.00448416	-3.62529
ENSG00000125970	RALY	INT23334	20	34077681	34078504	+	chr20:34077681-34078504	LuminalAvsNormal	0.00452307	-2.42197
ENSG00000135976	ANKRD36	INT83755	2	97154742	97158106	+	chr2:97154742-97158106	LuminalAvsNormal	0.00458959	0.712966
ENSG00000164674	SYTL3	INT75942	6	158713879	158718086	+	chr6:158713879-158718086	LuminalAvsNormal	0.00461269	-0.607317
ENSG00000103168	TAF1C	INT81284	16	84183779	84185157	-	chr16:84183779-84185157	LuminalAvsNormal	0.00464151	-1.62183
ENSG00000038382	TRIO	INT89196	5	14497018	14497846	+	chr5:14497018-14497846	LuminalAvsNormal	0.00465372	-1.2735
ENSG00000005007	UPF1	INT30658	19	18865779	18866043	+	chr19:18865779-18866043	LuminalAvsNormal	0.00467306	-3.20335
ENSG00000156531	PHF6	INT85990	X	134420324	134425200	+	chrX:134420324-134425200	LuminalAvsNormal	0.00470501	0.473025
ENSG00000171307	ZDHHC16	INT101814	10	97446354	97450356	+	chr10:97446354-97450356	LuminalAvsNormal	0.00472163	-3.12259
ENSG00000058673	ZC3H11A	INT68060	1	203850027	203850173	+	chr1:203850027-203850173	LuminalAvsNormal	0.0047274	-0.740283
ENSG00000143110	C1orf162	INT24619	1	111477429	111477650	+	chr1:111477429-111477650	LuminalAvsNormal	0.00474005	-8.21907
ENSG00000126214	KLC1	INT111400	14	103692426	103693552	+	chr14:103692426-103693552	LuminalAvsNormal	0.00475877	-4.29496
ENSG00000095564	BTAF1	INT44434	10	92027301	92028789	+	chr10:92027301-92028789	LuminalAvsNormal	0.00477592	-0.210322
ENSG00000104164	BLOC1S6	INT12977	15	45603188	45605427	+	chr15:45603188-45605427	LuminalAvsNormal	0.00480485	0.66767
ENSG00000160087	UBE2J2	INT110648	1	1271638	1272852	-	chr1:1271638-1272852	LuminalAvsNormal	0.00481313	-3.84719
ENSG00000118292	C1orf54	INT132915	1	150275800	150276521	+	chr1:150275800-150276521	LuminalAvsNormal	0.00481357	-2.75433
ENSG00000105443	CYTH2	INT45086	19	48469527	48470352	+	chr19:48469527-48470352	LuminalAvsNormal	0.00482736	-0.0984537
ENSG00000101337	TM9SF4	INT69612	20	32157970	32158450	+	chr20:32157970-32158450	LuminalAvsNormal	0.00492691	-0.171982
ENSG00000168675	LDLRAD4	INT101667	18	13542461	13585365	+	chr18:13542461-13585365	LuminalAvsNormal	0.00494892	0.0379888
ENSG00000137411	VARS2	INT83989	6	30922555	30922582	+	chr6:30922555-30922582	LuminalAvsNormal	0.00496237	2.11851
ENSG00000080371	RAB21	INT116732	12	71769860	71770535	+	chr12:71769860-71770535	LuminalAvsNormal	0.00496758	0.697503
ENSG00000117597	DIEXF	INT91808	1	209835164	209836800	+	chr1:209835164-209836800	LuminalAvsNormal	0.00499752	-0.131239
ENSG00000132300	PTCD3	INT99392	2	86133437	86134291	+	chr2:86133437-86134291	LuminalAvsNormal	0.00503101	-6.40205
ENSG00000230795	HLA-K	INT113561	6	29928329	29928456	+	chr6:29928329-29928456	LuminalAvsNormal	0.00503765	-7.97403
ENSG00000241878	PISD	INT20026	22	31625787	31638365	-	chr22:31625787-31638365	LuminalAvsNormal	0.00508915	-4.33481
ENSG00000168675	LDLRAD4	INT101669	18	13543624	13611463	+	chr18:13543624-13611463	LuminalAvsNormal	0.00512457	-0.192938
ENSG00000100354	TNRC6B	INT109647	22	40316013	40321089	+	chr22:40316013-40321089	LuminalAvsNormal	0.00513272	-0.485097
ENSG00000204642	HLA-F	INT54544	6	29727297	29738121	+	chr6:29727297-29738121	LuminalAvsNormal	0.00513473	-3.30322
ENSG00000136731	UGGT1	INT35253	2	128182291	128183674	+	chr2:128182291-128183674	LuminalAvsNormal	0.0051497	0.823349
ENSG00000076513	ANKRD13A	INT80209	12	110019329	110021107	+	chr12:110019329-110021107	LuminalAvsNormal	0.00515129	-2.39995
ENSG00000102359	SRPX2	INT116798	X	100667408	100669247	+	chrX:100667408-100669247	LuminalAvsNormal	0.00516573	1.99412
ENSG00000237188	AC242426.2	INT113803	1	147175206	147203317	+	chr1:147175206-147203317	LuminalAvsNormal	0.00526066	1.033
ENSG00000149179	C11orf49	INT49510	11	47155262	47157022	+	chr11:47155262-47157022	LuminalAvsNormal	0.00534695	-0.0955328
ENSG00000239900	ADSL	INT42542	22	40347353	40348638	+	chr22:40347353-40348638	LuminalAvsNormal	0.00534811	0.300444
ENSG00000140382	HMG20A	INT60919	15	77477631	77478122	+	chr15:77477631-77478122	LuminalAvsNormal	0.00540185	1.94187
ENSG00000224081	SLC44A3-AS1	INT136061	1	94658251	94672896	-	chr1:94658251-94672896	LuminalAvsNormal	0.00543314	0.618045
ENSG00000082458	DLG3	INT20852	X	70500050	70500470	+	chrX:70500050-70500470	LuminalAvsNormal	0.00544344	0.381184
ENSG00000127995	CASD1	INT82976	7	94537895	94538966	+	chr7:94537895-94538966	LuminalAvsNormal	0.00545415	0.830351
ENSG00000128245	YWHAH	INT59340	22	31945679	31950307	+	chr22:31945679-31950307	LuminalAvsNormal	0.00553518	-2.91762
ENSG00000137843	PAK6	INT24205	15	40240682	40253002	+	chr15:40240682-40253002	LuminalAvsNormal	0.00555184	-0.797673
ENSG00000130826	DKC1	INT83199	X	154762982	154764898	+	chrX:154762982-154764898	LuminalAvsNormal	0.00555893	0.968755
ENSG00000165168	CYBB	INT128314	X	37793811	37795950	+	chrX:37793811-37795950	LuminalAvsNormal	0.00558553	-0.814359
ENSG00000127314	RAP1B	INT92490	12	68624874	68641033	+	chr12:68624874-68641033	LuminalAvsNormal	0.00569218	-3.80479
ENSG00000133612	AGAP3	INT99563	7	151118633	151119986	+	chr7:151118633-151119986	LuminalAvsNormal	0.00574662	-2.75603
ENSG00000149177	PTPRJ	INT36696	11	48128044	48130458	+	chr11:48128044-48130458	LuminalAvsNormal	0.0057527	1.08023
ENSG00000218510	LINC00339	INT123676	1	22027535	22028715	+	chr1:22027535-22028715	LuminalAvsNormal	0.0057618	-4.48019
ENSG00000107949	BCCIP	INT81580	10	125836554	125841254	+	chr10:125836554-125841254	LuminalAvsNormal	0.00578383	0.363169
ENSG00000178184	PARD6G	INT77570	18	80160607	80182849	-	chr18:80160607-80182849	LuminalAvsNormal	0.00583419	0.8449
ENSG00000277972	CISD3	INT10240	17	38730796	38731106	+	chr17:38730796-38731106	LuminalAvsNormal	0.00583877	-1.17511
ENSG00000152767	FARP1	INT85655	13	98431281	98435575	+	chr13:98431281-98435575	LuminalAvsNormal	0.00587034	0.359279
ENSG00000211445	GPX3	INT30307	5	151020742	151025339	+	chr5:151020742-151025339	LuminalAvsNormal	0.00588612	-1.43327
ENSG00000110274	CEP164	INT57978	11	117381869	117382795	+	chr11:117381869-117382795	LuminalAvsNormal	0.0059096	-0.679077
ENSG00000137801	THBS1	INT14812	15	39581229	39581707	+	chr15:39581229-39581707	LuminalAvsNormal	0.00592813	0.096778
ENSG00000110768	GTF2H1	INT22273	11	18358643	18360614	+	chr11:18358643-18360614	LuminalAvsNormal	0.00595896	0.532664
ENSG00000145781	COMMD10	INT133696	5	116298393	116303529	+	chr5:116298393-116303529	LuminalAvsNormal	0.00599273	-1.0411
ENSG00000215915	ATAD3C	INT143340	1	1462709	1468383	+	chr1:1462709-1468383	LuminalAvsNormal	0.00600841	-1.2437
ENSG00000143537	ADAM15	INT49102	1	155062118	155062160	+	chr1:155062118-155062160	LuminalAvsNormal	0.00607723	-8.37596
ENSG00000121067	SPOP	INT92050	17	49636810	49646115	-	chr17:49636810-49646115	LuminalAvsNormal	0.00608607	-2.52786
ENSG00000134516	DOCK2	INT72609	5	169841536	169934651	+	chr5:169841536-169934651	LuminalAvsNormal	0.00610726	-2.86013
ENSG00000184517	ZFP1	INT28162	16	75148663	75152908	+	chr16:75148663-75152908	LuminalAvsNormal	0.00615731	1.5223
ENSG00000130741	EIF2S3	INT14371	X	24064336	24065997	+	chrX:24064336-24065997	LuminalAvsNormal	0.00617089	-0.28969
ENSG00000127995	CASD1	INT82981	7	94549635	94551337	+	chr7:94549635-94551337	LuminalAvsNormal	0.00618585	1.75495
ENSG00000166501	PRKCB	INT38694	16	24094298	24112972	+	chr16:24094298-24112972	LuminalAvsNormal	0.0061889	0.913883
ENSG00000039319	ZFYVE16	INT79364	5	80459495	80472760	+	chr5:80459495-80472760	LuminalAvsNormal	0.00620649	-0.798245
ENSG00000104388	RAB2A	INT57401	8	60619112	60620673	+	chr8:60619112-60620673	LuminalAvsNormal	0.00620705	2.24006
ENSG00000130813	C19orf66	INT92677	19	10089696	10089897	+	chr19:10089696-10089897	LuminalAvsNormal	0.00627652	1.1275
ENSG00000197299	BLM	INT18675	15	90754939	90759980	+	chr15:90754939-90759980	LuminalAvsNormal	0.0062779	1.35237
ENSG00000118200	CAMSAP2	INT58626	1	200853496	200854816	+	chr1:200853496-200854816	LuminalAvsNormal	0.00631409	1.75606
ENSG00000186815	TPCN1	INT40552	12	113285962	113286986	+	chr12:113285962-113286986	LuminalAvsNormal	0.00631813	1.34835
ENSG00000001629	ANKIB1	INT137396	7	92396477	92397722	+	chr7:92396477-92397722	LuminalAvsNormal	0.00631954	1.85782
ENSG00000204642	HLA-F	INT54543	6	29726529	29726882	+	chr6:29726529-29726882	LuminalAvsNormal	0.0063736	-5.86729
ENSG00000115421	PAPOLG	INT33641	2	60792290	60793626	+	chr2:60792290-60793626	LuminalAvsNormal	0.00639458	-0.366856
ENSG00000183793	NPIPA5	INT53134	16	15364070	15364875	-	chr16:15364070-15364875	LuminalAvsNormal	0.00639489	-0.559328
ENSG00000166387	PPFIBP2	INT26616	11	7574023	7576407	+	chr11:7574023-7576407	LuminalAvsNormal	0.00645005	1.04475
ENSG00000197249	SERPINA1	INT54069	14	94383648	94389556	-	chr14:94383648-94389556	LuminalAvsNormal	0.00645302	-2.40172
ENSG00000182670	TTC3	INT52979	21	37197697	37197881	+	chr21:37197697-37197881	LuminalAvsNormal	0.00645823	0.429406
ENSG00000106100	NOD1	INT13184	7	30464062	30475847	-	chr7:30464062-30475847	LuminalAvsNormal	0.00647374	-0.240462
ENSG00000078403	MLLT10	INT80306	10	21740237	21741938	+	chr10:21740237-21741938	LuminalAvsNormal	0.00655224	-0.536031
ENSG00000092529	CAPN3	INT112186	15	42405944	42408210	+	chr15:42405944-42408210	LuminalAvsNormal	0.00661079	-3.06613
ENSG00000185033	SEMA4B	INT65555	15	90190483	90191921	+	chr15:90190483-90191921	LuminalAvsNormal	0.00661637	0.559205
ENSG00000139193	CD27	INT112687	12	6445556	6450172	+	chr12:6445556-6450172	LuminalAvsNormal	0.00664496	1.07937
ENSG00000167088	SNRPD1	INT16855	18	21622802	21623747	+	chr18:21622802-21623747	LuminalAvsNormal	0.00665862	-3.95265
ENSG00000105197	TIMM50	INT13056	19	39482034	39482884	+	chr19:39482034-39482884	LuminalAvsNormal	0.0066917	-1.24757
ENSG00000095015	MAP3K1	INT116758	5	56886064	56887377	+	chr5:56886064-56887377	LuminalAvsNormal	0.00669797	0.0521891
ENSG00000148358	GPR107	INT104583	9	130076463	130077298	+	chr9:130076463-130077298	LuminalAvsNormal	0.00675796	0.359199
ENSG00000113810	SMC4	INT70673	3	160433210	160433656	+	chr3:160433210-160433656	LuminalAvsNormal	0.00678049	0.134917
ENSG00000174780	SRP72	INT77170	4	56488014	56489387	+	chr4:56488014-56489387	LuminalAvsNormal	0.00685937	-0.123842
ENSG00000169282	KCNAB1	INT95805	3	156523948	156531408	+	chr3:156523948-156531408	LuminalAvsNormal	0.00686668	1.17076
ENSG00000149657	LSM14B	INT104610	20	62124781	62126225	+	chr20:62124781-62126225	LuminalAvsNormal	0.00689596	-2.06045
ENSG00000132849	PATJ	INT103890	1	62108521	62114052	+	chr1:62108521-62114052	LuminalAvsNormal	0.00690479	1.42092
ENSG00000272758	AC083798.2	INT122054	3	122427241	122432466	+	chr3:122427241-122432466	LuminalAvsNormal	0.0069475	0.980772
ENSG00000125510	OPRL1	INT71530	20	64080353	64091965	+	chr20:64080353-64091965	LuminalAvsNormal	0.00700804	-4.30344
ENSG00000115306	SPTBN1	INT70744	2	54649990	54652517	+	chr2:54649990-54652517	LuminalAvsNormal	0.00702511	1.45927
ENSG00000039319	ZFYVE16	INT79363	5	80457093	80459413	+	chr5:80457093-80459413	LuminalAvsNormal	0.00706596	0.151749
ENSG00000144681	STAC	INT15322	3	36443641	36482991	+	chr3:36443641-36482991	LuminalAvsNormal	0.0071412	-0.477643
ENSG00000163655	GMPS	INT75625	3	155919339	155922186	+	chr3:155919339-155922186	LuminalAvsNormal	0.00715643	-1.0503
ENSG00000161912	ADCY10P1	INT94993	6	41111357	41117297	+	chr6:41111357-41117297	LuminalAvsNormal	0.00722069	0.00833052
ENSG00000138246	DNAJC13	INT73010	3	132513100	132514570	+	chr3:132513100-132514570	LuminalAvsNormal	0.00725642	0.96255
ENSG00000167552	TUBA1A	INT51533	12	49185991	49188416	-	chr12:49185991-49188416	LuminalAvsNormal	0.00725687	-0.318347
ENSG00000143226	FCGR2A	INT49056	1	161510957	161513894	+	chr1:161510957-161513894	LuminalAvsNormal	0.00725721	-2.91215
ENSG00000122481	RWDD3	INT82536	1	95237461	95239776	+	chr1:95237461-95239776	LuminalAvsNormal	0.00731932	-1.15713
ENSG00000061918	GUCY1B3	INT31141	4	155800075	155802212	+	chr4:155800075-155802212	LuminalAvsNormal	0.00733961	-1.19147
ENSG00000149527	PLCH2	INT94378	1	2430630	2478475	+	chr1:2430630-2478475	LuminalAvsNormal	0.00737793	2.72552
ENSG00000197905	TEAD4	INT135208	12	3011069	3012169	+	chr12:3011069-3012169	LuminalAvsNormal	0.00739143	0.268006
ENSG00000105327	BBC3	INT81470	19	47227190	47230928	-	chr19:47227190-47230928	LuminalAvsNormal	0.00739425	-6.06513
ENSG00000228409	CCT6P1	INT118324	7	65752311	65754526	+	chr7:65752311-65754526	LuminalAvsNormal	0.00742396	-4.64626
ENSG00000154229	PRKCA	INT25483	17	66742761	66773986	+	chr17:66742761-66773986	LuminalAvsNormal	0.00742804	0.401848
ENSG00000181234	TMEM132C	INT141810	12	128415621	128543956	+	chr12:128415621-128543956	LuminalAvsNormal	0.00744309	-0.116497
ENSG00000216937	CCDC7	INT42366	10	32456335	32462682	+	chr10:32456335-32462682	LuminalAvsNormal	0.00745366	0.0779873
ENSG00000110651	CD81	INT22247	11	2386640	2390094	+	chr11:2386640-2390094	LuminalAvsNormal	0.00748889	-5.2923
ENSG00000099341	PSMD8	INT21183	19	38374962	38376159	+	chr19:38374962-38376159	LuminalAvsNormal	0.00750004	2.98387
ENSG00000135655	USP15	INT60072	12	62393203	62396283	+	chr12:62393203-62396283	LuminalAvsNormal	0.00753345	2.08555
ENSG00000103121	CMC2	INT132526	16	80983336	80991753	-	chr16:80983336-80991753	LuminalAvsNormal	0.00771584	-5.58436
ENSG00000138193	PLCE1	INT72943	10	94255050	94258799	+	chr10:94255050-94258799	LuminalAvsNormal	0.00788095	1.39775
ENSG00000108582	CPD	INT22048	17	30462470	30464587	+	chr17:30462470-30464587	LuminalAvsNormal	0.00788596	1.44305
ENSG00000106560	GIMAP2	INT13205	7	150685786	150687051	+	chr7:150685786-150687051	LuminalAvsNormal	0.00789696	-0.0658496
ENSG00000135916	ITM2C	INT72796	2	230876968	230877399	+	chr2:230876968-230877399	LuminalAvsNormal	0.00789722	-2.80341
ENSG00000102144	PGK1	INT44831	X	78123375	78124873	+	chrX:78123375-78124873	LuminalAvsNormal	0.0079167	1.57134
ENSG00000160310	PRMT2	INT86276	21	46649894	46656822	+	chr21:46649894-46656822	LuminalAvsNormal	0.00794173	-7.3527
ENSG00000152760	TCTEX1D1	INT140539	1	66755774	66768658	+	chr1:66755774-66768658	LuminalAvsNormal	0.0079753	-0.602229
ENSG00000073350	LLGL2	INT43715	17	75571101	75571424	+	chr17:75571101-75571424	LuminalAvsNormal	0.00798984	-0.987618
ENSG00000171552	BCL2L1	INT39321	20	31723099	31723734	-	chr20:31723099-31723734	LuminalAvsNormal	0.008036	-4.5141
ENSG00000228649	SNHG26	INT136276	7	22859488	22860546	+	chr7:22859488-22860546	LuminalAvsNormal	0.00807218	-5.40811
ENSG00000156136	DCK	INT140686	4	70994018	70998066	+	chr4:70994018-70998066	LuminalAvsNormal	0.00810373	-0.297024
ENSG00000204946	ZNF783	INT142810	7	149295186	149297050	+	chr7:149295186-149297050	LuminalAvsNormal	0.00811434	-0.121164
ENSG00000168036	CTNNB1	INT87215	3	41237468	41238015	+	chr3:41237468-41238015	LuminalAvsNormal	0.00812082	-0.165571
ENSG00000172530	BANP	INT110823	16	88006266	88018427	+	chr16:88006266-88018427	LuminalAvsNormal	0.00814604	1.59309
ENSG00000237438	CECR7	INT130854	22	17047431	17057072	+	chr22:17047431-17057072	LuminalAvsNormal	0.00819588	-1.60433
ENSG00000157693	TMEM268	INT62724	9	114611565	114617117	+	chr9:114611565-114617117	LuminalAvsNormal	0.00828511	-0.461048
ENSG00000101152	DNAJC5	INT12798	20	63929526	63930850	+	chr20:63929526-63930850	LuminalAvsNormal	0.00830199	1.50161
ENSG00000050438	SLC4A8	INT79499	12	51504121	51505834	+	chr12:51504121-51505834	LuminalAvsNormal	0.00833355	0.685146
ENSG00000112146	FBXO9	INT81765	6	53068007	53070851	+	chr6:53068007-53070851	LuminalAvsNormal	0.00839728	-1.00514
ENSG00000137821	LRRC49	INT24186	15	70980185	70984093	+	chr15:70980185-70984093	LuminalAvsNormal	0.00843026	1.83493
ENSG00000196419	XRCC6	INT41334	22	41657033	41658251	+	chr22:41657033-41658251	LuminalAvsNormal	0.0084676	-2.31438
ENSG00000148985	PGAP2	INT104606	11	3817536	3823612	+	chr11:3817536-3823612	LuminalAvsNormal	0.00847836	-2.31522
ENSG00000134748	PRPF38A	INT34979	1	52411201	52412513	+	chr1:52411201-52412513	LuminalAvsNormal	0.00849413	0.747609
ENSG00000163154	TNFAIP8L2	INT117279	1	151156723	151158665	+	chr1:151156723-151158665	LuminalAvsNormal	0.00852206	-3.35721
ENSG00000160310	PRMT2	INT86280	21	46652319	46652844	+	chr21:46652319-46652844	LuminalAvsNormal	0.0085361	-8.68178
ENSG00000221947	XKR9	INT129775	8	70683631	70706932	+	chr8:70683631-70706932	LuminalAvsNormal	0.00862651	0.172124
ENSG00000266714	MYO15B	INT126362	17	75595047	75596389	+	chr17:75595047-75596389	LuminalAvsNormal	0.00864282	0.889753
ENSG00000167535	CACNB3	INT128474	12	48815729	48816872	+	chr12:48815729-48816872	LuminalAvsNormal	0.00871002	-0.190837
ENSG00000150768	DLAT	INT74416	11	112061548	112062405	+	chr11:112061548-112062405	LuminalAvsNormal	0.00876193	-1.55627
ENSG00000058453	CROCC	INT79575	1	16924480	16929845	+	chr1:16924480-16929845	LuminalAvsNormal	0.0088028	-2.86221
ENSG00000197386	HTT	INT18760	4	3220309	3222386	+	chr4:3220309-3222386	LuminalAvsNormal	0.00881469	1.41542
ENSG00000237651	C2orf74	INT124699	2	61158013	61159317	+	chr2:61158013-61159317	LuminalAvsNormal	0.00882555	-7.51675
ENSG00000066136	NFYC	INT109410	1	40723275	40735314	+	chr1:40723275-40735314	LuminalAvsNormal	0.0088521	-4.43946
ENSG00000179532	DNHD1	INT39972	11	6511430	6519599	+	chr11:6511430-6519599	LuminalAvsNormal	0.0088537	1.09006
ENSG00000168118	RAB4A	INT26847	1	229286567	229288728	+	chr1:229286567-229288728	LuminalAvsNormal	0.00885832	-0.268631
ENSG00000130529	TRPM4	INT71984	19	49211088	49211163	+	chr19:49211088-49211163	LuminalAvsNormal	0.00892014	-0.00455121
ENSG00000072163	LIMS2	INT102736	2	127657563	127673677	-	chr2:127657563-127673677	LuminalAvsNormal	0.00892729	-2.34894
ENSG00000116731	PRDM2	INT112016	1	13773672	13778417	+	chr1:13773672-13778417	LuminalAvsNormal	0.0089366	-0.647991
ENSG00000066923	STAG3	INT89491	7	100200970	100201089	+	chr7:100200970-100201089	LuminalAvsNormal	0.00901764	-0.869998
ENSG00000078142	PIK3C3	INT20799	18	42064831	42067387	+	chr18:42064831-42067387	LuminalAvsNormal	0.00902237	2.14763
ENSG00000164008	C1orf50	INT63265	1	42767625	42773186	+	chr1:42767625-42773186	LuminalAvsNormal	0.00906957	0.847035
ENSG00000133619	KRBA1	INT92871	7	149715350	149719421	+	chr7:149715350-149719421	LuminalAvsNormal	0.00908069	-0.037572
ENSG00000153291	SLC25A27	INT74576	6	46659047	46662375	+	chr6:46659047-46662375	LuminalAvsNormal	0.00909328	0.168484
ENSG00000113716	HMGXB3	INT33457	5	150030840	150032453	+	chr5:150030840-150032453	LuminalAvsNormal	0.00913033	0.0310905
ENSG00000139193	CD27	INT112688	12	6450353	6450540	+	chr12:6450353-6450540	LuminalAvsNormal	0.00914032	-2.22532
ENSG00000256269	HMBS	INT125740	11	119085158	119087502	+	chr11:119085158-119087502	LuminalAvsNormal	0.00915044	-4.26858
ENSG00000139193	CD27	INT112689	12	6450631	6450894	+	chr12:6450631-6450894	LuminalAvsNormal	0.00915408	-0.806908
ENSG00000111271	ACAD10	INT58059	12	111737005	111744570	+	chr12:111737005-111744570	LuminalAvsNormal	0.00916735	-1.05785
ENSG00000159212	CLIC6	INT37639	21	34706081	34707279	+	chr21:34706081-34707279	LuminalAvsNormal	0.00921751	1.02213
ENSG00000174165	ZDHHC24	INT128656	11	66521467	66529311	-	chr11:66521467-66529311	LuminalAvsNormal	0.00923202	-0.962979
ENSG00000103121	CMC2	INT132528	16	80980880	80996922	-	chr16:80980880-80996922	LuminalAvsNormal	0.00925108	-4.1501
ENSG00000185122	HSF1	INT17905	8	144311611	144311699	+	chr8:144311611-144311699	LuminalAvsNormal	0.00926253	-1.21166
ENSG00000134452	FBXO18	INT104013	10	5894512	5895055	+	chr10:5894512-5895055	LuminalAvsNormal	0.00928728	-3.08226
ENSG00000127084	FGD3	INT92466	9	92964354	92974481	+	chr9:92964354-92974481	LuminalAvsNormal	0.00929442	-0.625525
ENSG00000138166	DUSP5	INT117115	10	110507155	110510019	+	chr10:110507155-110510019	LuminalAvsNormal	0.00932257	0.539341
ENSG00000125347	IRF1	INT47032	5	132487131	132490001	-	chr5:132487131-132490001	LuminalAvsNormal	0.00934924	-1.58936
ENSG00000142185	TRPM2	INT84546	21	44414075	44417926	+	chr21:44414075-44417926	LuminalAvsNormal	0.00943134	0.431893
ENSG00000054282	SDCCAG8	INT67815	1	243378864	243415701	+	chr1:243378864-243415701	LuminalAvsNormal	0.00944619	-2.58833
ENSG00000087995	METTL2A	INT68939	17	62440757	62444836	+	chr17:62440757-62444836	LuminalAvsNormal	0.0095124	0.422969
ENSG00000149273	RPS3	INT61894	11	75399578	75400691	+	chr11:75399578-75400691	LuminalAvsNormal	0.00955785	-1.74529
ENSG00000028203	VEZT	INT89102	12	95258288	95262905	+	chr12:95258288-95262905	LuminalAvsNormal	0.00958166	-6.14663
ENSG00000082512	TRAF5	INT56376	1	211369593	211371301	+	chr1:211369593-211371301	LuminalAvsNormal	0.00962556	1.56968
ENSG00000243176	AC092944.1	INT119138	3	157175390	157239589	+	chr3:157175390-157239589	LuminalAvsNormal	0.00965553	-1.21596
ENSG00000185122	HSF1	INT17906	8	144311888	144311962	+	chr8:144311888-144311962	LuminalAvsNormal	0.00967123	-4.65316
ENSG00000153561	RMND5A	INT37133	2	86770126	86771557	+	chr2:86770126-86771557	LuminalAvsNormal	0.00969187	-0.0410674
ENSG00000100387	RBX1	INT132462	22	40953634	40964046	+	chr22:40953634-40964046	LuminalAvsNormal	0.0096999	-2.95726
ENSG00000185453	C19orf68	INT40389	19	48170715	48171793	+	chr19:48170715-48171793	LuminalAvsNormal	0.0097173	-4.17305
ENSG00000254709	IGLL5	INT131526	22	22893819	22895374	+	chr22:22893819-22895374	LuminalAvsNormal	0.00977473	-9.68135
ENSG00000047188	YTHDC2	INT67607	5	113567298	113567653	+	chr5:113567298-113567653	LuminalAvsNormal	0.00982582	1.68962
ENSG00000115364	MRPL19	INT46163	2	75647694	75652141	+	chr2:75647694-75652141	LuminalAvsNormal	0.00998131	-0.403678
ENSG00000170525	PFKFB3	INT101781	10	6221746	6222707	+	chr10:6221746-6222707	LuminalAvsNormal	0.00998743	-1.13245
ENSG00000078142	PIK3C3	INT20796	18	42043818	42049291	+	chr18:42043818-42049291	LuminalAvsNormal	0.0100153	-0.873148
ENSG00000249915	PDCD6	INT131409	5	273368	304176	+	chr5:273368-304176	LuminalAvsNormal	0.0100382	-3.81028
ENSG00000166949	SMAD3	INT76278	15	67181454	67184726	+	chr15:67181454-67184726	LuminalAvsNormal	0.0100419	-0.153743
ENSG00000147475	ERLIN2	INT61747	8	37750167	37750394	+	chr8:37750167-37750394	LuminalAvsNormal	0.0100798	1.16027
ENSG00000250959	GLUD1P3	INT107840	10	73730874	73731187	+	chr10:73730874-73731187	LuminalAvsNormal	0.0101538	-0.252702
ENSG00000028116	VRK2	INT79269	2	58135200	58139665	+	chr2:58135200-58139665	LuminalAvsNormal	0.0101673	0.537323
ENSG00000117528	ABCD3	INT22884	1	94487984	94489724	+	chr1:94487984-94489724	LuminalAvsNormal	0.010217	3.24661
ENSG00000086015	MAST2	INT109494	1	46029568	46029830	+	chr1:46029568-46029830	LuminalAvsNormal	0.0102201	0.0528337
ENSG00000148985	PGAP2	INT104603	11	3822994	3823619	+	chr11:3822994-3823619	LuminalAvsNormal	0.0102252	-4.83058
ENSG00000158023	WDR66	INT140730	12	121954335	121957073	+	chr12:121954335-121957073	LuminalAvsNormal	0.0102281	1.06515
ENSG00000104960	PTOV1	INT69959	19	49851500	49852059	+	chr19:49851500-49852059	LuminalAvsNormal	0.0102354	-2.66359
ENSG00000164466	SFXN1	INT38422	5	175513739	175516613	+	chr5:175513739-175516613	LuminalAvsNormal	0.0102486	1.23878
ENSG00000109458	GAB1	INT132668	4	143438601	143439649	+	chr4:143438601-143439649	LuminalAvsNormal	0.0102508	1.14552
ENSG00000169403	PTAFR	INT26939	1	28151060	28193721	-	chr1:28151060-28193721	LuminalAvsNormal	0.0102684	0.316196
ENSG00000138166	DUSP5	INT117114	10	110502870	110506934	+	chr10:110502870-110506934	LuminalAvsNormal	0.0103143	0.351433
ENSG00000159023	EPB41	INT104715	1	29039427	29053103	+	chr1:29039427-29053103	LuminalAvsNormal	0.0103408	-1.44739
ENSG00000116731	PRDM2	INT112017	1	13782832	13786514	+	chr1:13782832-13786514	LuminalAvsNormal	0.0103716	-5.61325
ENSG00000134256	CD101	INT34900	1	117025905	117033859	+	chr1:117025905-117033859	LuminalAvsNormal	0.0103793	1.85085
ENSG00000166575	TMEM135	INT87029	11	87038187	87067693	+	chr11:87038187-87067693	LuminalAvsNormal	0.0103868	-0.24294
ENSG00000141753	IGFBP4	INT122752	17	40454063	40456448	+	chr17:40454063-40456448	LuminalAvsNormal	0.0104152	-0.300274
ENSG00000139926	FRMD6	INT73306	14	51720526	51721948	+	chr14:51720526-51721948	LuminalAvsNormal	0.0104418	-0.526135
ENSG00000099968	BCL2L13	INT90403	22	17689143	17702242	+	chr22:17689143-17702242	LuminalAvsNormal	0.0104577	-2.80776
ENSG00000115085	ZAP70	INT46042	2	97713995	97724015	+	chr2:97713995-97724015	LuminalAvsNormal	0.0105462	-0.935459
ENSG00000005189	REXO5	INT102507	16	20846340	20849398	+	chr16:20846340-20849398	LuminalAvsNormal	0.0105759	1.0741
ENSG00000141753	IGFBP4	INT122751	17	40453143	40453927	+	chr17:40453143-40453927	LuminalAvsNormal	0.0106165	-2.10939
ENSG00000086015	MAST2	INT109500	1	46032405	46032595	+	chr1:46032405-46032595	LuminalAvsNormal	0.0106859	2.45726
ENSG00000182866	LCK	INT88196	1	32251372	32274110	+	chr1:32251372-32274110	LuminalAvsNormal	0.0106995	0.118515
ENSG00000263264	AC119396.1	INT8092	19	7380995	7382791	+	chr19:7380995-7382791	LuminalAvsNormal	0.010736	-1.45555
ENSG00000018510	AGPS	INT42857	2	177513909	177521268	+	chr2:177513909-177521268	LuminalAvsNormal	0.0107742	1.83808
ENSG00000141562	NARF	INT93694	17	82472699	82478799	+	chr17:82472699-82478799	LuminalAvsNormal	0.0107787	-0.389291
ENSG00000064652	SNX24	INT12213	5	122936818	122946054	+	chr5:122936818-122946054	LuminalAvsNormal	0.0108242	0.873434
ENSG00000167088	SNRPD1	INT16854	18	21612444	21622724	+	chr18:21612444-21622724	LuminalAvsNormal	0.0108595	-4.74335
ENSG00000080561	MID2	INT43992	X	107926473	107926670	+	chrX:107926473-107926670	LuminalAvsNormal	0.0108817	-0.747825
ENSG00000243811	APOBEC3D	INT131184	22	39023015	39025069	+	chr22:39023015-39025069	LuminalAvsNormal	0.01092	-4.97588
ENSG00000117419	ERI3	INT58563	1	44230471	44241914	-	chr1:44230471-44241914	LuminalAvsNormal	0.0109456	-1.10948
ENSG00000245958	AC093752.1	INT125169	4	119458239	119460182	+	chr4:119458239-119460182	LuminalAvsNormal	0.0109964	1.41634
ENSG00000233429	HOTAIRM1	INT143604	7	27096389	27099618	+	chr7:27096389-27099618	LuminalAvsNormal	0.0111158	-0.502324
ENSG00000145623	OSMR	INT36432	5	38931965	38932461	+	chr5:38931965-38932461	LuminalAvsNormal	0.0111625	-0.0567236
ENSG00000132434	LANCL2	INT139644	7	55366230	55391792	+	chr7:55366230-55391792	LuminalAvsNormal	0.0111631	-0.691563
ENSG00000242086	LINC00969	INT136880	3	195712124	195716272	+	chr3:195712124-195716272	LuminalAvsNormal	0.0112236	0.122491
ENSG00000159496	RGL4	INT62837	22	23692992	23693758	+	chr22:23692992-23693758	LuminalAvsNormal	0.0112644	-0.56821
ENSG00000145390	USP53	INT24941	4	119291262	119292337	+	chr4:119291262-119292337	LuminalAvsNormal	0.0113128	1.45164
ENSG00000167258	CDK12	INT51517	17	39556414	39556863	+	chr17:39556414-39556863	LuminalAvsNormal	0.011397	-2.52055
ENSG00000164929	BAALC	INT86890	8	103141058	103212918	+	chr8:103141058-103212918	LuminalAvsNormal	0.0114298	0.66138
ENSG00000139641	ESYT1	INT35724	12	56142426	56142577	+	chr12:56142426-56142577	LuminalAvsNormal	0.011476	-1.92026
ENSG00000160310	PRMT2	INT86275	21	46648620	46649512	+	chr21:46648620-46649512	LuminalAvsNormal	0.0114958	-2.20469
ENSG00000143653	SCCPDH	INT140267	1	246766140	246767194	+	chr1:246766140-246767194	LuminalAvsNormal	0.0115409	1.36377
ENSG00000086200	IPO11	INT80587	5	62601849	62627153	+	chr5:62601849-62627153	LuminalAvsNormal	0.0115431	-0.440357
ENSG00000164244	PRRC1	INT110676	5	127526779	127530293	+	chr5:127526779-127530293	LuminalAvsNormal	0.0115568	0.56817
ENSG00000178184	PARD6G	INT77571	18	80183151	80201963	-	chr18:80183151-80201963	LuminalAvsNormal	0.0115614	0.233827
ENSG00000136636	KCTD3	INT35204	1	215595472	215601866	+	chr1:215595472-215601866	LuminalAvsNormal	0.011589	-1.90243
ENSG00000138768	USO1	INT60762	4	75806573	75808952	+	chr4:75806573-75808952	LuminalAvsNormal	0.011604	-0.0914412
ENSG00000265148	TSPOAP1-AS1	INT121344	17	58337680	58351734	+	chr17:58337680-58351734	LuminalAvsNormal	0.0116271	1.19563
ENSG00000171307	ZDHHC16	INT101815	10	97450537	97451670	+	chr10:97450537-97451670	LuminalAvsNormal	0.0116679	-2.49365
ENSG00000242265	PEG10	INT119069	7	94656592	94663333	+	chr7:94656592-94663333	LuminalAvsNormal	0.0116824	-1.90847
ENSG00000129009	ISLR	INT34544	15	74174020	74174850	+	chr15:74174020-74174850	LuminalAvsNormal	0.0116914	-0.127654
ENSG00000148180	GSN	INT100475	9	121282551	121283318	+	chr9:121282551-121283318	LuminalAvsNormal	0.0117233	-4.58789
ENSG00000100416	TRMU	INT32176	22	46337945	46346421	+	chr22:46337945-46346421	LuminalAvsNormal	0.0117636	1.52466
ENSG00000197081	IGF2R	INT41464	6	160085132	160088032	+	chr6:160085132-160088032	LuminalAvsNormal	0.011775	0.191885
ENSG00000163913	IFT122	INT26337	3	129492195	129495445	+	chr3:129492195-129495445	LuminalAvsNormal	0.0117877	-2.10356
ENSG00000250230	AP002754.1	INT107771	11	61596980	61602517	+	chr11:61596980-61602517	LuminalAvsNormal	0.0117889	-1.57397
ENSG00000112701	SENP6	INT91453	6	75676055	75676603	+	chr6:75676055-75676603	LuminalAvsNormal	0.011843	-0.564709
ENSG00000265479	DTX2P1-UPK3BP1-PMS2P11	INT126293	7	77007060	77011879	+	chr7:77007060-77011879	LuminalAvsNormal	0.0118634	-4.4613
ENSG00000005249	PRKAR2B	INT30675	7	107153252	107156983	+	chr7:107153252-107156983	LuminalAvsNormal	0.0118641	2.07989
ENSG00000130988	RGN	INT34655	X	47084962	47091677	+	chrX:47084962-47091677	LuminalAvsNormal	0.0119037	-0.087693
ENSG00000213742	ZNF337-AS1	INT123598	20	25632289	25634048	+	chr20:25632289-25634048	LuminalAvsNormal	0.012038	0.191954
ENSG00000197467	COL13A1	INT54116	10	69802718	69822368	+	chr10:69802718-69822368	LuminalAvsNormal	0.012069	0.262869
ENSG00000114857	NKTR	INT91638	3	42642597	42643338	+	chr3:42642597-42643338	LuminalAvsNormal	0.0120951	1.33425
ENSG00000152270	PDE3B	INT133876	11	14844027	14859042	+	chr11:14844027-14859042	LuminalAvsNormal	0.0121411	-1.06372
ENSG00000107485	GATA3	INT70313	10	8053779	8055286	+	chr10:8053779-8055286	LuminalAvsNormal	0.0121806	-0.219089
ENSG00000126217	MCF2L	INT110025	13	112969459	112979311	+	chr13:112969459-112979311	LuminalAvsNormal	0.0122685	0.999533
ENSG00000103653	CSK	INT81385	15	74790947	74793045	+	chr15:74790947-74793045	LuminalAvsNormal	0.0123576	-2.45503
ENSG00000261221	ZNF865	INT114263	19	55605733	55613592	+	chr19:55605733-55613592	LuminalAvsNormal	0.0123671	0.397145
ENSG00000157107	FCHO2	INT50149	5	73081983	73082760	+	chr5:73081983-73082760	LuminalAvsNormal	0.0123978	0.377019
ENSG00000149294	NCAM1	INT85372	11	113003857	113202378	+	chr11:113003857-113202378	LuminalAvsNormal	0.0124308	1.78424
ENSG00000135205	CCDC146	INT59997	7	77256510	77258994	+	chr7:77256510-77258994	LuminalAvsNormal	0.0124624	0.506916
ENSG00000117859	OSBPL9	INT98914	1	51786618	51787352	+	chr1:51786618-51787352	LuminalAvsNormal	0.0125536	1.98499
ENSG00000176014	TUBB6	INT39799	18	12320745	12337112	+	chr18:12320745-12337112	LuminalAvsNormal	0.0126121	-0.429049
ENSG00000182310	SPACA6	INT52902	19	51694556	51701657	+	chr19:51694556-51701657	LuminalAvsNormal	0.0126626	-0.195561
ENSG00000136021	SCYL2	INT99700	12	100334267	100335590	+	chr12:100334267-100335590	LuminalAvsNormal	0.0126784	-0.631748
ENSG00000243753	HLA-L	INT119192	6	30261480	30261586	+	chr6:30261480-30261586	LuminalAvsNormal	0.0127225	-3.83641
ENSG00000164929	BAALC	INT86893	8	103153311	103208191	+	chr8:103153311-103208191	LuminalAvsNormal	0.0127334	0.555754
ENSG00000156931	VPS8	INT74818	3	184930569	184936245	+	chr3:184930569-184936245	LuminalAvsNormal	0.0127649	1.24413
ENSG00000198040	ZNF84	INT18849	12	133037970	133038874	+	chr12:133037970-133038874	LuminalAvsNormal	0.0127684	1.64266
ENSG00000071282	LMCD1	INT20663	3	8565648	8567439	+	chr3:8565648-8567439	LuminalAvsNormal	0.012769	-0.0595979
ENSG00000113749	HRH2	INT127506	5	175686243	175691223	+	chr5:175686243-175691223	LuminalAvsNormal	0.0128026	-1.32176
ENSG00000125753	VASP	INT47044	19	45507777	45517662	+	chr19:45507777-45517662	LuminalAvsNormal	0.0129081	-0.650859
ENSG00000174796	THAP6	INT39704	4	75530027	75539858	+	chr4:75530027-75539858	LuminalAvsNormal	0.0129292	-2.1342
ENSG00000248098	BCKDHA	INT30550	19	41397936	41410636	+	chr19:41397936-41410636	LuminalAvsNormal	0.0129739	1.25128
ENSG00000189091	SF3B3	INT40951	16	70557030	70560349	+	chr16:70557030-70560349	LuminalAvsNormal	0.0129905	-0.811047
ENSG00000113845	TIMMDC1	INT138930	3	119503621	119503953	+	chr3:119503621-119503953	LuminalAvsNormal	0.0130155	-2.79713
ENSG00000141527	CARD14	INT84494	17	80204352	80205034	+	chr17:80204352-80205034	LuminalAvsNormal	0.0130544	-3.06871
ENSG00000250988	SNHG21	INT131444	15	82750849	82754628	+	chr15:82750849-82754628	LuminalAvsNormal	0.0131222	-0.229255
ENSG00000001167	NFYA	INT54793	6	41079165	41080810	+	chr6:41079165-41080810	LuminalAvsNormal	0.013124	-1.39364
ENSG00000131778	CHD1L	INT92770	1	147285488	147286297	+	chr1:147285488-147286297	LuminalAvsNormal	0.0131297	1.27612
ENSG00000160310	PRMT2	INT86278	21	46661937	46663382	+	chr21:46661937-46663382	LuminalAvsNormal	0.0131481	-9.81012
ENSG00000019995	ZRANB1	INT122220	10	124981830	124983174	+	chr10:124981830-124983174	LuminalAvsNormal	0.0131519	0.604019
ENSG00000143882	ATP6V1C2	INT15231	2	10782376	10783173	+	chr2:10782376-10783173	LuminalAvsNormal	0.013187	-0.183691
ENSG00000145388	METTL14	INT61490	4	118694527	118697181	+	chr4:118694527-118697181	LuminalAvsNormal	0.013241	0.296886
ENSG00000075234	TTC38	INT80110	22	46269290	46272334	+	chr22:46269290-46272334	LuminalAvsNormal	0.0132513	-0.766515
ENSG00000141337	ARSG	INT35922	17	68259427	68306942	+	chr17:68259427-68306942	LuminalAvsNormal	0.0132894	0.820188
ENSG00000136040	PLXNC1	INT133366	12	94297424	94298631	+	chr12:94297424-94298631	LuminalAvsNormal	0.0132932	0.396755
ENSG00000136731	UGGT1	INT35245	2	128172763	128173780	+	chr2:128172763-128173780	LuminalAvsNormal	0.0133033	0.64105
ENSG00000136068	FLNB	INT60222	3	58159692	58163153	+	chr3:58159692-58163153	LuminalAvsNormal	0.0133137	1.90008
ENSG00000140575	IQGAP1	INT35841	15	90494836	90496713	+	chr15:90494836-90496713	LuminalAvsNormal	0.0133251	1.0735
ENSG00000241258	CRCP	INT124878	7	66134490	66145442	+	chr7:66134490-66145442	LuminalAvsNormal	0.0133262	-0.177766
ENSG00000067606	PRKCZ	INT79907	1	2150980	2155994	+	chr1:2150980-2155994	LuminalAvsNormal	0.0133418	0.916959
ENSG00000168615	ADAM9	INT26875	8	39054574	39055576	+	chr8:39054574-39055576	LuminalAvsNormal	0.0134096	0.698499
ENSG00000165458	INPPL1	INT51155	11	72235754	72235845	+	chr11:72235754-72235845	LuminalAvsNormal	0.0134254	-2.04407
ENSG00000173486	FKBP2	INT39577	11	64243877	64243967	+	chr11:64243877-64243967	LuminalAvsNormal	0.0134371	1.75091
ENSG00000136536	39142	INT60377	2	159748904	159752401	+	chr2:159748904-159752401	LuminalAvsNormal	0.0134756	0.385399
ENSG00000187240	DYNC2H1	INT53453	11	103323991	103358242	+	chr11:103323991-103358242	LuminalAvsNormal	0.0134799	0.632791
ENSG00000185596	WASH3P	INT88452	15	101961642	101965952	+	chr15:101961642-101965952	LuminalAvsNormal	0.0135096	-1.21667
ENSG00000143382	ADAMTSL4	INT61288	1	150558749	150558961	+	chr1:150558749-150558961	LuminalAvsNormal	0.0135407	0.85906
ENSG00000111843	TMEM14C	INT45680	6	10725038	10725906	+	chr6:10725038-10725906	LuminalAvsNormal	0.0135697	-4.80556
ENSG00000112305	SMAP1	INT58144	6	70852665	70856858	+	chr6:70852665-70856858	LuminalAvsNormal	0.0135728	1.70126
ENSG00000130304	SLC27A1	INT83162	19	17500887	17501272	+	chr19:17500887-17501272	LuminalAvsNormal	0.013625	0.275487
ENSG00000055130	CUL1	INT67964	7	148787121	148788556	+	chr7:148787121-148788556	LuminalAvsNormal	0.0136527	1.87442
ENSG00000263753	LINC00667	INT126200	18	5241890	5243593	+	chr18:5241890-5243593	LuminalAvsNormal	0.013697	-1.23206
ENSG00000107937	GTPBP4	INT98526	10	1001014	1005817	+	chr10:1001014-1005817	LuminalAvsNormal	0.0137098	0.229251
ENSG00000080709	KCNN2	INT56339	5	114473165	114486670	+	chr5:114473165-114486670	LuminalAvsNormal	0.0137242	-0.759791
ENSG00000146872	TLK2	INT94068	17	62606242	62608040	+	chr17:62606242-62608040	LuminalAvsNormal	0.0137438	1.06167
ENSG00000073849	ST6GAL1	INT56154	3	187051540	187071973	+	chr3:187051540-187071973	LuminalAvsNormal	0.0137523	-2.69443
ENSG00000177663	IL17RA	INT52542	22	17104811	17105590	+	chr22:17104811-17105590	LuminalAvsNormal	0.0137552	0.82464
ENSG00000198836	OPA1	INT135354	3	193631666	193635417	+	chr3:193631666-193635417	LuminalAvsNormal	0.0139121	0.700241
ENSG00000149091	DGKZ	INT74294	11	46361707	46366243	+	chr11:46361707-46366243	LuminalAvsNormal	0.0139224	-1.14505
ENSG00000198429	ZNF69	INT142524	19	11906268	11913408	+	chr19:11906268-11913408	LuminalAvsNormal	0.0139252	0.122472
ENSG00000106012	IQCE	INT91018	7	2594977	2598464	+	chr7:2594977-2598464	LuminalAvsNormal	0.0139361	0.0947393
ENSG00000170889	RPS9	INT51963	19	54201282	54201486	+	chr19:54201282-54201486	LuminalAvsNormal	0.0139503	-1.68575
ENSG00000213903	LTB4R	INT135665	14	24311805	24313310	+	chr14:24311805-24313310	LuminalAvsNormal	0.0140075	0.445569
ENSG00000112242	E2F3	INT58112	6	20479958	20481205	+	chr6:20479958-20481205	LuminalAvsNormal	0.0140199	1.1246
ENSG00000109184	DCUN1D4	INT57889	4	51913393	51913528	+	chr4:51913393-51913528	LuminalAvsNormal	0.0140653	-0.333322
ENSG00000136011	STAB2	INT60161	12	103761411	103762273	+	chr12:103761411-103762273	LuminalAvsNormal	0.0140761	-1.15189
ENSG00000111843	TMEM14C	INT45678	6	10723242	10724421	+	chr6:10723242-10724421	LuminalAvsNormal	0.0140923	-6.65023
ENSG00000197081	IGF2R	INT41452	6	160064902	160068248	+	chr6:160064902-160068248	LuminalAvsNormal	0.0140925	0.807376
ENSG00000106692	FKTN	INT45263	9	105607952	105615277	+	chr9:105607952-105615277	LuminalAvsNormal	0.0141107	2.08772
ENSG00000130592	LSP1	INT59502	11	1853198	1880086	+	chr11:1853198-1880086	LuminalAvsNormal	0.0141589	0.961482
ENSG00000112893	MAN2A1	INT138891	5	109865416	109866845	+	chr5:109865416-109866845	LuminalAvsNormal	0.014177	0.920344
ENSG00000143537	ADAM15	INT49101	1	155061759	155061903	+	chr1:155061759-155061903	LuminalAvsNormal	0.0142285	-5.61891
ENSG00000072858	SIDT1	INT12341	3	113611145	113612085	+	chr3:113611145-113612085	LuminalAvsNormal	0.0142457	1.92278
ENSG00000142185	TRPM2	INT84548	21	44418556	44423644	+	chr21:44418556-44423644	LuminalAvsNormal	0.0143082	0.511538
ENSG00000125753	VASP	INT47047	19	45521407	45522167	+	chr19:45521407-45522167	LuminalAvsNormal	0.014337	-4.07507
ENSG00000168255	POLR2J3	INT105009	7	102545421	102562132	-	chr7:102545421-102562132	LuminalAvsNormal	0.0143574	-6.7478
ENSG00000145868	FBXO38	INT84971	5	148417216	148423748	+	chr5:148417216-148423748	LuminalAvsNormal	0.0143675	0.387903
ENSG00000131730	CKMT2	INT72197	5	81233382	81251112	+	chr5:81233382-81251112	LuminalAvsNormal	0.0143933	-1.73674
ENSG00000172775	FAM192A	INT87601	16	57178853	57185544	-	chr16:57178853-57185544	LuminalAvsNormal	0.0144819	-8.06473
ENSG00000171365	CLCN5	INT76735	X	49925315	50042315	+	chrX:49925315-50042315	LuminalAvsNormal	0.0145038	-0.750204
ENSG00000143110	C1orf162	INT24618	1	111477079	111477333	+	chr1:111477079-111477333	LuminalAvsNormal	0.0145431	-7.0199
ENSG00000242086	LINC00969	INT136886	3	195719011	195721714	+	chr3:195719011-195721714	LuminalAvsNormal	0.0145605	-0.02512
ENSG00000077157	PPP1R12B	INT111089	1	202442573	202445045	+	chr1:202442573-202445045	LuminalAvsNormal	0.0145696	-1.1632
ENSG00000063046	EIF4B	INT89398	12	53039703	53040142	+	chr12:53039703-53040142	LuminalAvsNormal	0.0145892	0.467947
ENSG00000151491	EPS8	INT36915	12	15662275	15665022	-	chr12:15662275-15665022	LuminalAvsNormal	0.0146128	1.24135
ENSG00000136213	CHST12	INT139887	7	2403674	2432562	+	chr7:2403674-2432562	LuminalAvsNormal	0.0146225	-0.818795
ENSG00000042088	TDP1	INT43049	14	90019419	90033105	+	chr14:90019419-90033105	LuminalAvsNormal	0.0146435	-0.869315
ENSG00000159592	GPBP1L1	INT16067	1	45687147	45687982	-	chr1:45687147-45687982	LuminalAvsNormal	0.0146662	0.536712
ENSG00000101363	MANBAL	INT32309	20	37297535	37298762	+	chr20:37297535-37298762	LuminalAvsNormal	0.014676	-2.22749
ENSG00000218510	LINC00339	INT123675	1	22026120	22027413	+	chr1:22026120-22027413	LuminalAvsNormal	0.0147034	-5.67368
ENSG00000100890	KIAA0391	INT69551	14	35122911	35126734	+	chr14:35122911-35126734	LuminalAvsNormal	0.0147738	0.0853115
ENSG00000263264	AC119396.1	INT8089	19	7376758	7378393	+	chr19:7376758-7378393	LuminalAvsNormal	0.0148087	-0.81607
ENSG00000126217	MCF2L	INT110026	13	112979759	112985117	+	chr13:112979759-112985117	LuminalAvsNormal	0.0148106	1.0266
ENSG00000073849	ST6GAL1	INT56153	3	187043311	187051248	+	chr3:187043311-187051248	LuminalAvsNormal	0.0148552	0.0927232
ENSG00000065357	DGKA	INT102722	12	55932910	55933504	+	chr12:55932910-55933504	LuminalAvsNormal	0.014919	-6.19615
ENSG00000137857	DUOX1	INT93283	15	45145081	45147432	+	chr15:45145081-45147432	LuminalAvsNormal	0.014958	-0.391518
ENSG00000092529	CAPN3	INT112185	15	42403778	42405925	+	chr15:42403778-42405925	LuminalAvsNormal	0.0149612	-4.71616
ENSG00000153551	CMTM7	INT49906	3	32442014	32449453	+	chr3:32442014-32449453	LuminalAvsNormal	0.0149952	-1.61324
ENSG00000268043	NBPF12	INT131989	1	146992047	146992711	+	chr1:146992047-146992711	LuminalAvsNormal	0.0150624	-0.0550654
ENSG00000140455	USP3	INT84279	15	63588816	63588943	+	chr15:63588816-63588943	LuminalAvsNormal	0.0150723	2.64215
ENSG00000108679	LGALS3BP	INT33009	17	78977324	78979445	-	chr17:78977324-78979445	LuminalAvsNormal	0.015084	-0.780146
ENSG00000204764	RANBP17	INT42202	5	171293982	171295886	+	chr5:171293982-171295886	LuminalAvsNormal	0.0150954	0.77145
ENSG00000067141	NEO1	INT79894	15	73289239	73293389	+	chr15:73289239-73293389	LuminalAvsNormal	0.0150983	-1.06111
ENSG00000177051	FBXO46	INT117456	19	45713574	45723472	-	chr19:45713574-45723472	LuminalAvsNormal	0.0151053	-0.556442
ENSG00000108424	KPNB1	INT138559	17	47661179	47663088	+	chr17:47661179-47663088	LuminalAvsNormal	0.0151628	-2.41777
ENSG00000198176	TFDP1	INT41670	13	113623287	113631622	+	chr13:113623287-113631622	LuminalAvsNormal	0.0151964	-0.805869
ENSG00000169895	SYAP1	INT117369	X	16757310	16760231	+	chrX:16757310-16760231	LuminalAvsNormal	0.015199	0.544265
ENSG00000144362	PHOSPHO2	INT24834	2	169694742	169695213	+	chr2:169694742-169695213	LuminalAvsNormal	0.0152092	1.55622
ENSG00000170142	UBE2E1	INT26971	3	23808836	23810442	+	chr3:23808836-23810442	LuminalAvsNormal	0.0152608	0.084263
ENSG00000110080	ST3GAL4	INT98575	11	126375125	126392174	+	chr11:126375125-126392174	LuminalAvsNormal	0.0152767	0.0327244
ENSG00000113522	RAD50	INT45872	5	132609397	132616002	+	chr5:132609397-132616002	LuminalAvsNormal	0.0152989	1.65077
ENSG00000188783	PRELP	INT117600	1	203475939	203483168	+	chr1:203475939-203483168	LuminalAvsNormal	0.0153331	-0.258107
ENSG00000198231	DDX42	INT41692	17	63810561	63811075	+	chr17:63810561-63811075	LuminalAvsNormal	0.0154108	0.983505
ENSG00000171492	LRRC8D	INT64227	1	89833778	89843047	+	chr1:89833778-89843047	LuminalAvsNormal	0.0154236	-1.30883
ENSG00000059377	TBXAS1	INT68071	7	139875893	139911224	+	chr7:139875893-139911224	LuminalAvsNormal	0.0154317	-0.500795
ENSG00000134371	CDC73	INT14635	1	193212478	193232992	+	chr1:193212478-193232992	LuminalAvsNormal	0.0154394	0.788496
ENSG00000085511	MAP3K4	INT102968	6	161097177	161101032	+	chr6:161097177-161101032	LuminalAvsNormal	0.0154796	0.835557
ENSG00000168778	TCTN2	INT26896	12	123704689	123706725	+	chr12:123704689-123706725	LuminalAvsNormal	0.0155013	0.381649
ENSG00000066027	PPP2R5A	INT20528	1	212345934	212347346	+	chr1:212345934-212347346	LuminalAvsNormal	0.0155302	0.101312
ENSG00000171302	CANT1	INT87484	17	79000271	79005956	-	chr17:79000271-79005956	LuminalAvsNormal	0.015645	-0.296064
ENSG00000100209	HSCB	INT138106	22	28743979	28744614	+	chr22:28743979-28744614	LuminalAvsNormal	0.0156779	-1.99976
ENSG00000163479	SSR2	INT50700	1	156019267	156020726	-	chr1:156019267-156020726	LuminalAvsNormal	0.0157266	-1.04381
ENSG00000155313	USP25	INT74726	21	15874527	15875995	+	chr21:15874527-15875995	LuminalAvsNormal	0.0157998	0.689677
ENSG00000125821	DTD1	INT23326	20	18628234	18744099	+	chr20:18628234-18744099	LuminalAvsNormal	0.015877	-0.725368
ENSG00000145216	FIP1L1	INT73847	4	53458791	53459301	+	chr4:53458791-53459301	LuminalAvsNormal	0.0158843	0.942602
ENSG00000071967	CYBRD1	INT20679	2	171522739	171550977	+	chr2:171522739-171550977	LuminalAvsNormal	0.0158906	-0.819399
ENSG00000100393	EP300	INT21280	22	41169617	41170405	+	chr22:41169617-41170405	LuminalAvsNormal	0.015944	1.12908
ENSG00000122085	MTERF4	INT82509	2	241090450	241091894	-	chr2:241090450-241091894	LuminalAvsNormal	0.0159518	-0.220882
ENSG00000122085	MTERF4	INT82511	2	241096714	241102139	-	chr2:241096714-241102139	LuminalAvsNormal	0.0159743	-1.55354
ENSG00000126214	KLC1	INT111399	14	103687212	103692358	+	chr14:103687212-103692358	LuminalAvsNormal	0.0159806	-3.37007
ENSG00000138162	TACC2	INT99917	10	122230441	122237394	+	chr10:122230441-122237394	LuminalAvsNormal	0.015989	-1.49819
ENSG00000140526	ABHD2	INT93621	15	89185517	89188192	+	chr15:89185517-89188192	LuminalAvsNormal	0.0160021	2.61
ENSG00000150995	ITPR1	INT100553	3	4710474	4711585	+	chr3:4710474-4711585	LuminalAvsNormal	0.0160063	0.52699
ENSG00000125846	ZNF133	INT71586	20	18298063	18305007	+	chr20:18298063-18305007	LuminalAvsNormal	0.0160229	-1.02496
ENSG00000115540	MOB4	INT58409	2	197523687	197535529	+	chr2:197523687-197535529	LuminalAvsNormal	0.0160376	-1.4466
ENSG00000160767	FAM189B	INT110650	1	155253979	155254399	-	chr1:155253979-155254399	LuminalAvsNormal	0.0160471	1.83703
ENSG00000107968	MAP3K8	INT138491	10	30434379	30437175	+	chr10:30434379-30437175	LuminalAvsNormal	0.0160476	-1.97128
ENSG00000166387	PPFIBP2	INT26606	11	7639871	7641478	+	chr11:7639871-7641478	LuminalAvsNormal	0.0160538	-0.199156
ENSG00000061936	SFSWAP	INT137681	12	131778331	131786462	+	chr12:131778331-131786462	LuminalAvsNormal	0.0160546	-0.381928
ENSG00000247240	UBL7-AS1	INT131300	15	74462099	74466035	+	chr15:74462099-74466035	LuminalAvsNormal	0.0160652	-1.15326
ENSG00000104679	R3HCC1	INT13021	8	23293374	23294768	+	chr8:23293374-23294768	LuminalAvsNormal	0.0160704	0.409142
ENSG00000138592	USP8	INT48550	15	50490526	50492700	+	chr15:50490526-50492700	LuminalAvsNormal	0.0160793	-0.13876
ENSG00000276234	TADA2A	INT116426	17	37465654	37467453	+	chr17:37465654-37467453	LuminalAvsNormal	0.016109	-1.01338
ENSG00000197536	C5orf56	INT18786	5	132419941	132449649	+	chr5:132419941-132449649	LuminalAvsNormal	0.016139	1.37884
ENSG00000138448	ITGAV	INT24266	2	186638466	186640914	+	chr2:186638466-186640914	LuminalAvsNormal	0.0161496	0.277468
ENSG00000161813	LARP4	INT111767	12	50412458	50420787	+	chr12:50412458-50420787	LuminalAvsNormal	0.0161577	-2.55467
ENSG00000120756	PLS1	INT34042	3	142623563	142656896	+	chr3:142623563-142656896	LuminalAvsNormal	0.0161708	0.780468
ENSG00000172890	NADSYN1	INT27228	11	71485649	71490844	+	chr11:71485649-71490844	LuminalAvsNormal	0.0162009	-1.17646
ENSG00000095564	BTAF1	INT44431	10	92018936	92024755	+	chr10:92018936-92024755	LuminalAvsNormal	0.0162925	-0.349922
ENSG00000183486	MX2	INT40184	21	41382565	41389542	+	chr21:41382565-41389542	LuminalAvsNormal	0.0163203	-3.58182
ENSG00000148180	GSN	INT100468	9	121321402	121324553	+	chr9:121321402-121324553	LuminalAvsNormal	0.0163466	-0.191012
ENSG00000242086	LINC00969	INT136877	3	195718197	195724679	+	chr3:195718197-195724679	LuminalAvsNormal	0.0163548	-0.0877877
ENSG00000187240	DYNC2H1	INT53454	11	103358360	103399662	+	chr11:103358360-103399662	LuminalAvsNormal	0.0163607	0.319505
ENSG00000141556	TBCD	INT110377	17	82860450	82864290	+	chr17:82860450-82864290	LuminalAvsNormal	0.0163772	-6.82865
ENSG00000105339	DENND3	INT13088	8	141144260	141150833	+	chr8:141144260-141150833	LuminalAvsNormal	0.0164379	0.954207
ENSG00000106012	IQCE	INT91030	7	2597138	2598125	+	chr7:2597138-2598125	LuminalAvsNormal	0.0164792	-0.0019486
ENSG00000083828	ZNF586	INT68736	19	57774816	57776542	+	chr19:57774816-57776542	LuminalAvsNormal	0.0164793	-1.23508
ENSG00000243811	APOBEC3D	INT131186	22	39025672	39029362	+	chr22:39025672-39029362	LuminalAvsNormal	0.0164894	-3.78873
ENSG00000142552	RCN3	INT127910	19	49534396	49537032	+	chr19:49534396-49537032	LuminalAvsNormal	0.0164976	-4.87093
ENSG00000182670	TTC3	INT52978	21	37196037	37197569	+	chr21:37196037-37197569	LuminalAvsNormal	0.0165079	-0.328868
ENSG00000107968	MAP3K8	INT138492	10	30437407	30438821	+	chr10:30437407-30438821	LuminalAvsNormal	0.0165219	-2.64528
ENSG00000151553	FAM160B1	INT62080	10	114848738	114855196	+	chr10:114848738-114855196	LuminalAvsNormal	0.0165536	1.46761
ENSG00000157152	SYN2	INT86041	3	12169907	12183311	+	chr3:12169907-12183311	LuminalAvsNormal	0.0165802	0.81554
ENSG00000123240	OPTN	INT82565	10	13133582	13136744	+	chr10:13133582-13136744	LuminalAvsNormal	0.0166202	-1.40435
ENSG00000149657	LSM14B	INT104613	20	62129953	62130218	+	chr20:62129953-62130218	LuminalAvsNormal	0.0167311	-1.40454
ENSG00000214944	ARHGEF28	INT143200	5	73626323	73684831	+	chr5:73626323-73684831	LuminalAvsNormal	0.0167468	-0.25166
ENSG00000105223	PLD3	INT103196	19	40366511	40366609	+	chr19:40366511-40366609	LuminalAvsNormal	0.0168027	1.22922
ENSG00000112893	MAN2A1	INT138888	5	109846007	109847656	+	chr5:109846007-109847656	LuminalAvsNormal	0.016808	1.03816
ENSG00000126870	WDR60	INT71646	7	158918870	158922376	+	chr7:158918870-158922376	LuminalAvsNormal	0.0168108	0.00447546
ENSG00000005156	LIG3	INT20135	17	34996654	34997033	+	chr17:34996654-34997033	LuminalAvsNormal	0.0168171	1.33414
ENSG00000112759	SLC29A1	INT81835	6	44232429	44232806	+	chr6:44232429-44232806	LuminalAvsNormal	0.0168548	-5.60739
ENSG00000034152	MAP2K3	INT97059	17	21288092	21295674	+	chr17:21288092-21295674	LuminalAvsNormal	0.0168684	-2.00849
ENSG00000136731	UGGT1	INT35247	2	128174859	128176813	+	chr2:128174859-128176813	LuminalAvsNormal	0.0168918	-0.0877043
ENSG00000104856	RELB	INT45041	19	45032750	45034243	+	chr19:45032750-45034243	LuminalAvsNormal	0.0169126	1.11724
ENSG00000182606	TRAK1	INT65223	3	42212624	42219493	+	chr3:42212624-42219493	LuminalAvsNormal	0.0169339	-1.9437
ENSG00000151806	GUF1	INT49741	4	44697445	44698543	+	chr4:44697445-44698543	LuminalAvsNormal	0.016948	2.24144
ENSG00000170425	ADORA2B	INT112818	17	15945584	15974678	+	chr17:15945584-15974678	LuminalAvsNormal	0.0169534	0.466582
ENSG00000009790	TRAF3IP3	INT55056	1	209781459	209782055	+	chr1:209781459-209782055	LuminalAvsNormal	0.0169791	4.23201
ENSG00000160299	PCNT	INT86268	21	46444822	46445283	+	chr21:46444822-46445283	LuminalAvsNormal	0.0169979	0.279513
ENSG00000204650	LINC02210	INT54553	17	45639521	45640361	+	chr17:45639521-45640361	LuminalAvsNormal	0.0170403	1.7144
ENSG00000092140	G2E3	INT56628	14	30605813	30607887	+	chr14:30605813-30607887	LuminalAvsNormal	0.0170545	-1.31138
ENSG00000197601	FAR1	INT41580	11	13711809	13711927	+	chr11:13711809-13711927	LuminalAvsNormal	0.0171419	2.37264
ENSG00000073711	PPP2R3A	INT12359	3	136103377	136106215	+	chr3:136103377-136106215	LuminalAvsNormal	0.0171483	-0.0650855
ENSG00000198865	CCDC152	INT142637	5	42783577	42796828	+	chr5:42783577-42796828	LuminalAvsNormal	0.0171737	0.673205
ENSG00000242086	LINC00969	INT136882	3	195717781	195724246	+	chr3:195717781-195724246	LuminalAvsNormal	0.0171811	-0.113931
ENSG00000180448	ARHGAP45	INT17561	19	1074880	1077486	+	chr19:1074880-1077486	LuminalAvsNormal	0.0171978	1.95625
ENSG00000173418	NAA20	INT27286	20	20032654	20033101	+	chr20:20032654-20033101	LuminalAvsNormal	0.0172273	-1.35821
ENSG00000168280	KIF5C	INT87242	2	149005465	149007962	+	chr2:149005465-149007962	LuminalAvsNormal	0.0172684	0.0239286
ENSG00000228649	SNHG26	INT136273	7	22854281	22856085	+	chr7:22854281-22856085	LuminalAvsNormal	0.0172714	-1.04864
ENSG00000138385	SSB	INT73065	2	169801027	169805473	+	chr2:169801027-169805473	LuminalAvsNormal	0.017273	0.174882
ENSG00000133103	COG6	INT83536	13	39694726	39699500	+	chr13:39694726-39699500	LuminalAvsNormal	0.0173059	-0.403879
ENSG00000129450	SIGLEC9	INT133214	19	51130311	51135961	+	chr19:51130311-51135961	LuminalAvsNormal	0.0173103	-0.691136
ENSG00000184640	40057	INT96602	17	77492717	77492979	+	chr17:77492717-77492979	LuminalAvsNormal	0.0173118	1.08833
ENSG00000230795	HLA-K	INT113562	6	29928574	29929185	+	chr6:29928574-29929185	LuminalAvsNormal	0.0173519	-8.65236
ENSG00000132849	PATJ	INT103895	1	62123059	62127971	+	chr1:62123059-62127971	LuminalAvsNormal	0.0174071	-0.243511
ENSG00000106609	TMEM248	INT81515	7	66922247	66930614	+	chr7:66922247-66930614	LuminalAvsNormal	0.0174836	-1.64619
ENSG00000123427	EEF1AKMT3	INT82570	12	57773129	57774628	+	chr12:57773129-57774628	LuminalAvsNormal	0.0175616	-1.55825
ENSG00000160216	AGPAT3	INT101098	21	43959860	43964928	+	chr21:43959860-43964928	LuminalAvsNormal	0.0175728	-3.08637
ENSG00000162814	SPATA17	INT16225	1	217651179	217665278	+	chr1:217651179-217665278	LuminalAvsNormal	0.0175765	0.44989
ENSG00000035403	VCL	INT79342	10	74105354	74107229	+	chr10:74105354-74107229	LuminalAvsNormal	0.017582	-0.427289
ENSG00000046651	OFD1	INT55443	X	13768786	13769065	+	chrX:13768786-13769065	LuminalAvsNormal	0.0176037	1.03798
ENSG00000119685	TTLL5	INT103574	14	75766369	75771733	+	chr14:75766369-75771733	LuminalAvsNormal	0.0176509	1.5
ENSG00000204054	LINC00963	INT54506	9	129489300	129493065	+	chr9:129489300-129493065	LuminalAvsNormal	0.0176529	-1.44527
ENSG00000276550	HERC2P2	INT116459	15	22560936	22561257	+	chr15:22560936-22561257	LuminalAvsNormal	0.0176817	-0.590602
ENSG00000237188	AC242426.2	INT113804	1	147203418	147209621	+	chr1:147203418-147209621	LuminalAvsNormal	0.0177244	-0.0179194
ENSG00000100106	TRIOBP	INT103092	22	37765818	37768073	+	chr22:37765818-37768073	LuminalAvsNormal	0.0177327	0.372312
ENSG00000178425	NT5DC1	INT52603	6	116115771	116117860	+	chr6:116115771-116117860	LuminalAvsNormal	0.0177383	0.596769
ENSG00000158864	NDUFS2	INT37605	1	161203834	161206406	+	chr1:161203834-161206406	LuminalAvsNormal	0.0177833	-1.91406
ENSG00000167614	TTYH1	INT51555	19	54422411	54426672	+	chr19:54422411-54426672	LuminalAvsNormal	0.0178593	-0.509675
ENSG00000188153	COL4A5	INT40720	X	108687695	108692747	+	chrX:108687695-108692747	LuminalAvsNormal	0.0179007	2.10159
ENSG00000166535	A2ML1	INT104926	12	8829780	8834661	+	chr12:8829780-8834661	LuminalAvsNormal	0.0179179	-2.26167
ENSG00000163702	IL17RC	INT101288	3	9917634	9917712	+	chr3:9917634-9917712	LuminalAvsNormal	0.017919	-2.03111
ENSG00000078747	ITCH	INT43946	20	34477907	34479629	+	chr20:34477907-34479629	LuminalAvsNormal	0.0179275	0.0555397
ENSG00000160050	CCDC28B	INT62911	1	32204046	32204185	+	chr1:32204046-32204185	LuminalAvsNormal	0.0179484	-2.86841
ENSG00000151693	ASAP2	INT140495	2	9380809	9385244	+	chr2:9380809-9385244	LuminalAvsNormal	0.0179814	2.92675
ENSG00000107099	DOCK8	INT70229	9	215030	271626	+	chr9:215030-271626	LuminalAvsNormal	0.0179948	-0.079073
ENSG00000144867	SRPRB	INT24896	3	133806003	133806552	+	chr3:133806003-133806552	LuminalAvsNormal	0.0180353	-0.46258
ENSG00000134996	OSTF1	INT23918	9	75137617	75140833	+	chr9:75137617-75140833	LuminalAvsNormal	0.0180417	-0.986204
ENSG00000198223	CSF2RA	INT88714	X	1274843	1282677	+	chrX:1274843-1282677	LuminalAvsNormal	0.0180829	-1.32894
ENSG00000165548	TMEM63C	INT16614	14	77253377	77256525	+	chr14:77253377-77256525	LuminalAvsNormal	0.018109	0.982455
ENSG00000005448	WDR54	INT78928	2	74425492	74425569	+	chr2:74425492-74425569	LuminalAvsNormal	0.0181236	-2.17441
ENSG00000110318	CEP126	INT45504	11	101987042	101992777	+	chr11:101987042-101992777	LuminalAvsNormal	0.018174	0.664682
ENSG00000188153	COL4A5	INT40671	X	108440207	108442890	+	chrX:108440207-108442890	LuminalAvsNormal	0.0182044	0.625898
ENSG00000152558	TMEM123	INT62185	11	102448869	102452193	-	chr11:102448869-102452193	LuminalAvsNormal	0.018265	-0.102406
ENSG00000104365	IKBKB	INT44976	8	42272430	42288633	+	chr8:42272430-42288633	LuminalAvsNormal	0.0182803	0.438592
ENSG00000162849	KIF26B	INT75442	1	245688808	245698105	+	chr1:245688808-245698105	LuminalAvsNormal	0.0182809	0.811461
ENSG00000106105	GARS	INT45228	7	30632438	30633734	+	chr7:30632438-30633734	LuminalAvsNormal	0.0183364	-0.118857
ENSG00000164162	ANAPC10	INT38357	4	145033372	145053678	-	chr4:145033372-145053678	LuminalAvsNormal	0.0183508	-1.19055
ENSG00000165457	FOLR2	INT51129	11	72216926	72218537	+	chr11:72216926-72218537	LuminalAvsNormal	0.0183737	-5.14785
ENSG00000114021	NIT2	INT22579	3	100350012	100352403	+	chr3:100350012-100352403	LuminalAvsNormal	0.0183891	-0.509017
ENSG00000224165	DNAJC27-AS1	INT118017	2	24972831	25001414	+	chr2:24972831-25001414	LuminalAvsNormal	0.0184391	-1.67854
ENSG00000136870	ZNF189	INT14772	9	101399190	101399883	+	chr9:101399190-101399883	LuminalAvsNormal	0.0184427	0.027079
ENSG00000154358	OBSCN	INT110576	1	228365561	228366073	+	chr1:228365561-228366073	LuminalAvsNormal	0.0184716	-0.969864
ENSG00000031698	SARS	INT30892	1	109231787	109235209	+	chr1:109231787-109235209	LuminalAvsNormal	0.0184726	-0.797598
ENSG00000141556	TBCD	INT110359	17	82906054	82907760	+	chr17:82906054-82907760	LuminalAvsNormal	0.0184731	-4.75427
ENSG00000127084	FGD3	INT92453	9	93003015	93004000	+	chr9:93003015-93004000	LuminalAvsNormal	0.0184853	-0.821333
ENSG00000177311	ZBTB38	INT27577	3	141381488	141386441	+	chr3:141381488-141386441	LuminalAvsNormal	0.0184936	1.13059
ENSG00000179387	ELMOD2	INT141757	4	140540302	140542424	+	chr4:140540302-140542424	LuminalAvsNormal	0.0184951	0.26344
ENSG00000217555	CKLF	INT42383	16	66558533	66565885	+	chr16:66558533-66565885	LuminalAvsNormal	0.0185191	-2.68315
ENSG00000157077	ZFYVE9	INT62593	1	52239596	52263772	+	chr1:52239596-52263772	LuminalAvsNormal	0.0185665	1.64488
ENSG00000164941	INTS8	INT50990	8	94874603	94875950	+	chr8:94874603-94875950	LuminalAvsNormal	0.018611	-0.380339
ENSG00000025800	KPNA6	INT42915	1	32159532	32160614	+	chr1:32159532-32160614	LuminalAvsNormal	0.0186691	0.552949
ENSG00000122406	RPL5	INT34170	1	92832118	92832761	+	chr1:92832118-92832761	LuminalAvsNormal	0.0186786	-2.08137
ENSG00000172775	FAM192A	INT87602	16	57174287	57174619	-	chr16:57174287-57174619	LuminalAvsNormal	0.0186831	-7.05904
ENSG00000168137	SETD5	INT76402	3	9470930	9473235	+	chr3:9470930-9473235	LuminalAvsNormal	0.0186889	1.05167
ENSG00000137309	HMGA1	INT104083	6	34237318	34240736	+	chr6:34237318-34240736	LuminalAvsNormal	0.0187035	-0.470132
ENSG00000177728	TMEM94	INT77549	17	75496808	75497112	+	chr17:75496808-75497112	LuminalAvsNormal	0.0187119	-1.37859
ENSG00000103326	CAPN15	INT21635	16	536143	537133	+	chr16:536143-537133	LuminalAvsNormal	0.0187274	0.618814
ENSG00000185291	IL3RA	INT28269	X	1352233	1352321	+	chrX:1352233-1352321	LuminalAvsNormal	0.0187757	-1.24534
ENSG00000136261	BZW2	INT60296	7	16681405	16682779	+	chr7:16681405-16682779	LuminalAvsNormal	0.0187759	0.928501
ENSG00000119650	IFT43	INT33962	14	75988978	76022324	+	chr14:75988978-76022324	LuminalAvsNormal	0.0188417	-0.0493233
ENSG00000162736	NCSTN	INT75404	1	160352207	160352886	+	chr1:160352207-160352886	LuminalAvsNormal	0.0188487	-3.01495
ENSG00000117009	KMO	INT22845	1	241532499	241548828	+	chr1:241532499-241548828	LuminalAvsNormal	0.0188584	-0.0393598
ENSG00000163904	SENP2	INT38270	3	185613645	185614502	+	chr3:185613645-185614502	LuminalAvsNormal	0.0188628	0.989591
ENSG00000143515	ATP8B2	INT84675	1	154328173	154330395	+	chr1:154328173-154330395	LuminalAvsNormal	0.0188861	0.791475
ENSG00000147050	KDM6A	INT61716	X	45070358	45076696	+	chrX:45070358-45076696	LuminalAvsNormal	0.0189014	0.830793
ENSG00000113716	HMGXB3	INT33465	5	150048686	150050251	+	chr5:150048686-150050251	LuminalAvsNormal	0.0189925	0.506522
ENSG00000214102	WEE2	INT129522	7	141725197	141727303	+	chr7:141725197-141727303	LuminalAvsNormal	0.0190128	1.85
ENSG00000227051	C14orf132	INT124012	14	96039528	96086510	+	chr14:96039528-96086510	LuminalAvsNormal	0.0190326	0.757582
ENSG00000090905	TNRC6A	INT98020	16	24794720	24795643	+	chr16:24794720-24795643	LuminalAvsNormal	0.0190547	0.576367
ENSG00000138688	KIAA1109	INT73205	4	122315689	122316731	+	chr4:122315689-122316731	LuminalAvsNormal	0.0190691	2.85177
ENSG00000171492	LRRC8D	INT64226	1	89822186	89833692	+	chr1:89822186-89833692	LuminalAvsNormal	0.0190765	-1.49147
ENSG00000165660	FAM175B	INT128351	10	124826786	124828755	+	chr10:124826786-124828755	LuminalAvsNormal	0.0191079	0.332376
ENSG00000106624	AEBP1	INT138442	7	44104919	44106545	+	chr7:44104919-44106545	LuminalAvsNormal	0.0191188	-0.408657
ENSG00000126522	ASL	INT82735	7	66076094	66081802	+	chr7:66076094-66081802	LuminalAvsNormal	0.0191441	-0.480675
ENSG00000165632	TAF3	INT128343	10	7965743	7977240	+	chr10:7965743-7977240	LuminalAvsNormal	0.0191458	0.755847
ENSG00000083828	ZNF586	INT68735	19	57769879	57774765	+	chr19:57769879-57774765	LuminalAvsNormal	0.0192211	-1.33201
ENSG00000101654	RNMT	INT90645	18	13746338	13752304	+	chr18:13746338-13752304	LuminalAvsNormal	0.0192386	-0.697639
ENSG00000018510	AGPS	INT42856	2	177508032	177513818	+	chr2:177508032-177513818	LuminalAvsNormal	0.0192682	-0.914759
ENSG00000149091	DGKZ	INT74293	11	46347821	46361521	+	chr11:46347821-46361521	LuminalAvsNormal	0.0192901	-1.36621
ENSG00000117262	GPR89A	INT98853	1	145631745	145643868	+	chr1:145631745-145643868	LuminalAvsNormal	0.0193082	1.45402
ENSG00000153214	TMEM87B	INT140565	2	112097292	112098594	+	chr2:112097292-112098594	LuminalAvsNormal	0.0193315	1.93054
ENSG00000165416	SUGT1	INT63467	13	52659250	52662648	+	chr13:52659250-52662648	LuminalAvsNormal	0.0193646	0.282517
ENSG00000126883	NUP214	INT82861	9	131199016	131201646	+	chr9:131199016-131201646	LuminalAvsNormal	0.0194397	-1.91598
ENSG00000131848	ZSCAN5A	INT139610	19	56280701	56283344	-	chr19:56280701-56283344	LuminalAvsNormal	0.019457	-1.46747
ENSG00000170142	UBE2E1	INT26967	3	23807889	23811457	+	chr3:23807889-23811457	LuminalAvsNormal	0.0194647	-0.248679
ENSG00000213064	SFT2D2	INT142970	1	168235183	168236588	+	chr1:168235183-168236588	LuminalAvsNormal	0.0194765	-0.156858
ENSG00000165416	SUGT1	INT63462	13	52652959	52653045	+	chr13:52652959-52653045	LuminalAvsNormal	0.0194779	1.1519
ENSG00000009335	UBE3C	INT88966	7	157248625	157253953	+	chr7:157248625-157253953	LuminalAvsNormal	0.0195073	1.84981
ENSG00000150687	PRSS23	INT25295	11	86937820	86940785	+	chr11:86937820-86940785	LuminalAvsNormal	0.0195218	-0.860907
ENSG00000121741	ZMYM2	INT82498	13	20062972	20064450	+	chr13:20062972-20064450	LuminalAvsNormal	0.0195293	-0.899875
ENSG00000031823	RANBP3	INT55274	19	5950876	5965732	-	chr19:5950876-5965732	LuminalAvsNormal	0.0195845	-2.59402
ENSG00000182287	AP1S2	INT52899	X	15827373	15840496	-	chrX:15827373-15840496	LuminalAvsNormal	0.0195875	0.871406
ENSG00000173992	CCS	INT134440	11	66593715	66599115	+	chr11:66593715-66599115	LuminalAvsNormal	0.0196692	-3.7583
ENSG00000013588	GPRC5A	INT122211	12	12909877	12912083	+	chr12:12909877-12912083	LuminalAvsNormal	0.0196805	0.653157
ENSG00000123415	SMUG1	INT71410	12	54187012	54187213	-	chr12:54187012-54187213	LuminalAvsNormal	0.0196871	0.327722
ENSG00000136811	ODF2	INT83910	9	128499127	128500066	+	chr9:128499127-128500066	LuminalAvsNormal	0.019716	-1.53207
ENSG00000086666	ZFAND6	INT97902	15	80098579	80120327	+	chr15:80098579-80120327	LuminalAvsNormal	0.019732	-2.68785
ENSG00000142185	TRPM2	INT84545	21	44406766	44413890	+	chr21:44406766-44413890	LuminalAvsNormal	0.0197356	-0.300155
ENSG00000046604	DSG2	INT30994	18	31542853	31545720	+	chr18:31542853-31545720	LuminalAvsNormal	0.0197581	0.872255
ENSG00000176700	SCAND2P	INT105329	15	84638478	84639507	+	chr15:84638478-84639507	LuminalAvsNormal	0.0197669	1.33934
ENSG00000118058	KMT2A	INT109903	11	118507766	118509135	+	chr11:118507766-118509135	LuminalAvsNormal	0.0198487	1.54904
ENSG00000140876	NUDT7	INT24488	16	77725585	77735393	+	chr16:77725585-77735393	LuminalAvsNormal	0.0198627	0.187897
ENSG00000187790	FANCM	INT18042	14	45181706	45183773	+	chr14:45181706-45183773	LuminalAvsNormal	0.019898	0.706512
ENSG00000203499	IQANK1	INT29800	8	143739949	143743859	+	chr8:143739949-143743859	LuminalAvsNormal	0.0199066	-2.57438
ENSG00000039560	RAI14	INT43020	5	34826480	34829731	+	chr5:34826480-34829731	LuminalAvsNormal	0.019912	1.18733
ENSG00000231113	AL035587.1	INT106732	6	42941616	42943739	+	chr6:42941616-42943739	LuminalAvsNormal	0.0199583	-1.40546
ENSG00000198825	INPP5F	INT41841	10	119726360	119751075	+	chr10:119726360-119751075	LuminalAvsNormal	0.0199663	-0.267519
ENSG00000143882	ATP6V1C2	INT15222	2	10754067	10764330	+	chr2:10754067-10764330	LuminalAvsNormal	0.0199699	-0.782673
ENSG00000197081	IGF2R	INT41463	6	160084185	160084994	+	chr6:160084185-160084994	LuminalAvsNormal	0.0199836	0.284631
ENSG00000166483	WEE1	INT16811	11	9586857	9588448	+	chr11:9586857-9588448	LuminalAvsNormal	0.0200613	0.967075
ENSG00000111912	NCOA7	INT103425	6	125927759	125928173	+	chr6:125927759-125928173	LuminalAvsNormal	0.0200927	-0.196879
ENSG00000198176	TFDP1	INT41669	13	113611063	113623179	+	chr13:113611063-113623179	LuminalAvsNormal	0.0201238	0.720461
ENSG00000198838	RYR3	INT54474	15	33857915	33859574	+	chr15:33857915-33859574	LuminalAvsNormal	0.0201449	-2.12957
ENSG00000244198	AL035587.1	INT119219	7	144200278	144207689	+	chr7:144200278-144207689	LuminalAvsNormal	0.0201609	-1.18492
ENSG00000108061	SHOC2	INT22005	10	111000546	111004605	+	chr10:111000546-111004605	LuminalAvsNormal	0.0202126	0.357884
ENSG00000150281	CTF1	INT122815	16	30899534	30902077	+	chr16:30899534-30902077	LuminalAvsNormal	0.0202245	0.408461
ENSG00000132205	EMILIN2	INT14500	18	2847932	2884963	+	chr18:2847932-2884963	LuminalAvsNormal	0.0202596	0.340417
ENSG00000134824	FADS2	INT47931	11	61865320	61865637	+	chr11:61865320-61865637	LuminalAvsNormal	0.020299	0.419678
ENSG00000267169	AC022098.1	INT8627	19	14137224	14155151	+	chr19:14137224-14155151	LuminalAvsNormal	0.0203602	-0.393009
ENSG00000157985	AGAP1	INT100998	2	236040842	236049058	+	chr2:236040842-236049058	LuminalAvsNormal	0.0203813	1.65536
ENSG00000150760	DOCK1	INT36846	10	127374215	127380081	+	chr10:127374215-127380081	LuminalAvsNormal	0.0204651	1.54148
ENSG00000111843	TMEM14C	INT45679	6	10724634	10724960	+	chr6:10724634-10724960	LuminalAvsNormal	0.0205151	-5.53256
ENSG00000245937	LINC01184	INT131282	5	128003989	128060583	-	chr5:128003989-128060583	LuminalAvsNormal	0.0205229	-0.754806
ENSG00000079785	DDX1	INT56301	2	15628737	15628796	+	chr2:15628737-15628796	LuminalAvsNormal	0.0205308	-0.414647
ENSG00000158286	RNF207	INT37583	1	6209971	6210222	+	chr1:6209971-6210222	LuminalAvsNormal	0.020561	0.402813
ENSG00000277147	LINC00869	INT116530	1	149665134	149669188	+	chr1:149665134-149669188	LuminalAvsNormal	0.0205743	-0.262074
ENSG00000183889	AC138969.1	INT40247	16	16336138	16340305	+	chr16:16336138-16340305	LuminalAvsNormal	0.0205917	-4.54885
ENSG00000065268	WDR18	INT12241	19	992122	994013	+	chr19:992122-994013	LuminalAvsNormal	0.0205937	0.452749
ENSG00000165121	AL353743.1	INT26493	9	85840850	85842723	+	chr9:85840850-85842723	LuminalAvsNormal	0.0206241	2.0078
ENSG00000176700	SCAND2P	INT105328	15	84637422	84638353	+	chr15:84637422-84638353	LuminalAvsNormal	0.020636	0.650031
ENSG00000277147	LINC00869	INT116528	1	149661607	149664520	+	chr1:149661607-149664520	LuminalAvsNormal	0.0206767	-0.264563
ENSG00000073849	ST6GAL1	INT56164	3	187006552	187021854	+	chr3:187006552-187021854	LuminalAvsNormal	0.0207122	1.08001
ENSG00000134910	STT3A	INT35009	11	125620127	125620771	+	chr11:125620127-125620771	LuminalAvsNormal	0.0207133	-0.182896
ENSG00000139546	TARBP2	INT15023	12	53501462	53502014	+	chr12:53501462-53502014	LuminalAvsNormal	0.020728	-0.490996
ENSG00000132676	DAP3	INT72288	1	155732202	155736757	+	chr1:155732202-155736757	LuminalAvsNormal	0.0207724	-7.56979
ENSG00000084444	FAM234B	INT44066	12	13068712	13071240	+	chr12:13068712-13071240	LuminalAvsNormal	0.0207898	1.14927
ENSG00000053747	LAMA3	INT67762	18	23912882	23914409	+	chr18:23912882-23914409	LuminalAvsNormal	0.0208191	0.774957
ENSG00000185291	IL3RA	INT28265	X	1336927	1341727	+	chrX:1336927-1341727	LuminalAvsNormal	0.0208432	-0.794119
ENSG00000179583	CIITA	INT102167	16	10923326	10923877	+	chr16:10923326-10923877	LuminalAvsNormal	0.0208466	-3.95904
ENSG00000139687	RB1	INT48690	13	48476844	48477354	+	chr13:48476844-48477354	LuminalAvsNormal	0.0209029	-0.630727
ENSG00000118705	RPN2	INT82287	20	37230060	37232295	+	chr20:37230060-37232295	LuminalAvsNormal	0.0209043	0.890599
ENSG00000163939	PBRM1	INT101323	3	52682234	52685435	-	chr3:52682234-52685435	LuminalAvsNormal	0.0209488	2.79936
ENSG00000075391	RASAL2	INT80162	1	178467422	178473074	+	chr1:178467422-178473074	LuminalAvsNormal	0.0209546	1.27995
ENSG00000132640	BTBD3	INT59780	20	11890955	11917777	+	chr20:11890955-11917777	LuminalAvsNormal	0.0209721	-1.07658
ENSG00000183696	UPP1	INT53126	7	48094828	48099669	+	chr7:48094828-48099669	LuminalAvsNormal	0.0210257	0.396433
ENSG00000131828	PDHA1	INT47558	X	19344095	19349311	+	chrX:19344095-19349311	LuminalAvsNormal	0.0210353	2.67949
ENSG00000114857	NKTR	INT91639	3	42643396	42643651	+	chr3:42643396-42643651	LuminalAvsNormal	0.0210555	2.32757
ENSG00000164002	EXO5	INT26360	1	40509791	40514514	+	chr1:40509791-40514514	LuminalAvsNormal	0.0210619	0.770962
ENSG00000149657	LSM14B	INT104609	20	62122794	62124616	+	chr20:62122794-62124616	LuminalAvsNormal	0.0210659	0.0306448
ENSG00000107821	KAZALD1	INT57728	10	101062116	101062541	+	chr10:101062116-101062541	LuminalAvsNormal	0.0210741	0.142309
ENSG00000181027	FKRP	INT17612	19	46748964	46755411	+	chr19:46748964-46755411	LuminalAvsNormal	0.0210916	-3.03858
ENSG00000197879	MYO1C	INT66570	17	1484658	1490927	-	chr17:1484658-1490927	LuminalAvsNormal	0.0210962	-2.05648
ENSG00000170819	BFSP2	INT115113	3	133450465	133466827	+	chr3:133450465-133466827	LuminalAvsNormal	0.0211195	-0.741901
ENSG00000161939	RNASEK-C17orf49	INT101156	17	7016686	7016909	+	chr17:7016686-7016909	LuminalAvsNormal	0.021126	-5.95892
ENSG00000020256	ZFP64	INT102592	20	52089068	52096807	-	chr20:52089068-52096807	LuminalAvsNormal	0.02114	0.952862
ENSG00000205531	NAP1L4	INT42265	11	2949265	2950968	-	chr11:2949265-2950968	LuminalAvsNormal	0.0211432	-4.0948
ENSG00000075790	BCAP29	INT12400	7	107594209	107595832	+	chr7:107594209-107595832	LuminalAvsNormal	0.0211491	0.352807
ENSG00000064651	SLC12A2	INT43388	5	128158165	128161659	+	chr5:128158165-128161659	LuminalAvsNormal	0.0211599	-1.04354
ENSG00000145623	OSMR	INT36431	5	38925372	38931882	+	chr5:38925372-38931882	LuminalAvsNormal	0.0212378	1.8703
ENSG00000102882	MAPK3	INT21543	16	30114709	30115594	-	chr16:30114709-30115594	LuminalAvsNormal	0.0212779	0.826296
ENSG00000006652	IFRD1	INT42641	7	112472862	112475429	+	chr7:112472862-112475429	LuminalAvsNormal	0.0213001	2.36058
ENSG00000026508	CD44	INT79244	11	35210066	35211245	+	chr11:35210066-35211245	LuminalAvsNormal	0.0213306	-4.30609
ENSG00000011638	TMEM159	INT11869	16	21158747	21160977	+	chr16:21158747-21160977	LuminalAvsNormal	0.0213602	0.440453
ENSG00000101452	DHX35	INT57037	20	39023768	39025229	+	chr20:39023768-39025229	LuminalAvsNormal	0.0213696	1.28184
ENSG00000118200	CAMSAP2	INT58628	1	200856126	200857305	+	chr1:200856126-200857305	LuminalAvsNormal	0.0214285	-0.124249
ENSG00000066027	PPP2R5A	INT20525	1	212329332	212333496	+	chr1:212329332-212333496	LuminalAvsNormal	0.0214578	-0.90004
ENSG00000113318	MSH3	INT138910	5	80769004	80775693	+	chr5:80769004-80775693	LuminalAvsNormal	0.0215016	1.39006
ENSG00000130119	GNL3L	INT71906	X	54551975	54552291	+	chrX:54551975-54552291	LuminalAvsNormal	0.0215435	0.678136
ENSG00000131759	RARA	INT92758	17	40345317	40351386	+	chr17:40345317-40351386	LuminalAvsNormal	0.0215602	-1.37494
ENSG00000156218	ADAMTSL3	INT37351	15	84025552	84031334	+	chr15:84025552-84031334	LuminalAvsNormal	0.0215687	0.365637
ENSG00000067082	KLF6	INT55896	10	3782215	3783215	-	chr10:3782215-3783215	LuminalAvsNormal	0.0215928	-0.906549
ENSG00000174749	C4orf32	INT117435	4	112145734	112186692	+	chr4:112145734-112186692	LuminalAvsNormal	0.0215951	-0.632825
ENSG00000198964	SGMS1	INT54499	10	50327323	50340386	-	chr10:50327323-50340386	LuminalAvsNormal	0.0216091	0.54619
ENSG00000186312	CA5BP1	INT17952	X	15676386	15681000	+	chrX:15676386-15681000	LuminalAvsNormal	0.0216882	2.2551
ENSG00000100344	PNPLA3	INT12758	22	43933088	43934605	+	chr22:43933088-43934605	LuminalAvsNormal	0.0217445	-1.10261
ENSG00000004534	RBM6	INT54901	3	50061222	50061461	+	chr3:50061222-50061461	LuminalAvsNormal	0.0217819	-0.380947
ENSG00000164902	PHAX	INT50958	5	126604184	126608356	+	chr5:126604184-126608356	LuminalAvsNormal	0.0217899	-1.55435
ENSG00000242516	LINC00960	INT3932	3	75676626	75678832	+	chr3:75676626-75678832	LuminalAvsNormal	0.0217962	-0.651672
ENSG00000047315	POLR2B	INT55475	4	57005720	57006815	+	chr4:57005720-57006815	LuminalAvsNormal	0.0218026	0.0598428
ENSG00000163701	IL17RE	INT101275	3	9904152	9906363	+	chr3:9904152-9906363	LuminalAvsNormal	0.0218359	-5.18063
ENSG00000153037	SRP19	INT49885	5	112862584	112864456	+	chr5:112862584-112864456	LuminalAvsNormal	0.0218377	-1.44476
ENSG00000065320	NTN1	INT132195	17	9221243	9239639	+	chr17:9221243-9239639	LuminalAvsNormal	0.0218814	0.520115
ENSG00000129292	PHF20L1	INT110076	8	132844319	132845780	+	chr8:132844319-132845780	LuminalAvsNormal	0.0218839	2.22094
ENSG00000123096	SSPN	INT23211	12	26234780	26252867	+	chr12:26234780-26252867	LuminalAvsNormal	0.0219089	0.539514
ENSG00000108055	SMC3	INT138515	10	110584397	110589604	+	chr10:110584397-110589604	LuminalAvsNormal	0.0219217	-0.772016
ENSG00000182173	TSEN54	INT40069	17	75523336	75523601	+	chr17:75523336-75523601	LuminalAvsNormal	0.0219319	1.44221
ENSG00000185495	AC138393.1	INT17912	1	223993048	224001906	+	chr1:223993048-224001906	LuminalAvsNormal	0.0219628	0.821644
ENSG00000013364	MVP	INT96886	16	29846285	29847196	+	chr16:29846285-29847196	LuminalAvsNormal	0.0219792	1.371
ENSG00000130695	CEP85	INT47405	1	26275072	26276534	+	chr1:26275072-26276534	LuminalAvsNormal	0.0220035	1.50088
ENSG00000237651	C2orf74	INT124700	2	61159440	61162190	+	chr2:61159440-61162190	LuminalAvsNormal	0.0220216	-3.9416
ENSG00000171302	CANT1	INT87483	17	78998294	79005371	-	chr17:78998294-79005371	LuminalAvsNormal	0.022044	0.451895
ENSG00000166689	PLEKHA7	INT76254	11	16807225	16812402	-	chr11:16807225-16812402	LuminalAvsNormal	0.0220464	-0.4088
ENSG00000138767	CNOT6L	INT35526	4	77819064	77819589	-	chr4:77819064-77819589	LuminalAvsNormal	0.0220521	0.558256
ENSG00000196208	GREB1	INT53885	2	11615291	11616630	+	chr2:11615291-11616630	LuminalAvsNormal	0.0221327	0.0171839
ENSG00000100997	ABHD12	INT98261	20	25339750	25389925	-	chr20:25339750-25389925	LuminalAvsNormal	0.0221335	-4.08017
ENSG00000188157	AGRN	INT53582	1	1049796	1049902	+	chr1:1049796-1049902	LuminalAvsNormal	0.0221378	-0.0807182
ENSG00000124508	BTN2A2	INT82670	6	26385560	26388012	+	chr6:26385560-26388012	LuminalAvsNormal	0.0221704	-4.60408
ENSG00000234456	MAGI2-AS3	INT130571	7	79454245	79455889	+	chr7:79454245-79455889	LuminalAvsNormal	0.0222024	-1.04114
ENSG00000153147	SMARCA5	INT117197	4	143514102	143517354	+	chr4:143514102-143517354	LuminalAvsNormal	0.0222098	0.149203
ENSG00000144802	NFKBIZ	INT24882	3	101849918	101852084	+	chr3:101849918-101852084	LuminalAvsNormal	0.0222554	-0.818683
ENSG00000144451	SPAG16	INT100256	2	213365419	213375009	+	chr2:213365419-213375009	LuminalAvsNormal	0.0222794	1.31299
ENSG00000092847	AGO1	INT21126	1	35918424	35919054	+	chr1:35918424-35919054	LuminalAvsNormal	0.0222953	-0.958061
ENSG00000141562	NARF	INT93691	17	82460706	82464286	+	chr17:82460706-82464286	LuminalAvsNormal	0.0223026	-1.53553
ENSG00000130766	SESN2	INT114817	1	28269249	28271673	+	chr1:28269249-28271673	LuminalAvsNormal	0.0223334	0.289505
ENSG00000237651	C2orf74	INT124696	2	61145197	61162841	+	chr2:61145197-61162841	LuminalAvsNormal	0.0223588	-2.12369
ENSG00000116667	C1orf21	INT33706	1	184387369	184477385	+	chr1:184387369-184477385	LuminalAvsNormal	0.0223969	-0.677559
ENSG00000146950	SHROOM2	INT36510	X	9944914	9946670	+	chrX:9944914-9946670	LuminalAvsNormal	0.0224073	2.9523
ENSG00000214944	ARHGEF28	INT143225	5	73887680	73892051	+	chr5:73887680-73892051	LuminalAvsNormal	0.0224126	-0.239951
ENSG00000088766	CRLS1	INT20965	20	6023423	6026170	+	chr20:6023423-6026170	LuminalAvsNormal	0.0224815	-5.08264
ENSG00000169592	INO80E	INT64021	16	30001041	30001211	+	chr16:30001041-30001211	LuminalAvsNormal	0.0225355	-3.62734
ENSG00000025293	PHF20	INT79220	20	35927880	35931248	+	chr20:35927880-35931248	LuminalAvsNormal	0.0225387	-0.149211
ENSG00000185596	WASH3P	INT88453	15	101966224	101966521	+	chr15:101966224-101966521	LuminalAvsNormal	0.0225413	-3.28407
ENSG00000136011	STAB2	INT60163	12	103763609	103766285	+	chr12:103763609-103766285	LuminalAvsNormal	0.0225826	-1.05883
ENSG00000147408	CSGALNACT1	INT61738	8	19642023	19682927	-	chr8:19642023-19682927	LuminalAvsNormal	0.0225952	-2.3215
ENSG00000005156	LIG3	INT20131	17	34992036	34992523	+	chr17:34992036-34992523	LuminalAvsNormal	0.0226233	0.832038
ENSG00000243927	MRPS6	INT119199	21	34073269	34102834	+	chr21:34073269-34102834	LuminalAvsNormal	0.0226343	-1.35377
ENSG00000196367	TRRAP	INT41278	7	98971946	98975959	+	chr7:98971946-98975959	LuminalAvsNormal	0.0226981	0.95246
ENSG00000166387	PPFIBP2	INT26595	11	7593225	7597559	+	chr11:7593225-7597559	LuminalAvsNormal	0.02271	2.37884
ENSG00000172890	NADSYN1	INT27230	11	71491904	71496434	+	chr11:71491904-71496434	LuminalAvsNormal	0.0227134	0.76197
ENSG00000205336	ADGRG1	INT30143	16	57641065	57643006	+	chr16:57641065-57643006	LuminalAvsNormal	0.0227232	-1.18534
ENSG00000223960	CHROMR	INT123719	2	178426704	178430677	+	chr2:178426704-178430677	LuminalAvsNormal	0.0227584	-3.92129
ENSG00000124243	BCAS4	INT92222	20	50830381	50841765	+	chr20:50830381-50841765	LuminalAvsNormal	0.0227658	-2.03359
ENSG00000053900	ANAPC4	INT12129	4	25414701	25415151	+	chr4:25414701-25415151	LuminalAvsNormal	0.0228539	-0.396853
ENSG00000198870	STKLD1	INT129184	9	133379123	133383855	+	chr9:133379123-133383855	LuminalAvsNormal	0.0228732	1.42909
ENSG00000124243	BCAS4	INT92220	20	50795174	50818210	+	chr20:50795174-50818210	LuminalAvsNormal	0.0228797	2.77803
ENSG00000244932	AL449212.1	INT107502	3	129389318	129393293	+	chr3:129389318-129393293	LuminalAvsNormal	0.0229003	0.741121
ENSG00000164941	INTS8	INT50977	8	94841592	94842346	+	chr8:94841592-94842346	LuminalAvsNormal	0.0229004	2.09203
ENSG00000172530	BANP	INT110828	16	88038012	88065266	+	chr16:88038012-88065266	LuminalAvsNormal	0.0229608	-1.13825
ENSG00000126217	MCF2L	INT109994	13	112902372	113014762	+	chr13:112902372-113014762	LuminalAvsNormal	0.022962	0.251523
ENSG00000100532	CGRRF1	INT21324	14	54510064	54522453	+	chr14:54510064-54522453	LuminalAvsNormal	0.0230181	0.03861
ENSG00000078674	PCM1	INT89770	8	17972688	17980220	+	chr8:17972688-17980220	LuminalAvsNormal	0.0230242	-3.95659
ENSG00000165025	SYK	INT63397	9	90801894	90843857	+	chr9:90801894-90843857	LuminalAvsNormal	0.0230566	-0.250053
ENSG00000024048	UBR2	INT12022	6	42663420	42665408	+	chr6:42663420-42665408	LuminalAvsNormal	0.0230871	-3.90643
ENSG00000163600	ICOS	INT38125	2	203936873	203955635	+	chr2:203936873-203955635	LuminalAvsNormal	0.02311	-1.72004
ENSG00000145375	SPATA5	INT128009	4	123028396	123056386	+	chr4:123028396-123056386	LuminalAvsNormal	0.0231301	1.72078
ENSG00000152154	TMEM178A	INT15701	2	39687426	39697812	+	chr2:39687426-39697812	LuminalAvsNormal	0.0231302	3.65643
ENSG00000064932	SBNO2	INT68141	19	1155137	1173723	-	chr19:1155137-1173723	LuminalAvsNormal	0.0231552	0.673873
ENSG00000182162	P2RY8	INT17661	X	1466583	1494092	-	chrX:1466583-1494092	LuminalAvsNormal	0.0231848	-1.18407
ENSG00000232453	LINC02777	INT124332	1	58883735	58885572	-	chr1:58883735-58885572	LuminalAvsNormal	0.0231851	1.07824
ENSG00000005206	SPPL2B	INT78915	19	2340173	2340897	+	chr19:2340173-2340897	LuminalAvsNormal	0.023208	0.816576
ENSG00000260314	MRC1	INT108431	10	17823476	17827541	+	chr10:17823476-17827541	LuminalAvsNormal	0.0232496	-0.556977
ENSG00000127074	RGS13	INT59255	1	192637661	192644330	+	chr1:192637661-192644330	LuminalAvsNormal	0.0232522	-0.117262
ENSG00000125772	GPCPD1	INT34389	20	5547851	5548258	-	chr20:5547851-5548258	LuminalAvsNormal	0.023271	-0.0501564
ENSG00000075643	MOCOS	INT116714	18	36187682	36195256	+	chr18:36187682-36195256	LuminalAvsNormal	0.0232736	0.385524
ENSG00000173821	RNF213	INT105290	17	80385622	80386249	+	chr17:80385622-80386249	LuminalAvsNormal	0.023275	1.01346
ENSG00000137801	THBS1	INT14820	15	39588473	39588525	+	chr15:39588473-39588525	LuminalAvsNormal	0.0232756	0.596317
ENSG00000146373	RNF217	INT85044	6	125081508	125082863	+	chr6:125081508-125082863	LuminalAvsNormal	0.0232959	1.76459
ENSG00000131368	MRPS25	INT127734	3	15043023	15045098	-	chr3:15043023-15045098	LuminalAvsNormal	0.0232963	-0.857887
ENSG00000169621	APLF	INT141362	2	68567388	68577819	+	chr2:68567388-68577819	LuminalAvsNormal	0.0233796	0.793612
ENSG00000087157	PGS1	INT97962	17	78404090	78414878	+	chr17:78404090-78414878	LuminalAvsNormal	0.0233872	-0.917677
ENSG00000131149	GSE1	INT99363	16	85657605	85661145	+	chr16:85657605-85661145	LuminalAvsNormal	0.0234419	0.0291652
ENSG00000071082	RPL31	INT12304	2	101007268	101018997	+	chr2:101007268-101018997	LuminalAvsNormal	0.023486	0.269314
ENSG00000115020	PIKFYVE	INT82006	2	208348024	208350023	+	chr2:208348024-208350023	LuminalAvsNormal	0.0234987	1.25033
ENSG00000204227	RING1	INT115465	6	33208645	33208764	+	chr6:33208645-33208764	LuminalAvsNormal	0.0235801	0.412681
ENSG00000182185	RAD51B	INT102292	14	68472120	68545561	+	chr14:68472120-68545561	LuminalAvsNormal	0.0235825	1.11885
ENSG00000137819	PAQR5	INT48434	15	69299057	69337340	+	chr15:69299057-69337340	LuminalAvsNormal	0.0236077	-0.461174
ENSG00000176208	ATAD5	INT134495	17	30869853	30876373	+	chr17:30869853-30876373	LuminalAvsNormal	0.0236327	-0.0932946
ENSG00000148985	PGAP2	INT104601	11	3808316	3811249	+	chr11:3808316-3811249	LuminalAvsNormal	0.0236365	-1.7805
ENSG00000053372	MRTO4	INT114511	1	19258554	19258680	+	chr1:19258554-19258680	LuminalAvsNormal	0.0237008	-0.562018
ENSG00000100225	FBXO7	INT90478	22	32475125	32478980	+	chr22:32475125-32478980	LuminalAvsNormal	0.0238012	-1.71955
ENSG00000101421	CHMP4B	INT112489	20	33811659	33848466	+	chr20:33811659-33848466	LuminalAvsNormal	0.0238346	-0.568382
ENSG00000226824	AC006001.2	INT123948	7	66665288	66666113	+	chr7:66665288-66666113	LuminalAvsNormal	0.023837	-2.89596
ENSG00000178425	NT5DC1	INT52602	6	116110957	116115690	+	chr6:116110957-116115690	LuminalAvsNormal	0.0238457	1.40135
ENSG00000099849	RASSF7	INT56763	11	561893	562078	+	chr11:561893-562078	LuminalAvsNormal	0.0238472	-1.83807
ENSG00000101752	MIB1	INT21470	18	21849389	21853139	+	chr18:21849389-21853139	LuminalAvsNormal	0.0238865	1.20091
ENSG00000148459	PDSS1	INT74244	10	26702195	26704676	+	chr10:26702195-26704676	LuminalAvsNormal	0.0238968	1.18231
ENSG00000148120	C9orf3	INT74219	9	94928532	94931714	+	chr9:94928532-94931714	LuminalAvsNormal	0.0239251	-1.58576
ENSG00000182871	COL18A1	INT65262	21	45488445	45489485	+	chr21:45488445-45489485	LuminalAvsNormal	0.023938	-0.878974
ENSG00000196557	CACNA1H	INT28963	16	1215594	1216931	+	chr16:1215594-1216931	LuminalAvsNormal	0.0239469	2.1336
ENSG00000141068	KSR1	INT48833	17	27604729	27605433	+	chr17:27604729-27605433	LuminalAvsNormal	0.0239605	0.67233
ENSG00000148985	PGAP2	INT104608	11	3808652	3816188	+	chr11:3808652-3816188	LuminalAvsNormal	0.0239659	-1.08865
ENSG00000135164	DMTF1	INT99659	7	87166606	87170994	+	chr7:87166606-87170994	LuminalAvsNormal	0.023969	1.25975
ENSG00000197879	MYO1C	INT66567	17	1486202	1491599	-	chr17:1486202-1491599	LuminalAvsNormal	0.0239729	-2.1188
ENSG00000087253	LPCAT2	INT31875	16	55509353	55525507	+	chr16:55509353-55525507	LuminalAvsNormal	0.024009	0.331367
ENSG00000103326	CAPN15	INT21645	16	536896	540104	+	chr16:536896-540104	LuminalAvsNormal	0.0240464	0.0799428
ENSG00000081985	IL12RB2	INT12522	1	67351090	67367824	+	chr1:67351090-67367824	LuminalAvsNormal	0.0240524	-1.71031
ENSG00000086666	ZFAND6	INT97907	15	80075316	80115026	+	chr15:80075316-80115026	LuminalAvsNormal	0.0240716	-2.80858
ENSG00000119866	BCL11A	INT109912	2	60508825	60528448	-	chr2:60508825-60528448	LuminalAvsNormal	0.0240722	-5.51625
ENSG00000141552	ANAPC11	INT93688	17	81891864	81893103	+	chr17:81891864-81893103	LuminalAvsNormal	0.024094	-6.14247
ENSG00000076513	ANKRD13A	INT80207	12	110016434	110018344	+	chr12:110016434-110018344	LuminalAvsNormal	0.024109	0.046892
ENSG00000136068	FLNB	INT60204	3	58130909	58131926	+	chr3:58130909-58131926	LuminalAvsNormal	0.0241139	-0.525037
ENSG00000116957	TBCE	INT33765	1	235437475	235438768	+	chr1:235437475-235438768	LuminalAvsNormal	0.0242116	2.38611
ENSG00000178053	MLF1	INT96237	3	158602940	158605096	+	chr3:158602940-158605096	LuminalAvsNormal	0.0242199	-0.310398
ENSG00000119707	RBM25	INT46599	14	73112251	73114285	+	chr14:73112251-73114285	LuminalAvsNormal	0.024225	1.36442
ENSG00000198018	ENTPD7	INT123440	10	99698859	99700866	+	chr10:99698859-99700866	LuminalAvsNormal	0.0242663	-0.0604578
ENSG00000266094	RASSF5	INT131940	1	206508060	206538171	+	chr1:206508060-206538171	LuminalAvsNormal	0.0242698	0.932795
ENSG00000094975	SUCO	INT44363	1	172600169	172602063	+	chr1:172600169-172602063	LuminalAvsNormal	0.0243051	1.18681
ENSG00000127084	FGD3	INT92452	9	92976710	93002924	+	chr9:92976710-93002924	LuminalAvsNormal	0.0243168	2.13668
ENSG00000171817	ZNF540	INT87545	19	37601158	37610987	+	chr19:37601158-37610987	LuminalAvsNormal	0.0243774	0.846312
ENSG00000130592	LSP1	INT59503	11	1880225	1881431	+	chr11:1880225-1881431	LuminalAvsNormal	0.0244094	0.0993017
ENSG00000063245	EPN1	INT55757	19	55689951	55691753	+	chr19:55689951-55691753	LuminalAvsNormal	0.0245284	-0.760683
ENSG00000164124	TMEM144	INT16436	4	158241607	158244295	+	chr4:158241607-158244295	LuminalAvsNormal	0.0246321	1.45862
ENSG00000125386	FAM193A	INT71521	4	2690971	2693585	+	chr4:2690971-2693585	LuminalAvsNormal	0.0246448	-0.136327
ENSG00000182378	PLCXD1	INT52919	X	293219	299096	+	chrX:293219-299096	LuminalAvsNormal	0.0246809	0.650379
ENSG00000197381	ADARB1	INT78536	21	45221015	45222017	+	chr21:45221015-45222017	LuminalAvsNormal	0.0246958	-2.05134
ENSG00000116667	C1orf21	INT33710	1	184598462	184619517	+	chr1:184598462-184619517	LuminalAvsNormal	0.0247056	0.79222
ENSG00000100077	GRK3	INT56813	22	25721398	25722288	+	chr22:25721398-25722288	LuminalAvsNormal	0.0247117	-0.0870679
ENSG00000028203	VEZT	INT89100	12	95256623	95257149	+	chr12:95256623-95257149	LuminalAvsNormal	0.0247877	-2.99053
ENSG00000204291	COL15A1	INT19305	9	99038734	99040520	+	chr9:99038734-99040520	LuminalAvsNormal	0.0248202	-1.04763
ENSG00000205221	VIT	INT42255	2	36787277	36801300	+	chr2:36787277-36801300	LuminalAvsNormal	0.0248487	0.221281
ENSG00000126010	GRPR	INT116968	X	16150657	16152255	+	chrX:16150657-16152255	LuminalAvsNormal	0.0248622	2.0642
ENSG00000167491	GATAD2A	INT95559	19	19427993	19457111	+	chr19:19427993-19457111	LuminalAvsNormal	0.024872	-2.20468
ENSG00000264538	SUZ12P1	INT126217	17	30769065	30769871	+	chr17:30769065-30769871	LuminalAvsNormal	0.024874	0.8387
ENSG00000125877	ITPA	INT34409	20	3209034	3213168	+	chr20:3209034-3213168	LuminalAvsNormal	0.0248815	-1.14636
ENSG00000118705	RPN2	INT82282	20	37199226	37213759	+	chr20:37199226-37213759	LuminalAvsNormal	0.0249127	-1.85077
ENSG00000064666	CNN2	INT55777	19	1036247	1036415	+	chr19:1036247-1036415	LuminalAvsNormal	0.0249139	1.00177
ENSG00000061936	SFSWAP	INT137684	12	131799110	131799422	+	chr12:131799110-131799422	LuminalAvsNormal	0.0249295	0.679687
ENSG00000118308	LRMP	INT70995	12	25102779	25103836	+	chr12:25102779-25103836	LuminalAvsNormal	0.0249426	0.608792
ENSG00000105321	CCDC9	INT32673	19	47256610	47258088	+	chr19:47256610-47258088	LuminalAvsNormal	0.0249619	1.99018
ENSG00000132434	LANCL2	INT139651	7	55428448	55431225	+	chr7:55428448-55431225	LuminalAvsNormal	0.0249783	1.15878
ENSG00000116141	MARK1	INT70795	1	220604138	220615938	+	chr1:220604138-220615938	LuminalAvsNormal	0.0249843	0.328179
ENSG00000137801	THBS1	INT14817	15	39584423	39585469	+	chr15:39584423-39585469	LuminalAvsNormal	0.0249888	-0.266608
ENSG00000137767	SQOR	INT48365	15	45632020	45658906	+	chr15:45632020-45658906	LuminalAvsNormal	0.0249903	-5.02308
ENSG00000036054	TBC1D23	INT30920	3	100306544	100310402	+	chr3:100306544-100310402	LuminalAvsNormal	0.0250077	1.6165
ENSG00000180357	ZNF609	INT141794	15	64681388	64681691	+	chr15:64681388-64681691	LuminalAvsNormal	0.0250365	1.07403
ENSG00000161671	EMC10	INT86375	19	50479067	50480110	+	chr19:50479067-50480110	LuminalAvsNormal	0.0250396	-2.04792
ENSG00000040933	INPP4A	INT67517	2	98559496	98563464	+	chr2:98559496-98563464	LuminalAvsNormal	0.0250532	1.3082
ENSG00000165949	IFI27	INT38562	14	94114881	94115510	+	chr14:94114881-94115510	LuminalAvsNormal	0.0250622	-4.84185
ENSG00000157368	IL34	INT15950	16	70580050	70646547	+	chr16:70580050-70646547	LuminalAvsNormal	0.0250642	0.281544
ENSG00000104885	DOT1L	INT90865	19	2217919	2220107	+	chr19:2217919-2220107	LuminalAvsNormal	0.0250646	0.631324
ENSG00000119686	FLVCR2	INT139164	14	75579642	75622057	+	chr14:75579642-75622057	LuminalAvsNormal	0.025065	-0.880485
ENSG00000164713	BRI3	INT141029	7	98283011	98306482	+	chr7:98283011-98306482	LuminalAvsNormal	0.0251642	-0.488891
ENSG00000150337	FCGR1A	INT49567	1	149782775	149788365	+	chr1:149782775-149788365	LuminalAvsNormal	0.0252019	-1.24149
ENSG00000167670	CHAF1A	INT76320	19	4418077	4422565	+	chr19:4418077-4422565	LuminalAvsNormal	0.0252392	0.875532
ENSG00000063660	GPC1	INT132174	2	240459189	240462190	+	chr2:240459189-240462190	LuminalAvsNormal	0.0252594	-0.341286
ENSG00000156931	VPS8	INT74822	3	184964558	184966670	+	chr3:184964558-184966670	LuminalAvsNormal	0.0252712	-1.78933
ENSG00000083642	PDS5B	INT97872	13	32760721	32764488	+	chr13:32760721-32764488	LuminalAvsNormal	0.0252723	3.14124
ENSG00000198520	C1orf228	INT18964	1	44674874	44689675	+	chr1:44674874-44689675	LuminalAvsNormal	0.0252777	0.356707
ENSG00000110080	ST3GAL4	INT98564	11	126358512	126405781	+	chr11:126358512-126405781	LuminalAvsNormal	0.0252948	-0.561749
ENSG00000113810	SMC4	INT70668	3	160426201	160428752	+	chr3:160426201-160428752	LuminalAvsNormal	0.0253697	2.89609
ENSG00000143429	LSP1P4	INT15205	2	91637034	91642998	-	chr2:91637034-91642998	LuminalAvsNormal	0.0254294	-1.66127
ENSG00000075426	FOSL2	INT20715	2	28393823	28395510	+	chr2:28393823-28395510	LuminalAvsNormal	0.0254528	-0.462433
ENSG00000154781	CCDC174	INT74657	3	14670087	14670895	+	chr3:14670087-14670895	LuminalAvsNormal	0.0254875	0.705141
ENSG00000198087	CD2AP	INT129112	6	47580901	47582002	+	chr6:47580901-47582002	LuminalAvsNormal	0.0254881	0.0611172
ENSG00000076201	PTPN23	INT56185	3	47409835	47409927	+	chr3:47409835-47409927	LuminalAvsNormal	0.0255246	2.28882
ENSG00000060749	QSER1	INT55688	11	32958087	32966299	+	chr11:32958087-32966299	LuminalAvsNormal	0.02553	0.970315
ENSG00000177119	ANO6	INT77407	12	45416905	45421070	+	chr12:45416905-45421070	LuminalAvsNormal	0.0255388	1.96421
ENSG00000160352	ZNF714	INT75241	19	21098911	21124960	+	chr19:21098911-21124960	LuminalAvsNormal	0.0255464	-0.428128
ENSG00000152767	FARP1	INT85653	13	98412035	98424571	+	chr13:98412035-98424571	LuminalAvsNormal	0.0255702	1.90978
ENSG00000158714	SLAMF8	INT16044	1	159833370	159835183	+	chr1:159833370-159835183	LuminalAvsNormal	0.025573	-0.771136
ENSG00000156875	MFSD14A	INT50124	1	100078549	100080495	+	chr1:100078549-100080495	LuminalAvsNormal	0.0256184	0.831116
ENSG00000119328	FAM206A	INT22963	9	108936076	108936307	+	chr9:108936076-108936307	LuminalAvsNormal	0.0256822	-2.0908
ENSG00000094755	GABRP	INT80859	5	170808753	170809567	+	chr5:170808753-170809567	LuminalAvsNormal	0.0257447	-3.12785
ENSG00000083097	DOPEY1	INT56410	6	83148864	83151592	+	chr6:83148864-83151592	LuminalAvsNormal	0.0257707	-2.22545
ENSG00000205221	VIT	INT42256	2	36801405	36805437	+	chr2:36801405-36805437	LuminalAvsNormal	0.0257853	0.665461
ENSG00000227533	SLC2A1-AS1	INT118266	1	42970395	42973973	+	chr1:42970395-42973973	LuminalAvsNormal	0.0257897	0.399516
ENSG00000164466	SFXN1	INT38424	5	175521969	175522374	+	chr5:175521969-175522374	LuminalAvsNormal	0.0257949	2.3545
ENSG00000124593	AL365205.1	INT59142	6	41787826	41789231	+	chr6:41787826-41789231	LuminalAvsNormal	0.0258231	-4.01163
ENSG00000102359	SRPX2	INT116790	X	100644516	100646192	+	chrX:100644516-100646192	LuminalAvsNormal	0.0258651	-0.0537349
ENSG00000198053	SIRPA	INT29530	20	1915456	1921394	+	chr20:1915456-1921394	LuminalAvsNormal	0.0259005	-3.54669
ENSG00000197905	TEAD4	INT135205	12	2959482	2959795	+	chr12:2959482-2959795	LuminalAvsNormal	0.0259546	-0.32559
ENSG00000062822	POLD1	INT31147	19	50384391	50398847	+	chr19:50384391-50398847	LuminalAvsNormal	0.0259694	0.762915
ENSG00000078699	CBFA2T2	INT111109	20	33611336	33618447	+	chr20:33611336-33618447	LuminalAvsNormal	0.0260039	0.804263
ENSG00000174442	ZWILCH	INT27323	15	66533014	66535932	+	chr15:66533014-66535932	LuminalAvsNormal	0.0260086	0.267664
ENSG00000066136	NFYC	INT109412	1	40712470	40721605	+	chr1:40712470-40721605	LuminalAvsNormal	0.0260196	-3.00529
ENSG00000147174	GCNA	INT25096	X	71605730	71608972	+	chrX:71605730-71608972	LuminalAvsNormal	0.0260349	-0.555115
ENSG00000162341	TPCN2	INT86389	11	69054391	69054720	+	chr11:69054391-69054720	LuminalAvsNormal	0.0260357	-0.140279
ENSG00000182979	MTA1	INT96525	14	105460458	105460764	+	chr14:105460458-105460764	LuminalAvsNormal	0.02604	0.795888
ENSG00000113643	RARS	INT132873	5	168516951	168517814	+	chr5:168516951-168517814	LuminalAvsNormal	0.0260903	1.81072
ENSG00000101346	POFUT1	INT32305	20	32228456	32230818	+	chr20:32228456-32230818	LuminalAvsNormal	0.026092	0.15906
ENSG00000096968	JAK2	INT44493	9	5123122	5125964	+	chr9:5123122-5125964	LuminalAvsNormal	0.0260985	3.3588
ENSG00000164929	BAALC	INT86891	8	103213086	103227988	+	chr8:103213086-103227988	LuminalAvsNormal	0.0261446	0.651959
ENSG00000166501	PRKCB	INT38692	16	24035548	24092789	+	chr16:24035548-24092789	LuminalAvsNormal	0.026147	0.371946
ENSG00000168589	DYNLRB2	INT63860	16	80543352	80548942	+	chr16:80543352-80548942	LuminalAvsNormal	0.0261636	1.91865
ENSG00000065320	NTN1	INT132191	17	9023392	9162812	+	chr17:9023392-9162812	LuminalAvsNormal	0.0262079	-0.100264
ENSG00000128654	MTX2	INT47215	2	176297896	176323391	+	chr2:176297896-176323391	LuminalAvsNormal	0.0262274	-1.51358
ENSG00000163684	RPP14	INT26259	3	58310592	58315700	+	chr3:58310592-58315700	LuminalAvsNormal	0.026235	-1.35137
ENSG00000127947	PTPN12	INT71688	7	77638942	77639218	+	chr7:77638942-77639218	LuminalAvsNormal	0.0262724	0.302421
ENSG00000130558	OLFM1	INT103790	9	135077392	135090194	+	chr9:135077392-135090194	LuminalAvsNormal	0.0263222	2.25085
ENSG00000186908	ZDHHC17	INT65899	12	76816020	76822405	+	chr12:76816020-76822405	LuminalAvsNormal	0.0263264	0.623738
ENSG00000121671	CRY2	INT23111	11	45862149	45867427	+	chr11:45862149-45867427	LuminalAvsNormal	0.0263967	-0.701141
ENSG00000133816	MICAL2	INT47740	11	12257234	12258467	+	chr11:12257234-12258467	LuminalAvsNormal	0.0264739	-0.108125
ENSG00000124570	SERPINB6	INT92240	6	2971306	2971490	-	chr6:2971306-2971490	LuminalAvsNormal	0.0264767	-0.670975
ENSG00000003989	SLC7A2	INT78868	8	17554700	17558294	+	chr8:17554700-17558294	LuminalAvsNormal	0.0264929	2.60326
ENSG00000158089	GALNT14	INT62779	2	30993008	31129276	-	chr2:30993008-31129276	LuminalAvsNormal	0.0265077	-0.385563
ENSG00000177697	CD151	INT96220	11	834804	835550	+	chr11:834804-835550	LuminalAvsNormal	0.0265184	-1.63771
ENSG00000172932	ANKRD13D	INT64394	11	67292181	67297890	+	chr11:67292181-67297890	LuminalAvsNormal	0.0265601	-1.16906
ENSG00000125818	PSMF1	INT92400	20	1163184	1164317	+	chr20:1163184-1164317	LuminalAvsNormal	0.0265673	-1.63963
ENSG00000078177	N4BP2	INT43893	4	40144801	40152779	+	chr4:40144801-40152779	LuminalAvsNormal	0.0265703	2.69526
ENSG00000060656	PTPRU	INT102678	1	29312707	29315371	+	chr1:29312707-29315371	LuminalAvsNormal	0.02658	0.984043
ENSG00000078403	MLLT10	INT80303	10	21733593	21733767	+	chr10:21733593-21733767	LuminalAvsNormal	0.0266093	-0.721576
ENSG00000174799	CEP135	INT17316	4	56024615	56031359	+	chr4:56024615-56031359	LuminalAvsNormal	0.0266324	1.54102
ENSG00000156860	FBRS	INT74768	16	30662860	30664214	+	chr16:30662860-30664214	LuminalAvsNormal	0.026641	1.95662
ENSG00000071243	ING3	INT68384	7	120970881	120973204	+	chr7:120970881-120973204	LuminalAvsNormal	0.0266844	1.48005
ENSG00000127314	RAP1B	INT92483	12	68611057	68648669	+	chr12:68611057-68648669	LuminalAvsNormal	0.0266856	-2.39607
ENSG00000063660	GPC1	INT132180	2	240442507	240452810	+	chr2:240442507-240452810	LuminalAvsNormal	0.0267129	1.90162
ENSG00000126749	EMG1	INT59233	12	6971092	6974338	+	chr12:6971092-6974338	LuminalAvsNormal	0.0267187	1.38154
ENSG00000171681	ATF7IP	INT39335	12	14496344	14497653	+	chr12:14496344-14497653	LuminalAvsNormal	0.0267329	2.1764
ENSG00000162664	ZNF326	INT86480	1	90022346	90027353	+	chr1:90022346-90027353	LuminalAvsNormal	0.0267831	1.93454
ENSG00000158825	CDA	INT117247	1	20605040	20613841	+	chr1:20605040-20613841	LuminalAvsNormal	0.0268021	1.11392
ENSG00000153201	RANBP2	INT74562	2	108768389	108771700	+	chr2:108768389-108771700	LuminalAvsNormal	0.0268127	1.77877
ENSG00000136051	WASHC4	INT48195	12	105162846	105164110	+	chr12:105162846-105164110	LuminalAvsNormal	0.0268265	0.0733793
ENSG00000108424	KPNB1	INT138569	17	47676492	47677019	+	chr17:47676492-47677019	LuminalAvsNormal	0.0268924	2.10527
ENSG00000065150	IPO5	INT97264	13	97997619	98000538	+	chr13:97997619-98000538	LuminalAvsNormal	0.0268984	1.57223
ENSG00000239704	CDRT4	INT20010	17	15452621	15475600	-	chr17:15452621-15475600	LuminalAvsNormal	0.026903	-0.625401
ENSG00000106086	PLEKHA8	INT98440	7	30074133	30078589	+	chr7:30074133-30078589	LuminalAvsNormal	0.0269061	2.97784
ENSG00000164024	METAP1	INT26371	4	99036090	99037766	+	chr4:99036090-99037766	LuminalAvsNormal	0.0269135	1.70064
ENSG00000083544	TDRD3	INT44043	13	60494576	60509541	+	chr13:60494576-60509541	LuminalAvsNormal	0.0269654	-0.995191
ENSG00000001617	SEMA3F	INT20118	3	50186747	50187704	+	chr3:50186747-50187704	LuminalAvsNormal	0.027054	-0.228164
ENSG00000073417	PDE8A	INT56144	15	85136664	85137796	+	chr15:85136664-85137796	LuminalAvsNormal	0.0270674	0.295574
ENSG00000227486	AL050309.1	INT1152	X	55908801	56014844	+	chrX:55908801-56014844	LuminalAvsNormal	0.0270766	0.16646
ENSG00000141642	ELAC1	INT133589	18	50984839	50986618	+	chr18:50984839-50986618	LuminalAvsNormal	0.027077	0.54381
ENSG00000170471	RALGAPB	INT64092	20	38531232	38532729	+	chr20:38531232-38532729	LuminalAvsNormal	0.0270862	0.437125
ENSG00000065357	DGKA	INT102721	12	55932256	55932560	+	chr12:55932256-55932560	LuminalAvsNormal	0.0271015	-6.61783
ENSG00000024048	UBR2	INT12033	6	42683112	42684793	+	chr6:42683112-42684793	LuminalAvsNormal	0.027129	2.31795
ENSG00000162775	RBM15	INT63126	1	110345650	110346307	+	chr1:110345650-110346307	LuminalAvsNormal	0.0271353	-2.29006
ENSG00000114867	EIF4G1	INT109802	3	184316219	184317320	+	chr3:184316219-184317320	LuminalAvsNormal	0.0271545	-3.54797
ENSG00000149313	AASDHPPT	INT15541	11	106090679	106091315	+	chr11:106090679-106091315	LuminalAvsNormal	0.0271747	1.22479
ENSG00000108100	CCNY	INT91220	10	35530244	35553018	+	chr10:35530244-35553018	LuminalAvsNormal	0.0272179	-0.103473
ENSG00000162430	SELENON	INT86430	1	25805276	25808579	+	chr1:25805276-25808579	LuminalAvsNormal	0.0272283	-0.0933925
ENSG00000196739	COL27A1	INT66387	9	114252933	114258540	+	chr9:114252933-114258540	LuminalAvsNormal	0.0272622	0.382358
ENSG00000166908	PIP4K2C	INT95487	12	57591464	57594024	+	chr12:57591464-57594024	LuminalAvsNormal	0.0272635	-0.0650567
ENSG00000066923	STAG3	INT89495	7	100202042	100202171	+	chr7:100202042-100202171	LuminalAvsNormal	0.0272667	-1.19817
ENSG00000139318	DUSP6	INT127865	12	89349562	89351496	-	chr12:89349562-89351496	LuminalAvsNormal	0.0273068	-0.521711
ENSG00000277147	LINC00869	INT116533	1	149666125	149669210	+	chr1:149666125-149669210	LuminalAvsNormal	0.0273569	-0.403842
ENSG00000198887	SMC5	INT135398	9	70346650	70347065	+	chr9:70346650-70347065	LuminalAvsNormal	0.0273795	4.07328
ENSG00000196935	SRGAP1	INT135055	12	64116006	64125976	+	chr12:64116006-64125976	LuminalAvsNormal	0.0273807	0.772212
ENSG00000204934	ATP6V0E2-AS1	INT19436	7	149869859	149870241	-	chr7:149869859-149870241	LuminalAvsNormal	0.0274129	0.161691
ENSG00000095564	BTAF1	INT44429	10	92014030	92016339	+	chr10:92014030-92016339	LuminalAvsNormal	0.0274594	-0.523349
ENSG00000204054	LINC00963	INT54510	9	129495706	129496008	+	chr9:129495706-129496008	LuminalAvsNormal	0.0274611	-0.569431
ENSG00000054282	SDCCAG8	INT67817	1	243418077	243426426	+	chr1:243418077-243426426	LuminalAvsNormal	0.0275078	-2.93315
ENSG00000204580	DDR1	INT42165	6	30885389	30885712	+	chr6:30885389-30885712	LuminalAvsNormal	0.0275103	-0.0446597
ENSG00000158258	CLSTN2	INT86116	3	140546682	140556512	+	chr3:140546682-140556512	LuminalAvsNormal	0.0275265	2.42517
ENSG00000108774	RAB5C	INT57804	17	42131823	42136264	-	chr17:42131823-42136264	LuminalAvsNormal	0.0275605	-1.23032
ENSG00000100918	REC8	INT32218	14	24173412	24175317	+	chr14:24173412-24175317	LuminalAvsNormal	0.0275635	-0.0518669
ENSG00000182979	MTA1	INT96524	14	105458373	105460357	+	chr14:105458373-105460357	LuminalAvsNormal	0.0275705	-0.622151
ENSG00000067066	SP100	INT79844	2	230450256	230461261	+	chr2:230450256-230461261	LuminalAvsNormal	0.0276617	-2.54857
ENSG00000104419	NDRG1	INT57404	8	133249489	133259402	-	chr8:133249489-133259402	LuminalAvsNormal	0.0276673	-2.5625
ENSG00000088986	DYNLL1	INT12593	12	120488654	120493802	+	chr12:120488654-120493802	LuminalAvsNormal	0.0277065	1.88455
ENSG00000080189	SLC35C2	INT56308	20	46363175	46364039	-	chr20:46363175-46364039	LuminalAvsNormal	0.0277382	-3.52945
ENSG00000249249	AC010226.1	INT4410	5	115603206	115620067	+	chr5:115603206-115620067	LuminalAvsNormal	0.0278157	0.33528
ENSG00000049759	NEDD4L	INT89251	18	58383320	58385525	+	chr18:58383320-58385525	LuminalAvsNormal	0.0278348	1.11107
ENSG00000102606	ARHGEF7	INT90739	13	111300848	111301477	+	chr13:111300848-111301477	LuminalAvsNormal	0.0278407	0.0357554
ENSG00000182606	TRAK1	INT65211	3	42125615	42176813	+	chr3:42125615-42176813	LuminalAvsNormal	0.0278753	-0.166337
ENSG00000125656	CLPP	INT133111	19	6365191	6366257	+	chr19:6365191-6366257	LuminalAvsNormal	0.027893	-1.85407
ENSG00000120333	MRPS14	INT114697	1	175018577	175023271	-	chr1:175018577-175023271	LuminalAvsNormal	0.0279121	-1.05274
ENSG00000044115	CTNNA1	INT109349	5	138783375	138810037	+	chr5:138783375-138810037	LuminalAvsNormal	0.0279243	-1.99659
ENSG00000154237	LRRK1	INT37196	15	101061289	101062380	+	chr15:101061289-101062380	LuminalAvsNormal	0.0279281	-0.956222
ENSG00000161956	SENP3	INT37835	17	7570934	7571363	+	chr17:7570934-7571363	LuminalAvsNormal	0.0279354	-0.85659
ENSG00000133835	HSD17B4	INT59874	5	119499639	119502040	+	chr5:119499639-119502040	LuminalAvsNormal	0.0280232	1.60226
ENSG00000186660	ZFP91	INT65892	11	58616816	58617195	+	chr11:58616816-58617195	LuminalAvsNormal	0.0280422	1.35963
ENSG00000099797	TECR	INT32123	19	14565291	14565617	+	chr19:14565291-14565617	LuminalAvsNormal	0.0280444	-1.33581
ENSG00000172869	DMXL1	INT64381	5	119216988	119220471	+	chr5:119216988-119220471	LuminalAvsNormal	0.0280448	1.46848
ENSG00000075420	FNDC3B	INT31533	3	172378437	172380965	+	chr3:172378437-172380965	LuminalAvsNormal	0.0280453	0.961539
ENSG00000163655	GMPS	INT75620	3	155906264	155910691	+	chr3:155906264-155910691	LuminalAvsNormal	0.0280979	1.51489
ENSG00000053372	MRTO4	INT114505	1	19251864	19254781	+	chr1:19251864-19254781	LuminalAvsNormal	0.0281208	-2.27895
ENSG00000139278	GLIPR1	INT140081	12	75490519	75495576	+	chr12:75490519-75495576	LuminalAvsNormal	0.0281356	0.538465
ENSG00000112701	SENP6	INT91459	6	75709631	75711327	+	chr6:75709631-75711327	LuminalAvsNormal	0.0281448	-1.0346
ENSG00000130396	AFDN	INT110116	6	167918934	167922855	+	chr6:167918934-167922855	LuminalAvsNormal	0.0281476	-1.16924
ENSG00000197951	ZNF71	INT135221	19	56595429	56601506	+	chr19:56595429-56601506	LuminalAvsNormal	0.0281599	-1.93569
ENSG00000096093	EFHC1	INT69154	6	52469474	52479036	+	chr6:52469474-52479036	LuminalAvsNormal	0.0282287	0.613347
ENSG00000048991	R3HDM1	INT79438	2	135710232	135715549	+	chr2:135710232-135715549	LuminalAvsNormal	0.0282509	2.72357
ENSG00000249859	PVT1	INT137086	8	128096657	128099369	+	chr8:128096657-128099369	LuminalAvsNormal	0.0282756	-1.80028
ENSG00000156787	TBC1D31	INT86017	8	123130334	123134113	+	chr8:123130334-123134113	LuminalAvsNormal	0.0282828	2.5449
ENSG00000006530	AGK	INT67050	7	141641909	141649130	+	chr7:141641909-141649130	LuminalAvsNormal	0.0283097	0.42923
ENSG00000184305	CCSER1	INT65499	4	90313048	90400035	+	chr4:90313048-90400035	LuminalAvsNormal	0.0283449	0.118314
ENSG00000170312	CDK1	INT76662	10	60788235	60791889	+	chr10:60788235-60791889	LuminalAvsNormal	0.0283463	0.0117185
ENSG00000097033	SH3GLB1	INT56732	1	86722674	86724312	+	chr1:86722674-86724312	LuminalAvsNormal	0.0283541	2.47629
ENSG00000157450	RNF111	INT74943	15	59085786	59089666	+	chr15:59085786-59089666	LuminalAvsNormal	0.0283547	1.47876
ENSG00000165832	TRUB1	INT117331	10	114972275	114974328	+	chr10:114972275-114974328	LuminalAvsNormal	0.0283802	1.36524
ENSG00000079691	CARMIL1	INT89841	6	25554097	25556700	+	chr6:25554097-25556700	LuminalAvsNormal	0.0284565	-0.248411
ENSG00000184007	PTP4A2	INT102353	1	31931143	31937841	-	chr1:31931143-31937841	LuminalAvsNormal	0.028495	0.0180801
ENSG00000198900	TOP1	INT117693	20	41115440	41116277	+	chr20:41115440-41116277	LuminalAvsNormal	0.0285212	-1.4307
ENSG00000160145	KALRN	INT75199	3	124563090	124632419	+	chr3:124563090-124632419	LuminalAvsNormal	0.0285257	-0.880546
ENSG00000162946	DISC1	INT110658	1	231724075	231749925	+	chr1:231724075-231749925	LuminalAvsNormal	0.028554	1.71937
ENSG00000131848	ZSCAN5A	INT139611	19	56283888	56296067	-	chr19:56283888-56296067	LuminalAvsNormal	0.0285546	-1.78422
ENSG00000119383	PTPA	INT103537	9	129111632	129120512	+	chr9:129111632-129120512	LuminalAvsNormal	0.0285779	-2.57457
ENSG00000130856	ZNF236	INT72168	18	76959817	76960678	+	chr18:76959817-76960678	LuminalAvsNormal	0.0286134	0.284921
ENSG00000001617	SEMA3F	INT20116	3	50186047	50186280	+	chr3:50186047-50186280	LuminalAvsNormal	0.028659	-1.05012
ENSG00000134030	CTIF	INT47813	18	48857642	48859343	+	chr18:48857642-48859343	LuminalAvsNormal	0.0286596	2.69553
ENSG00000206195	DUXAP8	INT19567	22	15791153	15815475	+	chr22:15791153-15815475	LuminalAvsNormal	0.0286795	-4.35705
ENSG00000083845	RPS5	INT132339	19	58388595	58392975	+	chr19:58388595-58392975	LuminalAvsNormal	0.0286936	-4.02476
ENSG00000223959	AFG3L1P	INT136043	16	89972766	89977604	+	chr16:89972766-89977604	LuminalAvsNormal	0.0287009	-1.59429
ENSG00000164167	LSM6	INT140992	4	146176438	146182911	+	chr4:146176438-146182911	LuminalAvsNormal	0.028743	0.206467
ENSG00000111452	ADGRD1	INT33159	12	130982064	130987094	+	chr12:130982064-130987094	LuminalAvsNormal	0.0287457	-0.371442
ENSG00000121741	ZMYM2	INT82504	13	20083777	20085821	+	chr13:20083777-20085821	LuminalAvsNormal	0.0287676	1.07607
ENSG00000079246	XRCC5	INT68665	2	216162049	216190224	+	chr2:216162049-216190224	LuminalAvsNormal	0.0288167	-0.352975
ENSG00000106069	CHN2	INT109730	7	29509682	29512563	+	chr7:29509682-29512563	LuminalAvsNormal	0.0288342	1.23476
ENSG00000171298	GAA	INT39293	17	80101626	80104554	+	chr17:80101626-80104554	LuminalAvsNormal	0.0288694	-0.680204
ENSG00000073910	FRY	INT102812	13	32254395	32261615	+	chr13:32254395-32261615	LuminalAvsNormal	0.0288731	1.72891
ENSG00000001461	NIPAL3	INT78829	1	24445245	24449480	+	chr1:24445245-24449480	LuminalAvsNormal	0.0288842	0.768153
ENSG00000146729	NIPSNAP2	INT140320	7	55982281	55983727	+	chr7:55982281-55983727	LuminalAvsNormal	0.0288886	1.57208
ENSG00000138642	HERC6	INT60707	4	88413267	88417424	+	chr4:88413267-88417424	LuminalAvsNormal	0.0289301	-5.61481
ENSG00000138834	MAPK8IP3	INT35551	16	1758996	1759950	+	chr16:1758996-1759950	LuminalAvsNormal	0.0289754	-2.31777
ENSG00000064042	LIMCH1	INT89417	4	41676463	41680005	+	chr4:41676463-41680005	LuminalAvsNormal	0.0289771	-0.00873191
ENSG00000055813	CCDC85A	INT116701	2	56375936	56384265	+	chr2:56375936-56384265	LuminalAvsNormal	0.0289914	-0.487046
ENSG00000106346	USP42	INT21881	7	6144197	6145515	+	chr7:6144197-6145515	LuminalAvsNormal	0.0289966	0.00547814
ENSG00000176853	FAM91A1	INT77350	8	123786611	123787260	+	chr8:123786611-123787260	LuminalAvsNormal	0.0290487	1.5097
ENSG00000197594	ENPP1	INT29305	6	131808276	131847775	+	chr6:131808276-131847775	LuminalAvsNormal	0.0291175	1.92728
ENSG00000130147	SH3BP4	INT71911	2	234952171	234995302	+	chr2:234952171-234995302	LuminalAvsNormal	0.0291203	0.632272
ENSG00000138182	KIF20B	INT60639	10	89768889	89772688	+	chr10:89768889-89772688	LuminalAvsNormal	0.0291382	1.63622
ENSG00000187951	ARHGAP11B	INT18092	15	30750557	30767857	+	chr15:30750557-30767857	LuminalAvsNormal	0.029139	-0.42236
ENSG00000133069	TMCC2	INT72299	1	205228772	205241504	+	chr1:205228772-205241504	LuminalAvsNormal	0.0291471	0.910231
ENSG00000167614	TTYH1	INT51556	19	54426769	54429306	+	chr19:54426769-54429306	LuminalAvsNormal	0.029179	-1.94165
ENSG00000205670	SMIM11A	INT19478	21	34386634	34399710	+	chr21:34386634-34399710	LuminalAvsNormal	0.029234	-0.0194639
ENSG00000221914	PPP2R2A	INT135992	8	26293861	26338889	+	chr8:26293861-26338889	LuminalAvsNormal	0.0292351	-1.12674
ENSG00000132359	RAP1GAP2	INT59760	17	3008146	3018060	+	chr17:3008146-3018060	LuminalAvsNormal	0.0292442	0.98547
ENSG00000172985	SH3RF3	INT17214	2	109449490	109490604	+	chr2:109449490-109490604	LuminalAvsNormal	0.0292833	0.198191
ENSG00000130449	ZSWIM6	INT117014	5	61530199	61531464	+	chr5:61530199-61531464	LuminalAvsNormal	0.0292857	2.16912
ENSG00000143153	ATP1B1	INT36101	1	169106927	169111369	+	chr1:169106927-169111369	LuminalAvsNormal	0.0293196	1.47151
ENSG00000228106	AL392172.1	INT118292	1	222815172	222827278	+	chr1:222815172-222827278	LuminalAvsNormal	0.0293233	-3.12976
ENSG00000114021	NIT2	INT22577	3	100341162	100345584	+	chr3:100341162-100345584	LuminalAvsNormal	0.0293338	-0.904075
ENSG00000188177	ZC3H6	INT53595	2	112310162	112311803	+	chr2:112310162-112311803	LuminalAvsNormal	0.0293445	2.329
ENSG00000204176	SYT15	INT54521	10	46585778	46587504	+	chr10:46585778-46587504	LuminalAvsNormal	0.0293743	-4.12159
ENSG00000079101	CLUL1	INT80333	18	627573	633297	+	chr18:627573-633297	LuminalAvsNormal	0.0293796	0.882067
ENSG00000013573	DDX11	INT79144	12	31102730	31102935	+	chr12:31102730-31102935	LuminalAvsNormal	0.0293903	-2.42128
ENSG00000141337	ARSG	INT35933	17	68274565	68291490	+	chr17:68274565-68291490	LuminalAvsNormal	0.0294019	0.137028
ENSG00000196141	SPATS2L	INT53834	2	200412420	200416378	+	chr2:200412420-200416378	LuminalAvsNormal	0.0294023	3.19396
ENSG00000259604	AC015712.4	INT120857	15	100862343	100867357	+	chr15:100862343-100867357	LuminalAvsNormal	0.0294157	-0.910227
ENSG00000073417	PDE8A	INT56137	15	85114039	85115255	+	chr15:85114039-85115255	LuminalAvsNormal	0.0294573	1.31918
ENSG00000064201	TSPAN32	INT68136	11	2313756	2314484	+	chr11:2313756-2314484	LuminalAvsNormal	0.0294576	-1.43844
ENSG00000145685	LHFPL2	INT49280	5	78590193	78642009	-	chr5:78590193-78642009	LuminalAvsNormal	0.0294623	-1.32751
ENSG00000166130	IKBIP	INT63552	12	98614341	98634295	-	chr12:98614341-98634295	LuminalAvsNormal	0.029473	-0.225699
ENSG00000185437	SH3BGR	INT53264	21	39445930	39462374	+	chr21:39445930-39462374	LuminalAvsNormal	0.0294805	-1.34752
ENSG00000198089	SFI1	INT66609	22	31613531	31613601	+	chr22:31613531-31613601	LuminalAvsNormal	0.0294816	0.548433
ENSG00000088367	EPB41L1	INT111243	20	36122748	36154741	+	chr20:36122748-36154741	LuminalAvsNormal	0.0294866	-3.1519
ENSG00000133247	KMT5C	INT47686	19	55339958	55341615	+	chr19:55339958-55341615	LuminalAvsNormal	0.0295382	1.3514
ENSG00000126391	FRMD8	INT47109	11	65387262	65389360	+	chr11:65387262-65389360	LuminalAvsNormal	0.0295778	-3.14835
ENSG00000120802	TMPO	INT46658	12	98546448	98547572	+	chr12:98546448-98547572	LuminalAvsNormal	0.0296005	0.128976
ENSG00000155393	HEATR3	INT37256	16	50072715	50075570	+	chr16:50072715-50075570	LuminalAvsNormal	0.0296799	0.284417
ENSG00000102081	FMR1	INT44812	X	147930245	147932424	+	chrX:147930245-147932424	LuminalAvsNormal	0.0296977	0.634812
ENSG00000105220	GPI	INT57469	19	34366853	34368582	+	chr19:34366853-34368582	LuminalAvsNormal	0.029714	0.860096
ENSG00000170776	AKAP13	INT110771	15	85723321	85726409	+	chr15:85723321-85726409	LuminalAvsNormal	0.0297408	1.70373
ENSG00000197111	PCBP2	INT78495	12	53462568	53465931	+	chr12:53462568-53465931	LuminalAvsNormal	0.0297721	-2.14279
ENSG00000172775	FAM192A	INT87600	16	57175701	57178501	-	chr16:57175701-57178501	LuminalAvsNormal	0.0297869	-5.50851
ENSG00000131558	EXOC4	INT59640	7	133997635	134004911	+	chr7:133997635-134004911	LuminalAvsNormal	0.0298112	-1.10525
ENSG00000147586	MRPS28	INT140339	8	80028797	80029904	-	chr8:80028797-80029904	LuminalAvsNormal	0.0298456	-2.10432
ENSG00000163466	ARPC2	INT75554	2	218217545	218225918	+	chr2:218217545-218225918	LuminalAvsNormal	0.0298724	-1.4749
ENSG00000198771	RCSD1	INT19082	1	167684002	167685420	+	chr1:167684002-167685420	LuminalAvsNormal	0.0298955	-1.75349
ENSG00000112787	FBRSL1	INT33345	12	132572623	132574318	+	chr12:132572623-132574318	LuminalAvsNormal	0.0299131	-0.300549
ENSG00000174348	PODN	INT52284	1	53070168	53077684	+	chr1:53070168-53077684	LuminalAvsNormal	0.0299587	-0.27744
ENSG00000154237	LRRK1	INT37195	15	101058142	101061170	+	chr15:101058142-101061170	LuminalAvsNormal	0.0299808	1.10408
ENSG00000135740	SLC9A5	INT83701	16	67266226	67270737	+	chr16:67266226-67270737	LuminalAvsNormal	0.0299865	-0.0353814
ENSG00000175895	PLEKHF2	INT112861	8	95134031	95154030	+	chr8:95134031-95154030	LuminalAvsNormal	0.0300077	-0.817634
ENSG00000188352	FOCAD	INT40788	9	20916938	20923659	+	chr9:20916938-20923659	LuminalAvsNormal	0.0300625	2.31593
ENSG00000108924	HLF	INT45328	17	55268087	55315226	+	chr17:55268087-55315226	LuminalAvsNormal	0.0301096	-0.626509
ENSG00000064933	PMS1	INT79727	2	189855917	189857359	+	chr2:189855917-189857359	LuminalAvsNormal	0.0301135	1.38406
ENSG00000113407	TARS	INT45852	5	33446198	33452340	+	chr5:33446198-33452340	LuminalAvsNormal	0.0301477	-0.530302
ENSG00000133641	C12orf29	INT92898	12	88040266	88041707	+	chr12:88040266-88041707	LuminalAvsNormal	0.0301495	1.02271
ENSG00000120709	FAM53C	INT13887	5	138343750	138344824	+	chr5:138343750-138344824	LuminalAvsNormal	0.0301865	1.09839
ENSG00000171634	BPTF	INT87522	17	67940657	67944149	+	chr17:67940657-67944149	LuminalAvsNormal	0.0302131	0.185865
ENSG00000088986	DYNLL1	INT12590	12	120470105	120496055	+	chr12:120470105-120496055	LuminalAvsNormal	0.030241	1.44613
ENSG00000142173	COL6A2	INT61182	21	46122532	46122874	+	chr21:46122532-46122874	LuminalAvsNormal	0.0302879	2.67698
ENSG00000120370	GORAB	INT33999	1	170545790	170552014	+	chr1:170545790-170552014	LuminalAvsNormal	0.0302929	0.249201
ENSG00000087077	TRIP6	INT31836	7	100867607	100867860	+	chr7:100867607-100867860	LuminalAvsNormal	0.0303102	-3.67475
ENSG00000039319	ZFYVE16	INT79365	5	80472924	80473753	+	chr5:80472924-80473753	LuminalAvsNormal	0.0303469	1.31963
ENSG00000196586	MYO6	INT53993	6	75881819	75886003	+	chr6:75881819-75886003	LuminalAvsNormal	0.0303526	-0.357447
ENSG00000136261	BZW2	INT60299	7	16689907	16694833	+	chr7:16689907-16694833	LuminalAvsNormal	0.0303554	0.375695
ENSG00000163701	IL17RE	INT101283	3	9911406	9911442	+	chr3:9911406-9911442	LuminalAvsNormal	0.0303605	-2.76096
ENSG00000173272	MZT2A	INT64486	2	131484219	131486423	-	chr2:131484219-131486423	LuminalAvsNormal	0.0303761	-2.39286
ENSG00000143842	SOX13	INT61322	1	204122964	204123111	+	chr1:204122964-204123111	LuminalAvsNormal	0.0304324	2.40594
ENSG00000165175	MID1IP1	INT76099	X	38801488	38802534	+	chrX:38801488-38802534	LuminalAvsNormal	0.0304455	1.34167
ENSG00000130856	ZNF236	INT72169	18	76960856	76968214	+	chr18:76960856-76968214	LuminalAvsNormal	0.0304623	1.43696
ENSG00000102359	SRPX2	INT116793	X	100662368	100664773	+	chrX:100662368-100664773	LuminalAvsNormal	0.0305116	0.426607
ENSG00000165458	INPPL1	INT51140	11	72229559	72229662	+	chr11:72229559-72229662	LuminalAvsNormal	0.0305696	2.02716
ENSG00000107854	TNKS2	INT116832	10	91848636	91849511	+	chr10:91848636-91849511	LuminalAvsNormal	0.0305743	-0.301026
ENSG00000171943	SRGAP2C	INT27127	1	121324641	121365292	+	chr1:121324641-121365292	LuminalAvsNormal	0.0306158	-1.63762
ENSG00000071967	CYBRD1	INT20680	2	171539872	171540807	+	chr2:171539872-171540807	LuminalAvsNormal	0.0306224	-0.951066
ENSG00000134871	COL4A2	INT93022	13	110506607	110507934	+	chr13:110506607-110507934	LuminalAvsNormal	0.0306514	0.809436
ENSG00000198453	ZNF568	INT41743	19	36974467	36979003	+	chr19:36974467-36979003	LuminalAvsNormal	0.0306641	1.399
ENSG00000138756	BMP2K	INT93396	4	78872799	78878733	+	chr4:78872799-78878733	LuminalAvsNormal	0.0306861	-2.41779
ENSG00000103415	HMOX2	INT21650	16	4476666	4483636	+	chr16:4476666-4483636	LuminalAvsNormal	0.0306888	-5.37265
ENSG00000197283	SYNGAP1	INT54088	6	33444618	33446574	+	chr6:33444618-33446574	LuminalAvsNormal	0.0306981	1.61125
ENSG00000171202	TMEM126A	INT123068	11	85650342	85654040	+	chr11:85650342-85654040	LuminalAvsNormal	0.030715	-1.65019
ENSG00000108175	ZMIZ1	INT81593	10	79292357	79293362	+	chr10:79292357-79293362	LuminalAvsNormal	0.0307261	0.59217
ENSG00000164136	IL15	INT86721	4	141656308	141714656	+	chr4:141656308-141714656	LuminalAvsNormal	0.0307407	-1.4009
ENSG00000056998	GYG2	INT97204	X	2861723	2875809	+	chrX:2861723-2875809	LuminalAvsNormal	0.0307699	3.15073
ENSG00000141753	IGFBP4	INT122750	17	40444085	40452984	+	chr17:40444085-40452984	LuminalAvsNormal	0.0307917	-0.653853
ENSG00000137720	C11orf1	INT127840	11	111879041	111882367	+	chr11:111879041-111882367	LuminalAvsNormal	0.0308404	-0.332569
ENSG00000188153	COL4A5	INT40702	X	108620427	108621802	+	chrX:108620427-108621802	LuminalAvsNormal	0.0308428	1.04731
ENSG00000063660	GPC1	INT132173	2	240436085	240458186	+	chr2:240436085-240458186	LuminalAvsNormal	0.0309169	1.28366
ENSG00000149292	TTC12	INT85364	11	113362503	113363827	+	chr11:113362503-113363827	LuminalAvsNormal	0.0309498	0.154768
ENSG00000132170	PPARG	INT103840	3	12312454	12379703	+	chr3:12312454-12379703	LuminalAvsNormal	0.0310361	-0.368895
ENSG00000158258	CLSTN2	INT86115	3	140532487	140546514	+	chr3:140532487-140546514	LuminalAvsNormal	0.0311107	1.6497
ENSG00000116688	MFN2	INT82150	1	11989344	11992554	+	chr1:11989344-11992554	LuminalAvsNormal	0.031137	1.4975
ENSG00000161813	LARP4	INT111769	12	50401282	50415711	+	chr12:50401282-50415711	LuminalAvsNormal	0.0311719	-2.82571
ENSG00000119725	ZNF410	INT91966	14	73887434	73888249	+	chr14:73887434-73888249	LuminalAvsNormal	0.0311913	0.0323399
ENSG00000099797	TECR	INT32125	19	14536695	14545113	+	chr19:14536695-14545113	LuminalAvsNormal	0.0312108	-1.22894
ENSG00000198939	ZFP2	INT129226	5	178913072	178916564	+	chr5:178913072-178916564	LuminalAvsNormal	0.0312218	0.527637
ENSG00000164309	CMYA5	INT63318	5	79745456	79747090	+	chr5:79745456-79747090	LuminalAvsNormal	0.0312312	1.53867
ENSG00000181192	DHTKD1	INT27742	10	12081628	12084539	+	chr10:12081628-12084539	LuminalAvsNormal	0.0312466	0.0836484
ENSG00000128944	KNSTRN	INT47245	15	40383045	40383227	+	chr15:40383045-40383227	LuminalAvsNormal	0.0313062	1.23337
ENSG00000160305	DIP2A	INT94934	21	46534688	46537223	+	chr21:46534688-46537223	LuminalAvsNormal	0.0313797	3.25079
ENSG00000185811	IKZF1	INT88477	7	50377328	50382539	+	chr7:50377328-50382539	LuminalAvsNormal	0.0313905	-1.19471
ENSG00000049323	LTBP1	INT67658	2	33188852	33217551	+	chr2:33188852-33217551	LuminalAvsNormal	0.0314429	1.61499
ENSG00000088986	DYNLL1	INT12592	12	120488178	120488577	+	chr12:120488178-120488577	LuminalAvsNormal	0.0315344	1.32449
ENSG00000095906	NUBP2	INT80868	16	1783507	1784459	+	chr16:1783507-1784459	LuminalAvsNormal	0.0315384	-1.97548
ENSG00000128641	MYO1B	INT99259	2	191400836	191401539	+	chr2:191400836-191401539	LuminalAvsNormal	0.0315429	-0.497439
ENSG00000169604	ANTXR1	INT105057	2	69075659	69077229	+	chr2:69075659-69077229	LuminalAvsNormal	0.0316243	0.0995094
ENSG00000162063	CCNF	INT37838	16	2431285	2435805	+	chr16:2431285-2435805	LuminalAvsNormal	0.0316267	-0.514994
ENSG00000213967	ZNF726	INT19734	19	23921542	23923432	+	chr19:23921542-23923432	LuminalAvsNormal	0.0316275	-0.770342
ENSG00000078061	ARAF	INT31607	X	47561252	47562908	+	chrX:47561252-47562908	LuminalAvsNormal	0.0316439	0.247061
ENSG00000088179	PTPN4	INT132415	2	119957078	119960791	+	chr2:119957078-119960791	LuminalAvsNormal	0.0316695	0.661587
ENSG00000125818	PSMF1	INT92399	20	1135307	1163129	+	chr20:1135307-1163129	LuminalAvsNormal	0.0316887	-1.03219
ENSG00000228486	LINC01125	INT19920	2	97674562	97675630	+	chr2:97674562-97675630	LuminalAvsNormal	0.0317556	1.37001
ENSG00000128191	DGCR8	INT59331	22	20090259	20091434	+	chr22:20090259-20091434	LuminalAvsNormal	0.0318052	0.0141476
ENSG00000076043	REXO2	INT137812	11	114446358	114447825	+	chr11:114446358-114447825	LuminalAvsNormal	0.0319228	-0.519525
ENSG00000110801	PSMD9	INT45534	12	121888995	121893816	+	chr12:121888995-121893816	LuminalAvsNormal	0.0319541	-2.20713
ENSG00000113649	TCERG1	INT22546	5	146498687	146503031	+	chr5:146498687-146503031	LuminalAvsNormal	0.0319746	0.44835
ENSG00000099940	SNAP29	INT21211	22	20883570	20887678	+	chr22:20883570-20887678	LuminalAvsNormal	0.0319805	2.27564
ENSG00000087258	GNAO1	INT44178	16	56334858	56336730	+	chr16:56334858-56336730	LuminalAvsNormal	0.0319836	-0.750759
ENSG00000142528	ZNF473	INT73576	19	50039288	50041091	+	chr19:50039288-50041091	LuminalAvsNormal	0.0319958	1.40081
ENSG00000249915	PDCD6	INT131408	5	271822	272710	+	chr5:271822-272710	LuminalAvsNormal	0.0321039	-1.5141
ENSG00000135930	EIF4E2	INT48146	2	232556597	232557883	+	chr2:232556597-232557883	LuminalAvsNormal	0.0321266	-0.724185
ENSG00000175274	TP53I11	INT102027	11	44943192	44947038	-	chr11:44943192-44947038	LuminalAvsNormal	0.0321696	-0.254205
ENSG00000117528	ABCD3	INT22887	1	94491248	94498601	+	chr1:94491248-94498601	LuminalAvsNormal	0.0322	1.93942
ENSG00000032742	IFT88	INT89135	13	20632140	20638331	+	chr13:20632140-20638331	LuminalAvsNormal	0.0322057	0.943504
ENSG00000213949	ITGA1	INT135694	5	52920469	52922776	+	chr5:52920469-52922776	LuminalAvsNormal	0.0322308	0.961024
ENSG00000140044	JDP2	INT35754	14	75428607	75432133	+	chr14:75428607-75432133	LuminalAvsNormal	0.0322496	0.266491
ENSG00000106070	GRB10	INT91061	7	50710991	50782423	-	chr7:50710991-50782423	LuminalAvsNormal	0.0322849	-1.48824
ENSG00000047644	WWC3	INT97154	X	10125111	10126113	+	chrX:10125111-10126113	LuminalAvsNormal	0.032285	0.492782
ENSG00000083307	GRHL2	INT12545	8	101644226	101649413	+	chr8:101644226-101649413	LuminalAvsNormal	0.0323019	2.5038
ENSG00000028116	VRK2	INT79275	2	58047129	58048526	+	chr2:58047129-58048526	LuminalAvsNormal	0.032303	-0.356519
ENSG00000066135	KDM4A	INT31340	1	43694103	43694708	+	chr1:43694103-43694708	LuminalAvsNormal	0.032317	0.557607
ENSG00000157017	GHRL	INT74854	3	10287327	10288024	-	chr3:10287327-10288024	LuminalAvsNormal	0.0323228	-0.9316
ENSG00000131773	KHDRBS3	INT47551	8	135582074	135606954	+	chr8:135582074-135606954	LuminalAvsNormal	0.0323263	1.13244
ENSG00000198369	SPRED2	INT142516	2	65366753	65377612	-	chr2:65366753-65377612	LuminalAvsNormal	0.0323321	2.09562
ENSG00000175279	CENPS	INT111882	1	10433966	10434656	+	chr1:10433966-10434656	LuminalAvsNormal	0.0323416	0.55236
ENSG00000186716	BCR	INT105505	22	23295156	23309423	+	chr22:23295156-23309423	LuminalAvsNormal	0.0323418	-1.54407
ENSG00000178904	DPY19L3	INT102126	19	32458510	32463365	+	chr19:32458510-32463365	LuminalAvsNormal	0.0323654	2.33305
ENSG00000112799	LY86	INT132857	6	6626422	6649624	+	chr6:6626422-6649624	LuminalAvsNormal	0.0323804	-0.688531
ENSG00000132196	HSD17B7	INT47585	1	162796678	162797801	+	chr1:162796678-162797801	LuminalAvsNormal	0.0323856	0.780492
ENSG00000135749	PCNX2	INT99679	1	233112967	233125903	-	chr1:233112967-233125903	LuminalAvsNormal	0.0324514	-0.0423505
ENSG00000160299	PCNT	INT86260	21	46432216	46435903	+	chr21:46432216-46435903	LuminalAvsNormal	0.0324542	-0.47001
ENSG00000127914	AKAP9	INT82956	7	92101057	92102588	+	chr7:92101057-92102588	LuminalAvsNormal	0.0324637	1.62085
ENSG00000014123	UFL1	INT137523	6	96552663	96553284	+	chr6:96552663-96553284	LuminalAvsNormal	0.0324665	1.22541
ENSG00000182379	NXPH4	INT141862	12	57217027	57224877	+	chr12:57217027-57224877	LuminalAvsNormal	0.0324841	-0.228691
ENSG00000101057	MYBL2	INT69558	20	43682887	43686851	+	chr20:43682887-43686851	LuminalAvsNormal	0.0324962	1.84649
ENSG00000188807	TMEM201	INT40904	1	9596011	9596858	+	chr1:9596011-9596858	LuminalAvsNormal	0.0325407	1.53645
ENSG00000168026	TTC21A	INT95653	3	39126391	39128330	+	chr3:39126391-39128330	LuminalAvsNormal	0.0325612	1.83072
ENSG00000006530	AGK	INT67051	7	141649334	141651524	+	chr7:141649334-141651524	LuminalAvsNormal	0.0326126	-0.199304
ENSG00000261824	LINC00662	INT126154	19	27723181	27730272	-	chr19:27723181-27730272	LuminalAvsNormal	0.0326275	-0.308644
ENSG00000124155	PIGT	INT82613	20	45421584	45424215	+	chr20:45421584-45424215	LuminalAvsNormal	0.0326333	-1.69618
ENSG00000224078	SNHG14	INT42432	15	25115657	25116544	+	chr15:25115657-25116544	LuminalAvsNormal	0.0326396	2.39409
ENSG00000142494	SLC47A1	INT49030	17	19556063	19560169	+	chr17:19556063-19560169	LuminalAvsNormal	0.0326554	0.074364
ENSG00000197530	MIB2	INT41524	1	1619211	1623121	+	chr1:1619211-1623121	LuminalAvsNormal	0.0326623	-0.420231
ENSG00000163564	PYHIN1	INT63198	1	158945392	158973646	+	chr1:158945392-158973646	LuminalAvsNormal	0.0326676	-1.61998
ENSG00000120262	CCDC170	INT139198	6	151538302	151544571	+	chr6:151538302-151544571	LuminalAvsNormal	0.0326734	1.25484
ENSG00000114166	KAT2B	INT127521	3	20146582	20147962	+	chr3:20146582-20147962	LuminalAvsNormal	0.0327005	-0.483767
ENSG00000170471	RALGAPB	INT64098	20	38548796	38551070	+	chr20:38548796-38551070	LuminalAvsNormal	0.0327144	0.631989
ENSG00000152492	CCDC50	INT49767	3	191370282	191380158	+	chr3:191370282-191380158	LuminalAvsNormal	0.0327162	2.1501
ENSG00000122085	MTERF4	INT82510	2	241092115	241101163	-	chr2:241092115-241101163	LuminalAvsNormal	0.032725	-0.0222351
ENSG00000131966	ACTR10	INT47575	14	58223857	58230398	+	chr14:58223857-58230398	LuminalAvsNormal	0.0327807	-0.860922
ENSG00000024048	UBR2	INT12036	6	42689671	42691031	+	chr6:42689671-42691031	LuminalAvsNormal	0.0327847	2.44292
ENSG00000122376	FAM35A	INT23150	10	87180304	87187084	+	chr10:87180304-87187084	LuminalAvsNormal	0.0328457	-0.311256
ENSG00000197646	PDCD1LG2	INT129079	9	5549605	5557617	+	chr9:5549605-5557617	LuminalAvsNormal	0.0328504	1.45673
ENSG00000131507	NDFIP1	INT14412	5	142109038	142131807	+	chr5:142109038-142131807	LuminalAvsNormal	0.0328533	-0.181657
ENSG00000183495	EP400	INT53101	12	132051017	132053145	+	chr12:132051017-132053145	LuminalAvsNormal	0.0328625	0.807748
ENSG00000005187	ACSM3	INT20159	16	20796490	20796885	+	chr16:20796490-20796885	LuminalAvsNormal	0.0328727	0.940972
ENSG00000024048	UBR2	INT12023	6	42665513	42666166	+	chr6:42665513-42666166	LuminalAvsNormal	0.032887	-0.274642
ENSG00000178691	SUZ12	INT17468	17	31996878	31998657	+	chr17:31996878-31998657	LuminalAvsNormal	0.0329284	1.0808
ENSG00000123610	TNFAIP6	INT114780	2	151357761	151363942	+	chr2:151357761-151363942	LuminalAvsNormal	0.0329355	0.859599
ENSG00000153944	MSI2	INT15778	17	57652162	57674917	+	chr17:57652162-57674917	LuminalAvsNormal	0.0329664	-1.12879
ENSG00000136451	VEZF1	INT133375	17	57985349	57988078	-	chr17:57985349-57988078	LuminalAvsNormal	0.0330008	-1.19014
ENSG00000137819	PAQR5	INT48436	15	69360132	69379882	+	chr15:69360132-69379882	LuminalAvsNormal	0.0330332	-2.01027
ENSG00000186716	BCR	INT105515	22	23306250	23307567	+	chr22:23306250-23307567	LuminalAvsNormal	0.0330503	-5.057
ENSG00000143882	ATP6V1C2	INT15223	2	10764426	10768718	+	chr2:10764426-10768718	LuminalAvsNormal	0.0330657	-0.00881005
ENSG00000124784	RIOK1	INT133080	6	7402898	7403933	+	chr6:7402898-7403933	LuminalAvsNormal	0.0331277	0.272259
ENSG00000242086	LINC00969	INT136875	3	195693496	195702182	+	chr3:195693496-195702182	LuminalAvsNormal	0.033191	1.1422
ENSG00000140740	UQCRC2	INT15097	16	21968686	21971524	+	chr16:21968686-21971524	LuminalAvsNormal	0.0332096	0.894074
ENSG00000198625	MDM4	INT41762	1	204537042	204537856	+	chr1:204537042-204537856	LuminalAvsNormal	0.0332299	-0.736256
ENSG00000124275	MTRR	INT59079	5	7870924	7873372	+	chr5:7870924-7873372	LuminalAvsNormal	0.0332329	1.42853
ENSG00000231952	DPY19L1P2	INT113622	7	32821594	32823049	+	chr7:32821594-32823049	LuminalAvsNormal	0.0332354	-0.408311
ENSG00000006652	IFRD1	INT42638	7	112462379	112467376	+	chr7:112462379-112467376	LuminalAvsNormal	0.0332515	0.0448295
ENSG00000156232	WHAMM	INT128161	15	82823288	82826387	+	chr15:82823288-82826387	LuminalAvsNormal	0.0333579	-1.00918
ENSG00000134780	DAGLA	INT139801	11	61726083	61728152	+	chr11:61726083-61728152	LuminalAvsNormal	0.0333651	1.43381
ENSG00000181666	HKR1	INT96431	19	37318187	37322184	+	chr19:37318187-37322184	LuminalAvsNormal	0.0334357	0.840341
ENSG00000241553	ARPC4	INT42546	3	9800297	9801660	+	chr3:9800297-9801660	LuminalAvsNormal	0.0335049	0.2787
ENSG00000168827	GFM1	INT63912	3	158644716	158645628	+	chr3:158644716-158645628	LuminalAvsNormal	0.0335059	1.4953
ENSG00000108861	DUSP3	INT132661	17	43769815	43773973	-	chr17:43769815-43773973	LuminalAvsNormal	0.0335097	-1.21375
ENSG00000088367	EPB41L1	INT111218	20	36112481	36175550	+	chr20:36112481-36175550	LuminalAvsNormal	0.0335114	-0.937386
ENSG00000157654	PALM2-AKAP2	INT94762	9	110162133	110168398	+	chr9:110162133-110168398	LuminalAvsNormal	0.0335927	-0.192316
ENSG00000085733	CTTN	INT68850	11	70420511	70421595	+	chr11:70420511-70421595	LuminalAvsNormal	0.0336046	-1.05399
ENSG00000164463	CREBRF	INT38413	5	173112380	173123079	+	chr5:173112380-173123079	LuminalAvsNormal	0.0336649	1.75251
ENSG00000196208	GREB1	INT53894	2	11634350	11635269	+	chr2:11634350-11635269	LuminalAvsNormal	0.0336686	0.987315
ENSG00000134324	LPIN1	INT23747	2	11795488	11802906	+	chr2:11795488-11802906	LuminalAvsNormal	0.0336996	1.70078
ENSG00000158055	GRHL3	INT74975	1	24319569	24331425	+	chr1:24319569-24331425	LuminalAvsNormal	0.033741	-0.718073
ENSG00000150510	FAM124A	INT85436	13	51253583	51280449	+	chr13:51253583-51280449	LuminalAvsNormal	0.0337489	-0.546769
ENSG00000182648	LINC01006	INT27950	7	156605381	156638362	-	chr7:156605381-156638362	LuminalAvsNormal	0.0337881	0.032568
ENSG00000176890	TYMS	INT77366	18	669465	670691	+	chr18:669465-670691	LuminalAvsNormal	0.0337956	0.41202
ENSG00000105325	FZR1	INT45065	19	3506475	3522955	+	chr19:3506475-3522955	LuminalAvsNormal	0.0338168	-0.877276
ENSG00000116473	RAP1A	INT58491	1	111691418	111695340	+	chr1:111691418-111695340	LuminalAvsNormal	0.0338285	-1.53376
ENSG00000072135	PTPN18	INT31422	2	130356656	130362155	+	chr2:130356656-130362155	LuminalAvsNormal	0.0338792	-0.266496
ENSG00000101363	MANBAL	INT32307	20	37289687	37301170	+	chr20:37289687-37301170	LuminalAvsNormal	0.033892	-0.012256
ENSG00000168807	SNTB2	INT87277	16	69245816	69260049	+	chr16:69245816-69260049	LuminalAvsNormal	0.0339095	1.72852
ENSG00000103266	STUB1	INT12925	16	682800	682806	+	chr16:682800-682806	LuminalAvsNormal	0.0339239	1.26833
ENSG00000088448	ANKRD10	INT56474	13	110903540	110904030	-	chr13:110903540-110904030	LuminalAvsNormal	0.0339841	-3.25951
ENSG00000108010	GLRX3	INT21990	10	130145320	130159994	+	chr10:130145320-130159994	LuminalAvsNormal	0.0339942	0.0711014
ENSG00000137642	SORL1	INT35428	11	121627768	121629495	+	chr11:121627768-121629495	LuminalAvsNormal	0.0340429	0.0546241
ENSG00000023608	SNAPC1	INT114503	14	61782398	61792806	+	chr14:61782398-61792806	LuminalAvsNormal	0.0340493	3.07717
ENSG00000105220	GPI	INT57474	19	34381520	34392195	+	chr19:34381520-34392195	LuminalAvsNormal	0.0340593	-2.25193
ENSG00000186716	BCR	INT105514	22	23302864	23306153	+	chr22:23302864-23306153	LuminalAvsNormal	0.0341127	-1.57685
ENSG00000157554	ERG	INT100981	21	38395581	38400007	-	chr21:38395581-38400007	LuminalAvsNormal	0.0342053	-0.420328
ENSG00000146872	TLK2	INT94067	17	62602181	62606095	+	chr17:62602181-62606095	LuminalAvsNormal	0.0342078	1.5077
ENSG00000157152	SYN2	INT86035	3	12145836	12151236	+	chr3:12145836-12151236	LuminalAvsNormal	0.034222	0.696898
ENSG00000008394	MGST1	INT30737	12	16350800	16353416	+	chr12:16350800-16353416	LuminalAvsNormal	0.0342273	0.376918
ENSG00000166979	EVA1C	INT38777	21	32453509	32457596	+	chr21:32453509-32457596	LuminalAvsNormal	0.0342382	-3.39135
ENSG00000075292	ZNF638	INT97607	2	71424716	71426459	+	chr2:71424716-71426459	LuminalAvsNormal	0.0342559	-0.495693
ENSG00000215837	SDHAP2	INT129716	3	195683866	195685817	+	chr3:195683866-195685817	LuminalAvsNormal	0.0342597	0.0281327
ENSG00000160072	ATAD3B	INT104748	1	1490672	1495484	+	chr1:1490672-1495484	LuminalAvsNormal	0.0342645	0.832658
ENSG00000214063	TSPAN4	INT19748	11	850368	862344	+	chr11:850368-862344	LuminalAvsNormal	0.0343021	-3.00195
ENSG00000122642	FKBP9	INT13982	7	32963703	32974594	+	chr7:32963703-32974594	LuminalAvsNormal	0.0343394	-2.35174
ENSG00000173575	CHD2	INT105214	15	93000641	93002176	+	chr15:93000641-93002176	LuminalAvsNormal	0.0344163	-0.129653
ENSG00000204410	MSH5	INT66822	6	31747433	31753282	+	chr6:31747433-31753282	LuminalAvsNormal	0.0344192	0.764541
ENSG00000106069	CHN2	INT109727	7	29500041	29504743	+	chr7:29500041-29504743	LuminalAvsNormal	0.0344326	0.94396
ENSG00000119048	UBE2B	INT127583	5	134371640	134374382	+	chr5:134371640-134374382	LuminalAvsNormal	0.0344634	0.205788
ENSG00000213988	ZNF90	INT143053	19	20121347	20125005	+	chr19:20121347-20125005	LuminalAvsNormal	0.034532	0.889245
ENSG00000186204	CYP4F12	INT65785	19	15685198	15695935	+	chr19:15685198-15695935	LuminalAvsNormal	0.0345636	0.0829207
ENSG00000081985	IL12RB2	INT12525	1	67372784	67379927	+	chr1:67372784-67379927	LuminalAvsNormal	0.0345761	-1.79014
ENSG00000166444	ST5	INT101518	11	8811581	8857342	-	chr11:8811581-8857342	LuminalAvsNormal	0.0346086	-0.371113
ENSG00000123143	PKN1	INT34209	19	14458376	14463542	+	chr19:14458376-14463542	LuminalAvsNormal	0.0346173	-1.40698
ENSG00000145506	NKD2	INT49275	5	1035474	1035804	+	chr5:1035474-1035804	LuminalAvsNormal	0.0346188	0.063815
ENSG00000137166	FOXP4	INT60459	6	41588732	41589770	+	chr6:41588732-41589770	LuminalAvsNormal	0.0346907	2.18577
ENSG00000106799	TGFBR1	INT32830	9	99144889	99146484	+	chr9:99144889-99146484	LuminalAvsNormal	0.03473	0.11039
ENSG00000235162	C12orf75	INT136611	12	105348627	105365806	+	chr12:105348627-105365806	LuminalAvsNormal	0.0347507	-1.43059
ENSG00000139687	RB1	INT48691	13	48477405	48479997	+	chr13:48477405-48479997	LuminalAvsNormal	0.0347741	0.339419
ENSG00000141429	GALNT1	INT48884	18	35627485	35654559	+	chr18:35627485-35654559	LuminalAvsNormal	0.034791	-2.04822
ENSG00000105221	AKT2	INT81447	19	40280833	40285048	-	chr19:40280833-40285048	LuminalAvsNormal	0.0348293	-2.64265
ENSG00000142669	SH3BGRL3	INT61193	1	26280204	26280764	+	chr1:26280204-26280764	LuminalAvsNormal	0.0348514	-1.10152
ENSG00000125843	AP5S1	INT14139	20	3820855	3822101	+	chr20:3820855-3822101	LuminalAvsNormal	0.0348615	-0.0117115
ENSG00000135341	MAP3K7	INT93081	6	90516682	90518446	-	chr6:90516682-90518446	LuminalAvsNormal	0.0348907	2.10553
ENSG00000197081	IGF2R	INT41450	6	160063631	160064400	+	chr6:160063631-160064400	LuminalAvsNormal	0.0349173	0.183851
ENSG00000103222	ABCC1	INT98383	16	16131936	16134349	+	chr16:16131936-16134349	LuminalAvsNormal	0.0349206	0.717832
ENSG00000138688	KIAA1109	INT73217	4	122343611	122344381	+	chr4:122343611-122344381	LuminalAvsNormal	0.0350139	-0.198961
ENSG00000135547	HEY2	INT133311	6	125754547	125759116	+	chr6:125754547-125759116	LuminalAvsNormal	0.0350327	2.60131
ENSG00000163629	PTPN13	INT38168	4	86796930	86799100	+	chr4:86796930-86799100	LuminalAvsNormal	0.0350383	0.964293
ENSG00000089775	ZBTB25	INT20973	14	64449639	64478050	-	chr14:64449639-64478050	LuminalAvsNormal	0.0350654	1.51745
ENSG00000141556	TBCD	INT110360	17	82907822	82909284	+	chr17:82907822-82909284	LuminalAvsNormal	0.0350861	-4.48251
ENSG00000198964	SGMS1	INT54501	10	50341435	50342193	-	chr10:50341435-50342193	LuminalAvsNormal	0.035171	0.165952
ENSG00000116171	SCP2	INT82106	1	52961630	52974768	+	chr1:52961630-52974768	LuminalAvsNormal	0.0352122	1.47523
ENSG00000105993	DNAJB6	INT57605	7	157386325	157409794	+	chr7:157386325-157409794	LuminalAvsNormal	0.0352308	-2.66391
ENSG00000155008	APOOL	INT49978	X	85055926	85067126	+	chrX:85055926-85067126	LuminalAvsNormal	0.0352527	-0.193091
ENSG00000213079	SCAF8	INT142989	6	154822410	154824233	+	chr6:154822410-154824233	LuminalAvsNormal	0.0352796	1.37669
ENSG00000039068	CDH1	INT97060	16	68737464	68738296	+	chr16:68737464-68738296	LuminalAvsNormal	0.0352841	-0.411259
ENSG00000147050	KDM6A	INT61726	X	45107537	45110078	+	chrX:45107537-45110078	LuminalAvsNormal	0.0353088	-0.149097
ENSG00000133805	AMPD3	INT72465	11	10482226	10484819	+	chr11:10482226-10484819	LuminalAvsNormal	0.0353136	1.33076
ENSG00000105793	GTPBP10	INT70138	7	90372229	90374301	+	chr7:90372229-90374301	LuminalAvsNormal	0.0353448	1.83701
ENSG00000172661	WASHC2C	INT96117	10	45784902	45786369	+	chr10:45784902-45786369	LuminalAvsNormal	0.0353536	-3.04396
ENSG00000161203	AP2M1	INT50511	3	184174960	184176777	+	chr3:184174960-184176777	LuminalAvsNormal	0.0353568	0.463349
ENSG00000168172	HOOK3	INT134257	8	43013401	43018357	+	chr8:43013401-43018357	LuminalAvsNormal	0.0353683	2.46489
ENSG00000122406	RPL5	INT34171	1	92833661	92834778	+	chr1:92833661-92834778	LuminalAvsNormal	0.0353687	-0.938054
ENSG00000115042	FAHD2A	INT138994	2	95402993	95405552	+	chr2:95402993-95405552	LuminalAvsNormal	0.0353941	-4.7186
ENSG00000121542	SEC22A	INT23095	3	123259590	123271521	+	chr3:123259590-123271521	LuminalAvsNormal	0.0354183	-0.41616
ENSG00000251417	AC145285.2	INT107871	16	28803013	28816135	+	chr16:28803013-28816135	LuminalAvsNormal	0.0354726	-1.27859
ENSG00000121210	KIAA0922	INT71230	4	153604431	153612251	+	chr4:153604431-153612251	LuminalAvsNormal	0.0355088	1.55888
ENSG00000108309	RUNDC3A	INT32988	17	44308940	44312579	+	chr17:44308940-44312579	LuminalAvsNormal	0.035542	-0.759602
ENSG00000124222	STX16	INT112036	20	58668128	58669290	+	chr20:58668128-58669290	LuminalAvsNormal	0.0355499	2.49997
ENSG00000119729	RHOQ	INT23007	2	46560690	46572727	+	chr2:46560690-46572727	LuminalAvsNormal	0.0355872	0.572876
ENSG00000113318	MSH3	INT138912	5	80778837	80787564	+	chr5:80778837-80787564	LuminalAvsNormal	0.0355968	0.564972
ENSG00000104365	IKBKB	INT44977	8	42288729	42290155	+	chr8:42288729-42290155	LuminalAvsNormal	0.0356248	-0.581119
ENSG00000002834	LASP1	INT88754	17	38914476	38915042	+	chr17:38914476-38915042	LuminalAvsNormal	0.0356597	1.32607
ENSG00000117528	ABCD3	INT22872	1	94418589	94458606	+	chr1:94418589-94458606	LuminalAvsNormal	0.0357076	0.0240374
ENSG00000168137	SETD5	INT76399	3	9448631	9453738	+	chr3:9448631-9453738	LuminalAvsNormal	0.0357207	-0.207291
ENSG00000249669	CARMN	INT137048	5	149408158	149420480	+	chr5:149408158-149420480	LuminalAvsNormal	0.0357212	1.49883
ENSG00000104312	RIPK2	INT127270	8	89758234	89762828	+	chr8:89758234-89762828	LuminalAvsNormal	0.035752	-0.699233
ENSG00000198561	CTNND1	INT54359	11	57811487	57813916	+	chr11:57811487-57813916	LuminalAvsNormal	0.0357813	-1.72239
ENSG00000101104	PABPC1L	INT32245	20	44924257	44930459	+	chr20:44924257-44930459	LuminalAvsNormal	0.0357995	-1.4086
ENSG00000105640	RPL18A	INT32743	19	17859975	17860762	+	chr19:17859975-17860762	LuminalAvsNormal	0.0358332	-1.75925
ENSG00000163806	SPDYA	INT75635	2	28793998	28799198	+	chr2:28793998-28799198	LuminalAvsNormal	0.0358391	2.0854
ENSG00000132849	PATJ	INT103881	1	61914665	61927729	+	chr1:61914665-61927729	LuminalAvsNormal	0.0358546	-0.360309
ENSG00000184489	PTP4A3	INT28160	8	141427070	141427749	+	chr8:141427070-141427749	LuminalAvsNormal	0.035882	1.22707
ENSG00000168778	TCTN2	INT26894	12	123697199	123699703	+	chr12:123697199-123699703	LuminalAvsNormal	0.0358941	-0.015041
ENSG00000101333	PLCB4	INT81131	20	9307899	9337125	+	chr20:9307899-9337125	LuminalAvsNormal	0.0359634	0.796939
ENSG00000059377	TBXAS1	INT68073	7	139936308	139953367	+	chr7:139936308-139953367	LuminalAvsNormal	0.0360754	0.00459804
ENSG00000160229	ZNF66	INT25931	19	20794598	20799000	+	chr19:20794598-20799000	LuminalAvsNormal	0.036171	0.966523
ENSG00000135655	USP15	INT60064	12	62384303	62389430	+	chr12:62384303-62389430	LuminalAvsNormal	0.0361967	0.450182
ENSG00000169439	SDC2	INT26944	8	96529272	96538695	+	chr8:96529272-96538695	LuminalAvsNormal	0.036207	-2.49989
ENSG00000128294	TPST2	INT71718	22	26547619	26565446	-	chr22:26547619-26565446	LuminalAvsNormal	0.036226	0.759922
ENSG00000162869	PPP1R21	INT75464	2	48498736	48505563	+	chr2:48498736-48505563	LuminalAvsNormal	0.036243	-0.708641
ENSG00000134900	TPP2	INT23868	13	102674491	102676295	+	chr13:102674491-102676295	LuminalAvsNormal	0.0362668	0.481224
ENSG00000076513	ANKRD13A	INT80212	12	110027767	110027898	+	chr12:110027767-110027898	LuminalAvsNormal	0.0362943	1.71428
ENSG00000132600	PRMT7	INT83421	16	68311247	68312041	+	chr16:68311247-68312041	LuminalAvsNormal	0.0364098	-7.96676
ENSG00000115183	TANC1	INT46098	2	159196794	159198974	+	chr2:159196794-159198974	LuminalAvsNormal	0.0364656	1.09598
ENSG00000185022	MAFF	INT28226	22	38213890	38214419	+	chr22:38213890-38214419	LuminalAvsNormal	0.0364919	0.912815
ENSG00000180448	ARHGAP45	INT17554	19	1068745	1073148	+	chr19:1068745-1073148	LuminalAvsNormal	0.0364946	0.0660495
ENSG00000198911	SREBF2	INT29777	22	41878759	41880715	+	chr22:41878759-41880715	LuminalAvsNormal	0.0364953	-1.75623
ENSG00000185246	PRPF39	INT96694	14	45110818	45112317	+	chr14:45110818-45112317	LuminalAvsNormal	0.0365273	1.86088
ENSG00000149177	PTPRJ	INT36710	11	48160050	48163457	+	chr11:48160050-48163457	LuminalAvsNormal	0.03655	1.81152
ENSG00000089248	ERP29	INT122351	12	112015326	112019682	+	chr12:112015326-112019682	LuminalAvsNormal	0.0365506	-4.69555
ENSG00000203710	CR1	INT19185	1	207588775	207607250	+	chr1:207588775-207607250	LuminalAvsNormal	0.0365593	-4.14696
ENSG00000131653	TRAF7	INT34690	16	2155859	2163882	+	chr16:2155859-2163882	LuminalAvsNormal	0.0365897	-1.14131
ENSG00000091436	MAP3K20	INT80741	2	173232460	173238372	+	chr2:173232460-173238372	LuminalAvsNormal	0.0365977	2.2871
ENSG00000170248	PDCD6IP	INT51901	3	33852737	33853878	+	chr3:33852737-33853878	LuminalAvsNormal	0.0366167	1.08495
ENSG00000137309	HMGA1	INT104084	6	34240916	34242711	+	chr6:34240916-34242711	LuminalAvsNormal	0.0366208	-1.42279
ENSG00000076513	ANKRD13A	INT80211	12	110025824	110027704	+	chr12:110025824-110027704	LuminalAvsNormal	0.0366268	0.304346
ENSG00000034152	MAP2K3	INT97048	17	21296211	21298412	+	chr17:21296211-21298412	LuminalAvsNormal	0.0366575	-3.74902
ENSG00000136381	IREB2	INT35154	15	78485841	78487732	+	chr15:78485841-78487732	LuminalAvsNormal	0.0366641	2.14566
ENSG00000198730	CTR9	INT129175	11	10773274	10774011	+	chr11:10773274-10774011	LuminalAvsNormal	0.0366694	1.89178
ENSG00000198919	DZIP3	INT41928	3	108684342	108686444	+	chr3:108684342-108686444	LuminalAvsNormal	0.0366902	0.996817
ENSG00000008382	MPND	INT67143	19	4357586	4359162	+	chr19:4357586-4359162	LuminalAvsNormal	0.0367447	-2.43906
ENSG00000075914	EXOSC7	INT31569	3	44989645	44997086	+	chr3:44989645-44997086	LuminalAvsNormal	0.0367911	-0.0850829
ENSG00000157214	STEAP2	INT50155	7	90230037	90232336	+	chr7:90230037-90232336	LuminalAvsNormal	0.0368005	1.39094
ENSG00000196363	WDR5	INT142232	9	134140812	134141509	+	chr9:134140812-134141509	LuminalAvsNormal	0.0368116	-0.0697566
ENSG00000182093	WRB	INT65147	21	39393281	39396865	+	chr21:39393281-39396865	LuminalAvsNormal	0.0368243	-2.41632
ENSG00000071082	RPL31	INT12303	2	101002809	101004157	+	chr2:101002809-101004157	LuminalAvsNormal	0.0368739	-0.349169
ENSG00000116731	PRDM2	INT112013	1	13749488	13816426	+	chr1:13749488-13816426	LuminalAvsNormal	0.0369088	0.0957859
ENSG00000064042	LIMCH1	INT89424	4	41692385	41697159	+	chr4:41692385-41697159	LuminalAvsNormal	0.0369275	1.69731
ENSG00000236699	ARHGEF38	INT136687	4	105667704	105677751	+	chr4:105667704-105677751	LuminalAvsNormal	0.0369728	1.34312
ENSG00000188266	HYKK	INT53609	15	78536646	78537299	+	chr15:78536646-78537299	LuminalAvsNormal	0.0370058	0.771663
ENSG00000149196	HIKESHI	INT74303	11	86302479	86306244	+	chr11:86302479-86306244	LuminalAvsNormal	0.0370107	-0.889319
ENSG00000167491	GATAD2A	INT95546	19	19436220	19465339	+	chr19:19436220-19465339	LuminalAvsNormal	0.0370416	-2.39229
ENSG00000130052	STARD8	INT47319	X	68722647	68723625	+	chrX:68722647-68723625	LuminalAvsNormal	0.037119	-0.0834228
ENSG00000116117	PARD3B	INT91712	2	205245823	205300529	+	chr2:205245823-205300529	LuminalAvsNormal	0.0371203	1.55433
ENSG00000163564	PYHIN1	INT63195	1	158939248	158941976	+	chr1:158939248-158941976	LuminalAvsNormal	0.0371261	-1.47094
ENSG00000013364	MVP	INT96887	16	29847386	29847761	+	chr16:29847386-29847761	LuminalAvsNormal	0.0371544	-0.0516571
ENSG00000062038	CDH3	INT43338	16	68645751	68676384	+	chr16:68645751-68676384	LuminalAvsNormal	0.0371928	-1.15665
ENSG00000071054	MAP4K4	INT80000	2	101877147	101882550	+	chr2:101877147-101882550	LuminalAvsNormal	0.0371991	0.464588
ENSG00000064042	LIMCH1	INT89406	4	41613662	41619187	+	chr4:41613662-41619187	LuminalAvsNormal	0.0372532	1.04083
ENSG00000168778	TCTN2	INT26891	12	123690675	123692657	+	chr12:123690675-123692657	LuminalAvsNormal	0.0373169	0.147503
ENSG00000177556	ATOX1	INT27606	5	151746564	151753814	-	chr5:151746564-151753814	LuminalAvsNormal	0.0373489	-1.86314
ENSG00000154978	VOPP1	INT37248	7	55521871	55530828	-	chr7:55521871-55530828	LuminalAvsNormal	0.0373653	0.378275
ENSG00000143341	HMCN1	INT24740	1	186174643	186178415	+	chr1:186174643-186178415	LuminalAvsNormal	0.0373941	-1.27109
ENSG00000048828	FAM120A	INT79415	9	93558011	93558580	+	chr9:93558011-93558580	LuminalAvsNormal	0.0374301	1.3717
ENSG00000166979	EVA1C	INT38776	21	32413014	32452184	+	chr21:32413014-32452184	LuminalAvsNormal	0.0375166	-1.49341
ENSG00000138798	EGF	INT24337	4	110004623	110008151	+	chr4:110004623-110008151	LuminalAvsNormal	0.0375633	1.89078
ENSG00000088256	GNA11	INT132423	19	3094788	3110148	+	chr19:3094788-3110148	LuminalAvsNormal	0.0375725	-1.13861
ENSG00000100416	TRMU	INT32177	22	46346545	46350290	+	chr22:46346545-46350290	LuminalAvsNormal	0.0375851	-1.22234
ENSG00000050344	NFE2L3	INT132142	7	26183875	26184532	+	chr7:26183875-26184532	LuminalAvsNormal	0.0376182	0.733413
ENSG00000204815	TTC25	INT142783	17	41961467	41964992	+	chr17:41961467-41964992	LuminalAvsNormal	0.0376358	-0.445489
ENSG00000076242	MLH1	INT56204	3	37040295	37042267	+	chr3:37040295-37042267	LuminalAvsNormal	0.0376382	0.846857
ENSG00000173653	RCE1	INT128640	11	66845037	66845165	+	chr11:66845037-66845165	LuminalAvsNormal	0.0376438	0.481463
ENSG00000154027	AK5	INT100850	1	77298026	77340376	+	chr1:77298026-77340376	LuminalAvsNormal	0.0376586	3.65302
ENSG00000105700	KXD1	INT13120	19	18565022	18567131	+	chr19:18565022-18567131	LuminalAvsNormal	0.0376611	-0.78223
ENSG00000013573	DDX11	INT79124	12	31074092	31078389	+	chr12:31074092-31078389	LuminalAvsNormal	0.0376973	-1.77207
ENSG00000214253	FIS1	INT135745	7	101244140	101244556	-	chr7:101244140-101244556	LuminalAvsNormal	0.0377222	-5.31313
ENSG00000257923	CUX1	INT144056	7	102193891	102195506	+	chr7:102193891-102195506	LuminalAvsNormal	0.0377656	1.68839
ENSG00000165338	HECTD2	INT86945	10	91496373	91498107	+	chr10:91496373-91498107	LuminalAvsNormal	0.0378081	0.0566868
ENSG00000099783	HNRNPM	INT21192	19	8445112	8455404	+	chr19:8445112-8455404	LuminalAvsNormal	0.03782	-0.665865
ENSG00000003402	CFLAR	INT102454	2	201133135	201135971	+	chr2:201133135-201135971	LuminalAvsNormal	0.0378294	-0.819905
ENSG00000018189	RUFY3	INT30835	4	70803177	70804347	+	chr4:70803177-70804347	LuminalAvsNormal	0.0378333	-4.22241
ENSG00000134001	EIF2S1	INT34856	14	67382682	67383314	+	chr14:67382682-67383314	LuminalAvsNormal	0.0378433	0.162417
ENSG00000134900	TPP2	INT23869	13	102676416	102678226	+	chr13:102676416-102678226	LuminalAvsNormal	0.0378528	0.599895
ENSG00000188010	MORN2	INT40655	2	38876212	38880178	+	chr2:38876212-38880178	LuminalAvsNormal	0.0378746	0.781043
ENSG00000165338	HECTD2	INT86941	10	91489982	91491199	+	chr10:91489982-91491199	LuminalAvsNormal	0.0378818	0.675113
ENSG00000111801	BTN3A3	INT70521	6	26443940	26443956	+	chr6:26443940-26443956	LuminalAvsNormal	0.0378842	-4.21798
ENSG00000187583	PLEKHN1	INT18005	1	966804	970276	+	chr1:966804-970276	LuminalAvsNormal	0.0379396	0.279812
ENSG00000048342	CC2D2A	INT67635	4	15563523	15567376	+	chr4:15563523-15567376	LuminalAvsNormal	0.0379511	0.239905
ENSG00000198911	SREBF2	INT29778	22	41880993	41884841	+	chr22:41880993-41884841	LuminalAvsNormal	0.0380019	0.857888
ENSG00000077420	APBB1IP	INT68567	10	26438854	26492326	+	chr10:26438854-26492326	LuminalAvsNormal	0.0380526	0.159972
ENSG00000276234	TADA2A	INT116418	17	37423616	37426949	+	chr17:37423616-37426949	LuminalAvsNormal	0.0380819	-0.724959
ENSG00000104290	FZD3	INT12987	8	28520835	28527146	+	chr8:28520835-28527146	LuminalAvsNormal	0.038086	2.3055
ENSG00000172878	METAP1D	INT52165	2	172064415	172065603	+	chr2:172064415-172065603	LuminalAvsNormal	0.0380943	-0.512453
ENSG00000140563	MCTP2	INT61002	15	94345165	94355973	+	chr15:94345165-94355973	LuminalAvsNormal	0.0381103	-0.86278
ENSG00000134256	CD101	INT34899	1	117021984	117025508	+	chr1:117021984-117025508	LuminalAvsNormal	0.0381666	-0.511234
ENSG00000101608	MYL12A	INT32357	18	3247910	3249360	+	chr18:3247910-3249360	LuminalAvsNormal	0.038181	-3.33837
ENSG00000148180	GSN	INT100469	9	121324645	121326511	+	chr9:121324645-121326511	LuminalAvsNormal	0.0382692	-0.375451
ENSG00000103653	CSK	INT81378	15	74782721	74797913	+	chr15:74782721-74797913	LuminalAvsNormal	0.0383013	-1.00788
ENSG00000139597	N4BP2L1	INT93503	13	32420577	32424921	-	chr13:32420577-32424921	LuminalAvsNormal	0.0383379	2.73888
ENSG00000010327	STAB1	INT11830	3	52522941	52523024	+	chr3:52522941-52523024	LuminalAvsNormal	0.0383716	1.2042
ENSG00000170291	ELP5	INT64062	17	7254914	7256856	+	chr17:7254914-7256856	LuminalAvsNormal	0.0383739	-0.725329
ENSG00000185291	IL3RA	INT28268	X	1348546	1352099	+	chrX:1348546-1352099	LuminalAvsNormal	0.0384111	0.496904
ENSG00000267107	PCAT19	INT126447	19	41456924	41474465	-	chr19:41456924-41474465	LuminalAvsNormal	0.038436	-2.57514
ENSG00000157601	MX1	INT50208	21	41451244	41452620	+	chr21:41451244-41452620	LuminalAvsNormal	0.0384631	-4.78232
ENSG00000151465	CDC123	INT49670	10	12235124	12237143	+	chr10:12235124-12237143	LuminalAvsNormal	0.0385118	-1.31518
ENSG00000136153	LMO7	INT104055	13	75842917	75845326	+	chr13:75842917-75845326	LuminalAvsNormal	0.0385357	0.842364
ENSG00000131848	ZSCAN5A	INT139609	19	56274909	56280601	-	chr19:56274909-56280601	LuminalAvsNormal	0.0385364	0.107756
ENSG00000007545	CRAMP1	INT67091	16	1666178	1666421	+	chr16:1666178-1666421	LuminalAvsNormal	0.0385376	-0.112509
ENSG00000095906	NUBP2	INT80865	16	1783037	1784710	+	chr16:1783037-1784710	LuminalAvsNormal	0.0385582	-2.09768
ENSG00000149657	LSM14B	INT104612	20	62128031	62129784	+	chr20:62128031-62129784	LuminalAvsNormal	0.0385882	-4.57517
ENSG00000072954	TMEM38A	INT122289	19	16661342	16679983	+	chr19:16661342-16679983	LuminalAvsNormal	0.0386338	0.697076
ENSG00000165338	HECTD2	INT86942	10	91491308	91492351	+	chr10:91491308-91492351	LuminalAvsNormal	0.0386539	1.67952
ENSG00000196405	EVL	INT41305	14	100129685	100132718	+	chr14:100129685-100132718	LuminalAvsNormal	0.0386547	0.118675
ENSG00000145545	SRD5A1	INT24960	5	6662967	6668201	+	chr5:6662967-6668201	LuminalAvsNormal	0.0386672	0.0344332
ENSG00000075643	MOCOS	INT116717	18	36200325	36203112	+	chr18:36200325-36203112	LuminalAvsNormal	0.038674	2.23153
ENSG00000155066	PROM2	INT74690	2	95279145	95279844	+	chr2:95279145-95279844	LuminalAvsNormal	0.0386835	1.15849
ENSG00000242802	AP5Z1	INT124958	7	4787777	4788153	+	chr7:4787777-4788153	LuminalAvsNormal	0.038698	1.08667
ENSG00000101901	ALG13	INT21491	X	111712531	111713224	+	chrX:111712531-111713224	LuminalAvsNormal	0.0387176	1.87916
ENSG00000163874	ZC3H12A	INT140945	1	37475940	37479998	+	chr1:37475940-37479998	LuminalAvsNormal	0.0387234	0.961449
ENSG00000162889	MAPKAPK2	INT16236	1	206685509	206728709	+	chr1:206685509-206728709	LuminalAvsNormal	0.0387291	-0.51432
ENSG00000088930	XRN2	INT127054	20	21349462	21354788	+	chr20:21349462-21354788	LuminalAvsNormal	0.0387303	0.0492355
ENSG00000072135	PTPN18	INT31415	2	130359922	130368896	+	chr2:130359922-130368896	LuminalAvsNormal	0.0387429	-1.03291
ENSG00000136536	39142	INT60381	2	159714599	159715680	+	chr2:159714599-159715680	LuminalAvsNormal	0.0387495	-1.85955
ENSG00000275700	AATF	INT116332	17	36949217	36950213	+	chr17:36949217-36950213	LuminalAvsNormal	0.0387672	0.546314
ENSG00000157869	RAB28	INT62750	4	13368651	13371794	-	chr4:13368651-13371794	LuminalAvsNormal	0.0387742	0.390022
ENSG00000142273	CBLC	INT15180	19	44793621	44794203	+	chr19:44793621-44794203	LuminalAvsNormal	0.0388795	1.45723
ENSG00000160310	PRMT2	INT86279	21	46663555	46664294	+	chr21:46663555-46664294	LuminalAvsNormal	0.0388871	-5.58352
ENSG00000114670	NEK11	INT45977	3	131028003	131029597	+	chr3:131028003-131029597	LuminalAvsNormal	0.0390148	0.755713
ENSG00000124151	NCOA3	INT99157	20	47653073	47653405	+	chr20:47653073-47653405	LuminalAvsNormal	0.0390741	0.300484
ENSG00000116678	LEPR	INT98828	1	65623385	65630201	+	chr1:65623385-65630201	LuminalAvsNormal	0.0391379	0.965163
ENSG00000188157	AGRN	INT53579	1	1048366	1048528	+	chr1:1048366-1048528	LuminalAvsNormal	0.0391673	0.839959
ENSG00000151553	FAM160B1	INT62073	10	114843227	114843740	+	chr10:114843227-114843740	LuminalAvsNormal	0.0391679	0.795395
ENSG00000110719	TCIRG1	INT138713	11	68039120	68041267	+	chr11:68039120-68041267	LuminalAvsNormal	0.0391894	0.658225
ENSG00000142794	NBPF3	INT100014	1	21478308	21479348	+	chr1:21478308-21479348	LuminalAvsNormal	0.03922	2.03386
ENSG00000065320	NTN1	INT132194	17	9182970	9221167	+	chr17:9182970-9221167	LuminalAvsNormal	0.0392662	1.07089
ENSG00000185291	IL3RA	INT28271	X	1356337	1358860	+	chrX:1356337-1358860	LuminalAvsNormal	0.0392808	1.11638
ENSG00000023697	DERA	INT30864	12	15911415	15956935	+	chr12:15911415-15956935	LuminalAvsNormal	0.0393369	-0.0269517
ENSG00000072858	SIDT1	INT12332	3	113585271	113592702	+	chr3:113585271-113592702	LuminalAvsNormal	0.0393609	1.29841
ENSG00000036448	MYOM2	INT137604	8	2124218	2129126	+	chr8:2124218-2129126	LuminalAvsNormal	0.0394071	-1.49701
ENSG00000154330	PGM5	INT37220	9	68392474	68405009	+	chr9:68392474-68405009	LuminalAvsNormal	0.0394314	0.371015
ENSG00000030582	GRN	INT79302	17	44350801	44350910	+	chr17:44350801-44350910	LuminalAvsNormal	0.0394344	0.0484507
ENSG00000170379	TCAF2	INT105090	7	143621021	143702980	+	chr7:143621021-143702980	LuminalAvsNormal	0.0394778	-5.39438
ENSG00000132640	BTBD3	INT59784	20	11891448	11892492	+	chr20:11891448-11892492	LuminalAvsNormal	0.0394849	-1.46744
ENSG00000130723	PRRC2B	INT92667	9	131487295	131487855	+	chr9:131487295-131487855	LuminalAvsNormal	0.0394851	-0.289197
ENSG00000133216	EPHB2	INT83548	1	22785077	22863036	+	chr1:22785077-22863036	LuminalAvsNormal	0.0394992	0.0964067
ENSG00000157657	ZNF618	INT62719	9	114032729	114036299	+	chr9:114032729-114036299	LuminalAvsNormal	0.0395135	3.16274
ENSG00000099308	MAST3	INT12703	19	18128459	18128865	+	chr19:18128459-18128865	LuminalAvsNormal	0.039517	1.83161
ENSG00000228649	SNHG26	INT136275	7	22857076	22858570	+	chr7:22857076-22858570	LuminalAvsNormal	0.0395463	-5.60684
ENSG00000165238	WNK2	INT86916	9	93268951	93288787	+	chr9:93268951-93288787	LuminalAvsNormal	0.0395486	1.06611
ENSG00000017260	ATP2C1	INT102571	3	130967420	130969291	+	chr3:130967420-130969291	LuminalAvsNormal	0.0396332	1.14705
ENSG00000067445	TRO	INT109424	X	54927782	54928602	+	chrX:54927782-54928602	LuminalAvsNormal	0.0396452	2.84072
ENSG00000198792	TMEM184B	INT41812	22	38239503	38246593	-	chr22:38239503-38246593	LuminalAvsNormal	0.0396659	0.0131149
ENSG00000197816	CCDC180	INT54206	9	97328147	97330153	+	chr9:97328147-97330153	LuminalAvsNormal	0.039676	0.249255
ENSG00000158258	CLSTN2	INT86117	3	140557056	140558639	+	chr3:140557056-140558639	LuminalAvsNormal	0.0396785	0.324504
ENSG00000140367	UBE2Q2	INT24442	15	75890484	75890918	+	chr15:75890484-75890918	LuminalAvsNormal	0.0397757	1.59903
ENSG00000157326	DHRS4	INT100971	14	23953917	23955034	+	chr14:23953917-23955034	LuminalAvsNormal	0.0397996	2.10499
ENSG00000078747	ITCH	INT43951	20	34489927	34492500	+	chr20:34489927-34492500	LuminalAvsNormal	0.0398103	-1.38668
ENSG00000136636	KCTD3	INT35195	1	215567769	215573785	+	chr1:215567769-215573785	LuminalAvsNormal	0.0398264	1.69686
ENSG00000018699	TTC27	INT20327	2	32811222	32812503	+	chr2:32811222-32812503	LuminalAvsNormal	0.03984	0.876513
ENSG00000164124	TMEM144	INT16433	4	158235673	158237336	+	chr4:158235673-158237336	LuminalAvsNormal	0.0398568	0.232404
ENSG00000145734	BDP1	INT100301	5	71539650	71541453	+	chr5:71539650-71541453	LuminalAvsNormal	0.0399306	0.921243
ENSG00000263753	LINC00667	INT126199	18	5239860	5240186	+	chr18:5239860-5240186	LuminalAvsNormal	0.0399338	0.401519
ENSG00000026508	CD44	INT79243	11	35208207	35209964	+	chr11:35208207-35209964	LuminalAvsNormal	0.0399825	-1.63947
ENSG00000107643	MAPK8	INT70324	10	48424586	48425188	+	chr10:48424586-48425188	LuminalAvsNormal	0.0400326	0.0553928
ENSG00000038382	TRIO	INT89192	5	14482774	14485068	+	chr5:14482774-14485068	LuminalAvsNormal	0.0400507	0.522833
ENSG00000112130	RNF8	INT81758	6	37371575	37374619	+	chr6:37371575-37374619	LuminalAvsNormal	0.0401445	0.304208
ENSG00000140740	UQCRC2	INT15102	16	21980701	21983087	+	chr16:21980701-21983087	LuminalAvsNormal	0.0401465	0.35845
ENSG00000095139	ARCN1	INT44386	11	118572551	118583178	+	chr11:118572551-118583178	LuminalAvsNormal	0.0401646	-0.367757
ENSG00000198718	TOGARAM1	INT41789	14	45054550	45066577	+	chr14:45054550-45066577	LuminalAvsNormal	0.0401944	2.16918
ENSG00000167491	GATAD2A	INT95557	19	19406020	19427515	+	chr19:19406020-19427515	LuminalAvsNormal	0.0402234	-2.79577
ENSG00000068489	PRR11	INT31378	17	59185563	59193491	+	chr17:59185563-59193491	LuminalAvsNormal	0.0402462	0.577867
ENSG00000123836	PFKFB2	INT59002	1	207070410	207071187	+	chr1:207070410-207071187	LuminalAvsNormal	0.0402592	1.44011
ENSG00000092203	TOX4	INT44295	14	21492377	21492507	+	chr14:21492377-21492507	LuminalAvsNormal	0.0402636	0.989145
ENSG00000168872	DDX19A	INT87288	16	70347049	70350556	+	chr16:70347049-70350556	LuminalAvsNormal	0.0402647	0.536418
ENSG00000186314	PRELID2	INT28427	5	145826201	145834651	-	chr5:145826201-145834651	LuminalAvsNormal	0.0402686	0.434561
ENSG00000159231	CBR3	INT117249	21	36135482	36137824	+	chr21:36135482-36137824	LuminalAvsNormal	0.0403097	0.158675
ENSG00000173821	RNF213	INT105286	17	80380988	80381546	+	chr17:80380988-80381546	LuminalAvsNormal	0.0403328	-0.564967
ENSG00000261064	LINC02256	INT7692	15	32537007	32575570	+	chr15:32537007-32575570	LuminalAvsNormal	0.0403471	2.61601
ENSG00000197965	MPZL1	INT29413	1	167774848	167787066	+	chr1:167774848-167787066	LuminalAvsNormal	0.0403689	-0.446659
ENSG00000106609	TMEM248	INT81509	7	66921462	66941847	+	chr7:66921462-66941847	LuminalAvsNormal	0.0404078	-1.29656
ENSG00000131375	CAPN7	INT139581	3	15245672	15245886	+	chr3:15245672-15245886	LuminalAvsNormal	0.0404116	-0.368611
ENSG00000038382	TRIO	INT89182	5	14462926	14465544	+	chr5:14462926-14465544	LuminalAvsNormal	0.0404172	1.07821
ENSG00000165219	GAPVD1	INT111837	9	125349520	125350294	+	chr9:125349520-125350294	LuminalAvsNormal	0.0404394	1.53393
ENSG00000151806	GUF1	INT49740	4	44695735	44697407	+	chr4:44695735-44697407	LuminalAvsNormal	0.0404574	3.00348
ENSG00000066136	NFYC	INT109414	1	40709617	40734847	+	chr1:40709617-40734847	LuminalAvsNormal	0.0404798	-3.22118
ENSG00000072803	FBXW11	INT89616	5	171957699	171996889	-	chr5:171957699-171996889	LuminalAvsNormal	0.0404972	-1.7021
ENSG00000170919	TPT1-AS1	INT76711	13	45344447	45369958	+	chr13:45344447-45369958	LuminalAvsNormal	0.0405352	-3.04268
ENSG00000142273	CBLC	INT15174	19	44781052	44781206	+	chr19:44781052-44781206	LuminalAvsNormal	0.040563	-1.12518
ENSG00000119596	YLPM1	INT91939	14	74812783	74816202	+	chr14:74812783-74816202	LuminalAvsNormal	0.0405741	-0.420813
ENSG00000125611	CHCHD5	INT71535	2	112584487	112585973	+	chr2:112584487-112585973	LuminalAvsNormal	0.0405768	1.66134
ENSG00000119878	CRIPT	INT116909	2	46619682	46623763	+	chr2:46619682-46623763	LuminalAvsNormal	0.0405793	-0.835295
ENSG00000140575	IQGAP1	INT35837	15	90487090	90487468	+	chr15:90487090-90487468	LuminalAvsNormal	0.0405856	0.377745
ENSG00000169189	NSMCE1	INT87308	16	27258152	27266323	-	chr16:27258152-27266323	LuminalAvsNormal	0.0406188	-1.77283
ENSG00000116396	KCNC4	INT58487	1	110226179	110232220	+	chr1:110226179-110232220	LuminalAvsNormal	0.0406525	-2.53004
ENSG00000183255	PTTG1IP	INT28016	21	44865897	44872853	-	chr21:44865897-44872853	LuminalAvsNormal	0.0406531	-1.33848
ENSG00000171817	ZNF540	INT87544	19	37599753	37601006	+	chr19:37599753-37601006	LuminalAvsNormal	0.0406819	-0.493571
ENSG00000001167	NFYA	INT54792	6	41073085	41079028	+	chr6:41073085-41079028	LuminalAvsNormal	0.040691	0.941206
ENSG00000039319	ZFYVE16	INT79366	5	80473860	80474662	+	chr5:80473860-80474662	LuminalAvsNormal	0.0407119	-1.15933
ENSG00000150995	ITPR1	INT100568	3	4795188	4800424	+	chr3:4795188-4800424	LuminalAvsNormal	0.0408073	-0.922598
ENSG00000160752	FDPS	INT63009	1	155310206	155312254	+	chr1:155310206-155312254	LuminalAvsNormal	0.0408237	-0.117891
ENSG00000132394	EEFSEC	INT14522	3	128341890	128358216	+	chr3:128341890-128358216	LuminalAvsNormal	0.0408335	-0.688275
ENSG00000152520	PAN3	INT49787	13	28277377	28280411	+	chr13:28277377-28280411	LuminalAvsNormal	0.0408494	-0.443013
ENSG00000261824	LINC00662	INT126156	19	27774253	27775756	-	chr19:27774253-27775756	LuminalAvsNormal	0.0408562	0.717621
ENSG00000059728	MXD1	INT12174	2	69903246	69904253	+	chr2:69903246-69904253	LuminalAvsNormal	0.0408622	0.948364
ENSG00000236850	#N/A	INT115858	22	22308820	22309735	+	chr22:22308820-22309735	LuminalAvsNormal	0.0409061	0.239012
ENSG00000166847	DCTN5	INT141225	16	23658626	23661169	+	chr16:23658626-23661169	LuminalAvsNormal	0.0409156	2.98735
ENSG00000196911	KPNA5	INT18500	6	116692393	116698703	+	chr6:116692393-116698703	LuminalAvsNormal	0.040917	1.79982
ENSG00000186174	BCL9L	INT40466	11	118911294	118918825	-	chr11:118911294-118918825	LuminalAvsNormal	0.0409184	-1.0977
ENSG00000075884	ARHGAP15	INT31551	2	143250601	143435263	+	chr2:143250601-143435263	LuminalAvsNormal	0.0409427	-0.0884088
ENSG00000179364	PACS2	INT52694	14	105390004	105390236	+	chr14:105390004-105390236	LuminalAvsNormal	0.0409747	-0.611051
ENSG00000167685	ZNF444	INT63777	19	56158603	56159623	+	chr19:56158603-56159623	LuminalAvsNormal	0.0409844	-2.41681
ENSG00000066629	EML1	INT79790	14	99937913	99939196	+	chr14:99937913-99939196	LuminalAvsNormal	0.0410376	-0.851216
ENSG00000143653	SCCPDH	INT140262	1	246758357	246759033	+	chr1:246758357-246759033	LuminalAvsNormal	0.0410812	6.53574
ENSG00000170919	TPT1-AS1	INT76717	13	45389821	45391031	+	chr13:45389821-45391031	LuminalAvsNormal	0.0410851	0.145381
ENSG00000167004	PDIA3	INT38784	15	43746707	43753823	+	chr15:43746707-43753823	LuminalAvsNormal	0.0411083	-2.74401
ENSG00000090520	DNAJB11	INT20991	3	186572252	186575839	+	chr3:186572252-186575839	LuminalAvsNormal	0.0411447	1.65617
ENSG00000173218	VANGL1	INT64468	1	115682498	115683943	+	chr1:115682498-115683943	LuminalAvsNormal	0.0411563	1.66663
ENSG00000115107	STEAP3	INT103447	2	119248207	119254683	+	chr2:119248207-119254683	LuminalAvsNormal	0.0411743	1.009
ENSG00000132669	RIN2	INT34745	20	19965025	19970837	+	chr20:19965025-19970837	LuminalAvsNormal	0.0412289	-0.367128
ENSG00000139793	MBNL2	INT99950	13	97347068	97357481	+	chr13:97347068-97357481	LuminalAvsNormal	0.0412933	-0.933228
ENSG00000213445	SIPA1	INT143016	11	65646379	65646455	+	chr11:65646379-65646455	LuminalAvsNormal	0.0413182	0.63203
ENSG00000086102	NFX1	INT97889	9	33342855	33344068	+	chr9:33342855-33344068	LuminalAvsNormal	0.0414151	-0.98543
ENSG00000127720	METTL25	INT127688	12	82434725	82438514	+	chr12:82434725-82438514	LuminalAvsNormal	0.041452	2.40628
ENSG00000148841	ITPRIP	INT74262	10	104316065	104338245	-	chr10:104316065-104338245	LuminalAvsNormal	0.0414617	0.806145
ENSG00000071243	ING3	INT68377	7	120953405	120955558	+	chr7:120953405-120955558	LuminalAvsNormal	0.0414726	2.03334
ENSG00000171316	CHD7	INT27055	8	60816502	60820006	+	chr8:60816502-60820006	LuminalAvsNormal	0.0414888	1.44187
ENSG00000178950	GAK	INT88087	4	912175	915497	-	chr4:912175-915497	LuminalAvsNormal	0.0414931	-0.886361
ENSG00000109685	NSD2	INT91284	4	1892892	1899217	+	chr4:1892892-1899217	LuminalAvsNormal	0.0415247	1.71118
ENSG00000073910	FRY	INT102816	13	32267360	32274841	+	chr13:32267360-32274841	LuminalAvsNormal	0.0415867	-0.787847
ENSG00000086666	ZFAND6	INT97910	15	80060741	80072563	+	chr15:80060741-80072563	LuminalAvsNormal	0.0416219	-3.19998
ENSG00000101146	RAE1	INT32258	20	57351423	57354031	+	chr20:57351423-57354031	LuminalAvsNormal	0.041656	0.595294
ENSG00000064655	EYA2	INT97224	20	47143150	47169138	+	chr20:47143150-47169138	LuminalAvsNormal	0.0416575	-0.119284
ENSG00000176890	TYMS	INT77365	18	662321	669071	+	chr18:662321-669071	LuminalAvsNormal	0.041659	0.942167
ENSG00000171302	CANT1	INT87485	17	79006214	79008062	-	chr17:79006214-79008062	LuminalAvsNormal	0.0416818	-0.0497372
ENSG00000134452	FBXO18	INT103992	10	5890347	5903019	+	chr10:5890347-5903019	LuminalAvsNormal	0.0416986	-1.67733
ENSG00000160752	FDPS	INT63011	1	155318022	155318168	+	chr1:155318022-155318168	LuminalAvsNormal	0.0417532	-2.91548
ENSG00000163686	ABHD6	INT63245	3	58237917	58249877	+	chr3:58237917-58249877	LuminalAvsNormal	0.0418365	-3.17141
ENSG00000101132	PFDN4	INT138147	20	54214459	54215299	+	chr20:54214459-54215299	LuminalAvsNormal	0.0418422	-0.899961
ENSG00000242086	LINC00969	INT136870	3	195701670	195708130	+	chr3:195701670-195708130	LuminalAvsNormal	0.0419992	-1.4651
ENSG00000068912	ERLEC1	INT43553	2	53801843	53808298	+	chr2:53801843-53808298	LuminalAvsNormal	0.0420017	1.07594
ENSG00000143367	TUFT1	INT73679	1	151581043	151581643	+	chr1:151581043-151581643	LuminalAvsNormal	0.0420018	1.23263
ENSG00000185246	PRPF39	INT96696	14	45114258	45114493	+	chr14:45114258-45114493	LuminalAvsNormal	0.0420933	1.00384
ENSG00000163629	PTPN13	INT38172	4	86807898	86809768	+	chr4:86807898-86809768	LuminalAvsNormal	0.0421304	1.68949
ENSG00000184640	40057	INT96624	17	77466561	77475242	+	chr17:77466561-77475242	LuminalAvsNormal	0.0421445	-4.0474
ENSG00000167107	ACSF2	INT38841	17	50468079	50468328	+	chr17:50468079-50468328	LuminalAvsNormal	0.0421536	2.01835
ENSG00000151148	UBE3B	INT49621	12	109484022	109486011	+	chr12:109484022-109486011	LuminalAvsNormal	0.0421727	0.549996
ENSG00000145916	RMND5B	INT100333	5	178133570	178136028	+	chr5:178133570-178136028	LuminalAvsNormal	0.0422198	-0.607404
ENSG00000168234	TTC39C	INT38951	18	24080940	24082912	+	chr18:24080940-24082912	LuminalAvsNormal	0.0423211	1.48706
ENSG00000142173	COL6A2	INT61178	21	46120578	46121060	+	chr21:46120578-46121060	LuminalAvsNormal	0.0423293	0.433338
ENSG00000170919	TPT1-AS1	INT76719	13	45344910	45351896	+	chr13:45344910-45351896	LuminalAvsNormal	0.0423487	-3.05369
ENSG00000243811	APOBEC3D	INT131185	22	39025350	39025556	+	chr22:39025350-39025556	LuminalAvsNormal	0.0423948	-5.61281
ENSG00000130669	PAK4	INT92621	19	39152393	39168610	+	chr19:39152393-39168610	LuminalAvsNormal	0.0425688	-0.67619
ENSG00000254986	DPP3	INT131537	11	66488008	66491252	+	chr11:66488008-66491252	LuminalAvsNormal	0.042601	1.24301
ENSG00000136295	TTYH3	INT60308	7	2632279	2646852	+	chr7:2632279-2646852	LuminalAvsNormal	0.0427386	0.70069
ENSG00000112414	ADGRG6	INT58176	6	142438365	142440907	+	chr6:142438365-142440907	LuminalAvsNormal	0.0427653	-2.18527
ENSG00000088035	ALG6	INT68942	1	63367688	63370769	+	chr1:63367688-63370769	LuminalAvsNormal	0.0427742	2.71831
ENSG00000198018	ENTPD7	INT123432	10	99659965	99661445	+	chr10:99659965-99661445	LuminalAvsNormal	0.042845	1.1894
ENSG00000144524	COPS7B	INT93875	2	231791977	231793515	+	chr2:231791977-231793515	LuminalAvsNormal	0.0428544	-0.14286
ENSG00000156531	PHF6	INT85989	X	134415293	134417168	+	chrX:134415293-134417168	LuminalAvsNormal	0.0429176	1.26402
ENSG00000156711	MAPK13	INT85996	6	36135862	36136018	+	chr6:36135862-36136018	LuminalAvsNormal	0.0429288	-2.75119
ENSG00000078269	SYNJ2	INT43901	6	158059538	158061991	+	chr6:158059538-158061991	LuminalAvsNormal	0.0429723	0.953426
ENSG00000198522	GPN1	INT54327	2	27641280	27642428	+	chr2:27641280-27642428	LuminalAvsNormal	0.0430047	0.683478
ENSG00000180354	MTURN	INT77742	7	30146300	30157437	+	chr7:30146300-30157437	LuminalAvsNormal	0.0430505	0.911663
ENSG00000150768	DLAT	INT74415	11	112060066	112061037	+	chr11:112060066-112061037	LuminalAvsNormal	0.0430752	-1.7354
ENSG00000173715	C11orf80	INT77044	11	66796365	66800640	+	chr11:66796365-66800640	LuminalAvsNormal	0.0430799	0.37858
ENSG00000148120	C9orf3	INT74220	9	94933672	94955176	+	chr9:94933672-94955176	LuminalAvsNormal	0.0430926	-0.497862
ENSG00000169439	SDC2	INT26940	8	96494336	96593479	+	chr8:96494336-96593479	LuminalAvsNormal	0.0431137	-2.59158
ENSG00000204344	STK19	INT66808	6	31973377	31978902	+	chr6:31973377-31978902	LuminalAvsNormal	0.043132	0.136555
ENSG00000198131	ZNF544	INT54301	19	58259794	58277182	+	chr19:58259794-58277182	LuminalAvsNormal	0.0431491	-1.74178
ENSG00000162174	ASRGL1	INT37867	11	62338339	62356324	+	chr11:62338339-62356324	LuminalAvsNormal	0.0431642	-2.19353
ENSG00000131778	CHD1L	INT92772	1	147287734	147291481	+	chr1:147287734-147291481	LuminalAvsNormal	0.043193	0.263628
ENSG00000205423	CNEP1R1	INT30162	16	50026468	50029724	+	chr16:50026468-50029724	LuminalAvsNormal	0.0432143	1.73609
ENSG00000154330	PGM5	INT37231	9	68402489	68464520	+	chr9:68402489-68464520	LuminalAvsNormal	0.043307	0.296818
ENSG00000042317	SPATA7	INT79387	14	88391456	88396155	+	chr14:88391456-88396155	LuminalAvsNormal	0.0433693	0.0844927
ENSG00000154127	UBASH3B	INT140625	11	122709475	122774095	+	chr11:122709475-122774095	LuminalAvsNormal	0.0433806	0.12222
ENSG00000124181	PLCG1	INT59038	20	41172646	41172728	+	chr20:41172646-41172728	LuminalAvsNormal	0.0434435	-0.0310519
ENSG00000166128	RAB8B	INT38592	15	63259693	63262691	+	chr15:63259693-63262691	LuminalAvsNormal	0.0434562	1.28943
ENSG00000197555	SIPA1L1	INT142368	14	71699128	71702311	+	chr14:71699128-71702311	LuminalAvsNormal	0.0434987	0.901104
ENSG00000178904	DPY19L3	INT102132	19	32480558	32482078	+	chr19:32480558-32482078	LuminalAvsNormal	0.0435101	0.344946
ENSG00000114573	ATP6V1A	INT138976	3	113789841	113794871	+	chr3:113789841-113794871	LuminalAvsNormal	0.0435446	0.530103
ENSG00000126653	NSRP1	INT82791	17	30118174	30127858	+	chr17:30118174-30127858	LuminalAvsNormal	0.043557	-4.39375
ENSG00000180354	MTURN	INT77741	7	30135299	30146176	+	chr7:30135299-30146176	LuminalAvsNormal	0.043579	1.06619
ENSG00000088179	PTPN4	INT132402	2	119885883	119900717	+	chr2:119885883-119900717	LuminalAvsNormal	0.0435917	1.98176
ENSG00000173715	C11orf80	INT77041	11	66748518	66756352	+	chr11:66748518-66756352	LuminalAvsNormal	0.0436044	-1.84887
ENSG00000214063	TSPAN4	INT19753	11	844187	844445	+	chr11:844187-844445	LuminalAvsNormal	0.0436324	-1.5977
ENSG00000165458	INPPL1	INT51138	11	72228848	72228848	+	chr11:72228848-72228848	LuminalAvsNormal	0.0436333	-1.41738
ENSG00000119048	UBE2B	INT127587	5	134388414	134389865	+	chr5:134388414-134389865	LuminalAvsNormal	0.0436354	-0.709546
ENSG00000047230	CTPS2	INT55465	X	16712653	16712721	-	chrX:16712653-16712721	LuminalAvsNormal	0.0437469	-0.637964
ENSG00000173156	RHOD	INT123119	11	67057035	67065895	+	chr11:67057035-67065895	LuminalAvsNormal	0.0437625	-0.802167
ENSG00000137310	TCF19	INT24154	6	31158723	31158896	+	chr6:31158723-31158896	LuminalAvsNormal	0.0437823	-1.98586
ENSG00000159023	EPB41	INT104720	1	29065222	29096231	+	chr1:29065222-29096231	LuminalAvsNormal	0.0438009	-0.710917
ENSG00000155792	DEPTOR	INT140662	8	120006876	120009028	+	chr8:120006876-120009028	LuminalAvsNormal	0.0438053	2.17731
ENSG00000140939	NOL3	INT61023	16	67171657	67173861	+	chr16:67171657-67173861	LuminalAvsNormal	0.0438592	-1.19229
ENSG00000119685	TTLL5	INT103556	14	75669531	75681544	+	chr14:75669531-75681544	LuminalAvsNormal	0.0439025	0.602245
ENSG00000168528	SERINC2	INT26861	1	31413305	31413812	+	chr1:31413305-31413812	LuminalAvsNormal	0.0439063	1.36549
ENSG00000204977	TRIM13	INT142818	13	49997764	50000994	+	chr13:49997764-50000994	LuminalAvsNormal	0.0439734	-3.74537
ENSG00000102221	JADE3	INT44847	X	47056200	47058166	+	chrX:47056200-47058166	LuminalAvsNormal	0.0439823	2.83161
ENSG00000100284	TOM1	INT109610	22	35338789	35344185	+	chr22:35338789-35344185	LuminalAvsNormal	0.044046	-0.338409
ENSG00000145425	RPS3A	INT140307	4	151100589	151100974	+	chr4:151100589-151100974	LuminalAvsNormal	0.0440853	-1.04018
ENSG00000172590	MRPL52	INT101875	14	22830111	22830186	+	chr14:22830111-22830186	LuminalAvsNormal	0.0440972	-1.21783
ENSG00000076067	RBMS2	INT20752	12	56588375	56588931	+	chr12:56588375-56588931	LuminalAvsNormal	0.0441162	0.236552
ENSG00000168958	MFF	INT105032	2	227325543	227328677	+	chr2:227325543-227328677	LuminalAvsNormal	0.0441216	-0.96591
ENSG00000026508	CD44	INT79235	11	35214915	35218928	+	chr11:35214915-35218928	LuminalAvsNormal	0.044142	-1.72173
ENSG00000129116	PALLD	INT92578	4	168898715	168903756	+	chr4:168898715-168903756	LuminalAvsNormal	0.0441569	-2.70793
ENSG00000122026	RPL21	INT13918	13	27251586	27253704	+	chr13:27251586-27253704	LuminalAvsNormal	0.0442166	-1.02357
ENSG00000224078	SNHG14	INT42421	15	25091720	25093833	+	chr15:25091720-25093833	LuminalAvsNormal	0.0442376	0.529512
ENSG00000106070	GRB10	INT91060	7	50726036	50792441	-	chr7:50726036-50792441	LuminalAvsNormal	0.0442651	-1.62286
ENSG00000182606	TRAK1	INT65218	3	42193899	42194803	+	chr3:42193899-42194803	LuminalAvsNormal	0.0442733	1.06914
ENSG00000169122	FAM110B	INT26914	8	57994807	58031605	+	chr8:57994807-58031605	LuminalAvsNormal	0.0443094	-0.00927172
ENSG00000003402	CFLAR	INT102466	2	201122748	201129328	+	chr2:201122748-201129328	LuminalAvsNormal	0.044321	-0.380014
ENSG00000177697	CD151	INT96219	11	833027	834457	+	chr11:833027-834457	LuminalAvsNormal	0.0443374	-1.6269
ENSG00000137802	MAPKBP1	INT48406	15	41819651	41820831	+	chr15:41819651-41820831	LuminalAvsNormal	0.0443509	0.742817
ENSG00000132612	VPS4A	INT72265	16	69319544	69320140	+	chr16:69319544-69320140	LuminalAvsNormal	0.0443518	0.222231
ENSG00000132549	VPS13B	INT99463	8	99809531	99817539	+	chr8:99809531-99817539	LuminalAvsNormal	0.0443647	3.05014
ENSG00000132394	EEFSEC	INT14523	3	128358374	128408068	+	chr3:128358374-128408068	LuminalAvsNormal	0.0443657	-1.17024
ENSG00000172915	NBEA	INT101955	13	35665187	35667373	+	chr13:35665187-35667373	LuminalAvsNormal	0.0443741	1.29476
ENSG00000111875	ASF1A	INT127466	6	118905829	118907401	+	chr6:118905829-118907401	LuminalAvsNormal	0.0443752	1.6137
ENSG00000092108	SCFD1	INT109546	14	30694870	30700187	+	chr14:30694870-30700187	LuminalAvsNormal	0.0443891	1.32263
ENSG00000163714	U2SURP	INT95181	3	143017351	143019968	+	chr3:143017351-143019968	LuminalAvsNormal	0.0444088	2.5376
ENSG00000184232	OAF	INT134734	11	120213970	120217096	+	chr11:120213970-120217096	LuminalAvsNormal	0.0444602	-0.590895
ENSG00000116128	BCL9	INT13701	1	147621058	147622270	+	chr1:147621058-147622270	LuminalAvsNormal	0.0445606	-0.383613
ENSG00000187240	DYNC2H1	INT53455	11	103399873	103435942	+	chr11:103399873-103435942	LuminalAvsNormal	0.0445975	-0.456388
ENSG00000198795	ZNF521	INT19095	18	25327449	25345251	-	chr18:25327449-25345251	LuminalAvsNormal	0.0446068	0.278973
ENSG00000100483	VCPKMT	INT44692	14	50109714	50112614	-	chr14:50109714-50112614	LuminalAvsNormal	0.0446524	0.148689
ENSG00000128928	IVD	INT133182	15	40415483	40416077	+	chr15:40415483-40416077	LuminalAvsNormal	0.0446966	-1.78078
ENSG00000159176	CSRP1	INT50332	1	201496574	201506623	-	chr1:201496574-201506623	LuminalAvsNormal	0.0447476	-0.416447
ENSG00000138316	ADAMTS14	INT14867	10	70744190	70745225	+	chr10:70744190-70745225	LuminalAvsNormal	0.0447705	1.06533
ENSG00000008952	SEC62	INT79069	3	169966859	169968384	+	chr3:169966859-169968384	LuminalAvsNormal	0.0447851	0.736405
ENSG00000112759	SLC29A1	INT81834	6	44232107	44232342	+	chr6:44232107-44232342	LuminalAvsNormal	0.0447942	0.338468
ENSG00000159216	RUNX1	INT101029	21	34821697	34856288	-	chr21:34821697-34856288	LuminalAvsNormal	0.044825	0.804185
ENSG00000198799	LRIG2	INT29725	1	113116437	113119232	+	chr1:113116437-113119232	LuminalAvsNormal	0.0448571	0.348055
ENSG00000080561	MID2	INT43991	X	107924505	107926093	+	chrX:107924505-107926093	LuminalAvsNormal	0.0448614	0.937324
ENSG00000198561	CTNND1	INT54352	11	57803991	57804662	+	chr11:57803991-57804662	LuminalAvsNormal	0.0448668	1.79255
ENSG00000137819	PAQR5	INT48441	15	69400116	69403580	+	chr15:69400116-69403580	LuminalAvsNormal	0.0448761	0.583789
ENSG00000172379	ARNT2	INT105115	15	80563240	80574065	+	chr15:80563240-80574065	LuminalAvsNormal	0.0448957	2.5814
ENSG00000110900	TSPAN11	INT58032	12	30983151	30991855	+	chr12:30983151-30991855	LuminalAvsNormal	0.0449131	-0.699391
ENSG00000165238	WNK2	INT86924	9	93308589	93315487	+	chr9:93308589-93315487	LuminalAvsNormal	0.0449353	-0.289504
ENSG00000206149	HERC2P9	INT19558	15	28682179	28684128	+	chr15:28682179-28684128	LuminalAvsNormal	0.0449666	1.28126
ENSG00000146701	MDH2	INT25062	7	76064439	76064801	+	chr7:76064439-76064801	LuminalAvsNormal	0.0449905	0.992697
ENSG00000060339	CCAR1	INT43319	10	68771446	68772987	+	chr10:68771446-68772987	LuminalAvsNormal	0.0449929	2.42652
ENSG00000139372	TDG	INT60830	12	103966061	103976917	+	chr12:103966061-103976917	LuminalAvsNormal	0.0450195	-0.875409
ENSG00000114999	TTL	INT127543	2	112503182	112520281	+	chr2:112503182-112520281	LuminalAvsNormal	0.0450728	-2.33222
ENSG00000122694	GLIPR2	INT71337	9	36148651	36150871	+	chr9:36148651-36150871	LuminalAvsNormal	0.0450837	-2.16586
ENSG00000163694	RBM47	INT63258	4	40544507	40630462	-	chr4:40544507-40630462	LuminalAvsNormal	0.0450999	-0.889858
ENSG00000155561	NUP205	INT62490	7	135643359	135644894	+	chr7:135643359-135644894	LuminalAvsNormal	0.0451859	1.32407
ENSG00000198929	NOS1AP	INT41941	1	162343977	162355186	+	chr1:162343977-162355186	LuminalAvsNormal	0.0451914	2.24182
ENSG00000124181	PLCG1	INT59015	20	41137859	41159605	+	chr20:41137859-41159605	LuminalAvsNormal	0.0452359	1.59008
ENSG00000196642	RABL6	INT96786	9	136839866	136840153	+	chr9:136839866-136840153	LuminalAvsNormal	0.0452552	-0.798653
ENSG00000154229	PRKCA	INT25471	17	66496284	66641354	+	chr17:66496284-66641354	LuminalAvsNormal	0.045256	-0.654984
ENSG00000088305	DNMT3B	INT97978	20	32793596	32795408	+	chr20:32793596-32795408	LuminalAvsNormal	0.0452613	1.11586
ENSG00000180354	MTURN	INT77743	7	30137695	30145800	+	chr7:30137695-30145800	LuminalAvsNormal	0.0452614	0.920796
ENSG00000215421	ZNF407	INT143293	18	74890039	74920513	+	chr18:74890039-74920513	LuminalAvsNormal	0.0452864	3.30704
ENSG00000148985	PGAP2	INT104602	11	3811425	3822908	+	chr11:3811425-3822908	LuminalAvsNormal	0.0453327	-0.673892
ENSG00000117118	SDHB	INT139097	1	17045220	17052254	-	chr1:17045220-17052254	LuminalAvsNormal	0.0453414	-1.65356
ENSG00000149633	KIAA1755	INT25240	20	38213744	38216859	-	chr20:38213744-38216859	LuminalAvsNormal	0.0453482	-2.92847
ENSG00000139926	FRMD6	INT73307	14	51722081	51725778	+	chr14:51722081-51725778	LuminalAvsNormal	0.0454122	-1.02083
ENSG00000162946	DISC1	INT110668	1	232009655	232026434	+	chr1:232009655-232026434	LuminalAvsNormal	0.0454493	-2.30082
ENSG00000137819	PAQR5	INT48440	15	69397565	69399973	+	chr15:69397565-69399973	LuminalAvsNormal	0.0454515	0.40347
ENSG00000127616	SMARCA4	INT92495	19	10961175	10984120	+	chr19:10961175-10984120	LuminalAvsNormal	0.0454578	-1.44457
ENSG00000136938	ANP32B	INT133396	9	97983610	97994630	+	chr9:97983610-97994630	LuminalAvsNormal	0.045494	-1.35315
ENSG00000131778	CHD1L	INT92771	1	147286501	147287634	+	chr1:147286501-147287634	LuminalAvsNormal	0.0455088	0.389577
ENSG00000147202	DIAPH2	INT94104	X	96685191	96735757	+	chrX:96685191-96735757	LuminalAvsNormal	0.0455335	-3.37885
ENSG00000090905	TNRC6A	INT98031	16	24818701	24820138	+	chr16:24818701-24820138	LuminalAvsNormal	0.0455359	1.68504
ENSG00000124784	RIOK1	INT133087	6	7412943	7414237	+	chr6:7412943-7414237	LuminalAvsNormal	0.0455541	-2.34537
ENSG00000198246	SLC29A3	INT129124	10	71356250	71361953	+	chr10:71356250-71361953	LuminalAvsNormal	0.0455888	-1.66302
ENSG00000072134	EPN2	INT68398	17	19285791	19309884	+	chr17:19285791-19309884	LuminalAvsNormal	0.0455972	-1.88977
ENSG00000125753	VASP	INT47045	19	45517835	45517928	+	chr19:45517835-45517928	LuminalAvsNormal	0.045623	1.21659
ENSG00000242086	LINC00969	INT136869	3	195699315	195700320	+	chr3:195699315-195700320	LuminalAvsNormal	0.0456493	0.698634
ENSG00000064490	RFXANK	INT43369	19	19198902	19199153	+	chr19:19198902-19199153	LuminalAvsNormal	0.0456714	-0.0128991
ENSG00000068354	TBC1D25	INT68241	X	48545024	48558896	+	chrX:48545024-48558896	LuminalAvsNormal	0.0456809	-0.0779234
ENSG00000183495	EP400	INT53110	12	132069642	132075700	+	chr12:132069642-132075700	LuminalAvsNormal	0.0456813	0.817405
ENSG00000147649	MTDH	INT140344	8	97689104	97690951	+	chr8:97689104-97690951	LuminalAvsNormal	0.0457113	-1.77518
ENSG00000138802	SEC24B	INT24363	4	109538597	109539560	+	chr4:109538597-109539560	LuminalAvsNormal	0.0457147	0.454788
ENSG00000157796	WDR19	INT94790	4	39257555	39266062	+	chr4:39257555-39266062	LuminalAvsNormal	0.0457266	1.6488
ENSG00000114353	GNAI2	INT81924	3	50258167	50258367	+	chr3:50258167-50258367	LuminalAvsNormal	0.0457309	-0.57714
ENSG00000082458	DLG3	INT20844	X	70454317	70479117	+	chrX:70454317-70479117	LuminalAvsNormal	0.045774	-0.588611
ENSG00000130202	NECTIN2	INT139493	19	44846614	44865270	+	chr19:44846614-44865270	LuminalAvsNormal	0.0458048	-1.40494
ENSG00000110435	PDHX	INT22229	11	34970287	34977934	+	chr11:34970287-34977934	LuminalAvsNormal	0.0458183	-1.42523
ENSG00000138363	ATIC	INT60656	2	215318234	215319664	+	chr2:215318234-215319664	LuminalAvsNormal	0.0458186	1.168
ENSG00000168710	AHCYL1	INT95763	1	110016731	110017494	+	chr1:110016731-110017494	LuminalAvsNormal	0.0458272	2.13066
ENSG00000172939	OXSR1	INT134417	3	38242779	38246074	+	chr3:38242779-38246074	LuminalAvsNormal	0.0458372	2.18981
ENSG00000155463	OXA1L	INT37269	14	22767709	22767957	+	chr14:22767709-22767957	LuminalAvsNormal	0.0458391	-3.60374
ENSG00000228649	SNHG26	INT136274	7	22856557	22856972	+	chr7:22856557-22856972	LuminalAvsNormal	0.0458601	-0.788537
ENSG00000047644	WWC3	INT97159	X	10134597	10136632	+	chrX:10134597-10136632	LuminalAvsNormal	0.0458649	0.0205821
ENSG00000118308	LRMP	INT70998	12	25104463	25106942	+	chr12:25104463-25106942	LuminalAvsNormal	0.0458937	0.539008
ENSG00000168172	HOOK3	INT134259	8	43000277	43000818	+	chr8:43000277-43000818	LuminalAvsNormal	0.0458983	0.0705507
ENSG00000127947	PTPN12	INT71682	7	77611047	77618479	+	chr7:77611047-77618479	LuminalAvsNormal	0.0459337	1.62985
ENSG00000130396	AFDN	INT110125	6	167952263	167954457	+	chr6:167952263-167954457	LuminalAvsNormal	0.0459442	-0.40892
ENSG00000250988	SNHG21	INT131445	15	82755038	82756729	+	chr15:82755038-82756729	LuminalAvsNormal	0.0459567	0.903848
ENSG00000017797	RALBP1	INT20309	18	9475692	9479343	+	chr18:9475692-9479343	LuminalAvsNormal	0.0459772	-0.867735
ENSG00000063660	GPC1	INT132181	2	240453095	240454837	+	chr2:240453095-240454837	LuminalAvsNormal	0.0459779	0.685107
ENSG00000049540	ELN	INT79474	7	74063696	74065693	+	chr7:74063696-74065693	LuminalAvsNormal	0.0459902	-0.117609
ENSG00000156875	MFSD14A	INT50123	1	100077278	100078450	+	chr1:100077278-100078450	LuminalAvsNormal	0.0460165	-1.7964
ENSG00000171097	KYAT1	INT51972	9	128846860	128859946	-	chr9:128846860-128859946	LuminalAvsNormal	0.0460565	0.0113383
ENSG00000092208	GEMIN2	INT80837	14	39125037	39128279	+	chr14:39125037-39128279	LuminalAvsNormal	0.0460695	-2.12215
ENSG00000103121	CMC2	INT132527	16	80978416	80988539	-	chr16:80978416-80988539	LuminalAvsNormal	0.0461041	-1.38752
ENSG00000091592	NLRP1	INT69072	17	5505978	5515472	-	chr17:5505978-5515472	LuminalAvsNormal	0.046198	-3.7302
ENSG00000088038	CNOT3	INT90091	19	54152326	54152427	+	chr19:54152326-54152427	LuminalAvsNormal	0.0463118	-0.523629
ENSG00000120647	CCDC77	INT139211	12	389528	389971	+	chr12:389528-389971	LuminalAvsNormal	0.0463156	-0.798765
ENSG00000246582	AC100861.1	INT107584	8	23226124	23228065	+	chr8:23226124-23228065	LuminalAvsNormal	0.0463162	0.512246
ENSG00000151689	INPP1	INT36941	2	190360307	190362626	+	chr2:190360307-190362626	LuminalAvsNormal	0.0463567	1.9671
ENSG00000117154	IGSF21	INT22860	1	18228011	18291865	+	chr1:18228011-18291865	LuminalAvsNormal	0.0463585	0.501125
ENSG00000146701	MDH2	INT25056	7	76049048	76054503	+	chr7:76049048-76054503	LuminalAvsNormal	0.0463963	-2.31022
ENSG00000162775	RBM15	INT63125	1	110342691	110345538	+	chr1:110342691-110345538	LuminalAvsNormal	0.0464275	0.237149
ENSG00000160796	NBEAL2	INT86353	3	47009128	47009218	+	chr3:47009128-47009218	LuminalAvsNormal	0.04645	-0.539487
ENSG00000100014	SPECC1L	INT103067	22	24347177	24363260	+	chr22:24347177-24363260	LuminalAvsNormal	0.0464568	0.0983011
ENSG00000235703	LINC00894	INT118754	X	149948395	149960764	+	chrX:149948395-149960764	LuminalAvsNormal	0.0464759	0.590465
ENSG00000072786	STK10	INT31436	5	172045023	172045425	-	chr5:172045023-172045425	LuminalAvsNormal	0.0465139	-1.88981
ENSG00000175390	EIF3F	INT39762	11	7987717	7991780	+	chr11:7987717-7991780	LuminalAvsNormal	0.0465194	-0.481587
ENSG00000143624	INTS3	INT49132	1	153772712	153772924	+	chr1:153772712-153772924	LuminalAvsNormal	0.0465363	1.03786
ENSG00000139624	CERS5	INT35696	12	50154321	50165821	-	chr12:50154321-50165821	LuminalAvsNormal	0.0465421	-3.22122
ENSG00000163527	STT3B	INT140929	3	31617989	31619675	+	chr3:31617989-31619675	LuminalAvsNormal	0.0465551	0.868724
ENSG00000152763	WDR78	INT85635	1	66848312	66860712	-	chr1:66848312-66860712	LuminalAvsNormal	0.046566	-0.227351
ENSG00000165688	PMPCA	INT26537	9	136414648	136416066	+	chr9:136414648-136416066	LuminalAvsNormal	0.0465682	1.01895
ENSG00000105700	KXD1	INT13117	19	18557950	18559111	+	chr19:18557950-18559111	LuminalAvsNormal	0.0465978	-4.33454
ENSG00000222011	FAM185A	INT136033	7	102777349	102779716	+	chr7:102777349-102779716	LuminalAvsNormal	0.0466163	0.716694
ENSG00000205423	CNEP1R1	INT30161	16	50025785	50026159	+	chr16:50025785-50026159	LuminalAvsNormal	0.0466476	-0.443977
ENSG00000137764	MAP2K5	INT104156	15	67769930	67772706	+	chr15:67769930-67772706	LuminalAvsNormal	0.046649	1.26476
ENSG00000122970	IFT81	INT71392	12	110205681	110209170	+	chr12:110205681-110209170	LuminalAvsNormal	0.0466602	0.472716
ENSG00000183145	RIPPLY3	INT134695	21	37008224	37013550	+	chr21:37008224-37013550	LuminalAvsNormal	0.0466766	0.623363
ENSG00000197965	MPZL1	INT29409	1	167765897	167772274	+	chr1:167765897-167772274	LuminalAvsNormal	0.0466832	-1.22884
ENSG00000167930	FAM234A	INT76346	16	262245	262423	+	chr16:262245-262423	LuminalAvsNormal	0.0466954	-0.600257
ENSG00000111605	CPSF6	INT81708	12	69258190	69258589	+	chr12:69258190-69258589	LuminalAvsNormal	0.0467167	1.77154
ENSG00000169981	ZNF35	INT17036	3	44651260	44652556	+	chr3:44651260-44652556	LuminalAvsNormal	0.0467286	-0.782201
ENSG00000090924	PLEKHG2	INT56569	19	39423654	39423732	+	chr19:39423654-39423732	LuminalAvsNormal	0.046753	0.771144
ENSG00000170919	TPT1-AS1	INT76720	13	45352015	45369800	+	chr13:45352015-45369800	LuminalAvsNormal	0.0467874	-3.13388
ENSG00000145734	BDP1	INT100300	5	71539079	71539556	+	chr5:71539079-71539556	LuminalAvsNormal	0.0467886	1.08681
ENSG00000111605	CPSF6	INT81710	12	69259544	69260043	+	chr12:69259544-69260043	LuminalAvsNormal	0.0468295	2.39497
ENSG00000154330	PGM5	INT37229	9	68396591	68400594	+	chr9:68396591-68400594	LuminalAvsNormal	0.046857	0.236799
ENSG00000152683	SLC30A6	INT62194	2	32197393	32197706	+	chr2:32197393-32197706	LuminalAvsNormal	0.0468872	-0.0567628
ENSG00000081026	MAGI3	INT97799	1	113681337	113682211	+	chr1:113681337-113682211	LuminalAvsNormal	0.0468963	-2.39809
ENSG00000197969	VPS13A	INT29489	9	77390143	77395709	+	chr9:77390143-77395709	LuminalAvsNormal	0.046897	2.54439
ENSG00000005007	UPF1	INT30649	19	18856090	18856185	+	chr19:18856090-18856185	LuminalAvsNormal	0.0469125	-0.140381
ENSG00000155827	RNF20	INT25569	9	101554844	101557383	+	chr9:101554844-101557383	LuminalAvsNormal	0.0469423	0.379739
ENSG00000025156	HSF2	INT30886	6	122431515	122431924	+	chr6:122431515-122431924	LuminalAvsNormal	0.0469876	-0.735291
ENSG00000150760	DOCK1	INT36849	10	127384910	127403054	+	chr10:127384910-127403054	LuminalAvsNormal	0.047031	-1.30185
ENSG00000148450	MSRB2	INT36649	10	23104245	23110241	+	chr10:23104245-23110241	LuminalAvsNormal	0.0470447	-0.724742
ENSG00000167363	FN3K	INT51521	17	82735778	82737741	+	chr17:82735778-82737741	LuminalAvsNormal	0.0470827	2.56179
ENSG00000115234	SNX17	INT13621	2	27373130	27373246	+	chr2:27373130-27373246	LuminalAvsNormal	0.047096	-2.34281
ENSG00000137200	CMTR1	INT35351	6	37478522	37479146	+	chr6:37478522-37479146	LuminalAvsNormal	0.0471082	-0.386939
ENSG00000109320	NFKB1	INT22126	4	102577040	102577713	+	chr4:102577040-102577713	LuminalAvsNormal	0.047119	0.901714
ENSG00000163517	HDAC11	INT63184	3	13504273	13504467	+	chr3:13504273-13504467	LuminalAvsNormal	0.0471483	0.88795
ENSG00000170471	RALGAPB	INT64096	20	38541193	38546242	+	chr20:38541193-38546242	LuminalAvsNormal	0.0471893	0.189542
ENSG00000165219	GAPVD1	INT111839	9	125350873	125354653	+	chr9:125350873-125354653	LuminalAvsNormal	0.047193	2.02024
ENSG00000170871	KIAA0232	INT27033	4	6871683	6876659	+	chr4:6871683-6876659	LuminalAvsNormal	0.0472506	0.525421
ENSG00000011021	CLCN6	INT110919	1	11836154	11836998	+	chr1:11836154-11836998	LuminalAvsNormal	0.047287	-0.501079
ENSG00000197386	HTT	INT18752	4	3207358	3208772	+	chr4:3207358-3208772	LuminalAvsNormal	0.0473037	0.137614
ENSG00000103876	FAH	INT21674	15	80173754	80175015	+	chr15:80173754-80175015	LuminalAvsNormal	0.0473757	2.68909
ENSG00000120278	PLEKHG1	INT71162	6	150832206	150839832	+	chr6:150832206-150839832	LuminalAvsNormal	0.047395	0.975687
ENSG00000005187	ACSM3	INT20153	16	20781788	20784983	+	chr16:20781788-20784983	LuminalAvsNormal	0.0474038	-0.606879
ENSG00000163624	CDS1	INT117283	4	84583519	84604242	+	chr4:84583519-84604242	LuminalAvsNormal	0.0474401	0.10667
ENSG00000143179	UCK2	INT49052	1	165895642	165897978	+	chr1:165895642-165897978	LuminalAvsNormal	0.047474	-0.571118
ENSG00000198900	TOP1	INT117694	20	41116393	41118168	+	chr20:41116393-41118168	LuminalAvsNormal	0.0474758	-1.14227
ENSG00000136895	GARNL3	INT99820	9	127383546	127385026	+	chr9:127383546-127385026	LuminalAvsNormal	0.0475081	1.85357
ENSG00000132003	ZSWIM4	INT139621	19	13813165	13817215	+	chr19:13813165-13817215	LuminalAvsNormal	0.0475162	-1.32592
ENSG00000224078	SNHG14	INT42425	15	25099279	25103858	+	chr15:25099279-25103858	LuminalAvsNormal	0.0475192	1.10882
ENSG00000185811	IKZF1	INT88479	7	50391864	50399917	+	chr7:50391864-50399917	LuminalAvsNormal	0.0475225	-0.927432
ENSG00000128829	EIF2AK4	INT23379	15	39934340	39939504	+	chr15:39934340-39939504	LuminalAvsNormal	0.0475529	-0.346412
ENSG00000241553	ARPC4	INT42550	3	9800068	9803535	+	chr3:9800068-9803535	LuminalAvsNormal	0.047635	0.694578
ENSG00000166669	ATF7IP2	INT51398	16	10433650	10438100	+	chr16:10433650-10438100	LuminalAvsNormal	0.0476463	0.437541
ENSG00000116299	KIAA1324	INT82141	1	109197655	109197978	+	chr1:109197655-109197978	LuminalAvsNormal	0.0476514	0.544192
ENSG00000013573	DDX11	INT79140	12	31100848	31100998	+	chr12:31100848-31100998	LuminalAvsNormal	0.047706	0.98549
ENSG00000175581	MRPL48	INT52352	11	73787993	73805026	+	chr11:73787993-73805026	LuminalAvsNormal	0.0477149	-1.99925
ENSG00000197779	ZNF81	INT54170	X	47842769	47846104	+	chrX:47842769-47846104	LuminalAvsNormal	0.0477199	-1.55526
ENSG00000131724	IL13RA1	INT14421	X	118747093	118749657	+	chrX:118747093-118749657	LuminalAvsNormal	0.0477432	0.372598
ENSG00000160877	NACC1	INT117261	19	13137377	13137477	+	chr19:13137377-13137477	LuminalAvsNormal	0.0477632	1.52381
ENSG00000126883	NUP214	INT82862	9	131201718	131215211	+	chr9:131201718-131215211	LuminalAvsNormal	0.0477793	-2.52644
ENSG00000228106	AL392172.1	INT118290	1	222815079	222835118	+	chr1:222815079-222835118	LuminalAvsNormal	0.0478131	-0.676425
ENSG00000164808	SPIDR	INT86866	8	47702016	47712661	+	chr8:47702016-47712661	LuminalAvsNormal	0.0478216	0.203588
ENSG00000122390	NAA60	INT92097	16	3443894	3448470	+	chr16:3443894-3448470	LuminalAvsNormal	0.047823	-2.28459
ENSG00000168283	BMI1	INT51633	10	22329129	22329212	+	chr10:22329129-22329212	LuminalAvsNormal	0.0478284	2.13018
ENSG00000256229	ZNF486	INT131648	19	20188777	20196963	+	chr19:20188777-20196963	LuminalAvsNormal	0.0478403	1.55654
ENSG00000120800	UTP20	INT114758	12	101385729	101385967	+	chr12:101385729-101385967	LuminalAvsNormal	0.0479178	2.30512
ENSG00000134070	IRAK2	INT114856	3	10165049	10177837	+	chr3:10165049-10177837	LuminalAvsNormal	0.0479538	-0.638271
ENSG00000236699	ARHGEF38	INT136675	4	105552962	105589247	+	chr4:105552962-105589247	LuminalAvsNormal	0.0479856	0.235008
ENSG00000164136	IL15	INT86724	4	141722009	141727939	+	chr4:141722009-141727939	LuminalAvsNormal	0.0480026	0.852572
ENSG00000100376	FAM118A	INT21245	22	45328242	45330456	+	chr22:45328242-45330456	LuminalAvsNormal	0.0480383	0.138867
ENSG00000137767	SQOR	INT48375	15	45635109	45645880	+	chr15:45635109-45645880	LuminalAvsNormal	0.0480856	-6.27395
ENSG00000116260	QSOX1	INT82119	1	180178885	180182173	+	chr1:180178885-180182173	LuminalAvsNormal	0.0480961	0.479339
ENSG00000172594	SMPDL3A	INT39445	6	122789459	122796823	+	chr6:122789459-122796823	LuminalAvsNormal	0.0481167	-0.447345
ENSG00000123358	NR4A1	INT103655	12	52041930	52053417	+	chr12:52041930-52053417	LuminalAvsNormal	0.0481316	-0.752906
ENSG00000163703	CRELD1	INT95170	3	9941027	9941110	+	chr3:9941027-9941110	LuminalAvsNormal	0.0481351	-0.0632676
ENSG00000223773	CD99P1	INT129830	X	2609482	2610995	+	chrX:2609482-2610995	LuminalAvsNormal	0.0481786	0.332637
ENSG00000160305	DIP2A	INT94938	21	46539992	46541755	+	chr21:46539992-46541755	LuminalAvsNormal	0.0482488	1.72803
ENSG00000154358	OBSCN	INT110533	1	228293617	228294151	+	chr1:228293617-228294151	LuminalAvsNormal	0.0482971	-0.491124
ENSG00000150477	KIAA1328	INT62016	18	36946518	36954430	+	chr18:36946518-36954430	LuminalAvsNormal	0.0484186	1.70105
ENSG00000111817	DSE	INT81732	6	116401273	116426573	+	chr6:116401273-116426573	LuminalAvsNormal	0.048457	-1.51107
ENSG00000114547	ROPN1B	INT138967	3	125977994	125982269	+	chr3:125977994-125982269	LuminalAvsNormal	0.0484645	-1.50072
ENSG00000107643	MAPK8	INT70326	10	48431271	48434878	+	chr10:48431271-48434878	LuminalAvsNormal	0.0485223	-1.04055
ENSG00000131773	KHDRBS3	INT47546	8	135457955	135521236	+	chr8:135457955-135521236	LuminalAvsNormal	0.0485465	0.341135
ENSG00000149782	PLCB3	INT25263	11	64264113	64264950	+	chr11:64264113-64264950	LuminalAvsNormal	0.048555	-0.31512
ENSG00000169239	CA5B	INT39079	X	15745711	15749902	+	chrX:15745711-15749902	LuminalAvsNormal	0.0485946	0.224374
ENSG00000116678	LEPR	INT98829	1	65630423	65633151	+	chr1:65630423-65633151	LuminalAvsNormal	0.0486038	0.695132
ENSG00000137942	FNBP1L	INT84109	1	93534909	93536331	+	chr1:93534909-93536331	LuminalAvsNormal	0.048604	1.46052
ENSG00000124570	SERPINB6	INT92238	6	2962109	2971116	-	chr6:2962109-2971116	LuminalAvsNormal	0.0486355	-3.07708
ENSG00000068354	TBC1D25	INT68240	X	48541443	48544868	+	chrX:48541443-48544868	LuminalAvsNormal	0.0486362	-0.824906
ENSG00000108433	GOSR2	INT70368	17	46929919	46931098	+	chr17:46929919-46931098	LuminalAvsNormal	0.0486574	-1.46217
ENSG00000103876	FAH	INT21677	15	80180331	80181041	+	chr15:80180331-80181041	LuminalAvsNormal	0.0487141	0.754002
ENSG00000185730	ZNF696	INT128856	8	143293313	143295739	+	chr8:143293313-143295739	LuminalAvsNormal	0.0487203	0.224139
ENSG00000109458	GAB1	INT132674	4	143466226	143469030	+	chr4:143466226-143469030	LuminalAvsNormal	0.0487377	-0.0405251
ENSG00000184634	MED12	INT78049	X	71137030	71137186	+	chrX:71137030-71137186	LuminalAvsNormal	0.048743	0.295099
ENSG00000107404	DVL1	INT98517	1	1336516	1337017	-	chr1:1336516-1337017	LuminalAvsNormal	0.0487573	1.01813
ENSG00000198843	SELENOT	INT41865	3	150603500	150614572	+	chr3:150603500-150614572	LuminalAvsNormal	0.048767	-2.62293
ENSG00000169026	MFSD7	INT39065	4	687326	688898	-	chr4:687326-688898	LuminalAvsNormal	0.0487853	0.503397
ENSG00000188283	ZNF383	INT28686	19	37218275	37219598	+	chr19:37218275-37219598	LuminalAvsNormal	0.0487934	-1.32497
ENSG00000154783	FGD5	INT15823	3	14917333	14918753	+	chr3:14917333-14918753	LuminalAvsNormal	0.0487965	1.99074
ENSG00000167196	FBXO22	INT51490	15	75904630	75913202	+	chr15:75904630-75913202	LuminalAvsNormal	0.048803	-0.396943
ENSG00000069424	KCNAB2	INT55989	1	6041873	6072754	+	chr1:6041873-6072754	LuminalAvsNormal	0.0488415	-0.948348
ENSG00000148835	TAF5	INT15504	10	103383368	103385325	+	chr10:103383368-103385325	LuminalAvsNormal	0.0488916	0.196971
ENSG00000147459	DOCK5	INT94196	8	25408941	25409431	+	chr8:25408941-25409431	LuminalAvsNormal	0.0489323	0.542525
ENSG00000150995	ITPR1	INT100551	3	4702951	4706166	+	chr3:4702951-4706166	LuminalAvsNormal	0.0489324	0.420655
ENSG00000076650	GPATCH1	INT122310	19	33114420	33117824	+	chr19:33114420-33117824	LuminalAvsNormal	0.0489679	0.573511
ENSG00000137821	LRRC49	INT24183	15	70919194	70936486	+	chr15:70919194-70936486	LuminalAvsNormal	0.0489693	1.47086
ENSG00000196557	CACNA1H	INT28967	16	1219131	1219980	+	chr16:1219131-1219980	LuminalAvsNormal	0.0490296	-0.144601
ENSG00000088766	CRLS1	INT20959	20	6009913	6015360	+	chr20:6009913-6015360	LuminalAvsNormal	0.0491195	-1.01151
ENSG00000197077	KIAA1671	INT54053	22	25070417	25111841	+	chr22:25070417-25111841	LuminalAvsNormal	0.0491382	-2.68133
ENSG00000125821	DTD1	INT23323	20	18567597	18593730	+	chr20:18567597-18593730	LuminalAvsNormal	0.0491436	0.398294
ENSG00000165775	FUNDC2	INT95395	X	155046585	155049093	+	chrX:155046585-155049093	LuminalAvsNormal	0.0491452	-1.45284
ENSG00000130775	THEMIS2	INT72121	1	27880055	27881970	+	chr1:27880055-27881970	LuminalAvsNormal	0.0491696	-2.60699
ENSG00000171631	P2RY6	INT64235	11	73289437	73292781	+	chr11:73289437-73292781	LuminalAvsNormal	0.0491869	-2.52695
ENSG00000127948	POR	INT59320	7	75985850	75985922	+	chr7:75985850-75985922	LuminalAvsNormal	0.0492069	1.30591
ENSG00000122741	DCAF10	INT71362	9	37854983	37857240	+	chr9:37854983-37857240	LuminalAvsNormal	0.0492142	0.385788
ENSG00000075239	ACAT1	INT43826	11	108140216	108141604	+	chr11:108140216-108141604	LuminalAvsNormal	0.0492143	-0.12416
ENSG00000109472	CPE	INT45408	4	165381475	165415084	+	chr4:165381475-165415084	LuminalAvsNormal	0.049261	1.43118
ENSG00000078018	MAP2	INT102841	2	209700339	209704449	+	chr2:209700339-209704449	LuminalAvsNormal	0.0493285	-2.42745
ENSG00000169439	SDC2	INT26945	8	96538817	96580348	+	chr8:96538817-96580348	LuminalAvsNormal	0.0493578	-2.66563
ENSG00000214595	EML6	INT30412	2	54968769	54970070	+	chr2:54968769-54970070	LuminalAvsNormal	0.0493688	-2.18769
ENSG00000047056	WDR37	INT55455	10	1093497	1096169	+	chr10:1093497-1096169	LuminalAvsNormal	0.0493837	0.974512
ENSG00000105221	AKT2	INT81445	19	40266360	40279106	-	chr19:40266360-40279106	LuminalAvsNormal	0.049403	-2.82801
ENSG00000064651	SLC12A2	INT43394	5	128178690	128180882	+	chr5:128178690-128180882	LuminalAvsNormal	0.0494214	-1.17708
ENSG00000106100	NOD1	INT13182	7	30425711	30428503	-	chr7:30425711-30428503	LuminalAvsNormal	0.0494758	1.31696
ENSG00000281404	LINC01176	INT10687	7	30391036	30402911	+	chr7:30391036-30402911	LuminalAvsNormal	0.0494767	0.215832
ENSG00000167562	ZNF701	INT26730	19	52573211	52575894	+	chr19:52573211-52575894	LuminalAvsNormal	0.049512	-1.74239
ENSG00000182872	RBM10	INT77862	X	47169499	47171027	+	chrX:47169499-47171027	LuminalAvsNormal	0.0495236	0.915422
ENSG00000122545	39326	INT99090	7	35883988	35885827	+	chr7:35883988-35885827	LuminalAvsNormal	0.0495624	2.09337
ENSG00000149547	EI24	INT61933	11	125569574	125572457	+	chr11:125569574-125572457	LuminalAvsNormal	0.0495664	0.845911
ENSG00000088876	ZNF343	INT20969	20	2486764	2491840	-	chr20:2486764-2491840	LuminalAvsNormal	0.0495892	-2.49652
ENSG00000185291	IL3RA	INT28274	X	1378765	1381022	+	chrX:1378765-1381022	LuminalAvsNormal	0.0495894	0.192293
ENSG00000166377	ATP9B	INT104886	18	79069530	79077981	+	chr18:79069530-79077981	LuminalAvsNormal	0.0495933	-0.0265058
ENSG00000184470	TXNRD2	INT110887	22	19938180	19941700	-	chr22:19938180-19941700	LuminalAvsNormal	0.0496205	-0.138772
ENSG00000102524	TNFSF13B	INT21540	13	108270425	108303252	+	chr13:108270425-108303252	LuminalAvsNormal	0.0496326	-1.08993
ENSG00000143179	UCK2	INT49046	1	165891323	165895584	+	chr1:165891323-165895584	LuminalAvsNormal	0.0496559	-0.140987
ENSG00000066651	TRMT11	INT89473	6	126021281	126038704	+	chr6:126021281-126038704	LuminalAvsNormal	0.049674	0.719571
ENSG00000102359	SRPX2	INT116799	X	100669370	100670806	+	chrX:100669370-100670806	LuminalAvsNormal	0.0496842	1.47661
ENSG00000109654	TRIM2	INT57909	4	153324491	153328529	+	chr4:153324491-153328529	LuminalAvsNormal	0.0497163	1.38807
ENSG00000173372	C1QA	INT87642	1	22637780	22638832	+	chr1:22637780-22638832	LuminalAvsNormal	0.0497274	-1.51968
ENSG00000002834	LASP1	INT88753	17	38899201	38914324	+	chr17:38899201-38914324	LuminalAvsNormal	0.0497431	-0.256577
ENSG00000197536	C5orf56	INT18788	5	132457422	132470039	+	chr5:132457422-132470039	LuminalAvsNormal	0.0497554	1.05843
ENSG00000112742	TTK	INT138843	6	80014587	80022323	+	chr6:80014587-80022323	LuminalAvsNormal	0.049882	0.162821
ENSG00000099364	FBXL19	INT80890	16	30927660	30927744	+	chr16:30927660-30927744	LuminalAvsNormal	0.0498898	1.0546
ENSG00000204977	TRIM13	INT142819	13	50001109	50011934	+	chr13:50001109-50011934	LuminalAvsNormal	0.0498935	-3.81473
ENSG00000155100	OTUD6B	INT15839	8	91084115	91084783	+	chr8:91084115-91084783	LuminalAvsNormal	0.0498984	0.905969
ENSG00000154589	LY96	INT122830	8	74010130	74026788	+	chr8:74010130-74026788	LuminalAvsNormal	0.0499	-0.922906
ENSG00000129353	SLC44A2	INT59391	19	10635516	10635803	+	chr19:10635516-10635803	LuminalAvsNormal	0.0499066	-0.573387
ENSG00000126247	CAPNS1	INT14183	19	36140158	36140967	+	chr19:36140158-36140967	LuminalAvsNormal	0.0499159	-1.70494
ENSG00000142273	CBLC	INT15182	19	44800451	44800550	+	chr19:44800451-44800550	LuminalAvsNormal	0.0499202	1.43645
ENSG00000165810	BTNL9	INT86982	5	181056663	181056854	+	chr5:181056663-181056854	LuminalAvsNormal	0.0499312	-0.406446
ENSG00000060749	QSER1	INT55691	11	32973550	32975247	+	chr11:32973550-32975247	LuminalAvsNormal	0.0499682	1.51224
ENSG00000100578	KIAA0586	INT56922	14	58508710	58512521	+	chr14:58508710-58512521	LuminalAvsNormal	0.0499709	1.04509
ENSG00000119408	NEK6	INT82384	9	124292540	124299984	+	chr9:124292540-124299984	LuminalAvsNormal	0.049976	-3.87167

## Sheet: Luminal B
Ensembl gene ID	Gene	Event	Chromosome	Start	Stop	Strand	Location	Contrast	EqPvalues	t-statistics
ENSG00000001617	SEMA3F	INT20118	3	50186747	50187704	+	chr3:50186747-50187704	IDCLuminalBvsNormal	0.00129953	0.067723
ENSG00000001617	SEMA3F	INT20110	3	50183019	50183185	+	chr3:50183019-50183185	IDCLuminalBvsNormal	0.0436099	0.884319
ENSG00000001629	ANKIB1	INT137386	7	92351095	92352475	+	chr7:92351095-92352475	IDCLuminalBvsNormal	0.00244279	1.42886
ENSG00000001629	ANKIB1	INT137396	7	92396477	92397722	+	chr7:92396477-92397722	IDCLuminalBvsNormal	0.0188559	0.054552
ENSG00000002834	LASP1	INT88754	17	38914476	38915042	+	chr17:38914476-38915042	IDCLuminalBvsNormal	0.0370748	0.228159
ENSG00000004866	ST7	INT102475	7	117138533	117170861	+	chr7:117138533-117170861	IDCLuminalBvsNormal	0.0277584	0.0176511
ENSG00000005007	UPF1	INT30658	19	18865779	18866043	+	chr19:18865779-18866043	IDCLuminalBvsNormal	0.0350031	-4.10693
ENSG00000005187	ACSM3	INT20159	16	20796490	20796885	+	chr16:20796490-20796885	IDCLuminalBvsNormal	0.00427163	1.17653
ENSG00000005187	ACSM3	INT20153	16	20781788	20784983	+	chr16:20781788-20784983	IDCLuminalBvsNormal	0.00505422	-0.137027
ENSG00000005187	ACSM3	INT20150	16	20777581	20780713	+	chr16:20777581-20780713	IDCLuminalBvsNormal	0.02549	0.35863
ENSG00000005189	REXO5	INT102507	16	20846340	20849398	+	chr16:20846340-20849398	IDCLuminalBvsNormal	0.00304277	-1.27573
ENSG00000005448	WDR54	INT78928	2	74425492	74425569	+	chr2:74425492-74425569	IDCLuminalBvsNormal	0.0486915	-2.77506
ENSG00000006534	ALDH3B1	INT67062	11	68026109	68027748	+	chr11:68026109-68027748	IDCLuminalBvsNormal	0.0201183	-0.479012
ENSG00000006652	IFRD1	INT42645	7	112451139	112452057	+	chr7:112451139-112452057	IDCLuminalBvsNormal	0.00154705	2.00794
ENSG00000006652	IFRD1	INT42631	7	112450783	112455762	+	chr7:112450783-112455762	IDCLuminalBvsNormal	0.002823	0.507212
ENSG00000006652	IFRD1	INT42635	7	112459019	112461331	+	chr7:112459019-112461331	IDCLuminalBvsNormal	0.00900939	0.573877
ENSG00000006652	IFRD1	INT42641	7	112472862	112475429	+	chr7:112472862-112475429	IDCLuminalBvsNormal	0.0273563	0.0239644
ENSG00000008283	CYB561	INT67114	17	63440212	63442772	-	chr17:63440212-63442772	IDCLuminalBvsNormal	0.0492082	-1.54185
ENSG00000009335	UBE3C	INT88966	7	157248625	157253953	+	chr7:157248625-157253953	IDCLuminalBvsNormal	0.0284698	-0.202491
ENSG00000009790	TRAF3IP3	INT55056	1	209781459	209782055	+	chr1:209781459-209782055	IDCLuminalBvsNormal	0.000758112	1.57712
ENSG00000009790	TRAF3IP3	INT55047	1	209760385	209762514	+	chr1:209760385-209762514	IDCLuminalBvsNormal	0.0396128	0.0770603
ENSG00000010165	METTL13	INT102546	1	171786081	171787734	+	chr1:171786081-171787734	IDCLuminalBvsNormal	0.0417042	0.844482
ENSG00000010244	ZNF207	INT88980	17	32369455	32369598	+	chr17:32369455-32369598	IDCLuminalBvsNormal	0.0371821	-0.448177
ENSG00000010292	NCAPD2	INT30765	12	6526372	6526447	+	chr12:6526372-6526447	IDCLuminalBvsNormal	0.0368524	1.35258
ENSG00000010322	NISCH	INT67185	3	52488606	52489335	+	chr3:52488606-52489335	IDCLuminalBvsNormal	0.00306479	-1.09502
ENSG00000010327	STAB1	INT11830	3	52522941	52523024	+	chr3:52522941-52523024	IDCLuminalBvsNormal	0.0320461	2.2962
ENSG00000010610	CD4	INT137442	12	6815071	6815730	+	chr12:6815071-6815730	IDCLuminalBvsNormal	0.0471858	0.7868
ENSG00000011426	ANLN	INT11843	7	36390045	36396265	+	chr7:36390045-36396265	IDCLuminalBvsNormal	0.0431121	0.898737
ENSG00000011478	QPCTL	INT20281	19	45693557	45695436	+	chr19:45693557-45695436	IDCLuminalBvsNormal	0.044869	-0.116432
ENSG00000011638	TMEM159	INT11869	16	21158747	21160977	+	chr16:21158747-21160977	IDCLuminalBvsNormal	0.0285461	0.781306
ENSG00000013275	PSMC4	INT126892	19	39980062	39980069	+	chr19:39980062-39980069	IDCLuminalBvsNormal	0.024716	-0.862946
ENSG00000013297	CLDN11	INT11888	3	170419293	170423162	+	chr3:170419293-170423162	IDCLuminalBvsNormal	0.0056103	0.874386
ENSG00000013364	MVP	INT96886	16	29846285	29847196	+	chr16:29846285-29847196	IDCLuminalBvsNormal	0.0170046	0.766535
ENSG00000013364	MVP	INT96887	16	29847386	29847761	+	chr16:29847386-29847761	IDCLuminalBvsNormal	0.029361	0.0644321
ENSG00000013573	DDX11	INT79143	12	31102336	31102426	+	chr12:31102336-31102426	IDCLuminalBvsNormal	0.0177557	1.02343
ENSG00000013573	DDX11	INT79139	12	31097998	31100406	+	chr12:31097998-31100406	IDCLuminalBvsNormal	0.0251439	-0.458466
ENSG00000013573	DDX11	INT79144	12	31102730	31102935	+	chr12:31102730-31102935	IDCLuminalBvsNormal	0.027655	-2.27135
ENSG00000013573	DDX11	INT79146	12	31103396	31103576	+	chr12:31103396-31103576	IDCLuminalBvsNormal	0.0314484	-1.11152
ENSG00000013573	DDX11	INT79130	12	31090095	31091552	+	chr12:31090095-31091552	IDCLuminalBvsNormal	0.0431152	2.95048
ENSG00000013573	DDX11	INT79140	12	31100848	31100998	+	chr12:31100848-31100998	IDCLuminalBvsNormal	0.0432936	0.203848
ENSG00000013573	DDX11	INT79142	12	31101983	31102213	+	chr12:31101983-31102213	IDCLuminalBvsNormal	0.0460055	-2.30424
ENSG00000014138	POLA2	INT132087	11	65295600	65295863	+	chr11:65295600-65295863	IDCLuminalBvsNormal	0.0488391	-1.76641
ENSG00000017260	ATP2C1	INT102571	3	130967420	130969291	+	chr3:130967420-130969291	IDCLuminalBvsNormal	0.0325063	1.02303
ENSG00000017797	RALBP1	INT20309	18	9475692	9479343	+	chr18:9475692-9479343	IDCLuminalBvsNormal	0.0396886	-0.208452
ENSG00000018510	AGPS	INT42857	2	177513909	177521268	+	chr2:177513909-177521268	IDCLuminalBvsNormal	0.0365813	0.865056
ENSG00000019144	PHLDB1	INT89051	11	118642395	118643799	+	chr11:118642395-118643799	IDCLuminalBvsNormal	0.0208428	-1.73353
ENSG00000019582	CD74	INT55174	5	150402626	150405084	-	chr5:150402626-150405084	IDCLuminalBvsNormal	0.00152784	1.03396
ENSG00000019582	CD74	INT55175	5	150403313	150405315	-	chr5:150403313-150405315	IDCLuminalBvsNormal	0.0017454	-0.242093
ENSG00000020256	ZFP64	INT102592	20	52089068	52096807	-	chr20:52089068-52096807	IDCLuminalBvsNormal	0.0133152	-0.0948876
ENSG00000022556	NLRP2	INT67324	19	54977824	54981616	+	chr19:54977824-54981616	IDCLuminalBvsNormal	0.0291765	0.215304
ENSG00000023516	AKAP11	INT132098	13	42308610	42313046	+	chr13:42308610-42313046	IDCLuminalBvsNormal	0.0366921	-0.421571
ENSG00000023608	SNAPC1	INT114503	14	61782398	61792806	+	chr14:61782398-61792806	IDCLuminalBvsNormal	0.00176102	-0.30934
ENSG00000023697	DERA	INT30864	12	15911415	15956935	+	chr12:15911415-15956935	IDCLuminalBvsNormal	0.0498911	0.0121789
ENSG00000024048	UBR2	INT12033	6	42683112	42684793	+	chr6:42683112-42684793	IDCLuminalBvsNormal	0.0183438	1.39468
ENSG00000024048	UBR2	INT12036	6	42689671	42691031	+	chr6:42689671-42691031	IDCLuminalBvsNormal	0.0323059	-0.120473
ENSG00000025770	NCAPH2	INT96977	22	50519753	50520409	+	chr22:50519753-50520409	IDCLuminalBvsNormal	0.0484895	-2.80809
ENSG00000025800	KPNA6	INT42915	1	32159532	32160614	+	chr1:32159532-32160614	IDCLuminalBvsNormal	0.00994901	0.100602
ENSG00000029153	ARNTL2	INT55257	12	27390240	27400533	+	chr12:27390240-27400533	IDCLuminalBvsNormal	0.0364461	2.51944
ENSG00000029993	HMGB3	INT55268	X	150986191	150987127	+	chrX:150986191-150987127	IDCLuminalBvsNormal	0.0382453	0.278157
ENSG00000030582	GRN	INT79303	17	44351461	44351549	+	chr17:44351461-44351549	IDCLuminalBvsNormal	0.0292764	-2.11332
ENSG00000031081	ARHGAP31	INT12053	3	119402398	119409495	+	chr3:119402398-119409495	IDCLuminalBvsNormal	0.015811	-0.170634
ENSG00000033627	ATP6V0A1	INT67436	17	42471440	42477638	+	chr17:42471440-42477638	IDCLuminalBvsNormal	0.0441226	-1.62364
ENSG00000034152	MAP2K3	INT97059	17	21288092	21295674	+	chr17:21288092-21295674	IDCLuminalBvsNormal	0.0097507	-2.56109
ENSG00000034152	MAP2K3	INT97047	17	21284970	21296085	+	chr17:21284970-21296085	IDCLuminalBvsNormal	0.0122443	-0.56081
ENSG00000034152	MAP2K3	INT97049	17	21298480	21298877	+	chr17:21298480-21298877	IDCLuminalBvsNormal	0.0242603	0.388936
ENSG00000034152	MAP2K3	INT97048	17	21296211	21298412	+	chr17:21296211-21298412	IDCLuminalBvsNormal	0.0410238	-2.40073
ENSG00000036054	TBC1D23	INT30920	3	100306544	100310402	+	chr3:100306544-100310402	IDCLuminalBvsNormal	0.0316928	0.491734
ENSG00000036448	MYOM2	INT137604	8	2124218	2129126	+	chr8:2124218-2129126	IDCLuminalBvsNormal	0.0263492	-1.81738
ENSG00000038382	TRIO	INT89196	5	14497018	14497846	+	chr5:14497018-14497846	IDCLuminalBvsNormal	0.0198005	-2.88061
ENSG00000039068	CDH1	INT97074	16	68829798	68833289	+	chr16:68829798-68833289	IDCLuminalBvsNormal	0.0329652	-0.632631
ENSG00000039319	ZFYVE16	INT79365	5	80472924	80473753	+	chr5:80472924-80473753	IDCLuminalBvsNormal	0.0271688	0.13165
ENSG00000040275	SPDL1	INT79382	5	169602022	169604059	+	chr5:169602022-169604059	IDCLuminalBvsNormal	0.0404219	0.154546
ENSG00000040531	CTNS	INT55378	17	3647605	3648846	+	chr17:3647605-3648846	IDCLuminalBvsNormal	0.00853378	-1.35754
ENSG00000042317	SPATA7	INT79387	14	88391456	88396155	+	chr14:88391456-88396155	IDCLuminalBvsNormal	0.0152549	0.0388659
ENSG00000042429	MED17	INT12076	11	93797720	93800081	+	chr11:93797720-93800081	IDCLuminalBvsNormal	0.00149962	-1.94493
ENSG00000046604	DSG2	INT30994	18	31542853	31545720	+	chr18:31542853-31545720	IDCLuminalBvsNormal	0.00423108	-0.722574
ENSG00000046651	OFD1	INT55443	X	13768786	13769065	+	chrX:13768786-13769065	IDCLuminalBvsNormal	0.0338974	0.939005
ENSG00000047188	YTHDC2	INT67607	5	113567298	113567653	+	chr5:113567298-113567653	IDCLuminalBvsNormal	0.0478558	2.69686
ENSG00000047230	CTPS2	INT55465	X	16712653	16712721	-	chrX:16712653-16712721	IDCLuminalBvsNormal	0.0227025	-0.390927
ENSG00000047578	KIAA0556	INT31000	16	27574296	27618424	+	chr16:27574296-27618424	IDCLuminalBvsNormal	0.049132	-1.58188
ENSG00000047644	WWC3	INT97159	X	10134597	10136632	+	chrX:10134597-10136632	IDCLuminalBvsNormal	0.0117911	0.4714
ENSG00000047644	WWC3	INT97151	X	10117690	10122618	+	chrX:10117690-10122618	IDCLuminalBvsNormal	0.0199123	1.99244
ENSG00000048342	CC2D2A	INT67635	4	15563523	15567376	+	chr4:15563523-15567376	IDCLuminalBvsNormal	0.0307601	1.23114
ENSG00000048828	FAM120A	INT79415	9	93558011	93558580	+	chr9:93558011-93558580	IDCLuminalBvsNormal	0.0161607	-0.0735174
ENSG00000049283	EPN3	INT89227	17	50541334	50541463	+	chr17:50541334-50541463	IDCLuminalBvsNormal	0.0299144	0.299659
ENSG00000049323	LTBP1	INT67658	2	33188852	33217551	+	chr2:33188852-33217551	IDCLuminalBvsNormal	0.0348382	0.724101
ENSG00000050327	ARHGEF5	INT55555	7	144375676	144377119	+	chr7:144375676-144377119	IDCLuminalBvsNormal	0.0129009	0.30497
ENSG00000050344	NFE2L3	INT132142	7	26183875	26184532	+	chr7:26183875-26184532	IDCLuminalBvsNormal	0.0378061	0.0144787
ENSG00000050344	NFE2L3	INT132140	7	26153069	26177942	+	chr7:26153069-26177942	IDCLuminalBvsNormal	0.0416285	1.26707
ENSG00000050426	LETMD1	INT67691	12	51056953	51057470	+	chr12:51056953-51057470	IDCLuminalBvsNormal	0.03031	-2.70983
ENSG00000053747	LAMA3	INT67713	18	23758512	23763404	+	chr18:23758512-23763404	IDCLuminalBvsNormal	0.0322094	1.42428
ENSG00000053900	ANAPC4	INT12129	4	25414701	25415151	+	chr4:25414701-25415151	IDCLuminalBvsNormal	0.0115136	0.175104
ENSG00000054654	SYNE2	INT67930	14	64216425	64218231	+	chr14:64216425-64218231	IDCLuminalBvsNormal	0.015937	0.0760109
ENSG00000054654	SYNE2	INT67931	14	64218513	64219207	+	chr14:64218513-64219207	IDCLuminalBvsNormal	0.0188821	1.49759
ENSG00000055130	CUL1	INT67961	7	148783891	148783970	+	chr7:148783891-148783970	IDCLuminalBvsNormal	0.00735655	1.48478
ENSG00000055813	CCDC85A	INT116698	2	56193441	56342878	+	chr2:56193441-56342878	IDCLuminalBvsNormal	0.0156388	-0.222255
ENSG00000056998	GYG2	INT97204	X	2861723	2875809	+	chrX:2861723-2875809	IDCLuminalBvsNormal	0.0341251	1.69601
ENSG00000057935	MTA3	INT43294	2	42708055	42708873	+	chr2:42708055-42708873	IDCLuminalBvsNormal	0.0320956	0.547068
ENSG00000058085	LAMC2	INT55656	1	183241262	183243146	+	chr1:183241262-183243146	IDCLuminalBvsNormal	0.0446875	-2.25823
ENSG00000058453	CROCC	INT79595	1	16968419	16969115	+	chr1:16968419-16969115	IDCLuminalBvsNormal	0.0194815	-0.284639
ENSG00000058453	CROCC	INT79589	1	16956157	16958582	+	chr1:16956157-16958582	IDCLuminalBvsNormal	0.0482445	-0.539103
ENSG00000059377	TBXAS1	INT68071	7	139875893	139911224	+	chr7:139875893-139911224	IDCLuminalBvsNormal	0.0338245	-0.339297
ENSG00000060069	CTDP1	INT79627	18	79718017	79728906	+	chr18:79718017-79728906	IDCLuminalBvsNormal	0.027078	-1.57909
ENSG00000060237	WNK1	INT79643	12	878362	881470	+	chr12:878362-881470	IDCLuminalBvsNormal	0.0396563	1.55442
ENSG00000060491	OGFR	INT79667	20	62811611	62812229	+	chr20:62811611-62812229	IDCLuminalBvsNormal	0.00520829	0.802397
ENSG00000060558	GNA15	INT112456	19	3136596	3148590	+	chr19:3136596-3148590	IDCLuminalBvsNormal	0.0382044	0.0528826
ENSG00000060749	QSER1	INT55688	11	32958087	32966299	+	chr11:32958087-32966299	IDCLuminalBvsNormal	0.041963	0.662984
ENSG00000061918	GUCY1B3	INT31141	4	155800075	155802212	+	chr4:155800075-155802212	IDCLuminalBvsNormal	0.00289892	-2.42722
ENSG00000061936	SFSWAP	INT137681	12	131778331	131786462	+	chr12:131778331-131786462	IDCLuminalBvsNormal	0.0246837	-0.238161
ENSG00000062038	CDH3	INT43338	16	68645751	68676384	+	chr16:68645751-68676384	IDCLuminalBvsNormal	0.0131392	-0.705879
ENSG00000062822	POLD1	INT31147	19	50384391	50398847	+	chr19:50384391-50398847	IDCLuminalBvsNormal	0.0123797	2.46404
ENSG00000063046	EIF4B	INT89398	12	53039703	53040142	+	chr12:53039703-53040142	IDCLuminalBvsNormal	0.00447131	0.610689
ENSG00000063169	BICRA	INT12197	19	47682153	47694114	+	chr19:47682153-47694114	IDCLuminalBvsNormal	0.0409803	-0.637178
ENSG00000063245	EPN1	INT55756	19	55689372	55689866	+	chr19:55689372-55689866	IDCLuminalBvsNormal	0.00834482	-2.48776
ENSG00000063245	EPN1	INT55752	19	55675436	55678526	+	chr19:55675436-55678526	IDCLuminalBvsNormal	0.0229936	1.25418
ENSG00000063245	EPN1	INT55754	19	55685646	55688869	+	chr19:55685646-55688869	IDCLuminalBvsNormal	0.026973	0.537419
ENSG00000063660	GPC1	INT132180	2	240442507	240452810	+	chr2:240442507-240452810	IDCLuminalBvsNormal	0.00139427	1.44502
ENSG00000063660	GPC1	INT132181	2	240453095	240454837	+	chr2:240453095-240454837	IDCLuminalBvsNormal	0.00139671	1.43619
ENSG00000063660	GPC1	INT132173	2	240436085	240458186	+	chr2:240436085-240458186	IDCLuminalBvsNormal	0.00141645	1.37084
ENSG00000063660	GPC1	INT132182	2	240455021	240457433	+	chr2:240455021-240457433	IDCLuminalBvsNormal	0.00150813	1.15697
ENSG00000063660	GPC1	INT132183	2	240457470	240457964	+	chr2:240457470-240457964	IDCLuminalBvsNormal	0.00335565	0.249158
ENSG00000064692	SNCAIP	INT97242	5	122451605	122463490	+	chr5:122451605-122463490	IDCLuminalBvsNormal	0.010885	0.270222
ENSG00000064932	SBNO2	INT68141	19	1155137	1173723	-	chr19:1155137-1173723	IDCLuminalBvsNormal	0.0040528	0.858288
ENSG00000065150	IPO5	INT97279	13	98021412	98021735	+	chr13:98021412-98021735	IDCLuminalBvsNormal	0.0434975	0.592494
ENSG00000065320	NTN1	INT132191	17	9023392	9162812	+	chr17:9023392-9162812	IDCLuminalBvsNormal	0.0158776	-0.23251
ENSG00000065320	NTN1	INT132195	17	9221243	9239639	+	chr17:9221243-9239639	IDCLuminalBvsNormal	0.0259632	-0.32431
ENSG00000065357	DGKA	INT102722	12	55932910	55933504	+	chr12:55932910-55933504	IDCLuminalBvsNormal	0.0189352	-5.95181
ENSG00000065357	DGKA	INT102721	12	55932256	55932560	+	chr12:55932256-55932560	IDCLuminalBvsNormal	0.0384947	-6.60565
ENSG00000065485	PDIA5	INT97287	3	123067207	123089106	+	chr3:123067207-123089106	IDCLuminalBvsNormal	0.0386211	0.94037
ENSG00000065526	SPEN	INT12259	1	15936267	15937162	+	chr1:15936267-15937162	IDCLuminalBvsNormal	0.041505	0.45129
ENSG00000066923	STAG3	INT89504	7	100211877	100213734	+	chr7:100211877-100213734	IDCLuminalBvsNormal	0.00294968	2.02363
ENSG00000066923	STAG3	INT89493	7	100201352	100201785	+	chr7:100201352-100201785	IDCLuminalBvsNormal	0.0036406	-0.0727435
ENSG00000066923	STAG3	INT89502	7	100211186	100211434	+	chr7:100211186-100211434	IDCLuminalBvsNormal	0.0214819	1.34787
ENSG00000067445	TRO	INT109425	X	54931032	54931203	+	chrX:54931032-54931203	IDCLuminalBvsNormal	0.0207361	0.851417
ENSG00000067445	TRO	INT109424	X	54927782	54928602	+	chrX:54927782-54928602	IDCLuminalBvsNormal	0.0335466	2.62977
ENSG00000067533	RRP15	INT116705	1	218307633	218330947	+	chr1:218307633-218330947	IDCLuminalBvsNormal	0.0401933	-0.0889522
ENSG00000067596	DHX8	INT12286	17	43521566	43522046	+	chr17:43521566-43522046	IDCLuminalBvsNormal	0.00470869	1.18544
ENSG00000067606	PRKCZ	INT79907	1	2150980	2155994	+	chr1:2150980-2155994	IDCLuminalBvsNormal	0.0404415	1.25833
ENSG00000068912	ERLEC1	INT43553	2	53801843	53808298	+	chr2:53801843-53808298	IDCLuminalBvsNormal	0.018115	-0.268701
ENSG00000069424	KCNAB2	INT55989	1	6041873	6072754	+	chr1:6041873-6072754	IDCLuminalBvsNormal	0.0194966	-0.472808
ENSG00000069424	KCNAB2	INT55997	1	6090476	6094399	+	chr1:6090476-6094399	IDCLuminalBvsNormal	0.0330764	-1.06053
ENSG00000069424	KCNAB2	INT56002	1	5996085	6007438	+	chr1:5996085-6007438	IDCLuminalBvsNormal	0.0446377	-2.10797
ENSG00000070501	POLB	INT20595	8	42350066	42352518	+	chr8:42350066-42352518	IDCLuminalBvsNormal	0.0212154	-1.47197
ENSG00000071205	ARHGAP10	INT20651	4	148063301	148064415	+	chr4:148063301-148064415	IDCLuminalBvsNormal	0.0316009	-2.01256
ENSG00000071462	BUD23	INT20665	7	73683674	73683766	+	chr7:73683674-73683766	IDCLuminalBvsNormal	0.0446043	-3.34152
ENSG00000071539	TRIP13	INT43635	5	908933	911842	+	chr5:908933-911842	IDCLuminalBvsNormal	0.00812046	0.460346
ENSG00000072135	PTPN18	INT31415	2	130359922	130368896	+	chr2:130359922-130368896	IDCLuminalBvsNormal	0.0286249	-1.53588
ENSG00000072135	PTPN18	INT31422	2	130356656	130362155	+	chr2:130356656-130362155	IDCLuminalBvsNormal	0.0458541	0.0970256
ENSG00000072163	LIMS2	INT102736	2	127657563	127673677	-	chr2:127657563-127673677	IDCLuminalBvsNormal	0.000730857	-2.53688
ENSG00000072195	SPEG	INT56065	2	219449272	219450669	+	chr2:219449272-219450669	IDCLuminalBvsNormal	0.0397261	-0.458899
ENSG00000072571	HMMR	INT102754	5	163484246	163490389	+	chr5:163484246-163490389	IDCLuminalBvsNormal	0.0407957	1.13256
ENSG00000072786	STK10	INT31436	5	172045023	172045425	-	chr5:172045023-172045425	IDCLuminalBvsNormal	0.0167896	-3.61902
ENSG00000072858	SIDT1	INT12341	3	113611145	113612085	+	chr3:113611145-113612085	IDCLuminalBvsNormal	0.00395142	0.410539
ENSG00000073350	LLGL2	INT43715	17	75571101	75571424	+	chr17:75571101-75571424	IDCLuminalBvsNormal	0.0156881	-0.870986
ENSG00000073417	PDE8A	INT56144	15	85136664	85137796	+	chr15:85136664-85137796	IDCLuminalBvsNormal	0.0323269	0.47465
ENSG00000073711	PPP2R3A	INT12359	3	136103377	136106215	+	chr3:136103377-136106215	IDCLuminalBvsNormal	0.0248808	-1.45763
ENSG00000073849	ST6GAL1	INT56156	3	187074334	187075561	+	chr3:187074334-187075561	IDCLuminalBvsNormal	0.0364485	-1.32075
ENSG00000073910	FRY	INT102812	13	32254395	32261615	+	chr13:32254395-32261615	IDCLuminalBvsNormal	0.0407146	-0.161951
ENSG00000075234	TTC38	INT80110	22	46269290	46272334	+	chr22:46269290-46272334	IDCLuminalBvsNormal	0.0317308	-1.38596
ENSG00000075292	ZNF638	INT97607	2	71424716	71426459	+	chr2:71424716-71426459	IDCLuminalBvsNormal	0.0351132	-1.39259
ENSG00000075391	RASAL2	INT80162	1	178467422	178473074	+	chr1:178467422-178473074	IDCLuminalBvsNormal	0.0252357	-0.359269
ENSG00000075420	FNDC3B	INT31533	3	172378437	172380965	+	chr3:172378437-172380965	IDCLuminalBvsNormal	0.0127434	0.836855
ENSG00000075643	MOCOS	INT116714	18	36187682	36195256	+	chr18:36187682-36195256	IDCLuminalBvsNormal	0.0483336	0.615514
ENSG00000075702	WDR62	INT80182	19	36084745	36086686	+	chr19:36084745-36086686	IDCLuminalBvsNormal	0.0145605	1.72139
ENSG00000076043	REXO2	INT137810	11	114441027	114443855	+	chr11:114441027-114443855	IDCLuminalBvsNormal	0.0171796	-3.4467
ENSG00000076043	REXO2	INT137809	11	114439676	114440655	+	chr11:114439676-114440655	IDCLuminalBvsNormal	0.0314724	-2.42215
ENSG00000076201	PTPN23	INT56185	3	47409835	47409927	+	chr3:47409835-47409927	IDCLuminalBvsNormal	0.0189841	0.531704
ENSG00000076513	ANKRD13A	INT80208	12	110018489	110019138	+	chr12:110018489-110019138	IDCLuminalBvsNormal	0.0452621	-0.340155
ENSG00000077150	NFKB2	INT97652	10	102401918	102402047	+	chr10:102401918-102402047	IDCLuminalBvsNormal	0.0106204	0.588951
ENSG00000077238	IL4R	INT43852	16	27314232	27330065	+	chr16:27314232-27330065	IDCLuminalBvsNormal	0.000276341	-3.3526
ENSG00000077684	JADE1	INT68589	4	128855798	128857337	+	chr4:128855798-128857337	IDCLuminalBvsNormal	0.00530957	1.04329
ENSG00000077984	CST7	INT116728	20	24949576	24957286	+	chr20:24949576-24957286	IDCLuminalBvsNormal	0.0174503	0.68842
ENSG00000078142	PIK3C3	INT20796	18	42043818	42049291	+	chr18:42043818-42049291	IDCLuminalBvsNormal	0.00825624	-1.02539
ENSG00000078142	PIK3C3	INT20799	18	42064831	42067387	+	chr18:42064831-42067387	IDCLuminalBvsNormal	0.0366946	-0.889223
ENSG00000078177	N4BP2	INT43893	4	40144801	40152779	+	chr4:40144801-40152779	IDCLuminalBvsNormal	0.0204276	0.195222
ENSG00000078295	ADCY2	INT80257	5	7520900	7626166	+	chr5:7520900-7626166	IDCLuminalBvsNormal	0.0494915	0.777816
ENSG00000078403	MLLT10	INT80304	10	21734130	21735138	+	chr10:21734130-21735138	IDCLuminalBvsNormal	0.00283001	-4.26031
ENSG00000078403	MLLT10	INT80306	10	21740237	21741938	+	chr10:21740237-21741938	IDCLuminalBvsNormal	0.0168535	-0.912859
ENSG00000079101	CLUL1	INT80333	18	627573	633297	+	chr18:627573-633297	IDCLuminalBvsNormal	0.00527842	0.05295
ENSG00000079691	CARMIL1	INT89841	6	25554097	25556700	+	chr6:25554097-25556700	IDCLuminalBvsNormal	0.0186186	1.00241
ENSG00000079785	DDX1	INT56301	2	15628737	15628796	+	chr2:15628737-15628796	IDCLuminalBvsNormal	0.0157283	-1.69304
ENSG00000079805	DNM2	INT80397	19	10830535	10830977	+	chr19:10830535-10830977	IDCLuminalBvsNormal	0.002426	-6.47516
ENSG00000079819	EPB41L2	INT89858	6	130872539	130876673	-	chr6:130872539-130876673	IDCLuminalBvsNormal	0.0111551	-2.82481
ENSG00000080561	MID2	INT43990	X	107917740	107924342	+	chrX:107917740-107924342	IDCLuminalBvsNormal	0.0360329	-1.35344
ENSG00000080603	SRCAP	INT80435	16	30734616	30736199	+	chr16:30734616-30736199	IDCLuminalBvsNormal	0.0381465	0.00950195
ENSG00000080823	MOK	INT111189	14	102260673	102277298	-	chr14:102260673-102277298	IDCLuminalBvsNormal	0.0071795	1.63556
ENSG00000080947	CROCCP3	INT56345	1	16489793	16499202	-	chr1:16489793-16499202	IDCLuminalBvsNormal	0.0438694	-1.88374
ENSG00000081721	DUSP12	INT20814	1	161750146	161751654	+	chr1:161750146-161751654	IDCLuminalBvsNormal	0.0195615	-1.82459
ENSG00000081985	IL12RB2	INT12528	1	67390129	67395546	+	chr1:67390129-67395546	IDCLuminalBvsNormal	0.00734786	0.841439
ENSG00000081985	IL12RB2	INT12521	1	67338751	67350869	+	chr1:67338751-67350869	IDCLuminalBvsNormal	0.00879616	-1.18609
ENSG00000081985	IL12RB2	INT12527	1	67386670	67390028	+	chr1:67386670-67390028	IDCLuminalBvsNormal	0.0110755	1.76161
ENSG00000081985	IL12RB2	INT12522	1	67351090	67367824	+	chr1:67351090-67367824	IDCLuminalBvsNormal	0.0191191	0.525599
ENSG00000082482	KCNK2	INT44029	1	215086679	215169198	+	chr1:215086679-215169198	IDCLuminalBvsNormal	0.0177816	-0.660705
ENSG00000082512	TRAF5	INT56376	1	211369593	211371301	+	chr1:211369593-211371301	IDCLuminalBvsNormal	0.0150627	0.725657
ENSG00000083097	DOPEY1	INT56411	6	83151660	83151882	+	chr6:83151660-83151882	IDCLuminalBvsNormal	0.0438777	1.28257
ENSG00000083307	GRHL2	INT12545	8	101644226	101649413	+	chr8:101644226-101649413	IDCLuminalBvsNormal	0.0328699	1.73403
ENSG00000083544	TDRD3	INT44043	13	60494576	60509541	+	chr13:60494576-60509541	IDCLuminalBvsNormal	0.0330932	-0.86082
ENSG00000083828	ZNF586	INT68736	19	57774816	57776542	+	chr19:57774816-57776542	IDCLuminalBvsNormal	0.0402394	-1.44116
ENSG00000084234	APLP2	INT80527	11	130070083	130101369	+	chr11:130070083-130101369	IDCLuminalBvsNormal	0.0199096	-0.708521
ENSG00000084234	APLP2	INT80545	11	130070748	130108604	+	chr11:130070748-130108604	IDCLuminalBvsNormal	0.0296412	-0.885308
ENSG00000084676	NCOA1	INT68781	2	24758157	24762686	+	chr2:24758157-24762686	IDCLuminalBvsNormal	0.0188811	0.739145
ENSG00000085185	BCORL1	INT68809	X	130025380	130028634	+	chrX:130025380-130028634	IDCLuminalBvsNormal	0.0373791	-0.266163
ENSG00000085511	MAP3K4	INT102968	6	161097177	161101032	+	chr6:161097177-161101032	IDCLuminalBvsNormal	0.0378377	-0.0523993
ENSG00000086015	MAST2	INT109493	1	46028934	46029164	+	chr1:46028934-46029164	IDCLuminalBvsNormal	0.00701522	-0.46442
ENSG00000086015	MAST2	INT109495	1	46029954	46030128	+	chr1:46029954-46030128	IDCLuminalBvsNormal	0.00711927	0.104041
ENSG00000086015	MAST2	INT109494	1	46029568	46029830	+	chr1:46029568-46029830	IDCLuminalBvsNormal	0.00737888	-0.377624
ENSG00000086015	MAST2	INT109498	1	46031291	46031390	+	chr1:46031291-46031390	IDCLuminalBvsNormal	0.017037	0.474132
ENSG00000086015	MAST2	INT109501	1	46032719	46033801	+	chr1:46032719-46033801	IDCLuminalBvsNormal	0.0348446	1.17722
ENSG00000086200	IPO11	INT80587	5	62601849	62627153	+	chr5:62601849-62627153	IDCLuminalBvsNormal	0.0450537	-1.6459
ENSG00000087077	TRIP6	INT31836	7	100867607	100867860	+	chr7:100867607-100867860	IDCLuminalBvsNormal	0.0353293	-5.45987
ENSG00000087157	PGS1	INT97962	17	78404090	78414878	+	chr17:78404090-78414878	IDCLuminalBvsNormal	0.00352412	-1.01283
ENSG00000087245	MMP2	INT31866	16	55491957	55493157	+	chr16:55491957-55493157	IDCLuminalBvsNormal	0.0306838	1.91599
ENSG00000087258	GNAO1	INT44176	16	56276429	56328630	+	chr16:56276429-56328630	IDCLuminalBvsNormal	0.0255373	-0.761442
ENSG00000087258	GNAO1	INT44175	16	56192695	56275930	+	chr16:56192695-56275930	IDCLuminalBvsNormal	0.0370308	0.463139
ENSG00000087266	SH3BP2	INT68909	4	2814918	2817818	+	chr4:2814918-2817818	IDCLuminalBvsNormal	0.0263811	-1.52623
ENSG00000087589	CASS4	INT80661	20	56412495	56437163	+	chr20:56412495-56437163	IDCLuminalBvsNormal	7.87618e-05	-0.166037
ENSG00000088038	CNOT3	INT90079	19	54137994	54141395	+	chr19:54137994-54141395	IDCLuminalBvsNormal	0.0202453	-0.645362
ENSG00000088038	CNOT3	INT90092	19	54152627	54152866	+	chr19:54152627-54152866	IDCLuminalBvsNormal	0.0213198	0.086593
ENSG00000088038	CNOT3	INT90090	19	54149759	54152225	+	chr19:54149759-54152225	IDCLuminalBvsNormal	0.0370026	-0.372444
ENSG00000088179	PTPN4	INT132402	2	119885883	119900717	+	chr2:119885883-119900717	IDCLuminalBvsNormal	0.0158464	0.170991
ENSG00000088179	PTPN4	INT132415	2	119957078	119960791	+	chr2:119957078-119960791	IDCLuminalBvsNormal	0.0272929	0.066483
ENSG00000088305	DNMT3B	INT97971	20	32781415	32784757	+	chr20:32781415-32784757	IDCLuminalBvsNormal	0.0180426	2.50748
ENSG00000088367	EPB41L1	INT111231	20	36212377	36218875	+	chr20:36212377-36218875	IDCLuminalBvsNormal	0.00953443	0.355777
ENSG00000088881	EBF4	INT109515	20	2749974	2751690	+	chr20:2749974-2751690	IDCLuminalBvsNormal	0.0299062	-1.02791
ENSG00000088986	DYNLL1	INT12593	12	120488654	120493802	+	chr12:120488654-120493802	IDCLuminalBvsNormal	0.00344695	2.055
ENSG00000088986	DYNLL1	INT12590	12	120470105	120496055	+	chr12:120470105-120496055	IDCLuminalBvsNormal	0.00396439	1.21343
ENSG00000088986	DYNLL1	INT12592	12	120488178	120488577	+	chr12:120488178-120488577	IDCLuminalBvsNormal	0.0118189	0.0783195
ENSG00000090006	LTBP4	INT90237	19	40627356	40627704	+	chr19:40627356-40627704	IDCLuminalBvsNormal	0.0225099	-0.936493
ENSG00000090006	LTBP4	INT90232	19	40619494	40622387	+	chr19:40619494-40622387	IDCLuminalBvsNormal	0.0420534	-1.81254
ENSG00000090006	LTBP4	INT90235	19	40624083	40625856	+	chr19:40624083-40625856	IDCLuminalBvsNormal	0.0438797	-0.973851
ENSG00000090565	RAB11FIP3	INT69048	16	520278	520458	+	chr16:520278-520458	IDCLuminalBvsNormal	0.0386673	-0.725983
ENSG00000090924	PLEKHG2	INT56569	19	39423654	39423732	+	chr19:39423654-39423732	IDCLuminalBvsNormal	0.00850564	0.576547
ENSG00000091073	DTX2	INT102995	7	76462612	76472061	+	chr7:76462612-76472061	IDCLuminalBvsNormal	0.0336008	-0.332501
ENSG00000092330	TINF2	INT69096	14	24240876	24242140	-	chr14:24240876-24242140	IDCLuminalBvsNormal	0.0108093	-1.17705
ENSG00000092529	CAPN3	INT112181	15	42399653	42401640	+	chr15:42399653-42401640	IDCLuminalBvsNormal	0.0034667	0.255182
ENSG00000092529	CAPN3	INT112186	15	42405944	42408210	+	chr15:42405944-42408210	IDCLuminalBvsNormal	0.0334526	-3.4919
ENSG00000092621	PHGDH	INT21106	1	119741898	119742806	+	chr1:119741898-119742806	IDCLuminalBvsNormal	0.0202104	-6.55206
ENSG00000095906	NUBP2	INT80868	16	1783507	1784459	+	chr16:1783507-1784459	IDCLuminalBvsNormal	0.0134033	-1.66603
ENSG00000095906	NUBP2	INT80865	16	1783037	1784710	+	chr16:1783037-1784710	IDCLuminalBvsNormal	0.016079	-1.80132
ENSG00000096093	EFHC1	INT69154	6	52469474	52479036	+	chr6:52469474-52479036	IDCLuminalBvsNormal	0.00724688	0.280494
ENSG00000096384	HSP90AB1	INT103049	6	44251609	44251736	+	chr6:44251609-44251736	IDCLuminalBvsNormal	0.0388514	-0.768652
ENSG00000096968	JAK2	INT44493	9	5123122	5125964	+	chr9:5123122-5125964	IDCLuminalBvsNormal	0.0268276	1.04476
ENSG00000099246	RAB18	INT80883	10	27526890	27533927	+	chr10:27526890-27533927	IDCLuminalBvsNormal	0.04941	0.563345
ENSG00000099290	WASHC2A	INT69216	10	50125450	50126056	+	chr10:50125450-50126056	IDCLuminalBvsNormal	0.00694044	-2.96104
ENSG00000099341	PSMD8	INT21183	19	38374962	38376159	+	chr19:38374962-38376159	IDCLuminalBvsNormal	0.0200805	1.7144
ENSG00000099797	TECR	INT32124	19	14534047	14536664	+	chr19:14534047-14536664	IDCLuminalBvsNormal	0.0102352	-0.435017
ENSG00000099797	TECR	INT32125	19	14536695	14545113	+	chr19:14536695-14545113	IDCLuminalBvsNormal	0.0107858	-0.538471
ENSG00000099904	ZDHHC8	INT69246	22	20141533	20142755	+	chr22:20141533-20142755	IDCLuminalBvsNormal	0.00537712	0.571866
ENSG00000099949	LZTR1	INT98099	22	20985915	20987503	+	chr22:20985915-20987503	IDCLuminalBvsNormal	0.0489748	-0.69022
ENSG00000099991	CABIN1	INT90436	22	24167314	24168446	+	chr22:24167314-24168446	IDCLuminalBvsNormal	0.0318872	-1.57847
ENSG00000100028	SNRPD3	INT21219	22	24558087	24567983	+	chr22:24558087-24567983	IDCLuminalBvsNormal	0.0212233	-0.671748
ENSG00000100101	Z83844.1	INT69251	22	37686476	37687909	+	chr22:37686476-37687909	IDCLuminalBvsNormal	0.01503	1.01632
ENSG00000100106	TRIOBP	INT103092	22	37765818	37768073	+	chr22:37765818-37768073	IDCLuminalBvsNormal	0.0301287	-0.160947
ENSG00000100139	MICALL1	INT44623	22	37926044	37927410	+	chr22:37926044-37927410	IDCLuminalBvsNormal	0.0114967	-1.42773
ENSG00000100209	HSCB	INT138107	22	28744710	28745863	+	chr22:28744710-28745863	IDCLuminalBvsNormal	0.00334059	-2.38093
ENSG00000100209	HSCB	INT138108	22	28746009	28751240	+	chr22:28746009-28751240	IDCLuminalBvsNormal	0.00995561	-4.90794
ENSG00000100211	CBY1	INT12746	22	38657144	38667568	+	chr22:38657144-38667568	IDCLuminalBvsNormal	0.0491809	-2.63344
ENSG00000100225	FBXO7	INT90478	22	32475125	32478980	+	chr22:32475125-32478980	IDCLuminalBvsNormal	0.0149798	-4.01961
ENSG00000100284	TOM1	INT109606	22	35330481	35332980	+	chr22:35330481-35332980	IDCLuminalBvsNormal	0.0332389	1.11253
ENSG00000100285	NEFH	INT138113	22	29485848	29488848	+	chr22:29485848-29488848	IDCLuminalBvsNormal	0.0100684	1.02586
ENSG00000100364	KIAA0930	INT98223	22	45213500	45235248	-	chr22:45213500-45235248	IDCLuminalBvsNormal	0.0435759	-4.06606
ENSG00000100395	L3MBTL2	INT56880	22	41226745	41227088	+	chr22:41226745-41227088	IDCLuminalBvsNormal	0.0105865	1.56599
ENSG00000100416	TRMU	INT32176	22	46337945	46346421	+	chr22:46337945-46346421	IDCLuminalBvsNormal	0.0153166	0.708133
ENSG00000100532	CGRRF1	INT21324	14	54510064	54522453	+	chr14:54510064-54522453	IDCLuminalBvsNormal	0.0320673	-1.63524
ENSG00000100626	GALNT16	INT81017	14	69260468	69320710	+	chr14:69260468-69320710	IDCLuminalBvsNormal	0.0282126	0.53246
ENSG00000100626	GALNT16	INT81031	14	69352672	69353331	+	chr14:69352672-69353331	IDCLuminalBvsNormal	0.0355079	0.456654
ENSG00000100731	PCNX1	INT69512	14	71105441	71108603	+	chr14:71105441-71108603	IDCLuminalBvsNormal	0.00194228	-0.328652
ENSG00000100767	PAPLN	INT69545	14	73268724	73272494	+	chr14:73268724-73272494	IDCLuminalBvsNormal	0.0260746	0.233015
ENSG00000100802	C14orf93	INT56959	14	23005462	23006834	-	chr14:23005462-23006834	IDCLuminalBvsNormal	0.000992265	-3.96881
ENSG00000100802	C14orf93	INT56956	14	23001061	23002708	-	chr14:23001061-23002708	IDCLuminalBvsNormal	0.0408472	-5.90607
ENSG00000100804	PSMB5	INT98255	14	23016636	23025850	-	chr14:23016636-23025850	IDCLuminalBvsNormal	0.0296078	0.724764
ENSG00000100890	KIAA0391	INT69551	14	35122911	35126734	+	chr14:35122911-35126734	IDCLuminalBvsNormal	0.0084746	1.77393
ENSG00000100918	REC8	INT32218	14	24173412	24175317	+	chr14:24173412-24175317	IDCLuminalBvsNormal	0.042754	1.36114
ENSG00000100918	REC8	INT32219	14	24175625	24176821	+	chr14:24175625-24176821	IDCLuminalBvsNormal	0.0460885	0.0990281
ENSG00000100982	PCIF1	INT21383	20	45946385	45947072	+	chr20:45946385-45947072	IDCLuminalBvsNormal	0.0174847	0.227384
ENSG00000100985	MMP9	INT127161	20	46013797	46014123	+	chr20:46013797-46014123	IDCLuminalBvsNormal	0.0325627	-1.55284
ENSG00000101017	CD40	INT44735	20	46122757	46123125	+	chr20:46122757-46123125	IDCLuminalBvsNormal	0.0422178	-6.4827
ENSG00000101057	MYBL2	INT69558	20	43682887	43686851	+	chr20:43682887-43686851	IDCLuminalBvsNormal	0.0486043	1.15603
ENSG00000101104	PABPC1L	INT32246	20	44930727	44931561	+	chr20:44930727-44931561	IDCLuminalBvsNormal	0.00472018	-0.257315
ENSG00000101161	PRPF6	INT127179	20	64027159	64027602	+	chr20:64027159-64027602	IDCLuminalBvsNormal	0.0354426	-0.00930221
ENSG00000101230	ISM1	INT116779	20	13270744	13279633	+	chr20:13270744-13279633	IDCLuminalBvsNormal	0.0388957	1.08453
ENSG00000101310	SEC23B	INT57016	20	18554391	18555107	+	chr20:18554391-18555107	IDCLuminalBvsNormal	0.0278771	0.810941
ENSG00000101310	SEC23B	INT57012	20	18543173	18545955	+	chr20:18543173-18545955	IDCLuminalBvsNormal	0.0371017	-0.149342
ENSG00000101337	TM9SF4	INT69612	20	32157970	32158450	+	chr20:32157970-32158450	IDCLuminalBvsNormal	0.00605569	0.124082
ENSG00000101346	POFUT1	INT32305	20	32228456	32230818	+	chr20:32228456-32230818	IDCLuminalBvsNormal	0.0384217	1.17763
ENSG00000101363	MANBAL	INT32307	20	37289687	37301170	+	chr20:37289687-37301170	IDCLuminalBvsNormal	0.0142879	-0.510506
ENSG00000101442	ACTR5	INT138170	20	38766378	38767463	+	chr20:38766378-38767463	IDCLuminalBvsNormal	0.0351871	-1.32112
ENSG00000101457	DNTTIP1	INT32339	20	45803379	45805145	+	chr20:45803379-45805145	IDCLuminalBvsNormal	0.0463393	2.29234
ENSG00000101751	POLI	INT12828	18	54277856	54280666	+	chr18:54277856-54280666	IDCLuminalBvsNormal	0.00205361	0.257265
ENSG00000101752	MIB1	INT21470	18	21849389	21853139	+	chr18:21849389-21853139	IDCLuminalBvsNormal	0.0148203	-0.51728
ENSG00000101752	MIB1	INT21473	18	21858647	21864525	+	chr18:21858647-21864525	IDCLuminalBvsNormal	0.0400444	0.543553
ENSG00000102010	BMX	INT57140	X	15549998	15556072	+	chrX:15549998-15556072	IDCLuminalBvsNormal	0.0444875	-0.686442
ENSG00000102144	PGK1	INT44831	X	78123375	78124873	+	chrX:78123375-78124873	IDCLuminalBvsNormal	0.0264527	-0.229775
ENSG00000102359	SRPX2	INT116798	X	100667408	100669247	+	chrX:100667408-100669247	IDCLuminalBvsNormal	0.00255195	0.849804
ENSG00000102882	MAPK3	INT21543	16	30114709	30115594	-	chr16:30114709-30115594	IDCLuminalBvsNormal	0.000931746	-1.17035
ENSG00000103168	TAF1C	INT81284	16	84183779	84185157	-	chr16:84183779-84185157	IDCLuminalBvsNormal	0.000235981	-0.73965
ENSG00000103194	USP10	INT69758	16	84740370	84744632	+	chr16:84740370-84744632	IDCLuminalBvsNormal	0.0369986	1.28469
ENSG00000103202	NME4	INT32502	16	402044	404955	+	chr16:402044-404955	IDCLuminalBvsNormal	0.0441586	0.596573
ENSG00000103222	ABCC1	INT98384	16	16134509	16136477	+	chr16:16134509-16136477	IDCLuminalBvsNormal	0.0180718	1.01115
ENSG00000103326	CAPN15	INT21645	16	536896	540104	+	chr16:536896-540104	IDCLuminalBvsNormal	0.0294851	0.786218
ENSG00000103351	CLUAP1	INT32521	16	3530676	3532785	+	chr16:3530676-3532785	IDCLuminalBvsNormal	0.0329324	0.554514
ENSG00000103510	KAT8	INT103154	16	31130158	31130266	+	chr16:31130158-31130266	IDCLuminalBvsNormal	0.0159346	-2.77684
ENSG00000103540	CCP110	INT81372	16	19542761	19542877	+	chr16:19542761-19542877	IDCLuminalBvsNormal	0.0246179	1.72238
ENSG00000103544	C16orf62	INT57321	16	19618082	19626176	+	chr16:19618082-19626176	IDCLuminalBvsNormal	0.0279339	-1.77396
ENSG00000103647	CORO2B	INT32533	15	68645361	68695139	+	chr15:68645361-68695139	IDCLuminalBvsNormal	0.0387914	-0.0108281
ENSG00000103653	CSK	INT81384	15	74788578	74790816	+	chr15:74788578-74790816	IDCLuminalBvsNormal	0.00539536	-0.412382
ENSG00000103653	CSK	INT81385	15	74790947	74793045	+	chr15:74790947-74793045	IDCLuminalBvsNormal	0.00686133	-1.22334
ENSG00000103653	CSK	INT81378	15	74782721	74797913	+	chr15:74782721-74797913	IDCLuminalBvsNormal	0.0402636	-1.64311
ENSG00000103876	FAH	INT21677	15	80180331	80181041	+	chr15:80180331-80181041	IDCLuminalBvsNormal	0.0272756	0.087764
ENSG00000104290	FZD3	INT12987	8	28520835	28527146	+	chr8:28520835-28527146	IDCLuminalBvsNormal	0.0359037	1.5624
ENSG00000104312	RIPK2	INT127270	8	89758234	89762828	+	chr8:89758234-89762828	IDCLuminalBvsNormal	0.0370873	-3.07834
ENSG00000104324	CPQ	INT69856	8	96966047	97029402	+	chr8:96966047-97029402	IDCLuminalBvsNormal	0.0144389	-1.26622
ENSG00000104332	SFRP1	INT21681	8	41265490	41306721	-	chr8:41265490-41306721	IDCLuminalBvsNormal	0.00620014	-0.447361
ENSG00000104365	IKBKB	INT44976	8	42272430	42288633	+	chr8:42272430-42288633	IDCLuminalBvsNormal	0.0499362	-0.817481
ENSG00000104388	RAB2A	INT57401	8	60619112	60620673	+	chr8:60619112-60620673	IDCLuminalBvsNormal	0.0360948	0.446362
ENSG00000104419	NDRG1	INT57404	8	133249489	133259402	-	chr8:133249489-133259402	IDCLuminalBvsNormal	0.0139411	-1.84971
ENSG00000104613	INTS10	INT21728	8	19842928	19844075	+	chr8:19842928-19844075	IDCLuminalBvsNormal	0.0489795	0.157017
ENSG00000104679	R3HCC1	INT13021	8	23293374	23294768	+	chr8:23293374-23294768	IDCLuminalBvsNormal	0.0160986	-0.922921
ENSG00000104728	ARHGEF10	INT69889	8	1858116	1859893	+	chr8:1858116-1859893	IDCLuminalBvsNormal	0.0295106	2.07671
ENSG00000104805	NUCB1	INT69937	19	48921933	48922317	+	chr19:48921933-48922317	IDCLuminalBvsNormal	0.037061	1.20191
ENSG00000104808	DHDH	INT127306	19	48939702	48942439	+	chr19:48939702-48942439	IDCLuminalBvsNormal	0.0340475	-0.994289
ENSG00000104870	FCGRT	INT32648	19	49515270	49521694	+	chr19:49515270-49521694	IDCLuminalBvsNormal	0.00271473	-7.26666
ENSG00000104870	FCGRT	INT32650	19	49516200	49520668	+	chr19:49516200-49520668	IDCLuminalBvsNormal	0.00486172	-6.09345
ENSG00000104885	DOT1L	INT90865	19	2217919	2220107	+	chr19:2217919-2220107	IDCLuminalBvsNormal	0.0199355	-2.36259
ENSG00000104894	CD37	INT21741	19	49337247	49337625	+	chr19:49337247-49337625	IDCLuminalBvsNormal	0.0291453	0.847331
ENSG00000104894	CD37	INT21743	19	49338937	49339329	+	chr19:49338937-49339329	IDCLuminalBvsNormal	0.0301198	-1.31899
ENSG00000104894	CD37	INT21742	19	49338030	49338699	+	chr19:49338030-49338699	IDCLuminalBvsNormal	0.0347898	-1.03112
ENSG00000104960	PTOV1	INT69955	19	49854544	49854651	+	chr19:49854544-49854651	IDCLuminalBvsNormal	0.00222904	-0.869184
ENSG00000104960	PTOV1	INT69959	19	49851500	49852059	+	chr19:49851500-49852059	IDCLuminalBvsNormal	0.0111386	-1.8086
ENSG00000105223	PLD3	INT103196	19	40366511	40366609	+	chr19:40366511-40366609	IDCLuminalBvsNormal	0.0197697	0.88991
ENSG00000105321	CCDC9	INT32673	19	47256610	47258088	+	chr19:47256610-47258088	IDCLuminalBvsNormal	0.00572904	1.36355
ENSG00000105327	BBC3	INT81470	19	47227190	47230928	-	chr19:47227190-47230928	IDCLuminalBvsNormal	0.0124192	-3.62691
ENSG00000105372	RPS19	INT122425	19	41861607	41869030	+	chr19:41861607-41869030	IDCLuminalBvsNormal	0.0480139	-0.542115
ENSG00000105443	CYTH2	INT45086	19	48469527	48470352	+	chr19:48469527-48470352	IDCLuminalBvsNormal	0.0234511	-1.57422
ENSG00000105520	PLPPR2	INT13114	19	11364216	11364346	+	chr19:11364216-11364346	IDCLuminalBvsNormal	0.0215058	0.838157
ENSG00000105552	BCAT2	INT57509	19	48806718	48810808	-	chr19:48806718-48810808	IDCLuminalBvsNormal	0.0226389	-1.59701
ENSG00000105618	PRPF31	INT45111	19	54124657	54126499	+	chr19:54124657-54126499	IDCLuminalBvsNormal	0.00830631	-1.45578
ENSG00000105618	PRPF31	INT45112	19	54126618	54128072	+	chr19:54126618-54128072	IDCLuminalBvsNormal	0.0332345	-0.921419
ENSG00000105662	CRTC1	INT70103	19	18768794	18771441	+	chr19:18768794-18771441	IDCLuminalBvsNormal	0.0449993	-3.48553
ENSG00000105700	KXD1	INT13117	19	18557950	18559111	+	chr19:18557950-18559111	IDCLuminalBvsNormal	0.0426714	-4.72859
ENSG00000105792	CFAP69	INT103225	7	90309368	90310067	+	chr7:90309368-90310067	IDCLuminalBvsNormal	0.0185913	1.52706
ENSG00000105792	CFAP69	INT103224	7	90307855	90309262	+	chr7:90307855-90309262	IDCLuminalBvsNormal	0.0368696	0.49307
ENSG00000105953	OGDH	INT57550	7	44707737	44707878	+	chr7:44707737-44707878	IDCLuminalBvsNormal	0.000172097	0.0254907
ENSG00000105982	RNF32	INT81498	7	156675864	156676294	+	chr7:156675864-156676294	IDCLuminalBvsNormal	0.00440521	-2.17566
ENSG00000106012	IQCE	INT91030	7	2597138	2598125	+	chr7:2597138-2598125	IDCLuminalBvsNormal	0.0201891	-0.261003
ENSG00000106012	IQCE	INT91018	7	2594977	2598464	+	chr7:2594977-2598464	IDCLuminalBvsNormal	0.0443243	-0.665017
ENSG00000106086	PLEKHA8	INT98440	7	30074133	30078589	+	chr7:30074133-30078589	IDCLuminalBvsNormal	0.0461123	0.032751
ENSG00000106100	NOD1	INT13182	7	30425711	30428503	-	chr7:30425711-30428503	IDCLuminalBvsNormal	0.03674	0.104044
ENSG00000106268	NUDT1	INT70163	7	2242257	2244475	+	chr7:2242257-2244475	IDCLuminalBvsNormal	0.0313888	0.481882
ENSG00000106484	MEST	INT57675	7	130500043	130500461	+	chr7:130500043-130500461	IDCLuminalBvsNormal	0.00909523	-0.662403
ENSG00000106484	MEST	INT57678	7	130503997	130504938	+	chr7:130503997-130504938	IDCLuminalBvsNormal	0.0307107	-2.05809
ENSG00000106609	TMEM248	INT81515	7	66922247	66930614	+	chr7:66922247-66930614	IDCLuminalBvsNormal	0.0235179	-1.2142
ENSG00000106609	TMEM248	INT81509	7	66921462	66941847	+	chr7:66921462-66941847	IDCLuminalBvsNormal	0.0399896	-0.97449
ENSG00000106665	CLIP2	INT70199	7	74289735	74317479	+	chr7:74289735-74317479	IDCLuminalBvsNormal	0.0203547	0.121606
ENSG00000106683	LIMK1	INT57698	7	74105981	74106076	+	chr7:74105981-74106076	IDCLuminalBvsNormal	0.0414491	0.796896
ENSG00000106692	FKTN	INT45263	9	105607952	105615277	+	chr9:105607952-105615277	IDCLuminalBvsNormal	0.0325177	0.206146
ENSG00000107099	DOCK8	INT70229	9	215030	271626	+	chr9:215030-271626	IDCLuminalBvsNormal	0.0463703	-0.643683
ENSG00000107164	FUBP3	INT70303	9	130632023	130632201	+	chr9:130632023-130632201	IDCLuminalBvsNormal	0.0109046	0.303669
ENSG00000107485	GATA3	INT70313	10	8053779	8055286	+	chr10:8053779-8055286	IDCLuminalBvsNormal	0.014278	0.666907
ENSG00000107551	RASSF4	INT109768	10	44984971	44989273	+	chr10:44984971-44989273	IDCLuminalBvsNormal	0.0163613	0.216691
ENSG00000107651	SEC23IP	INT32923	10	119926228	119929606	+	chr10:119926228-119929606	IDCLuminalBvsNormal	0.00583676	0.540132
ENSG00000107651	SEC23IP	INT32918	10	119915890	119917835	+	chr10:119915890-119917835	IDCLuminalBvsNormal	0.00801656	-1.30064
ENSG00000107719	PALD1	INT132622	10	70479060	70525922	+	chr10:70479060-70525922	IDCLuminalBvsNormal	0.025002	-1.6379
ENSG00000107719	PALD1	INT132631	10	70534844	70537810	+	chr10:70534844-70537810	IDCLuminalBvsNormal	0.0420024	0.418089
ENSG00000108175	ZMIZ1	INT81593	10	79292357	79293362	+	chr10:79292357-79293362	IDCLuminalBvsNormal	0.0108035	-0.596142
ENSG00000108309	RUNDC3A	INT32988	17	44308940	44312579	+	chr17:44308940-44312579	IDCLuminalBvsNormal	0.00310154	1.37414
ENSG00000108465	CDK5RAP3	INT57782	17	47971408	47973518	+	chr17:47971408-47973518	IDCLuminalBvsNormal	0.0429664	1.02462
ENSG00000108582	CPD	INT22048	17	30462470	30464587	+	chr17:30462470-30464587	IDCLuminalBvsNormal	0.0133066	0.0840957
ENSG00000108679	LGALS3BP	INT33009	17	78977324	78979445	-	chr17:78977324-78979445	IDCLuminalBvsNormal	0.0474183	0.442876
ENSG00000108839	ALOX12	INT22090	17	7009848	7009955	+	chr17:7009848-7009955	IDCLuminalBvsNormal	0.0306105	-0.453828
ENSG00000108846	ABCC3	INT70431	17	50679900	50683609	+	chr17:50679900-50683609	IDCLuminalBvsNormal	0.024543	0.830182
ENSG00000108846	ABCC3	INT70423	17	50669529	50672970	+	chr17:50669529-50672970	IDCLuminalBvsNormal	0.0351617	1.82086
ENSG00000108846	ABCC3	INT70412	17	50657184	50658081	+	chr17:50657184-50658081	IDCLuminalBvsNormal	0.0497646	1.23691
ENSG00000109320	NFKB1	INT22137	4	102607320	102607648	+	chr4:102607320-102607648	IDCLuminalBvsNormal	0.0329342	0.478373
ENSG00000109458	GAB1	INT132667	4	143433717	143437998	+	chr4:143433717-143437998	IDCLuminalBvsNormal	0.0226094	1.67925
ENSG00000109501	WFS1	INT45410	4	6270015	6277450	+	chr4:6270015-6277450	IDCLuminalBvsNormal	0.00704722	-0.994132
ENSG00000109680	TBC1D19	INT13286	4	26718018	26720080	+	chr4:26718018-26720080	IDCLuminalBvsNormal	0.0415678	2.14749
ENSG00000110079	MS4A4A	INT81682	11	60292385	60297196	+	chr11:60292385-60297196	IDCLuminalBvsNormal	0.0461178	-0.705546
ENSG00000110080	ST3GAL4	INT98575	11	126375125	126392174	+	chr11:126375125-126392174	IDCLuminalBvsNormal	0.00751681	-0.109659
ENSG00000110080	ST3GAL4	INT98564	11	126358512	126405781	+	chr11:126358512-126405781	IDCLuminalBvsNormal	0.0143158	-0.875676
ENSG00000110274	CEP164	INT57978	11	117381869	117382795	+	chr11:117381869-117382795	IDCLuminalBvsNormal	0.00563376	-1.89248
ENSG00000110318	CEP126	INT45504	11	101987042	101992777	+	chr11:101987042-101992777	IDCLuminalBvsNormal	0.0174383	-1.68528
ENSG00000110448	CD5	INT13342	11	61102616	61115055	+	chr11:61102616-61115055	IDCLuminalBvsNormal	0.0411617	-0.199622
ENSG00000110719	TCIRG1	INT138713	11	68039120	68041267	+	chr11:68039120-68041267	IDCLuminalBvsNormal	0.00280527	1.42597
ENSG00000110768	GTF2H1	INT22273	11	18358643	18360614	+	chr11:18358643-18360614	IDCLuminalBvsNormal	0.00615209	-0.145791
ENSG00000110801	PSMD9	INT45534	12	121888995	121893816	+	chr12:121888995-121893816	IDCLuminalBvsNormal	0.0152006	-1.34486
ENSG00000110801	PSMD9	INT45535	12	121894842	121897270	+	chr12:121894842-121897270	IDCLuminalBvsNormal	0.0153503	-1.32428
ENSG00000111058	ACSS3	INT127445	12	81152097	81174557	+	chr12:81152097-81174557	IDCLuminalBvsNormal	0.0274239	2.19883
ENSG00000111186	WNT5B	INT33107	12	1632907	1639683	+	chr12:1632907-1639683	IDCLuminalBvsNormal	0.0431471	-3.575
ENSG00000111271	ACAD10	INT58063	12	111747386	111748316	+	chr12:111747386-111748316	IDCLuminalBvsNormal	0.0394427	-0.538707
ENSG00000111321	LTBR	INT13380	12	6390341	6390659	+	chr12:6390341-6390659	IDCLuminalBvsNormal	0.046098	0.533872
ENSG00000111490	TBC1D30	INT33198	12	64870809	64875000	+	chr12:64870809-64875000	IDCLuminalBvsNormal	0.00354797	1.14578
ENSG00000111664	GNB3	INT13385	12	6841625	6842969	+	chr12:6841625-6842969	IDCLuminalBvsNormal	0.0420673	-0.630414
ENSG00000111729	CLEC4A	INT33245	12	8125678	8129263	+	chr12:8125678-8129263	IDCLuminalBvsNormal	0.0106116	-1.7621
ENSG00000111843	TMEM14C	INT45678	6	10723242	10724421	+	chr6:10723242-10724421	IDCLuminalBvsNormal	0.0165195	-6.76029
ENSG00000111843	TMEM14C	INT45680	6	10725038	10725906	+	chr6:10725038-10725906	IDCLuminalBvsNormal	0.0380985	-4.4885
ENSG00000111843	TMEM14C	INT45679	6	10724634	10724960	+	chr6:10724634-10724960	IDCLuminalBvsNormal	0.0439881	-5.62932
ENSG00000111912	NCOA7	INT103411	6	125781372	125786136	+	chr6:125781372-125786136	IDCLuminalBvsNormal	0.046822	-0.591252
ENSG00000112130	RNF8	INT81758	6	37371575	37374619	+	chr6:37371575-37374619	IDCLuminalBvsNormal	0.0335969	1.18293
ENSG00000112137	PHACTR1	INT91387	6	13283908	13286145	+	chr6:13283908-13286145	IDCLuminalBvsNormal	0.000291884	-0.306505
ENSG00000112146	FBXO9	INT81765	6	53068007	53070851	+	chr6:53068007-53070851	IDCLuminalBvsNormal	0.00347873	-1.50417
ENSG00000112208	BAG2	INT22390	6	57172811	57182031	+	chr6:57172811-57182031	IDCLuminalBvsNormal	0.0310331	-0.707013
ENSG00000112320	SOBP	INT22399	6	107490713	107503656	+	chr6:107490713-107503656	IDCLuminalBvsNormal	0.0498582	0.885984
ENSG00000112414	ADGRG6	INT58156	6	142370955	142381950	+	chr6:142370955-142381950	IDCLuminalBvsNormal	0.0280552	0.405236
ENSG00000112530	PACRG	INT22418	6	162814336	163062149	+	chr6:162814336-163062149	IDCLuminalBvsNormal	0.0446691	-0.733044
ENSG00000112559	MDFI	INT45714	6	41638826	41646125	+	chr6:41638826-41646125	IDCLuminalBvsNormal	0.0258275	-4.244
ENSG00000112562	SMOC2	INT98618	6	168650784	168652953	+	chr6:168650784-168652953	IDCLuminalBvsNormal	0.0468066	0.813033
ENSG00000112624	BICRAL	INT33333	6	42862613	42864658	+	chr6:42862613-42864658	IDCLuminalBvsNormal	0.029516	0.150134
ENSG00000112655	PTK7	INT70559	6	43159967	43160720	+	chr6:43159967-43160720	IDCLuminalBvsNormal	0.0290655	0.488925
ENSG00000112655	PTK7	INT70543	6	43076568	43128976	+	chr6:43076568-43128976	IDCLuminalBvsNormal	0.0430211	1.06795
ENSG00000112659	CUL9	INT45738	6	43182250	43184301	+	chr6:43182250-43184301	IDCLuminalBvsNormal	0.0214402	0.492164
ENSG00000112701	SENP6	INT91459	6	75709631	75711327	+	chr6:75709631-75711327	IDCLuminalBvsNormal	0.0161543	-0.478116
ENSG00000112742	TTK	INT138843	6	80014587	80022323	+	chr6:80014587-80022323	IDCLuminalBvsNormal	0.0259413	0.620948
ENSG00000112759	SLC29A1	INT81830	6	44230482	44230567	+	chr6:44230482-44230567	IDCLuminalBvsNormal	0.0155607	-0.161318
ENSG00000112759	SLC29A1	INT81828	6	44229472	44229588	+	chr6:44229472-44229588	IDCLuminalBvsNormal	0.0165699	1.61887
ENSG00000112759	SLC29A1	INT81834	6	44232107	44232342	+	chr6:44232107-44232342	IDCLuminalBvsNormal	0.0188393	-0.885191
ENSG00000112787	FBRSL1	INT33345	12	132572623	132574318	+	chr12:132572623-132574318	IDCLuminalBvsNormal	0.00959375	0.621577
ENSG00000113318	MSH3	INT138910	5	80769004	80775693	+	chr5:80769004-80775693	IDCLuminalBvsNormal	0.019052	0.791588
ENSG00000113522	RAD50	INT45872	5	132609397	132616002	+	chr5:132609397-132616002	IDCLuminalBvsNormal	0.0437906	1.46914
ENSG00000113597	TRAPPC13	INT91496	5	65664385	65664503	+	chr5:65664385-65664503	IDCLuminalBvsNormal	0.0282813	0.628881
ENSG00000113615	SEC24A	INT33439	5	134705438	134708712	+	chr5:134705438-134708712	IDCLuminalBvsNormal	0.0131189	1.28477
ENSG00000113621	TXNDC15	INT58323	5	134888183	134892177	+	chr5:134888183-134892177	IDCLuminalBvsNormal	0.0280819	-1.05765
ENSG00000113645	WWC1	INT58348	5	168464963	168467692	+	chr5:168464963-168467692	IDCLuminalBvsNormal	0.032842	0.175467
ENSG00000113716	HMGXB3	INT33465	5	150048686	150050251	+	chr5:150048686-150050251	IDCLuminalBvsNormal	0.0419886	0.132541
ENSG00000113749	HRH2	INT127507	5	175691360	175707778	+	chr5:175691360-175707778	IDCLuminalBvsNormal	0.0396515	-1.08569
ENSG00000113810	SMC4	INT70673	3	160433210	160433656	+	chr3:160433210-160433656	IDCLuminalBvsNormal	0.0233913	0.311458
ENSG00000113810	SMC4	INT70668	3	160426201	160428752	+	chr3:160426201-160428752	IDCLuminalBvsNormal	0.0372495	0.671637
ENSG00000114120	SLC25A36	INT22586	3	140970994	140973665	+	chr3:140970994-140973665	IDCLuminalBvsNormal	0.00730874	-0.195852
ENSG00000114166	KAT2B	INT127522	3	20148000	20148239	+	chr3:20148000-20148239	IDCLuminalBvsNormal	0.0103486	-1.55368
ENSG00000114405	C3orf14	INT13587	3	62331400	62333254	+	chr3:62331400-62333254	IDCLuminalBvsNormal	0.0481595	0.753847
ENSG00000114626	ABTB1	INT91547	3	127673609	127674109	+	chr3:127673609-127674109	IDCLuminalBvsNormal	0.0305254	-0.512548
ENSG00000114841	DNAH1	INT91584	3	52363145	52364637	+	chr3:52363145-52364637	IDCLuminalBvsNormal	0.0142648	0.699313
ENSG00000114841	DNAH1	INT91625	3	52398163	52398849	+	chr3:52398163-52398849	IDCLuminalBvsNormal	0.0192643	-0.530928
ENSG00000114841	DNAH1	INT91588	3	52366888	52368740	+	chr3:52366888-52368740	IDCLuminalBvsNormal	0.0465934	-2.85262
ENSG00000114857	NKTR	INT91639	3	42643396	42643651	+	chr3:42643396-42643651	IDCLuminalBvsNormal	0.0121238	0.204831
ENSG00000115085	ZAP70	INT46042	2	97713995	97724015	+	chr2:97713995-97724015	IDCLuminalBvsNormal	0.0186007	-0.962322
ENSG00000115107	STEAP3	INT103447	2	119248207	119254683	+	chr2:119248207-119254683	IDCLuminalBvsNormal	0.0102761	-0.735576
ENSG00000115204	MPV17	INT58372	2	27322565	27323051	-	chr2:27322565-27323051	IDCLuminalBvsNormal	0.0337	0.827438
ENSG00000115274	INO80B	INT58377	2	74456273	74457333	+	chr2:74456273-74457333	IDCLuminalBvsNormal	0.0106151	1.4934
ENSG00000115282	TTC31	INT103450	2	74483136	74483321	+	chr2:74483136-74483321	IDCLuminalBvsNormal	0.0473189	0.433455
ENSG00000115306	SPTBN1	INT70744	2	54649990	54652517	+	chr2:54649990-54652517	IDCLuminalBvsNormal	0.0168793	1.15013
ENSG00000115306	SPTBN1	INT70720	2	54528716	54599091	+	chr2:54528716-54599091	IDCLuminalBvsNormal	0.0377498	0.486224
ENSG00000115364	MRPL19	INT46163	2	75647694	75652141	+	chr2:75647694-75652141	IDCLuminalBvsNormal	0.00313176	-0.658114
ENSG00000115419	GLS	INT33615	2	190923984	190924542	+	chr2:190923984-190924542	IDCLuminalBvsNormal	0.0423413	-0.261833
ENSG00000115504	EHBP1	INT58395	2	62979336	62990715	+	chr2:62979336-62990715	IDCLuminalBvsNormal	0.00959229	0.340054
ENSG00000115540	MOB4	INT58409	2	197523687	197535529	+	chr2:197523687-197535529	IDCLuminalBvsNormal	0.0267346	-1.4985
ENSG00000115604	IL18R1	INT13656	2	102362917	102367824	+	chr2:102362917-102367824	IDCLuminalBvsNormal	0.0230688	0.74761
ENSG00000115718	PROC	INT91663	2	127423409	127426084	+	chr2:127423409-127426084	IDCLuminalBvsNormal	0.0115895	0.743919
ENSG00000116016	EPAS1	INT46335	2	46378088	46378656	+	chr2:46378088-46378656	IDCLuminalBvsNormal	0.0257106	-0.125748
ENSG00000116035	VAX2	INT105600	2	70921286	70932766	+	chr2:70921286-70932766	IDCLuminalBvsNormal	0.0114101	-0.900431
ENSG00000116117	PARD3B	INT91712	2	205245823	205300529	+	chr2:205245823-205300529	IDCLuminalBvsNormal	0.0383187	0.722511
ENSG00000116127	ALMS1	INT91742	2	73603860	73608474	+	chr2:73603860-73608474	IDCLuminalBvsNormal	0.0193622	-1.24123
ENSG00000116141	MARK1	INT70795	1	220604138	220615938	+	chr1:220604138-220615938	IDCLuminalBvsNormal	0.0490507	-0.773255
ENSG00000116171	SCP2	INT82106	1	52961630	52974768	+	chr1:52961630-52974768	IDCLuminalBvsNormal	0.0152616	0.406389
ENSG00000116191	RALGPS2	INT91764	1	178889697	178893837	+	chr1:178889697-178893837	IDCLuminalBvsNormal	0.00296218	-1.12679
ENSG00000116260	QSOX1	INT82115	1	180155173	180166490	+	chr1:180155173-180166490	IDCLuminalBvsNormal	0.0382578	0.35302
ENSG00000116667	C1orf21	INT33706	1	184387369	184477385	+	chr1:184387369-184477385	IDCLuminalBvsNormal	0.022033	-0.206575
ENSG00000116678	LEPR	INT98828	1	65623385	65630201	+	chr1:65623385-65630201	IDCLuminalBvsNormal	0.0354318	-0.298697
ENSG00000116731	PRDM2	INT112017	1	13782832	13786514	+	chr1:13782832-13786514	IDCLuminalBvsNormal	0.0173453	-4.29113
ENSG00000116819	TFAP2E	INT122472	1	35590776	35594393	+	chr1:35590776-35594393	IDCLuminalBvsNormal	0.0230036	-0.0445092
ENSG00000116957	TBCE	INT33765	1	235437475	235438768	+	chr1:235437475-235438768	IDCLuminalBvsNormal	0.0275354	1.83639
ENSG00000117009	KMO	INT22845	1	241532499	241548828	+	chr1:241532499-241548828	IDCLuminalBvsNormal	0.0428609	-0.116653
ENSG00000117013	KCNQ4	INT58547	1	40833114	40834966	+	chr1:40833114-40834966	IDCLuminalBvsNormal	0.0349527	-0.271183
ENSG00000117054	ACADM	INT46405	1	75745915	75749418	+	chr1:75745915-75749418	IDCLuminalBvsNormal	0.0449611	-2.49417
ENSG00000117143	UAP1	INT46420	1	162588834	162590322	+	chr1:162588834-162590322	IDCLuminalBvsNormal	0.0348985	1.60872
ENSG00000117154	IGSF21	INT22860	1	18228011	18291865	+	chr1:18228011-18291865	IDCLuminalBvsNormal	0.0238892	0.788776
ENSG00000117266	CDK18	INT70876	1	205504879	205522428	+	chr1:205504879-205522428	IDCLuminalBvsNormal	0.00437108	-0.984425
ENSG00000117419	ERI3	INT58563	1	44230471	44241914	-	chr1:44230471-44241914	IDCLuminalBvsNormal	0.024487	-3.02305
ENSG00000117523	PRRC2C	INT70944	1	171587222	171587647	+	chr1:171587222-171587647	IDCLuminalBvsNormal	0.0129517	-2.33192
ENSG00000117676	RPS6KA1	INT46494	1	26555626	26556653	+	chr1:26555626-26556653	IDCLuminalBvsNormal	0.014766	0.0127191
ENSG00000117691	NENF	INT139128	1	212433121	212442545	+	chr1:212433121-212442545	IDCLuminalBvsNormal	0.0132291	-1.91776
ENSG00000117859	OSBPL9	INT98914	1	51786618	51787352	+	chr1:51786618-51787352	IDCLuminalBvsNormal	0.00516283	1.17454
ENSG00000117859	OSBPL9	INT98908	1	51765982	51772069	+	chr1:51765982-51772069	IDCLuminalBvsNormal	0.0369238	-1.1899
ENSG00000118200	CAMSAP2	INT58626	1	200853496	200854816	+	chr1:200853496-200854816	IDCLuminalBvsNormal	0.0024844	0.547533
ENSG00000118200	CAMSAP2	INT58628	1	200856126	200857305	+	chr1:200856126-200857305	IDCLuminalBvsNormal	0.00771327	-1.30201
ENSG00000118200	CAMSAP2	INT58625	1	200852678	200853274	+	chr1:200852678-200853274	IDCLuminalBvsNormal	0.0389368	0.488783
ENSG00000118246	FASTKD2	INT46541	2	206788156	206788818	+	chr2:206788156-206788818	IDCLuminalBvsNormal	0.0479783	-0.527584
ENSG00000118292	C1orf54	INT132915	1	150275800	150276521	+	chr1:150275800-150276521	IDCLuminalBvsNormal	0.0497558	-3.60564
ENSG00000118308	LRMP	INT70995	12	25102779	25103836	+	chr12:25102779-25103836	IDCLuminalBvsNormal	0.0167041	0.579929
ENSG00000118308	LRMP	INT70999	12	25107051	25107816	+	chr12:25107051-25107816	IDCLuminalBvsNormal	0.0275497	0.408102
ENSG00000118579	MED28	INT33894	4	17614814	17619900	+	chr4:17614814-17619900	IDCLuminalBvsNormal	0.0160672	-0.0676632
ENSG00000118705	RPN2	INT82282	20	37199226	37213759	+	chr20:37199226-37213759	IDCLuminalBvsNormal	0.0321488	0.633459
ENSG00000118705	RPN2	INT82287	20	37230060	37232295	+	chr20:37230060-37232295	IDCLuminalBvsNormal	0.0421754	1.34554
ENSG00000119048	UBE2B	INT127583	5	134371640	134374382	+	chr5:134371640-134374382	IDCLuminalBvsNormal	0.0396583	0.150809
ENSG00000119411	BSPRY	INT13838	9	113354339	113360506	+	chr9:113354339-113360506	IDCLuminalBvsNormal	0.0267751	0.69796
ENSG00000119599	DCAF4	INT82403	14	72943097	72945883	+	chr14:72943097-72945883	IDCLuminalBvsNormal	0.0130264	1.87268
ENSG00000119636	BBOF1	INT71070	14	74081275	74082787	+	chr14:74081275-74082787	IDCLuminalBvsNormal	0.0396886	0.35005
ENSG00000119636	BBOF1	INT71068	14	74078353	74081066	+	chr14:74078353-74081066	IDCLuminalBvsNormal	0.0411548	0.320371
ENSG00000119638	NEK9	INT33959	14	75084687	75084858	-	chr14:75084687-75084858	IDCLuminalBvsNormal	0.0297403	0.347906
ENSG00000119650	IFT43	INT33962	14	75988978	76022324	+	chr14:75988978-76022324	IDCLuminalBvsNormal	0.0054995	0.0175935
ENSG00000119685	TTLL5	INT103581	14	75793101	75820006	+	chr14:75793101-75820006	IDCLuminalBvsNormal	0.000417776	-0.102516
ENSG00000119771	KLHL29	INT58746	2	23562482	23639138	+	chr2:23562482-23639138	IDCLuminalBvsNormal	0.0309603	-0.085821
ENSG00000120262	CCDC170	INT139204	6	151596578	151615442	+	chr6:151596578-151615442	IDCLuminalBvsNormal	0.00825941	-0.537517
ENSG00000120262	CCDC170	INT139198	6	151538302	151544571	+	chr6:151538302-151544571	IDCLuminalBvsNormal	0.0228322	1.8967
ENSG00000120262	CCDC170	INT139201	6	151573492	151585888	+	chr6:151573492-151585888	IDCLuminalBvsNormal	0.023658	0.162114
ENSG00000120370	GORAB	INT33999	1	170545790	170552014	+	chr1:170545790-170552014	IDCLuminalBvsNormal	0.0146397	-0.146541
ENSG00000120647	CCDC77	INT139211	12	389528	389971	+	chr12:389528-389971	IDCLuminalBvsNormal	0.00235543	0.0502089
ENSG00000120756	PLS1	INT34042	3	142623563	142656896	+	chr3:142623563-142656896	IDCLuminalBvsNormal	0.0194302	0.551439
ENSG00000120800	UTP20	INT114745	12	101367977	101369720	+	chr12:101367977-101369720	IDCLuminalBvsNormal	0.0175507	2.08374
ENSG00000120800	UTP20	INT114758	12	101385729	101385967	+	chr12:101385729-101385967	IDCLuminalBvsNormal	0.0259465	-0.193604
ENSG00000120899	PTK2B	INT92032	8	27442984	27444205	+	chr8:27442984-27444205	IDCLuminalBvsNormal	0.0156318	0.435827
ENSG00000120899	PTK2B	INT92009	8	27313288	27322401	+	chr8:27313288-27322401	IDCLuminalBvsNormal	0.0455954	1.75724
ENSG00000121064	SCPEP1	INT34066	17	56991172	56994904	+	chr17:56991172-56994904	IDCLuminalBvsNormal	0.0335847	0.161712
ENSG00000121064	SCPEP1	INT34061	17	56978236	56981081	+	chr17:56978236-56981081	IDCLuminalBvsNormal	0.035839	0.525984
ENSG00000121152	NCAPH	INT139261	2	96360711	96364479	+	chr2:96360711-96364479	IDCLuminalBvsNormal	0.0310172	1.82425
ENSG00000121210	KIAA0922	INT71230	4	153604431	153612251	+	chr4:153604431-153612251	IDCLuminalBvsNormal	0.0286321	-0.316767
ENSG00000121741	ZMYM2	INT82504	13	20083777	20085821	+	chr13:20083777-20085821	IDCLuminalBvsNormal	0.00823436	-0.523824
ENSG00000121989	ACVR2A	INT58892	2	147926162	147927079	+	chr2:147926162-147927079	IDCLuminalBvsNormal	0.00984683	0.692576
ENSG00000122085	MTERF4	INT82511	2	241096714	241102139	-	chr2:241096714-241102139	IDCLuminalBvsNormal	0.0307295	-0.60853
ENSG00000122481	RWDD3	INT82536	1	95237461	95239776	+	chr1:95237461-95239776	IDCLuminalBvsNormal	0.015335	-1.84886
ENSG00000122483	CCDC18	INT92135	1	93270815	93278462	+	chr1:93270815-93278462	IDCLuminalBvsNormal	0.00333479	-4.27969
ENSG00000122483	CCDC18	INT92134	1	93264948	93270346	+	chr1:93264948-93270346	IDCLuminalBvsNormal	0.0186657	-3.40302
ENSG00000122545	39326	INT99093	7	35903216	35904253	+	chr7:35903216-35904253	IDCLuminalBvsNormal	0.00746699	-0.425981
ENSG00000122642	FKBP9	INT13982	7	32963703	32974594	+	chr7:32963703-32974594	IDCLuminalBvsNormal	0.0223407	-1.43589
ENSG00000122694	GLIPR2	INT71337	9	36148651	36150871	+	chr9:36148651-36150871	IDCLuminalBvsNormal	0.0280793	-0.411683
ENSG00000122779	TRIM24	INT92159	7	138571004	138573506	+	chr7:138571004-138573506	IDCLuminalBvsNormal	0.00283661	0.344281
ENSG00000123143	PKN1	INT34217	19	14434655	14440259	+	chr19:14434655-14440259	IDCLuminalBvsNormal	0.043058	-0.208387
ENSG00000123143	PKN1	INT34207	19	14452024	14458030	+	chr19:14452024-14458030	IDCLuminalBvsNormal	0.0486339	-2.50905
ENSG00000123338	NCKAP1L	INT34239	12	54521239	54523393	+	chr12:54521239-54523393	IDCLuminalBvsNormal	0.018515	0.246333
ENSG00000123427	EEF1AKMT3	INT82571	12	57774768	57780254	+	chr12:57774768-57780254	IDCLuminalBvsNormal	0.0057365	-2.01392
ENSG00000123427	EEF1AKMT3	INT82570	12	57773129	57774628	+	chr12:57773129-57774628	IDCLuminalBvsNormal	0.00655271	-2.07418
ENSG00000123815	COQ8B	INT23260	19	40715107	40715706	-	chr19:40715107-40715706	IDCLuminalBvsNormal	0.0377633	-1.68249
ENSG00000124181	PLCG1	INT59015	20	41137859	41159605	+	chr20:41137859-41159605	IDCLuminalBvsNormal	0.0282118	0.0335161
ENSG00000124191	TOX2	INT92212	20	44006793	44051305	+	chr20:44006793-44051305	IDCLuminalBvsNormal	0.00785966	0.593668
ENSG00000124191	TOX2	INT92218	20	43916209	43955147	+	chr20:43916209-43955147	IDCLuminalBvsNormal	0.0180612	-0.811631
ENSG00000124191	TOX2	INT92210	20	43914991	43973366	+	chr20:43914991-43973366	IDCLuminalBvsNormal	0.0257091	-0.962077
ENSG00000124222	STX16	INT112036	20	58668128	58669290	+	chr20:58668128-58669290	IDCLuminalBvsNormal	0.00415921	-0.402734
ENSG00000124243	BCAS4	INT92220	20	50795174	50818210	+	chr20:50795174-50818210	IDCLuminalBvsNormal	0.00290613	2.7188
ENSG00000124275	MTRR	INT59079	5	7870924	7873372	+	chr5:7870924-7873372	IDCLuminalBvsNormal	0.0254602	1.21599
ENSG00000124275	MTRR	INT59086	5	7893176	7895733	+	chr5:7893176-7895733	IDCLuminalBvsNormal	0.031289	0.841069
ENSG00000124444	ZNF576	INT71469	19	43597546	43598830	+	chr19:43597546-43598830	IDCLuminalBvsNormal	0.0269583	0.941197
ENSG00000124508	BTN2A2	INT82670	6	26385560	26388012	+	chr6:26385560-26388012	IDCLuminalBvsNormal	0.028041	-4.35039
ENSG00000125347	IRF1	INT47032	5	132487131	132490001	-	chr5:132487131-132490001	IDCLuminalBvsNormal	0.0290022	-3.02657
ENSG00000125450	NUP85	INT14115	17	75205795	75208503	+	chr17:75205795-75208503	IDCLuminalBvsNormal	0.0496606	-0.31292
ENSG00000125510	OPRL1	INT71530	20	64080353	64091965	+	chr20:64080353-64091965	IDCLuminalBvsNormal	0.00449347	-6.97485
ENSG00000125753	VASP	INT47046	19	45518095	45521321	+	chr19:45518095-45521321	IDCLuminalBvsNormal	0.0287607	-2.90379
ENSG00000125753	VASP	INT47044	19	45507777	45517662	+	chr19:45507777-45517662	IDCLuminalBvsNormal	0.0340521	0.0807057
ENSG00000125753	VASP	INT47048	19	45522218	45522339	+	chr19:45522218-45522339	IDCLuminalBvsNormal	0.0424837	-1.28844
ENSG00000125753	VASP	INT47045	19	45517835	45517928	+	chr19:45517835-45517928	IDCLuminalBvsNormal	0.0465907	-0.323342
ENSG00000125772	GPCPD1	INT34389	20	5547851	5548258	-	chr20:5547851-5548258	IDCLuminalBvsNormal	0.0284048	-1.14984
ENSG00000125877	ITPA	INT34409	20	3209034	3213168	+	chr20:3209034-3213168	IDCLuminalBvsNormal	0.026311	0.353759
ENSG00000125966	MMP24	INT139364	20	35269899	35271568	+	chr20:35269899-35271568	IDCLuminalBvsNormal	0.0358213	0.307679
ENSG00000125970	RALY	INT23335	20	34078554	34079909	+	chr20:34078554-34079909	IDCLuminalBvsNormal	0.012103	-5.79492
ENSG00000125970	RALY	INT23334	20	34077681	34078504	+	chr20:34077681-34078504	IDCLuminalBvsNormal	0.0181237	-2.50255
ENSG00000125991	ERGIC3	INT99208	20	35548675	35548807	+	chr20:35548675-35548807	IDCLuminalBvsNormal	0.0315247	0.684281
ENSG00000126010	GRPR	INT116968	X	16150657	16152255	+	chrX:16150657-16152255	IDCLuminalBvsNormal	0.044262	-0.21733
ENSG00000126214	KLC1	INT111399	14	103687212	103692358	+	chr14:103687212-103692358	IDCLuminalBvsNormal	0.0138158	-7.22066
ENSG00000126214	KLC1	INT111400	14	103692426	103693552	+	chr14:103692426-103693552	IDCLuminalBvsNormal	0.0474975	-7.13438
ENSG00000126217	MCF2L	INT110026	13	112979759	112985117	+	chr13:112979759-112985117	IDCLuminalBvsNormal	0.0143164	1.09157
ENSG00000126217	MCF2L	INT110025	13	112969459	112979311	+	chr13:112969459-112979311	IDCLuminalBvsNormal	0.0168399	1.19125
ENSG00000126217	MCF2L	INT110027	13	112985480	113001269	+	chr13:112985480-113001269	IDCLuminalBvsNormal	0.0270847	-1.06661
ENSG00000126217	MCF2L	INT109994	13	112902372	113014762	+	chr13:112902372-113014762	IDCLuminalBvsNormal	0.0492931	-0.518393
ENSG00000126218	F10	INT23346	13	113144219	113147378	+	chr13:113144219-113147378	IDCLuminalBvsNormal	0.0169495	-0.509173
ENSG00000126218	F10	INT23347	13	113147497	113148915	+	chr13:113147497-113148915	IDCLuminalBvsNormal	0.0237714	-1.27983
ENSG00000126247	CAPNS1	INT14183	19	36140158	36140967	+	chr19:36140158-36140967	IDCLuminalBvsNormal	0.0245502	-0.0564931
ENSG00000126351	THRA	INT34455	17	40084816	40086706	+	chr17:40084816-40086706	IDCLuminalBvsNormal	0.0453207	1.00503
ENSG00000126464	PRR12	INT47127	19	49599939	49601490	+	chr19:49599939-49601490	IDCLuminalBvsNormal	0.00710522	0.00624812
ENSG00000126883	NUP214	INT82861	9	131199016	131201646	+	chr9:131199016-131201646	IDCLuminalBvsNormal	0.0152176	-0.907655
ENSG00000127084	FGD3	INT92452	9	92976710	93002924	+	chr9:92976710-93002924	IDCLuminalBvsNormal	0.0194727	2.29427
ENSG00000127084	FGD3	INT92450	9	92947730	92975237	+	chr9:92947730-92975237	IDCLuminalBvsNormal	0.0373197	-0.926489
ENSG00000127084	FGD3	INT92466	9	92964354	92974481	+	chr9:92964354-92974481	IDCLuminalBvsNormal	0.0446739	-2.46422
ENSG00000127314	RAP1B	INT92491	12	68641154	68647992	+	chr12:68641154-68647992	IDCLuminalBvsNormal	0.0237841	-4.9856
ENSG00000127511	SIN3B	INT139412	19	16877640	16878182	+	chr19:16877640-16878182	IDCLuminalBvsNormal	0.0106689	0.707376
ENSG00000127863	TNFRSF19	INT71670	13	23579530	23585455	+	chr13:23579530-23585455	IDCLuminalBvsNormal	0.0400968	-0.143576
ENSG00000127870	RNF6	INT82911	13	26221704	26221834	-	chr13:26221704-26221834	IDCLuminalBvsNormal	0.0232329	0.22918
ENSG00000127914	AKAP9	INT82956	7	92101057	92102588	+	chr7:92101057-92102588	IDCLuminalBvsNormal	0.0475457	0.53592
ENSG00000127995	CASD1	INT82976	7	94537895	94538966	+	chr7:94537895-94538966	IDCLuminalBvsNormal	0.00448245	0.455551
ENSG00000127995	CASD1	INT82981	7	94549635	94551337	+	chr7:94549635-94551337	IDCLuminalBvsNormal	0.0167511	0.915575
ENSG00000128191	DGCR8	INT59331	22	20090259	20091434	+	chr22:20090259-20091434	IDCLuminalBvsNormal	0.014485	0.00777085
ENSG00000128294	TPST2	INT71718	22	26547619	26565446	-	chr22:26547619-26565446	IDCLuminalBvsNormal	0.0426795	0.515632
ENSG00000128309	MPST	INT82985	22	37019873	37024191	+	chr22:37019873-37024191	IDCLuminalBvsNormal	0.0135048	-0.133006
ENSG00000128408	RIBC2	INT133168	22	45414016	45414321	+	chr22:45414016-45414321	IDCLuminalBvsNormal	0.0471554	0.929201
ENSG00000128534	LSM8	INT127696	7	118185695	118188277	+	chr7:118185695-118188277	IDCLuminalBvsNormal	0.0126716	-0.0389788
ENSG00000128602	SMO	INT139445	7	129189483	129203383	+	chr7:129189483-129203383	IDCLuminalBvsNormal	0.0149644	0.909505
ENSG00000128829	EIF2AK4	INT23379	15	39934340	39939504	+	chr15:39934340-39939504	IDCLuminalBvsNormal	0.0400073	1.18078
ENSG00000128917	DLL4	INT122553	15	40937527	40938028	+	chr15:40937527-40938028	IDCLuminalBvsNormal	0.00510668	0.126126
ENSG00000128944	KNSTRN	INT47245	15	40383045	40383227	+	chr15:40383045-40383227	IDCLuminalBvsNormal	0.00998243	0.367844
ENSG00000129009	ISLR	INT34544	15	74174020	74174850	+	chr15:74174020-74174850	IDCLuminalBvsNormal	0.00855874	-0.994295
ENSG00000129151	BBOX1	INT133189	11	27057434	27093167	+	chr11:27057434-27093167	IDCLuminalBvsNormal	0.017453	-0.267099
ENSG00000129219	PLD2	INT47267	17	4810952	4814149	+	chr17:4810952-4814149	IDCLuminalBvsNormal	0.0163755	-1.92441
ENSG00000129353	SLC44A2	INT59391	19	10635516	10635803	+	chr19:10635516-10635803	IDCLuminalBvsNormal	0.011334	-0.909259
ENSG00000130052	STARD8	INT47319	X	68722647	68723625	+	chrX:68722647-68723625	IDCLuminalBvsNormal	0.0408703	-0.086531
ENSG00000130119	GNL3L	INT71909	X	54558656	54560519	+	chrX:54558656-54560519	IDCLuminalBvsNormal	0.0441822	1.43219
ENSG00000130147	SH3BP4	INT71911	2	234952171	234995302	+	chr2:234952171-234995302	IDCLuminalBvsNormal	0.014881	0.289762
ENSG00000130304	SLC27A1	INT83155	19	17470708	17486562	+	chr19:17470708-17486562	IDCLuminalBvsNormal	0.00964459	0.313844
ENSG00000130396	AFDN	INT110128	6	167966046	167968448	+	chr6:167966046-167968448	IDCLuminalBvsNormal	0.0138876	-3.28488
ENSG00000130511	SSBP4	INT71954	19	18430931	18431644	+	chr19:18430931-18431644	IDCLuminalBvsNormal	0.0248569	-1.57559
ENSG00000130529	TRPM4	INT71984	19	49211088	49211163	+	chr19:49211088-49211163	IDCLuminalBvsNormal	0.0416275	-1.38017
ENSG00000130558	OLFM1	INT103790	9	135077392	135090194	+	chr9:135077392-135090194	IDCLuminalBvsNormal	0.0327052	0.737494
ENSG00000130592	LSP1	INT59521	11	1876646	1880044	+	chr11:1876646-1880044	IDCLuminalBvsNormal	0.0011245	-10.6093
ENSG00000130592	LSP1	INT59520	11	1871413	1876476	+	chr11:1871413-1876476	IDCLuminalBvsNormal	0.00369331	-8.55039
ENSG00000130592	LSP1	INT59503	11	1880225	1881431	+	chr11:1880225-1881431	IDCLuminalBvsNormal	0.0321269	-1.08767
ENSG00000130638	ATXN10	INT72073	22	45843179	45843668	+	chr22:45843179-45843668	IDCLuminalBvsNormal	0.0169773	0.341904
ENSG00000130669	PAK4	INT92621	19	39152393	39168610	+	chr19:39152393-39168610	IDCLuminalBvsNormal	0.00959947	1.25143
ENSG00000130707	ASS1	INT92628	9	130454374	130458400	+	chr9:130454374-130458400	IDCLuminalBvsNormal	0.0383336	0.193174
ENSG00000130714	POMT1	INT72113	9	131519487	131520079	+	chr9:131519487-131520079	IDCLuminalBvsNormal	0.0441654	1.17867
ENSG00000130726	TRIM28	INT23521	19	58549241	58549330	+	chr19:58549241-58549330	IDCLuminalBvsNormal	0.0303189	0.672342
ENSG00000130741	EIF2S3	INT14373	X	24068109	24071557	+	chrX:24068109-24071557	IDCLuminalBvsNormal	0.0326792	-0.948586
ENSG00000130766	SESN2	INT114820	1	28272794	28273357	+	chr1:28272794-28273357	IDCLuminalBvsNormal	0.0342925	0.614631
ENSG00000130826	DKC1	INT83199	X	154762982	154764898	+	chrX:154762982-154764898	IDCLuminalBvsNormal	0.00788405	0.00974638
ENSG00000130856	ZNF236	INT72169	18	76960856	76968214	+	chr18:76960856-76968214	IDCLuminalBvsNormal	0.0302481	1.04407
ENSG00000130988	RGN	INT34655	X	47084962	47091677	+	chrX:47084962-47091677	IDCLuminalBvsNormal	0.00183832	-0.908028
ENSG00000131069	ACSS2	INT103829	20	34923432	34925697	+	chr20:34923432-34925697	IDCLuminalBvsNormal	0.0477393	0.571577
ENSG00000131149	GSE1	INT99362	16	85656666	85657276	+	chr16:85656666-85657276	IDCLuminalBvsNormal	0.0450049	-0.879713
ENSG00000131238	PPT1	INT83295	1	40094020	40096808	-	chr1:40094020-40096808	IDCLuminalBvsNormal	0.0233586	-0.00474644
ENSG00000131446	MGAT1	INT83332	5	180810506	180810728	-	chr5:180810506-180810728	IDCLuminalBvsNormal	0.00157041	0.496829
ENSG00000131507	NDFIP1	INT14412	5	142109038	142131807	+	chr5:142109038-142131807	IDCLuminalBvsNormal	0.0309815	-0.178624
ENSG00000131591	C1orf159	INT92712	1	1092814	1106649	-	chr1:1092814-1106649	IDCLuminalBvsNormal	0.0389971	0.920375
ENSG00000131634	TMEM204	INT47506	16	1534556	1541920	+	chr16:1534556-1541920	IDCLuminalBvsNormal	0.0283853	-1.05327
ENSG00000131652	THOC6	INT47514	16	3024366	3025707	+	chr16:3024366-3025707	IDCLuminalBvsNormal	0.0261933	-1.75109
ENSG00000131730	CKMT2	INT72197	5	81233382	81251112	+	chr5:81233382-81251112	IDCLuminalBvsNormal	0.00764463	-3.17625
ENSG00000131730	CKMT2	INT72204	5	81259385	81263490	+	chr5:81259385-81263490	IDCLuminalBvsNormal	0.0131049	-0.179737
ENSG00000131730	CKMT2	INT72199	5	81252894	81254395	+	chr5:81252894-81254395	IDCLuminalBvsNormal	0.0269692	-1.92307
ENSG00000131748	STARD3	INT72212	17	39659107	39659460	+	chr17:39659107-39659460	IDCLuminalBvsNormal	0.0365039	0.901742
ENSG00000131759	RARA	INT92758	17	40345317	40351386	+	chr17:40345317-40351386	IDCLuminalBvsNormal	0.0020887	-0.195622
ENSG00000131773	KHDRBS3	INT47551	8	135582074	135606954	+	chr8:135582074-135606954	IDCLuminalBvsNormal	0.00320249	-0.129538
ENSG00000131773	KHDRBS3	INT47546	8	135457955	135521236	+	chr8:135457955-135521236	IDCLuminalBvsNormal	0.0179226	-0.619135
ENSG00000131828	PDHA1	INT47558	X	19344095	19349311	+	chrX:19344095-19349311	IDCLuminalBvsNormal	0.000288288	-0.361587
ENSG00000131848	ZSCAN5A	INT139610	19	56280701	56283344	-	chr19:56280701-56283344	IDCLuminalBvsNormal	0.00854159	-1.12537
ENSG00000131848	ZSCAN5A	INT139611	19	56283888	56296067	-	chr19:56283888-56296067	IDCLuminalBvsNormal	0.030276	-2.49137
ENSG00000131848	ZSCAN5A	INT139607	19	56263683	56266217	-	chr19:56263683-56266217	IDCLuminalBvsNormal	0.0413912	-0.357872
ENSG00000131848	ZSCAN5A	INT139609	19	56274909	56280601	-	chr19:56274909-56280601	IDCLuminalBvsNormal	0.0483068	-0.555367
ENSG00000132024	CC2D1A	INT92789	19	13918577	13918745	+	chr19:13918577-13918745	IDCLuminalBvsNormal	0.016234	-0.228938
ENSG00000132300	PTCD3	INT99392	2	86133437	86134291	+	chr2:86133437-86134291	IDCLuminalBvsNormal	0.0172142	-4.57551
ENSG00000132334	PTPRE	INT83409	10	128079696	128082831	+	chr10:128079696-128082831	IDCLuminalBvsNormal	0.0187903	-0.0746147
ENSG00000132359	RAP1GAP2	INT59760	17	3008146	3018060	+	chr17:3008146-3018060	IDCLuminalBvsNormal	0.0208049	0.570596
ENSG00000132394	EEFSEC	INT14523	3	128358374	128408068	+	chr3:128358374-128408068	IDCLuminalBvsNormal	0.0209829	-1.49555
ENSG00000132434	LANCL2	INT139644	7	55366230	55391792	+	chr7:55366230-55391792	IDCLuminalBvsNormal	0.00968242	0.235829
ENSG00000132434	LANCL2	INT139651	7	55428448	55431225	+	chr7:55428448-55431225	IDCLuminalBvsNormal	0.0104559	-0.336401
ENSG00000132549	VPS13B	INT99470	8	99823979	99832368	+	chr8:99823979-99832368	IDCLuminalBvsNormal	0.0245777	0.650286
ENSG00000132561	MATN2	INT47640	8	97869288	97887833	+	chr8:97869288-97887833	IDCLuminalBvsNormal	0.0337169	-0.558997
ENSG00000132561	MATN2	INT47644	8	97961531	97978885	+	chr8:97961531-97978885	IDCLuminalBvsNormal	0.0387982	1.54526
ENSG00000132622	HSPA12B	INT14561	20	3750908	3751510	+	chr20:3750908-3751510	IDCLuminalBvsNormal	0.0254238	-0.486597
ENSG00000132622	HSPA12B	INT14556	20	3746032	3748216	+	chr20:3746032-3748216	IDCLuminalBvsNormal	0.0490599	1.4493
ENSG00000132698	RAB25	INT59790	1	156068464	156069670	+	chr1:156068464-156069670	IDCLuminalBvsNormal	0.00398875	-0.845581
ENSG00000132849	PATJ	INT103890	1	62108521	62114052	+	chr1:62108521-62114052	IDCLuminalBvsNormal	0.0231689	-0.14854
ENSG00000132849	PATJ	INT103895	1	62123059	62127971	+	chr1:62123059-62127971	IDCLuminalBvsNormal	0.0308675	-2.40629
ENSG00000133067	LGR6	INT92837	1	202194202	202225422	+	chr1:202194202-202225422	IDCLuminalBvsNormal	0.00189274	-0.109294
ENSG00000133067	LGR6	INT92840	1	202236335	202276269	+	chr1:202236335-202276269	IDCLuminalBvsNormal	0.0024995	-0.886169
ENSG00000133069	TMCC2	INT72299	1	205228772	205241504	+	chr1:205228772-205241504	IDCLuminalBvsNormal	0.00898446	1.81422
ENSG00000133216	EPHB2	INT83548	1	22785077	22863036	+	chr1:22785077-22863036	IDCLuminalBvsNormal	0.046406	0.490884
ENSG00000133226	SRRM1	INT83578	1	24671596	24672181	+	chr1:24671596-24672181	IDCLuminalBvsNormal	0.0181929	-0.274085
ENSG00000133612	AGAP3	INT99563	7	151118633	151119986	+	chr7:151118633-151119986	IDCLuminalBvsNormal	0.0202196	-1.27235
ENSG00000133612	AGAP3	INT99566	7	151128685	151134399	+	chr7:151128685-151134399	IDCLuminalBvsNormal	0.0292216	0.327238
ENSG00000133619	KRBA1	INT92871	7	149715350	149719421	+	chr7:149715350-149719421	IDCLuminalBvsNormal	0.0202488	-0.890508
ENSG00000133943	C14orf159	INT110225	14	91115222	91125538	+	chr14:91115222-91125538	IDCLuminalBvsNormal	0.0249977	-2.70937
ENSG00000134070	IRAK2	INT114856	3	10165049	10177837	+	chr3:10165049-10177837	IDCLuminalBvsNormal	0.0030143	0.167555
ENSG00000134256	CD101	INT34899	1	117021984	117025508	+	chr1:117021984-117025508	IDCLuminalBvsNormal	0.0214586	-0.0192094
ENSG00000134324	LPIN1	INT23747	2	11795488	11802906	+	chr2:11795488-11802906	IDCLuminalBvsNormal	0.024321	0.243312
ENSG00000134452	FBXO18	INT104012	10	5891117	5894385	+	chr10:5891117-5894385	IDCLuminalBvsNormal	0.0302812	-0.663258
ENSG00000134452	FBXO18	INT103992	10	5890347	5903019	+	chr10:5890347-5903019	IDCLuminalBvsNormal	0.0334034	-0.756384
ENSG00000134698	AGO4	INT14666	1	35832186	35832436	+	chr1:35832186-35832436	IDCLuminalBvsNormal	0.000463655	0.343042
ENSG00000134769	DTNA	INT111475	18	34882202	34884727	+	chr18:34882202-34884727	IDCLuminalBvsNormal	0.00354825	-2.57943
ENSG00000134780	DAGLA	INT139804	11	61731442	61734848	+	chr11:61731442-61734848	IDCLuminalBvsNormal	0.0112149	1.1898
ENSG00000134824	FADS2	INT47931	11	61865320	61865637	+	chr11:61865320-61865637	IDCLuminalBvsNormal	0.0153279	0.504738
ENSG00000134910	STT3A	INT35009	11	125620127	125620771	+	chr11:125620127-125620771	IDCLuminalBvsNormal	0.0148486	-1.11833
ENSG00000135040	NAA35	INT72683	9	86007465	86009864	+	chr9:86007465-86009864	IDCLuminalBvsNormal	0.00314985	1.31516
ENSG00000135148	TRAFD1	INT23940	12	112148305	112149750	+	chr12:112148305-112149750	IDCLuminalBvsNormal	0.0116688	0.603678
ENSG00000135164	DMTF1	INT99659	7	87166606	87170994	+	chr7:87166606-87170994	IDCLuminalBvsNormal	0.00633918	0.68049
ENSG00000135205	CCDC146	INT59997	7	77256510	77258994	+	chr7:77256510-77258994	IDCLuminalBvsNormal	0.00745628	0.810914
ENSG00000135299	ANKRD6	INT83650	6	89567097	89595915	+	chr6:89567097-89595915	IDCLuminalBvsNormal	0.016228	1.13234
ENSG00000135299	ANKRD6	INT83649	6	89433376	89566833	+	chr6:89433376-89566833	IDCLuminalBvsNormal	0.0336975	-0.069717
ENSG00000135622	SEMA4F	INT35076	2	74662826	74673456	+	chr2:74662826-74673456	IDCLuminalBvsNormal	0.0466978	-0.214089
ENSG00000135686	KLHL36	INT35086	16	84650931	84656870	+	chr16:84650931-84656870	IDCLuminalBvsNormal	0.0440865	1.19943
ENSG00000135722	FBXL8	INT133320	16	67162664	67162847	+	chr16:67162664-67162847	IDCLuminalBvsNormal	0.0130368	0.867161
ENSG00000135749	PCNX2	INT99679	1	233112967	233125903	-	chr1:233112967-233125903	IDCLuminalBvsNormal	0.0146134	-1.80047
ENSG00000135835	KIAA1614	INT14714	1	180936671	180938554	+	chr1:180936671-180938554	IDCLuminalBvsNormal	0.0307246	-1.26371
ENSG00000135862	LAMC1	INT117062	1	183127405	183128593	+	chr1:183127405-183128593	IDCLuminalBvsNormal	0.0156214	-0.269135
ENSG00000135916	ITM2C	INT72796	2	230876968	230877399	+	chr2:230876968-230877399	IDCLuminalBvsNormal	0.00722009	0.0708856
ENSG00000135932	CAB39	INT14743	2	230791037	230793212	+	chr2:230791037-230793212	IDCLuminalBvsNormal	0.0129618	0.936404
ENSG00000135976	ANKRD36	INT83784	2	97198659	97200333	+	chr2:97198659-97200333	IDCLuminalBvsNormal	0.0421041	1.86578
ENSG00000135976	ANKRD36	INT83755	2	97154742	97158106	+	chr2:97154742-97158106	IDCLuminalBvsNormal	0.0445206	-0.337578
ENSG00000135999	EPC2	INT24031	2	148783757	148784667	+	chr2:148783757-148784667	IDCLuminalBvsNormal	0.0186113	1.72991
ENSG00000136002	ARHGEF4	INT93139	2	131041945	131043451	+	chr2:131041945-131043451	IDCLuminalBvsNormal	0.0483832	-1.13063
ENSG00000136021	SCYL2	INT99700	12	100334267	100335590	+	chr12:100334267-100335590	IDCLuminalBvsNormal	0.0192117	-0.464394
ENSG00000136040	PLXNC1	INT133366	12	94297424	94298631	+	chr12:94297424-94298631	IDCLuminalBvsNormal	0.0320967	1.52121
ENSG00000136068	FLNB	INT60222	3	58159692	58163153	+	chr3:58159692-58163153	IDCLuminalBvsNormal	0.0267572	-0.121877
ENSG00000136153	LMO7	INT104055	13	75842917	75845326	+	chr13:75842917-75845326	IDCLuminalBvsNormal	0.0102902	-0.809496
ENSG00000136213	CHST12	INT139887	7	2403674	2432562	+	chr7:2403674-2432562	IDCLuminalBvsNormal	0.00582852	-0.694341
ENSG00000136261	BZW2	INT60296	7	16681405	16682779	+	chr7:16681405-16682779	IDCLuminalBvsNormal	0.0464176	2.73321
ENSG00000136379	ABHD17C	INT24070	15	80696020	80702682	+	chr15:80696020-80702682	IDCLuminalBvsNormal	0.00201263	1.00438
ENSG00000136444	RSAD1	INT139891	17	50479763	50479879	+	chr17:50479763-50479879	IDCLuminalBvsNormal	0.0204831	-1.63862
ENSG00000136536	39142	INT60377	2	159748904	159752401	+	chr2:159748904-159752401	IDCLuminalBvsNormal	0.0410487	0.376953
ENSG00000136731	UGGT1	INT35247	2	128174859	128176813	+	chr2:128174859-128176813	IDCLuminalBvsNormal	0.00837101	-0.0953434
ENSG00000136731	UGGT1	INT35253	2	128182291	128183674	+	chr2:128182291-128183674	IDCLuminalBvsNormal	0.0204555	-0.0867894
ENSG00000136811	ODF2	INT83910	9	128499127	128500066	+	chr9:128499127-128500066	IDCLuminalBvsNormal	0.00524351	-0.434648
ENSG00000136811	ODF2	INT83898	9	128481652	128482815	+	chr9:128481652-128482815	IDCLuminalBvsNormal	0.0224963	0.82501
ENSG00000136848	DAB2IP	INT83920	9	121763880	121766493	+	chr9:121763880-121766493	IDCLuminalBvsNormal	0.00733109	0.29546
ENSG00000136870	ZNF189	INT14772	9	101399190	101399883	+	chr9:101399190-101399883	IDCLuminalBvsNormal	0.018042	1.56637
ENSG00000136895	GARNL3	INT99812	9	127344340	127345402	+	chr9:127344340-127345402	IDCLuminalBvsNormal	0.0453997	0.882672
ENSG00000136933	RABEPK	INT83934	9	125200907	125203007	+	chr9:125200907-125203007	IDCLuminalBvsNormal	0.0313265	-0.145498
ENSG00000136933	RABEPK	INT83933	9	125200578	125200602	+	chr9:125200578-125200602	IDCLuminalBvsNormal	0.0462119	-0.246979
ENSG00000136938	ANP32B	INT133396	9	97983610	97994630	+	chr9:97983610-97994630	IDCLuminalBvsNormal	0.0340959	0.387558
ENSG00000137070	IL11RA	INT93208	9	34654020	34655034	+	chr9:34654020-34655034	IDCLuminalBvsNormal	0.0443532	-2.90721
ENSG00000137103	TMEM8B	INT83949	9	35829956	35834460	+	chr9:35829956-35834460	IDCLuminalBvsNormal	0.0272685	-0.547608
ENSG00000137145	DENND4C	INT110313	9	19352666	19356971	+	chr9:19352666-19356971	IDCLuminalBvsNormal	0.00498399	-0.088983
ENSG00000137145	DENND4C	INT110310	9	19347087	19350701	+	chr9:19347087-19350701	IDCLuminalBvsNormal	0.00799392	0.00609281
ENSG00000137166	FOXP4	INT60459	6	41588732	41589770	+	chr6:41588732-41589770	IDCLuminalBvsNormal	0.00437276	0.937955
ENSG00000137200	CMTR1	INT35351	6	37478522	37479146	+	chr6:37478522-37479146	IDCLuminalBvsNormal	0.010165	-1.32161
ENSG00000137411	VARS2	INT83989	6	30922555	30922582	+	chr6:30922555-30922582	IDCLuminalBvsNormal	0.000191902	1.17342
ENSG00000137642	SORL1	INT35428	11	121627768	121629495	+	chr11:121627768-121629495	IDCLuminalBvsNormal	0.0235642	-1.22161
ENSG00000137720	C11orf1	INT127840	11	111879041	111882367	+	chr11:111879041-111882367	IDCLuminalBvsNormal	0.00541302	0.509938
ENSG00000137720	C11orf1	INT127842	11	111883203	111883770	+	chr11:111883203-111883770	IDCLuminalBvsNormal	0.0460602	0.0579085
ENSG00000137764	MAP2K5	INT104156	15	67769930	67772706	+	chr15:67769930-67772706	IDCLuminalBvsNormal	0.044211	0.500289
ENSG00000137801	THBS1	INT14820	15	39588473	39588525	+	chr15:39588473-39588525	IDCLuminalBvsNormal	0.0215466	0.786397
ENSG00000137801	THBS1	INT14812	15	39581229	39581707	+	chr15:39581229-39581707	IDCLuminalBvsNormal	0.0236503	0.0923946
ENSG00000137821	LRRC49	INT24186	15	70980185	70984093	+	chr15:70980185-70984093	IDCLuminalBvsNormal	0.000300593	-0.0727182
ENSG00000137821	LRRC49	INT24190	15	71012914	71037178	+	chr15:71012914-71037178	IDCLuminalBvsNormal	0.0337707	-2.18297
ENSG00000137857	DUOX1	INT93283	15	45145081	45147432	+	chr15:45145081-45147432	IDCLuminalBvsNormal	0.040978	-1.01039
ENSG00000137942	FNBP1L	INT84113	1	93546975	93547346	+	chr1:93546975-93547346	IDCLuminalBvsNormal	0.0290602	0.450171
ENSG00000138162	TACC2	INT99917	10	122230441	122237394	+	chr10:122230441-122237394	IDCLuminalBvsNormal	0.0080969	-2.13996
ENSG00000138182	KIF20B	INT60637	10	89762836	89768289	+	chr10:89762836-89768289	IDCLuminalBvsNormal	0.0288349	0.666533
ENSG00000138193	PLCE1	INT72943	10	94255050	94258799	+	chr10:94255050-94258799	IDCLuminalBvsNormal	0.0118541	-0.0676002
ENSG00000138246	DNAJC13	INT73010	3	132513100	132514570	+	chr3:132513100-132514570	IDCLuminalBvsNormal	0.0320651	2.16944
ENSG00000138286	FAM149B1	INT60652	10	73239385	73240945	+	chr10:73239385-73240945	IDCLuminalBvsNormal	0.0471531	0.849379
ENSG00000138375	SMARCAL1	INT35514	2	216464668	216467943	+	chr2:216464668-216467943	IDCLuminalBvsNormal	0.0425814	0.692734
ENSG00000138385	SSB	INT73065	2	169801027	169805473	+	chr2:169801027-169805473	IDCLuminalBvsNormal	0.0376865	0.344434
ENSG00000138592	USP8	INT48550	15	50490526	50492700	+	chr15:50490526-50492700	IDCLuminalBvsNormal	0.0330778	-0.0631639
ENSG00000138660	AP1AR	INT24294	4	112253312	112254746	+	chr4:112253312-112254746	IDCLuminalBvsNormal	0.0464788	1.42256
ENSG00000138688	KIAA1109	INT73205	4	122315689	122316731	+	chr4:122315689-122316731	IDCLuminalBvsNormal	0.000158736	0.860356
ENSG00000138767	CNOT6L	INT35526	4	77819064	77819589	-	chr4:77819064-77819589	IDCLuminalBvsNormal	0.0211893	1.09147
ENSG00000138792	ENPEP	INT140008	4	110531278	110542750	+	chr4:110531278-110542750	IDCLuminalBvsNormal	0.0407869	0.994564
ENSG00000138834	MAPK8IP3	INT35551	16	1758996	1759950	+	chr16:1758996-1759950	IDCLuminalBvsNormal	0.0226702	-0.444823
ENSG00000139133	ALG10	INT122723	12	34024160	34025862	+	chr12:34024160-34025862	IDCLuminalBvsNormal	0.0394464	0.521139
ENSG00000139193	CD27	INT112687	12	6445556	6450172	+	chr12:6445556-6450172	IDCLuminalBvsNormal	0.0176716	-1.14175
ENSG00000139641	ESYT1	INT35724	12	56142426	56142577	+	chr12:56142426-56142577	IDCLuminalBvsNormal	0.0134105	-0.848844
ENSG00000139687	RB1	INT48690	13	48476844	48477354	+	chr13:48476844-48477354	IDCLuminalBvsNormal	0.0164859	-0.987561
ENSG00000139793	MBNL2	INT99950	13	97347068	97357481	+	chr13:97347068-97357481	IDCLuminalBvsNormal	0.0125463	-2.00476
ENSG00000139921	TMX1	INT35747	14	51249372	51249467	+	chr14:51249372-51249467	IDCLuminalBvsNormal	0.0257667	1.36168
ENSG00000139926	FRMD6	INT73306	14	51720526	51721948	+	chr14:51720526-51721948	IDCLuminalBvsNormal	0.0184178	-1.91769
ENSG00000140264	SERF2	INT104213	15	43792384	43792838	+	chr15:43792384-43792838	IDCLuminalBvsNormal	0.0471086	-0.016424
ENSG00000140368	PSTPIP1	INT35772	15	77018532	77025283	+	chr15:77018532-77025283	IDCLuminalBvsNormal	0.0166465	-0.347809
ENSG00000140398	NEIL1	INT48719	15	75349691	75351945	+	chr15:75349691-75351945	IDCLuminalBvsNormal	0.0422006	-0.664839
ENSG00000140564	FURIN	INT15078	15	90876354	90876461	+	chr15:90876354-90876461	IDCLuminalBvsNormal	0.0494353	1.7647
ENSG00000140740	UQCRC2	INT15097	16	21968686	21971524	+	chr16:21968686-21971524	IDCLuminalBvsNormal	0.01831	-0.620315
ENSG00000140853	NLRC5	INT73417	16	57074684	57076818	+	chr16:57074684-57076818	IDCLuminalBvsNormal	0.0392054	0.658934
ENSG00000140853	NLRC5	INT73421	16	57078021	57079049	+	chr16:57078021-57079049	IDCLuminalBvsNormal	0.0495357	1.42886
ENSG00000140876	NUDT7	INT24488	16	77725585	77735393	+	chr16:77725585-77735393	IDCLuminalBvsNormal	0.036456	-1.5496
ENSG00000140939	NOL3	INT61022	16	67170575	67171151	+	chr16:67170575-67171151	IDCLuminalBvsNormal	0.0447172	-1.03024
ENSG00000140945	CDH13	INT84415	16	83602595	83670789	+	chr16:83602595-83670789	IDCLuminalBvsNormal	0.0423121	1.13672
ENSG00000141068	KSR1	INT48819	17	27456875	27550567	+	chr17:27456875-27550567	IDCLuminalBvsNormal	0.0392375	2.76166
ENSG00000141337	ARSG	INT35922	17	68259427	68306942	+	chr17:68259427-68306942	IDCLuminalBvsNormal	0.0112401	0.302945
ENSG00000141337	ARSG	INT35933	17	68274565	68291490	+	chr17:68274565-68291490	IDCLuminalBvsNormal	0.0218968	-0.118115
ENSG00000141404	GNAL	INT73498	18	11833668	11857439	+	chr18:11833668-11857439	IDCLuminalBvsNormal	0.0389065	-1.11275
ENSG00000141404	GNAL	INT73488	18	11825016	11862394	+	chr18:11825016-11862394	IDCLuminalBvsNormal	0.0390364	-1.11428
ENSG00000141552	ANAPC11	INT93688	17	81891864	81893103	+	chr17:81891864-81893103	IDCLuminalBvsNormal	0.0201164	-5.41541
ENSG00000142156	COL6A1	INT61132	21	45987655	45989083	+	chr21:45987655-45989083	IDCLuminalBvsNormal	0.0261101	1.17218
ENSG00000142173	COL6A2	INT61178	21	46120578	46121060	+	chr21:46120578-46121060	IDCLuminalBvsNormal	0.0220294	0.195988
ENSG00000142173	COL6A2	INT61180	21	46121619	46122107	+	chr21:46121619-46122107	IDCLuminalBvsNormal	0.0388331	-3.07084
ENSG00000142173	COL6A2	INT61182	21	46122532	46122874	+	chr21:46122532-46122874	IDCLuminalBvsNormal	0.0405595	0.182783
ENSG00000142185	TRPM2	INT84546	21	44414075	44417926	+	chr21:44414075-44417926	IDCLuminalBvsNormal	0.0288181	-0.0400459
ENSG00000142185	TRPM2	INT84548	21	44418556	44423644	+	chr21:44418556-44423644	IDCLuminalBvsNormal	0.035583	0.145327
ENSG00000142273	CBLC	INT15180	19	44793621	44794203	+	chr19:44793621-44794203	IDCLuminalBvsNormal	0.0314354	0.0912159
ENSG00000142330	CAPN10	INT104279	2	240587053	240589342	+	chr2:240587053-240589342	IDCLuminalBvsNormal	0.0434014	1.28045
ENSG00000142459	EVI5L	INT133604	19	7830382	7846495	+	chr19:7830382-7846495	IDCLuminalBvsNormal	3.27302e-05	-3.36165
ENSG00000142634	EFHD2	INT36034	1	15426019	15427149	+	chr1:15426019-15427149	IDCLuminalBvsNormal	0.0448033	0.875724
ENSG00000142634	EFHD2	INT36035	1	15427285	15428592	+	chr1:15427285-15428592	IDCLuminalBvsNormal	0.0483809	0.380738
ENSG00000142675	CNKSR1	INT93737	1	26177600	26180167	+	chr1:26177600-26180167	IDCLuminalBvsNormal	0.0334552	-1.34839
ENSG00000142694	EVA1B	INT122761	1	36322726	36323458	-	chr1:36322726-36323458	IDCLuminalBvsNormal	0.00500995	-6.20591
ENSG00000142765	SYTL1	INT93769	1	27353489	27353712	+	chr1:27353489-27353712	IDCLuminalBvsNormal	0.0257403	0.868724
ENSG00000142973	CYP4B1	INT36084	1	46818214	46818630	+	chr1:46818214-46818630	IDCLuminalBvsNormal	0.0181284	1.28388
ENSG00000143110	C1orf162	INT24619	1	111477429	111477650	+	chr1:111477429-111477650	IDCLuminalBvsNormal	0.0473471	-6.71107
ENSG00000143126	CELSR2	INT127947	1	109269821	109269932	+	chr1:109269821-109269932	IDCLuminalBvsNormal	0.0355375	2.48071
ENSG00000143178	TBX19	INT36116	1	168293279	168297623	+	chr1:168293279-168297623	IDCLuminalBvsNormal	0.0476844	0.637606
ENSG00000143226	FCGR2A	INT49056	1	161510957	161513894	+	chr1:161510957-161513894	IDCLuminalBvsNormal	0.0262571	-1.78432
ENSG00000143382	ADAMTSL4	INT61280	1	150554635	150555428	+	chr1:150554635-150555428	IDCLuminalBvsNormal	0.0205325	-0.31698
ENSG00000143450	OAZ3	INT73699	1	151770258	151771076	+	chr1:151770258-151771076	IDCLuminalBvsNormal	0.0414475	-0.686478
ENSG00000143476	DTL	INT93833	1	212101085	212102841	+	chr1:212101085-212102841	IDCLuminalBvsNormal	0.048458	0.332515
ENSG00000143499	SMYD2	INT49076	1	214281428	214305186	+	chr1:214281428-214305186	IDCLuminalBvsNormal	0.0495395	-0.631871
ENSG00000143537	ADAM15	INT49102	1	155062118	155062160	+	chr1:155062118-155062160	IDCLuminalBvsNormal	0.0320739	-9.92258
ENSG00000143537	ADAM15	INT49103	1	155062370	155062459	+	chr1:155062370-155062459	IDCLuminalBvsNormal	0.0364244	-0.302249
ENSG00000143537	ADAM15	INT49101	1	155061759	155061903	+	chr1:155061759-155061903	IDCLuminalBvsNormal	0.0369987	-8.35175
ENSG00000143590	EFNA3	INT49108	1	155085943	155086127	+	chr1:155085943-155086127	IDCLuminalBvsNormal	0.0014652	-0.492139
ENSG00000143624	INTS3	INT49131	1	153771964	153772339	+	chr1:153771964-153772339	IDCLuminalBvsNormal	0.025419	0.759003
ENSG00000143624	INTS3	INT49133	1	153773082	153773192	+	chr1:153773082-153773192	IDCLuminalBvsNormal	0.036613	-0.620484
ENSG00000143653	SCCPDH	INT140267	1	246766140	246767194	+	chr1:246766140-246767194	IDCLuminalBvsNormal	0.0109532	-0.4579
ENSG00000143653	SCCPDH	INT140257	1	246724613	246726891	+	chr1:246724613-246726891	IDCLuminalBvsNormal	0.0392431	-1.92261
ENSG00000143819	EPHX1	INT36236	1	225810616	225825353	+	chr1:225810616-225825353	IDCLuminalBvsNormal	0.042664	-0.11717
ENSG00000143842	SOX13	INT61322	1	204122964	204123111	+	chr1:204122964-204123111	IDCLuminalBvsNormal	0.0442077	2.22783
ENSG00000143882	ATP6V1C2	INT15222	2	10754067	10764330	+	chr2:10754067-10764330	IDCLuminalBvsNormal	0.0114003	-0.120772
ENSG00000143882	ATP6V1C2	INT15221	2	10726570	10753980	+	chr2:10726570-10753980	IDCLuminalBvsNormal	0.0161426	-1.17521
ENSG00000143882	ATP6V1C2	INT15224	2	10768811	10771838	+	chr2:10768811-10771838	IDCLuminalBvsNormal	0.0300549	0.146326
ENSG00000143882	ATP6V1C2	INT15223	2	10764426	10768718	+	chr2:10764426-10768718	IDCLuminalBvsNormal	0.0366377	0.324426
ENSG00000144031	ANKRD53	INT24775	2	70979861	70981935	+	chr2:70979861-70981935	IDCLuminalBvsNormal	0.0103197	0.661522
ENSG00000144152	FBLN7	INT36260	2	112178021	112181738	+	chr2:112178021-112181738	IDCLuminalBvsNormal	0.0405003	0.0646479
ENSG00000144152	FBLN7	INT36257	2	112138731	112159675	+	chr2:112138731-112159675	IDCLuminalBvsNormal	0.049441	1.79853
ENSG00000144354	CDCA7	INT49156	2	173358838	173363225	+	chr2:173358838-173363225	IDCLuminalBvsNormal	0.0397087	1.63919
ENSG00000144362	PHOSPHO2	INT24834	2	169694742	169695213	+	chr2:169694742-169695213	IDCLuminalBvsNormal	0.00397775	0.731294
ENSG00000144649	FAM198A	INT133655	3	42979646	43032266	+	chr3:42979646-43032266	IDCLuminalBvsNormal	0.00812886	0.208672
ENSG00000144649	FAM198A	INT133656	3	43033554	43053520	+	chr3:43033554-43053520	IDCLuminalBvsNormal	0.0357005	0.854771
ENSG00000144668	ITGA9	INT24864	3	37803943	37818890	+	chr3:37803943-37818890	IDCLuminalBvsNormal	0.0341017	-0.116702
ENSG00000144674	GOLGA4	INT84893	3	37335167	37337142	+	chr3:37335167-37337142	IDCLuminalBvsNormal	0.0292783	0.136385
ENSG00000144681	STAC	INT15322	3	36443641	36482991	+	chr3:36443641-36482991	IDCLuminalBvsNormal	0.0193949	1.22469
ENSG00000144712	CAND2	INT24876	3	12831573	12833754	+	chr3:12831573-12833754	IDCLuminalBvsNormal	0.0164956	-0.369592
ENSG00000144724	PTPRG	INT104440	3	62218984	62243575	+	chr3:62218984-62243575	IDCLuminalBvsNormal	0.0161294	-1.00191
ENSG00000144741	SLC25A26	INT93887	3	66362930	66369477	+	chr3:66362930-66369477	IDCLuminalBvsNormal	0.0194109	-1.23298
ENSG00000144815	NXPE3	INT73824	3	101779935	101781705	+	chr3:101779935-101781705	IDCLuminalBvsNormal	0.0400217	-2.46194
ENSG00000144857	BOC	INT61447	3	113281154	113283410	+	chr3:113281154-113283410	IDCLuminalBvsNormal	0.0299753	0.396298
ENSG00000144867	SRPRB	INT24896	3	133806003	133806552	+	chr3:133806003-133806552	IDCLuminalBvsNormal	0.0391324	0.110829
ENSG00000144868	TMEM108	INT49219	3	133381162	133390179	+	chr3:133381162-133390179	IDCLuminalBvsNormal	0.0408784	-0.871063
ENSG00000145216	FIP1L1	INT73847	4	53458791	53459301	+	chr4:53458791-53459301	IDCLuminalBvsNormal	0.0250375	0.603654
ENSG00000145362	ANK2	INT93954	4	113350812	113360822	+	chr4:113350812-113360822	IDCLuminalBvsNormal	0.0179375	0.93173
ENSG00000145388	METTL14	INT61490	4	118694527	118697181	+	chr4:118694527-118697181	IDCLuminalBvsNormal	0.0205982	0.599461
ENSG00000145425	RPS3A	INT140307	4	151100589	151100974	+	chr4:151100589-151100974	IDCLuminalBvsNormal	0.0242558	-3.1389
ENSG00000145425	RPS3A	INT140308	4	151101163	151102870	+	chr4:151101163-151102870	IDCLuminalBvsNormal	0.0448429	-4.81301
ENSG00000145545	SRD5A1	INT24960	5	6662967	6668201	+	chr5:6662967-6668201	IDCLuminalBvsNormal	0.0219657	0.394475
ENSG00000145734	BDP1	INT100278	5	71466222	71467353	+	chr5:71466222-71467353	IDCLuminalBvsNormal	0.0293589	0.40455
ENSG00000145781	COMMD10	INT133696	5	116298393	116303529	+	chr5:116298393-116303529	IDCLuminalBvsNormal	0.046772	-1.57933
ENSG00000145868	FBXO38	INT84966	5	148406395	148409123	+	chr5:148406395-148409123	IDCLuminalBvsNormal	0.045327	2.21218
ENSG00000145911	N4BP3	INT117158	5	178113772	178119553	+	chr5:178113772-178119553	IDCLuminalBvsNormal	0.016351	0.409525
ENSG00000145916	RMND5B	INT100327	5	178131377	178138107	+	chr5:178131377-178138107	IDCLuminalBvsNormal	0.0336122	-1.92333
ENSG00000146373	RNF217	INT85044	6	125081508	125082863	+	chr6:125081508-125082863	IDCLuminalBvsNormal	0.0442015	1.09764
ENSG00000146426	TIAM2	INT94028	6	155254574	155256459	+	chr6:155254574-155256459	IDCLuminalBvsNormal	0.0079476	0.246021
ENSG00000146909	NOM1	INT128034	7	156969197	156969528	+	chr7:156969197-156969528	IDCLuminalBvsNormal	0.0309138	0.650332
ENSG00000146950	SHROOM2	INT36510	X	9944914	9946670	+	chrX:9944914-9946670	IDCLuminalBvsNormal	0.0245936	0.573455
ENSG00000147050	KDM6A	INT61723	X	45086226	45089742	+	chrX:45086226-45089742	IDCLuminalBvsNormal	0.0142885	-0.401188
ENSG00000147113	CXorf36	INT85115	X	45164250	45191392	-	chrX:45164250-45191392	IDCLuminalBvsNormal	0.0151679	-3.86196
ENSG00000147127	RAB41	INT133773	X	70283625	70283949	+	chrX:70283625-70283949	IDCLuminalBvsNormal	0.00272838	-0.79043
ENSG00000147127	RAB41	INT133774	X	70284044	70284265	+	chrX:70284044-70284265	IDCLuminalBvsNormal	0.0121884	-1.29999
ENSG00000147127	RAB41	INT133775	X	70284330	70284587	+	chrX:70284330-70284587	IDCLuminalBvsNormal	0.0421658	-1.79
ENSG00000147133	TAF1	INT74054	X	71458367	71459551	+	chrX:71458367-71459551	IDCLuminalBvsNormal	0.0347221	-0.411432
ENSG00000147202	DIAPH2	INT94104	X	96685191	96735757	+	chrX:96685191-96735757	IDCLuminalBvsNormal	0.0488183	-3.2426
ENSG00000147408	CSGALNACT1	INT61738	8	19642023	19682927	-	chr8:19642023-19682927	IDCLuminalBvsNormal	0.0127224	-0.921654
ENSG00000147526	TACC1	INT104570	8	38840619	38842286	+	chr8:38840619-38842286	IDCLuminalBvsNormal	0.0094501	-1.33378
ENSG00000147526	TACC1	INT104575	8	38757410	38823989	+	chr8:38757410-38823989	IDCLuminalBvsNormal	0.0119008	-3.36297
ENSG00000147533	GOLGA7	INT85142	8	41490966	41497508	+	chr8:41490966-41497508	IDCLuminalBvsNormal	0.034626	0.0627954
ENSG00000147614	ATP6V0D2	INT112731	8	86113881	86139456	+	chr8:86113881-86139456	IDCLuminalBvsNormal	0.0353829	-0.536556
ENSG00000148019	CEP78	INT36562	9	78254965	78262906	+	chr9:78254965-78262906	IDCLuminalBvsNormal	0.0231667	0.764615
ENSG00000148053	NTRK2	INT74178	9	84670961	84702158	+	chr9:84670961-84702158	IDCLuminalBvsNormal	0.0482331	-0.597932
ENSG00000148120	C9orf3	INT74217	9	94801003	94923985	+	chr9:94801003-94923985	IDCLuminalBvsNormal	0.0351933	1.01367
ENSG00000148120	C9orf3	INT74222	9	94956016	94967757	+	chr9:94956016-94967757	IDCLuminalBvsNormal	0.0457104	1.99672
ENSG00000148143	ZNF462	INT36576	9	106984410	107003293	+	chr9:106984410-107003293	IDCLuminalBvsNormal	0.0126663	1.06558
ENSG00000148143	ZNF462	INT36570	9	106930690	106932262	+	chr9:106930690-106932262	IDCLuminalBvsNormal	0.0442428	-0.325635
ENSG00000148180	GSN	INT100478	9	121286762	121299792	+	chr9:121286762-121299792	IDCLuminalBvsNormal	0.00719013	-6.2016
ENSG00000148180	GSN	INT100476	9	121283393	121297765	+	chr9:121283393-121297765	IDCLuminalBvsNormal	0.0188844	-4.46832
ENSG00000148180	GSN	INT100468	9	121321402	121324553	+	chr9:121321402-121324553	IDCLuminalBvsNormal	0.0246294	1.36573
ENSG00000148180	GSN	INT100475	9	121282551	121283318	+	chr9:121282551-121283318	IDCLuminalBvsNormal	0.0431246	-3.74062
ENSG00000148655	LRMDA	INT61823	10	76058790	76324400	+	chr10:76058790-76324400	IDCLuminalBvsNormal	0.00515912	-0.490774
ENSG00000148655	LRMDA	INT61830	10	76346554	76535797	+	chr10:76346554-76535797	IDCLuminalBvsNormal	0.0223087	0.108858
ENSG00000148655	LRMDA	INT61834	10	76433763	76464813	+	chr10:76433763-76464813	IDCLuminalBvsNormal	0.0423173	-0.281707
ENSG00000148655	LRMDA	INT61824	10	76324486	76557208	+	chr10:76324486-76557208	IDCLuminalBvsNormal	0.048515	-0.36118
ENSG00000148655	LRMDA	INT61836	10	76470483	76556386	+	chr10:76470483-76556386	IDCLuminalBvsNormal	0.0498397	-0.376817
ENSG00000148841	ITPRIP	INT74262	10	104316065	104338245	-	chr10:104316065-104338245	IDCLuminalBvsNormal	0.0368323	0.926431
ENSG00000148843	PDCD11	INT49499	10	103444069	103444312	+	chr10:103444069-103444312	IDCLuminalBvsNormal	0.000401524	-0.33284
ENSG00000148985	PGAP2	INT104601	11	3808316	3811249	+	chr11:3808316-3811249	IDCLuminalBvsNormal	0.0246005	-2.54341
ENSG00000148985	PGAP2	INT104603	11	3822994	3823619	+	chr11:3822994-3823619	IDCLuminalBvsNormal	0.0357859	-5.15585
ENSG00000148985	PGAP2	INT104606	11	3817536	3823612	+	chr11:3817536-3823612	IDCLuminalBvsNormal	0.0451494	-3.50884
ENSG00000149091	DGKZ	INT74293	11	46347821	46361521	+	chr11:46347821-46361521	IDCLuminalBvsNormal	0.00313954	-0.745427
ENSG00000149091	DGKZ	INT74294	11	46361707	46366243	+	chr11:46361707-46366243	IDCLuminalBvsNormal	0.048739	-2.64701
ENSG00000149179	C11orf49	INT49510	11	47155262	47157022	+	chr11:47155262-47157022	IDCLuminalBvsNormal	0.0229512	0.0368173
ENSG00000149196	HIKESHI	INT74303	11	86302479	86306244	+	chr11:86302479-86306244	IDCLuminalBvsNormal	0.00934882	-0.631969
ENSG00000149273	RPS3	INT61894	11	75399578	75400691	+	chr11:75399578-75400691	IDCLuminalBvsNormal	0.0109965	-3.86168
ENSG00000149294	NCAM1	INT85372	11	113003857	113202378	+	chr11:113003857-113202378	IDCLuminalBvsNormal	0.00425122	0.457371
ENSG00000149294	NCAM1	INT85386	11	113260388	113269968	+	chr11:113260388-113269968	IDCLuminalBvsNormal	0.0290872	-0.478926
ENSG00000149294	NCAM1	INT85394	11	113041217	113133448	+	chr11:113041217-113133448	IDCLuminalBvsNormal	0.0331718	-0.67341
ENSG00000149418	ST14	INT15557	11	130198622	130198946	+	chr11:130198622-130198946	IDCLuminalBvsNormal	0.0154275	1.14592
ENSG00000149527	PLCH2	INT94378	1	2430630	2478475	+	chr1:2430630-2478475	IDCLuminalBvsNormal	0.00352515	1.6466
ENSG00000149531	FRG1BP	INT74343	20	30389417	30391196	+	chr20:30389417-30391196	IDCLuminalBvsNormal	0.0465319	2.36103
ENSG00000149547	EI24	INT61933	11	125569574	125572457	+	chr11:125569574-125572457	IDCLuminalBvsNormal	0.0117482	0.649759
ENSG00000149577	SIDT2	INT74363	11	117192015	117192253	+	chr11:117192015-117192253	IDCLuminalBvsNormal	0.0146949	-0.83632
ENSG00000149633	KIAA1755	INT25240	20	38213744	38216859	-	chr20:38213744-38216859	IDCLuminalBvsNormal	0.00654535	-3.68844
ENSG00000149657	LSM14B	INT104611	20	62126440	62127584	+	chr20:62126440-62127584	IDCLuminalBvsNormal	0.0490394	-2.84603
ENSG00000150281	CTF1	INT122815	16	30899534	30902077	+	chr16:30899534-30902077	IDCLuminalBvsNormal	0.0121918	-0.0344186
ENSG00000150337	FCGR1A	INT49567	1	149782775	149788365	+	chr1:149782775-149788365	IDCLuminalBvsNormal	0.0480925	-1.30243
ENSG00000150510	FAM124A	INT85436	13	51253583	51280449	+	chr13:51253583-51280449	IDCLuminalBvsNormal	0.0353655	-0.209247
ENSG00000150527	CTAGE5	INT85442	14	39291112	39292679	+	chr14:39291112-39292679	IDCLuminalBvsNormal	0.0289426	1.64446
ENSG00000150760	DOCK1	INT36836	10	127110355	127125473	+	chr10:127110355-127125473	IDCLuminalBvsNormal	0.0144265	3.78064
ENSG00000150768	DLAT	INT74409	11	112037461	112039243	+	chr11:112037461-112039243	IDCLuminalBvsNormal	0.0085321	0.188917
ENSG00000150768	DLAT	INT74416	11	112061548	112062405	+	chr11:112061548-112062405	IDCLuminalBvsNormal	0.0294102	-1.95675
ENSG00000150995	ITPR1	INT100554	3	4711869	4717366	+	chr3:4711869-4717366	IDCLuminalBvsNormal	0.037523	1.93786
ENSG00000151067	CACNA1C	INT111689	12	2641760	2646383	+	chr12:2641760-2646383	IDCLuminalBvsNormal	0.0319345	-1.40901
ENSG00000151067	CACNA1C	INT111668	12	2634381	2648474	+	chr12:2634381-2648474	IDCLuminalBvsNormal	0.0344456	-1.46671
ENSG00000151067	CACNA1C	INT111646	12	2512985	2547449	+	chr12:2512985-2547449	IDCLuminalBvsNormal	0.0462134	0.606057
ENSG00000151131	C12orf45	INT15629	12	104986468	104988166	+	chr12:104986468-104988166	IDCLuminalBvsNormal	0.0202404	0.111961
ENSG00000151491	EPS8	INT36915	12	15662275	15665022	-	chr12:15662275-15665022	IDCLuminalBvsNormal	0.0444203	-0.489763
ENSG00000151693	ASAP2	INT140495	2	9380809	9385244	+	chr2:9380809-9385244	IDCLuminalBvsNormal	0.0115444	1.64569
ENSG00000151806	GUF1	INT49741	4	44697445	44698543	+	chr4:44697445-44698543	IDCLuminalBvsNormal	0.0103493	-0.394928
ENSG00000151806	GUF1	INT49740	4	44695735	44697407	+	chr4:44695735-44697407	IDCLuminalBvsNormal	0.040225	0.645719
ENSG00000151967	SCHIP1	INT100654	3	159866282	159886206	+	chr3:159866282-159886206	IDCLuminalBvsNormal	0.00922049	-0.647994
ENSG00000151967	SCHIP1	INT100653	3	159840215	159866162	+	chr3:159840215-159866162	IDCLuminalBvsNormal	0.0440882	-1.94994
ENSG00000152061	RABGAP1L	INT112383	1	174371073	174393994	+	chr1:174371073-174393994	IDCLuminalBvsNormal	0.0315617	1.38406
ENSG00000152154	TMEM178A	INT15701	2	39687426	39697812	+	chr2:39687426-39697812	IDCLuminalBvsNormal	0.00327362	0.449805
ENSG00000152270	PDE3B	INT133876	11	14844027	14859042	+	chr11:14844027-14859042	IDCLuminalBvsNormal	0.0354861	-0.649521
ENSG00000152495	CAMK4	INT15714	5	111224645	111344023	+	chr5:111224645-111344023	IDCLuminalBvsNormal	0.00190377	-0.893201
ENSG00000152683	SLC30A6	INT62194	2	32197393	32197706	+	chr2:32197393-32197706	IDCLuminalBvsNormal	0.0214418	-0.401379
ENSG00000152749	GPR180	INT128124	13	94602073	94605390	+	chr13:94602073-94605390	IDCLuminalBvsNormal	0.0475179	0.723216
ENSG00000152760	TCTEX1D1	INT140539	1	66755774	66768658	+	chr1:66755774-66768658	IDCLuminalBvsNormal	0.00880917	-1.04159
ENSG00000152767	FARP1	INT85655	13	98431281	98435575	+	chr13:98431281-98435575	IDCLuminalBvsNormal	0.0308546	-0.00515001
ENSG00000153147	SMARCA5	INT117197	4	143514102	143517354	+	chr4:143514102-143517354	IDCLuminalBvsNormal	0.0351724	0.38212
ENSG00000153162	BMP6	INT133905	6	7727620	7845139	+	chr6:7727620-7845139	IDCLuminalBvsNormal	0.0291376	-1.04359
ENSG00000153551	CMTM7	INT49906	3	32442014	32449453	+	chr3:32442014-32449453	IDCLuminalBvsNormal	0.02062	-2.23439
ENSG00000153574	RPIA	INT133914	2	88729338	88734551	+	chr2:88729338-88734551	IDCLuminalBvsNormal	0.0296124	0.0702713
ENSG00000153815	CMIP	INT85740	16	81702670	81703856	+	chr16:81702670-81703856	IDCLuminalBvsNormal	0.0454373	-0.512597
ENSG00000154027	AK5	INT100850	1	77298026	77340376	+	chr1:77298026-77340376	IDCLuminalBvsNormal	0.0192583	0.424331
ENSG00000154127	UBASH3B	INT140625	11	122709475	122774095	+	chr11:122709475-122774095	IDCLuminalBvsNormal	0.0419097	-0.363529
ENSG00000154127	UBASH3B	INT140612	11	122656211	122775633	+	chr11:122656211-122775633	IDCLuminalBvsNormal	0.0460339	-0.416439
ENSG00000154229	PRKCA	INT25473	17	66645512	66687110	+	chr17:66645512-66687110	IDCLuminalBvsNormal	0.0296302	-0.362324
ENSG00000154229	PRKCA	INT25483	17	66742761	66773986	+	chr17:66742761-66773986	IDCLuminalBvsNormal	0.0405677	-0.681026
ENSG00000154229	PRKCA	INT25471	17	66496284	66641354	+	chr17:66496284-66641354	IDCLuminalBvsNormal	0.0467032	-0.265474
ENSG00000154237	LRRK1	INT37195	15	101058142	101061170	+	chr15:101058142-101061170	IDCLuminalBvsNormal	0.0468295	0.894938
ENSG00000154330	PGM5	INT37231	9	68402489	68464520	+	chr9:68402489-68464520	IDCLuminalBvsNormal	0.00454307	1.34943
ENSG00000154330	PGM5	INT37220	9	68392474	68405009	+	chr9:68392474-68405009	IDCLuminalBvsNormal	0.00731625	0.566452
ENSG00000154330	PGM5	INT37229	9	68396591	68400594	+	chr9:68396591-68400594	IDCLuminalBvsNormal	0.0103904	0.279876
ENSG00000154358	OBSCN	INT110576	1	228365561	228366073	+	chr1:228365561-228366073	IDCLuminalBvsNormal	0.0051064	-1.11152
ENSG00000154358	OBSCN	INT110572	1	228356345	228359596	+	chr1:228356345-228359596	IDCLuminalBvsNormal	0.0132682	-4.60954
ENSG00000154358	OBSCN	INT110571	1	228353063	228356150	+	chr1:228353063-228356150	IDCLuminalBvsNormal	0.0421496	-2.76374
ENSG00000154358	OBSCN	INT110532	1	228292787	228293352	+	chr1:228292787-228293352	IDCLuminalBvsNormal	0.0465663	-1.66126
ENSG00000154451	GBP5	INT62348	1	89260818	89262071	-	chr1:89260818-89262071	IDCLuminalBvsNormal	0.00909193	0.209336
ENSG00000154639	CXADR	INT100866	21	17559132	17560701	+	chr21:17559132-17560701	IDCLuminalBvsNormal	0.0328405	-2.12956
ENSG00000154781	CCDC174	INT74657	3	14670087	14670895	+	chr3:14670087-14670895	IDCLuminalBvsNormal	0.0164026	0.497501
ENSG00000154783	FGD5	INT15823	3	14917333	14918753	+	chr3:14917333-14918753	IDCLuminalBvsNormal	0.0428816	2.2621
ENSG00000155506	LARP1	INT85893	5	154811357	154811387	+	chr5:154811357-154811387	IDCLuminalBvsNormal	0.0382063	0.575007
ENSG00000155561	NUP205	INT62490	7	135643359	135644894	+	chr7:135643359-135644894	IDCLuminalBvsNormal	0.0174318	0.649825
ENSG00000156136	DCK	INT140686	4	70994018	70998066	+	chr4:70994018-70998066	IDCLuminalBvsNormal	0.030383	-2.25894
ENSG00000156453	PCDH1	INT50060	5	141854437	141856223	-	chr5:141854437-141856223	IDCLuminalBvsNormal	0.0147665	-0.878165
ENSG00000156787	TBC1D31	INT86017	8	123130334	123134113	+	chr8:123130334-123134113	IDCLuminalBvsNormal	0.00186435	0.337753
ENSG00000156860	FBRS	INT74768	16	30662860	30664214	+	chr16:30662860-30664214	IDCLuminalBvsNormal	0.0402646	0.901902
ENSG00000156875	MFSD14A	INT50124	1	100078549	100080495	+	chr1:100078549-100080495	IDCLuminalBvsNormal	0.00721231	0.148151
ENSG00000156931	VPS8	INT74822	3	184964558	184966670	+	chr3:184964558-184966670	IDCLuminalBvsNormal	0.0385917	-1.83006
ENSG00000156970	BUB1B	INT37491	15	40200981	40202404	+	chr15:40200981-40202404	IDCLuminalBvsNormal	0.0480176	1.1646
ENSG00000157017	GHRL	INT74854	3	10287327	10288024	-	chr3:10287327-10288024	IDCLuminalBvsNormal	0.0010815	-0.207468
ENSG00000157036	EXOG	INT37510	3	38499748	38500089	+	chr3:38499748-38500089	IDCLuminalBvsNormal	0.0418515	0.483568
ENSG00000157077	ZFYVE9	INT62593	1	52239596	52263772	+	chr1:52239596-52263772	IDCLuminalBvsNormal	0.0250103	1.81386
ENSG00000157107	FCHO2	INT50144	5	73063945	73068649	+	chr5:73063945-73068649	IDCLuminalBvsNormal	0.0254805	0.470502
ENSG00000157152	SYN2	INT86035	3	12145836	12151236	+	chr3:12145836-12151236	IDCLuminalBvsNormal	0.00619144	-0.386466
ENSG00000157152	SYN2	INT86041	3	12169907	12183311	+	chr3:12169907-12183311	IDCLuminalBvsNormal	0.0417385	-1.41088
ENSG00000157326	DHRS4	INT100972	14	23955213	23959901	+	chr14:23955213-23959901	IDCLuminalBvsNormal	0.000189338	-2.02726
ENSG00000157326	DHRS4	INT100971	14	23953917	23955034	+	chr14:23953917-23955034	IDCLuminalBvsNormal	0.00575519	-0.0827153
ENSG00000157326	DHRS4	INT100976	14	23966418	23967210	+	chr14:23966418-23967210	IDCLuminalBvsNormal	0.0243826	-1.92967
ENSG00000157368	IL34	INT15950	16	70580050	70646547	+	chr16:70580050-70646547	IDCLuminalBvsNormal	0.00742786	1.35069
ENSG00000157404	KIT	INT74908	4	54658082	54695511	+	chr4:54658082-54695511	IDCLuminalBvsNormal	0.0463952	0.111926
ENSG00000157445	CACNA2D3	INT62704	3	55018318	55073444	+	chr3:55018318-55073444	IDCLuminalBvsNormal	0.0112616	0.115873
ENSG00000157500	APPL1	INT15960	3	57240553	57242100	+	chr3:57240553-57242100	IDCLuminalBvsNormal	0.0434733	0.213439
ENSG00000157551	KCNJ15	INT94746	21	38297024	38299243	+	chr21:38297024-38299243	IDCLuminalBvsNormal	2.34044e-05	0.296058
ENSG00000157554	ERG	INT100981	21	38395581	38400007	-	chr21:38395581-38400007	IDCLuminalBvsNormal	0.018716	-0.352891
ENSG00000157593	SLC35B2	INT94751	6	44255645	44256684	-	chr6:44255645-44256684	IDCLuminalBvsNormal	0.0416909	-0.388899
ENSG00000157601	MX1	INT50198	21	41432176	41435836	+	chr21:41432176-41435836	IDCLuminalBvsNormal	0.022941	1.2095
ENSG00000157613	CREB3L1	INT15986	11	46317488	46320263	+	chr11:46317488-46320263	IDCLuminalBvsNormal	0.0255129	-0.886228
ENSG00000157693	TMEM268	INT62724	9	114611565	114617117	+	chr9:114611565-114617117	IDCLuminalBvsNormal	0.0213819	0.704801
ENSG00000157933	SKI	INT140706	1	2229736	2302977	+	chr1:2229736-2302977	IDCLuminalBvsNormal	0.0311477	-0.279117
ENSG00000157985	AGAP1	INT100998	2	236040842	236049058	+	chr2:236040842-236049058	IDCLuminalBvsNormal	0.000290741	0.446178
ENSG00000158055	GRHL3	INT74975	1	24319569	24331425	+	chr1:24319569-24331425	IDCLuminalBvsNormal	0.0355458	0.404149
ENSG00000158062	UBXN11	INT110640	1	26294332	26303042	-	chr1:26294332-26303042	IDCLuminalBvsNormal	0.00621575	0.318242
ENSG00000158079	PTPDC1	INT62775	9	94098580	94100086	+	chr9:94098580-94100086	IDCLuminalBvsNormal	0.0295804	-0.166947
ENSG00000158220	ESYT3	INT50244	3	138474653	138476222	+	chr3:138474653-138476222	IDCLuminalBvsNormal	0.0389724	-0.678963
ENSG00000158286	RNF207	INT37588	1	6213184	6218288	+	chr1:6213184-6218288	IDCLuminalBvsNormal	0.0408058	0.0338803
ENSG00000158793	NIT1	INT50276	1	161120233	161120498	+	chr1:161120233-161120498	IDCLuminalBvsNormal	0.00190854	-1.69488
ENSG00000158864	NDUFS2	INT37605	1	161203834	161206406	+	chr1:161203834-161206406	IDCLuminalBvsNormal	0.0172836	-0.306295
ENSG00000159023	EPB41	INT104715	1	29039427	29053103	+	chr1:29039427-29053103	IDCLuminalBvsNormal	0.0155773	-0.524272
ENSG00000159212	CLIC6	INT37638	21	34670763	34706026	+	chr21:34670763-34706026	IDCLuminalBvsNormal	0.0354637	-0.529017
ENSG00000159231	CBR3	INT117249	21	36135482	36137824	+	chr21:36135482-36137824	IDCLuminalBvsNormal	0.0367353	-0.124366
ENSG00000159259	CHAF1B	INT128215	21	36413316	36415294	+	chr21:36413316-36415294	IDCLuminalBvsNormal	0.0485058	0.887524
ENSG00000159399	HK2	INT140778	2	74877322	74878687	+	chr2:74877322-74878687	IDCLuminalBvsNormal	0.0332021	2.10097
ENSG00000159399	HK2	INT140785	2	74886674	74887902	+	chr2:74886674-74887902	IDCLuminalBvsNormal	0.0387626	-1.06405
ENSG00000159496	RGL4	INT62837	22	23692992	23693758	+	chr22:23692992-23693758	IDCLuminalBvsNormal	0.0413054	-0.493569
ENSG00000159592	GPBP1L1	INT16067	1	45687147	45687982	-	chr1:45687147-45687982	IDCLuminalBvsNormal	0.0485946	-1.33132
ENSG00000159618	ADGRG5	INT75114	16	57570536	57574814	+	chr16:57570536-57574814	IDCLuminalBvsNormal	0.0256644	-1.35048
ENSG00000160087	UBE2J2	INT110648	1	1271638	1272852	-	chr1:1271638-1272852	IDCLuminalBvsNormal	0.00875991	-1.71033
ENSG00000160087	UBE2J2	INT110647	1	1264831	1271509	-	chr1:1264831-1271509	IDCLuminalBvsNormal	0.0235033	0.138844
ENSG00000160145	KALRN	INT75210	3	124661929	124666448	+	chr3:124661929-124666448	IDCLuminalBvsNormal	0.0321904	1.43219
ENSG00000160145	KALRN	INT75180	3	124430776	124434306	+	chr3:124430776-124434306	IDCLuminalBvsNormal	0.0444846	1.19516
ENSG00000160299	PCNT	INT86262	21	46437082	46438163	+	chr21:46437082-46438163	IDCLuminalBvsNormal	0.0310571	0.347723
ENSG00000160305	DIP2A	INT94938	21	46539992	46541755	+	chr21:46539992-46541755	IDCLuminalBvsNormal	0.0148581	0.852756
ENSG00000160305	DIP2A	INT94934	21	46534688	46537223	+	chr21:46534688-46537223	IDCLuminalBvsNormal	0.0320041	1.58712
ENSG00000160310	PRMT2	INT86276	21	46649894	46656822	+	chr21:46649894-46656822	IDCLuminalBvsNormal	0.0127753	-3.91164
ENSG00000160310	PRMT2	INT86277	21	46659431	46660832	+	chr21:46659431-46660832	IDCLuminalBvsNormal	0.0155843	-5.48418
ENSG00000160310	PRMT2	INT86280	21	46652319	46652844	+	chr21:46652319-46652844	IDCLuminalBvsNormal	0.0344989	-5.75211
ENSG00000160310	PRMT2	INT86278	21	46661937	46663382	+	chr21:46661937-46663382	IDCLuminalBvsNormal	0.0484192	-7.0239
ENSG00000160360	GPSM1	INT25945	9	136356551	136358013	+	chr9:136356551-136358013	IDCLuminalBvsNormal	0.0483795	-0.664442
ENSG00000160633	SAFB	INT37762	19	5664160	5664396	+	chr19:5664160-5664396	IDCLuminalBvsNormal	0.0116373	-0.799097
ENSG00000161036	LRWD1	INT25974	7	102467480	102467664	+	chr7:102467480-102467664	IDCLuminalBvsNormal	0.0197275	0.524906
ENSG00000161204	ABCF3	INT25990	3	184188408	184188760	+	chr3:184188408-184188760	IDCLuminalBvsNormal	0.0208312	0.4419
ENSG00000161798	AQP5	INT122938	12	49964176	49964991	+	chr12:49964176-49964991	IDCLuminalBvsNormal	0.0204898	-1.52193
ENSG00000161912	ADCY10P1	INT95005	6	41135387	41137356	+	chr6:41135387-41137356	IDCLuminalBvsNormal	0.000355037	-0.604144
ENSG00000161970	RPL26	INT37836	17	8377725	8380586	-	chr17:8377725-8380586	IDCLuminalBvsNormal	0.00781075	-0.460982
ENSG00000162063	CCNF	INT37838	16	2431285	2435805	+	chr16:2431285-2435805	IDCLuminalBvsNormal	0.0233168	1.50531
ENSG00000162174	ASRGL1	INT37867	11	62338339	62356324	+	chr11:62338339-62356324	IDCLuminalBvsNormal	0.00723215	-1.4109
ENSG00000162300	ZFPL1	INT26026	11	65087075	65087315	+	chr11:65087075-65087315	IDCLuminalBvsNormal	0.0155112	-1.7077
ENSG00000162337	LRP5	INT26028	11	68312806	68347846	+	chr11:68312806-68347846	IDCLuminalBvsNormal	0.0472067	-0.11895
ENSG00000162430	SELENON	INT86430	1	25805276	25808579	+	chr1:25805276-25808579	IDCLuminalBvsNormal	0.00748281	0.653219
ENSG00000162664	ZNF326	INT86480	1	90022346	90027353	+	chr1:90022346-90027353	IDCLuminalBvsNormal	0.0242182	-1.34087
ENSG00000162736	NCSTN	INT75404	1	160352207	160352886	+	chr1:160352207-160352886	IDCLuminalBvsNormal	0.0428076	-2.03526
ENSG00000162775	RBM15	INT63125	1	110342691	110345538	+	chr1:110342691-110345538	IDCLuminalBvsNormal	0.0138322	-0.269142
ENSG00000162775	RBM15	INT63126	1	110345650	110346307	+	chr1:110345650-110346307	IDCLuminalBvsNormal	0.0464572	-2.01988
ENSG00000162814	SPATA17	INT16225	1	217651179	217665278	+	chr1:217651179-217665278	IDCLuminalBvsNormal	0.0467933	0.127594
ENSG00000162878	PKDCC	INT38008	2	42053542	42054035	+	chr2:42053542-42054035	IDCLuminalBvsNormal	0.0245373	0.907917
ENSG00000162878	PKDCC	INT38007	2	42048839	42053238	+	chr2:42048839-42053238	IDCLuminalBvsNormal	0.0401581	-0.425223
ENSG00000162946	DISC1	INT110667	1	231959504	232008784	+	chr1:231959504-232008784	IDCLuminalBvsNormal	0.0441408	0.124704
ENSG00000163110	PDLIM5	INT63139	4	94451996	94455244	+	chr4:94451996-94455244	IDCLuminalBvsNormal	0.0489577	-1.37353
ENSG00000163138	PACRGL	INT101242	4	20724890	20727284	+	chr4:20724890-20727284	IDCLuminalBvsNormal	0.0279408	0.135588
ENSG00000163357	DCST1	INT16314	1	155046487	155047188	+	chr1:155046487-155047188	IDCLuminalBvsNormal	0.0294685	0.25607
ENSG00000163479	SSR2	INT50700	1	156019267	156020726	-	chr1:156019267-156020726	IDCLuminalBvsNormal	0.0112188	0.202114
ENSG00000163520	FBLN2	INT50730	3	13630816	13631328	+	chr3:13630816-13631328	IDCLuminalBvsNormal	0.0427815	-1.09046
ENSG00000163531	NFASC	INT75601	1	205012867	205016307	+	chr1:205012867-205016307	IDCLuminalBvsNormal	0.0340204	0.574441
ENSG00000163531	NFASC	INT75574	1	204920741	204944225	+	chr1:204920741-204944225	IDCLuminalBvsNormal	0.0362559	2.26283
ENSG00000163535	SGO2	INT95140	2	200573978	200575310	+	chr2:200573978-200575310	IDCLuminalBvsNormal	0.0138805	-0.222511
ENSG00000163558	PRKCI	INT38124	3	170299111	170303039	+	chr3:170299111-170303039	IDCLuminalBvsNormal	0.015541	-0.115103
ENSG00000163564	PYHIN1	INT63195	1	158939248	158941976	+	chr1:158939248-158941976	IDCLuminalBvsNormal	0.0482069	-0.366679
ENSG00000163600	ICOS	INT38125	2	203936873	203955635	+	chr2:203936873-203955635	IDCLuminalBvsNormal	0.0363704	-0.21709
ENSG00000163624	CDS1	INT117283	4	84583519	84604242	+	chr4:84583519-84604242	IDCLuminalBvsNormal	0.0202805	-0.174614
ENSG00000163629	PTPN13	INT38172	4	86807898	86809768	+	chr4:86807898-86809768	IDCLuminalBvsNormal	0.0345244	-0.412984
ENSG00000163629	PTPN13	INT38168	4	86796930	86799100	+	chr4:86796930-86799100	IDCLuminalBvsNormal	0.042169	0.00149128
ENSG00000163655	GMPS	INT75625	3	155919339	155922186	+	chr3:155919339-155922186	IDCLuminalBvsNormal	0.00639749	-0.512067
ENSG00000163681	SLMAP	INT63237	3	57908007	57909075	+	chr3:57908007-57909075	IDCLuminalBvsNormal	0.0194603	-2.04689
ENSG00000163701	IL17RE	INT101274	3	9903413	9904031	+	chr3:9903413-9904031	IDCLuminalBvsNormal	0.000425285	-4.19606
ENSG00000163701	IL17RE	INT101283	3	9911406	9911442	+	chr3:9911406-9911442	IDCLuminalBvsNormal	0.0086209	-2.46309
ENSG00000163701	IL17RE	INT101275	3	9904152	9906363	+	chr3:9904152-9906363	IDCLuminalBvsNormal	0.0112194	-3.68109
ENSG00000163701	IL17RE	INT101284	3	9911815	9913955	+	chr3:9911815-9913955	IDCLuminalBvsNormal	0.0355322	-3.09453
ENSG00000163702	IL17RC	INT101300	3	9930944	9932607	+	chr3:9930944-9932607	IDCLuminalBvsNormal	0.0102036	-0.308832
ENSG00000163702	IL17RC	INT101288	3	9917634	9917712	+	chr3:9917634-9917712	IDCLuminalBvsNormal	0.0221979	-1.50292
ENSG00000163751	CPA3	INT112784	3	148886178	148896519	+	chr3:148886178-148896519	IDCLuminalBvsNormal	0.0189312	0.783103
ENSG00000163808	KIF15	INT86643	3	44761885	44774394	+	chr3:44761885-44774394	IDCLuminalBvsNormal	0.00797086	0.0394624
ENSG00000163811	WDR43	INT26295	2	28946500	28946599	+	chr2:28946500-28946599	IDCLuminalBvsNormal	0.0452581	-0.119869
ENSG00000163904	SENP2	INT38270	3	185613645	185614502	+	chr3:185613645-185614502	IDCLuminalBvsNormal	0.0469269	-0.598173
ENSG00000163939	PBRM1	INT101323	3	52682234	52685435	-	chr3:52682234-52685435	IDCLuminalBvsNormal	0.0259697	1.62887
ENSG00000164008	C1orf50	INT63265	1	42767625	42773186	+	chr1:42767625-42773186	IDCLuminalBvsNormal	0.000691931	-3.08926
ENSG00000164048	ZNF589	INT50818	3	48260940	48267914	+	chr3:48260940-48267914	IDCLuminalBvsNormal	0.0323132	-0.287544
ENSG00000164062	APEH	INT38279	3	49674622	49675182	+	chr3:49674622-49675182	IDCLuminalBvsNormal	0.0376943	-5.53237
ENSG00000164080	RAD54L2	INT50844	3	51660119	51662425	+	chr3:51660119-51662425	IDCLuminalBvsNormal	0.0179784	1.00089
ENSG00000164136	IL15	INT86723	4	141720768	141721781	+	chr4:141720768-141721781	IDCLuminalBvsNormal	0.0308673	0.301549
ENSG00000164309	CMYA5	INT63318	5	79745456	79747090	+	chr5:79745456-79747090	IDCLuminalBvsNormal	0.0364027	0.920064
ENSG00000164332	UBLCP1	INT128293	5	159263361	159268869	+	chr5:159263361-159268869	IDCLuminalBvsNormal	0.0212943	0.330477
ENSG00000164463	CREBRF	INT38415	5	173057684	173060251	+	chr5:173057684-173060251	IDCLuminalBvsNormal	0.0372849	0.773673
ENSG00000164463	CREBRF	INT38408	5	173056480	173080584	+	chr5:173056480-173080584	IDCLuminalBvsNormal	0.0431025	0.612318
ENSG00000164713	BRI3	INT141029	7	98283011	98306482	+	chr7:98283011-98306482	IDCLuminalBvsNormal	0.0107093	0.521168
ENSG00000164916	FOXK1	INT16562	7	4759218	4759310	+	chr7:4759218-4759310	IDCLuminalBvsNormal	0.0329912	2.53628
ENSG00000164941	INTS8	INT50990	8	94874603	94875950	+	chr8:94874603-94875950	IDCLuminalBvsNormal	0.00387735	0.0125376
ENSG00000165025	SYK	INT63397	9	90801894	90843857	+	chr9:90801894-90843857	IDCLuminalBvsNormal	0.0201022	0.240456
ENSG00000165072	MAMDC2	INT141055	9	70170783	70218336	+	chr9:70170783-70218336	IDCLuminalBvsNormal	0.00221988	0.452471
ENSG00000165121	AL353743.1	INT26489	9	85823081	85829462	+	chr9:85823081-85829462	IDCLuminalBvsNormal	0.0117511	0.312485
ENSG00000165121	AL353743.1	INT26490	9	85829607	85837758	+	chr9:85829607-85837758	IDCLuminalBvsNormal	0.0214591	0.225093
ENSG00000165168	CYBB	INT128317	X	37801349	37803876	+	chrX:37801349-37803876	IDCLuminalBvsNormal	0.0153894	-0.668982
ENSG00000165219	GAPVD1	INT111837	9	125349520	125350294	+	chr9:125349520-125350294	IDCLuminalBvsNormal	0.0229657	0.0625274
ENSG00000165338	HECTD2	INT86938	10	91481140	91482966	+	chr10:91481140-91482966	IDCLuminalBvsNormal	0.0261042	0.167398
ENSG00000165338	HECTD2	INT86933	10	91425411	91460426	+	chr10:91425411-91460426	IDCLuminalBvsNormal	0.0488272	0.813341
ENSG00000165516	KLHDC2	INT16580	14	49768622	49771591	+	chr14:49768622-49771591	IDCLuminalBvsNormal	0.0450458	0.663797
ENSG00000165548	TMEM63C	INT16614	14	77253377	77256525	+	chr14:77253377-77256525	IDCLuminalBvsNormal	0.0119065	0.359902
ENSG00000165591	FAAH2	INT123008	X	57287018	57292497	+	chrX:57287018-57292497	IDCLuminalBvsNormal	0.0475493	-0.878814
ENSG00000165632	TAF3	INT128343	10	7965743	7977240	+	chr10:7965743-7977240	IDCLuminalBvsNormal	0.0118614	-1.20212
ENSG00000165704	HPRT1	INT63482	X	134460339	134473358	+	chrX:134460339-134473358	IDCLuminalBvsNormal	0.0217572	-0.194086
ENSG00000165716	FAM69B	INT16621	9	136722302	136722961	+	chr9:136722302-136722961	IDCLuminalBvsNormal	0.0202316	0.148271
ENSG00000165730	STOX1	INT63493	10	68886619	68892588	+	chr10:68886619-68892588	IDCLuminalBvsNormal	0.0391621	1.28256
ENSG00000165775	FUNDC2	INT95394	X	155033554	155046508	+	chrX:155033554-155046508	IDCLuminalBvsNormal	0.00816225	0.514169
ENSG00000165804	ZNF219	INT76156	14	21094536	21097327	-	chr14:21094536-21097327	IDCLuminalBvsNormal	0.038009	0.669174
ENSG00000166004	CEP295	INT63542	11	93724376	93725650	+	chr11:93724376-93725650	IDCLuminalBvsNormal	0.0375747	-0.322751
ENSG00000166135	HIF1AN	INT51264	10	100547251	100548092	+	chr10:100547251-100548092	IDCLuminalBvsNormal	0.0423712	0.29273
ENSG00000166140	ZFYVE19	INT95466	15	40813812	40813942	+	chr15:40813812-40813942	IDCLuminalBvsNormal	0.0466962	-1.06803
ENSG00000166188	ZNF319	INT105679	16	57998523	58000400	-	chr16:57998523-58000400	IDCLuminalBvsNormal	0.0229081	0.0562994
ENSG00000166352	C11orf74	INT76215	11	36648327	36659018	+	chr11:36648327-36659018	IDCLuminalBvsNormal	0.0396396	0.785722
ENSG00000166377	ATP9B	INT104886	18	79069530	79077981	+	chr18:79069530-79077981	IDCLuminalBvsNormal	0.0225034	1.17156
ENSG00000166387	PPFIBP2	INT26595	11	7593225	7597559	+	chr11:7593225-7597559	IDCLuminalBvsNormal	0.0111206	1.45392
ENSG00000166444	ST5	INT101518	11	8811581	8857342	-	chr11:8811581-8857342	IDCLuminalBvsNormal	0.0217582	-0.102635
ENSG00000166501	PRKCB	INT38692	16	24035548	24092789	+	chr16:24035548-24092789	IDCLuminalBvsNormal	0.000961491	2.38584
ENSG00000166501	PRKCB	INT38694	16	24094298	24112972	+	chr16:24094298-24112972	IDCLuminalBvsNormal	0.0266569	-0.153304
ENSG00000166501	PRKCB	INT38689	16	23837407	23988507	+	chr16:23837407-23988507	IDCLuminalBvsNormal	0.0292672	0.460876
ENSG00000166501	PRKCB	INT38690	16	23988591	24031979	+	chr16:23988591-24031979	IDCLuminalBvsNormal	0.0411401	0.152093
ENSG00000166575	TMEM135	INT87029	11	87038187	87067693	+	chr11:87038187-87067693	IDCLuminalBvsNormal	0.0182703	0.1975
ENSG00000166669	ATF7IP2	INT51404	16	10473990	10480878	+	chr16:10473990-10480878	IDCLuminalBvsNormal	0.0248264	-5.42514
ENSG00000166669	ATF7IP2	INT51398	16	10433650	10438100	+	chr16:10433650-10438100	IDCLuminalBvsNormal	0.037106	0.442737
ENSG00000166922	SCG5	INT134155	15	32692309	32696513	+	chr15:32692309-32696513	IDCLuminalBvsNormal	0.00719597	-2.03101
ENSG00000166965	RCCD1	INT38764	15	90954949	90956611	+	chr15:90954949-90956611	IDCLuminalBvsNormal	0.0124282	0.240041
ENSG00000166971	AKTIP	INT87067	16	53501571	53501726	-	chr16:53501571-53501726	IDCLuminalBvsNormal	0.0270081	-0.182731
ENSG00000166979	EVA1C	INT38777	21	32453509	32457596	+	chr21:32453509-32457596	IDCLuminalBvsNormal	0.0251947	-5.08168
ENSG00000167004	PDIA3	INT38784	15	43746707	43753823	+	chr15:43746707-43753823	IDCLuminalBvsNormal	0.0133728	-3.1386
ENSG00000167088	SNRPD1	INT16854	18	21612444	21622724	+	chr18:21612444-21622724	IDCLuminalBvsNormal	0.0146252	-3.48731
ENSG00000167157	PRRX2	INT16865	9	129719419	129720595	+	chr9:129719419-129720595	IDCLuminalBvsNormal	0.0270148	-2.82391
ENSG00000167363	FN3K	INT51521	17	82735778	82737741	+	chr17:82735778-82737741	IDCLuminalBvsNormal	0.0228857	1.2772
ENSG00000167363	FN3K	INT51526	17	82736472	82737703	+	chr17:82736472-82737703	IDCLuminalBvsNormal	0.0268936	0.965976
ENSG00000167491	GATAD2A	INT95559	19	19427993	19457111	+	chr19:19427993-19457111	IDCLuminalBvsNormal	0.0155813	-1.65258
ENSG00000167491	GATAD2A	INT95553	19	19498723	19501117	+	chr19:19498723-19501117	IDCLuminalBvsNormal	0.0460454	-0.566985
ENSG00000167535	CACNB3	INT128475	12	48817313	48817865	+	chr12:48817313-48817865	IDCLuminalBvsNormal	0.0204856	-0.600844
ENSG00000167535	CACNB3	INT128474	12	48815729	48816872	+	chr12:48815729-48816872	IDCLuminalBvsNormal	0.0477989	-0.888597
ENSG00000167552	TUBA1A	INT51533	12	49185991	49188416	-	chr12:49185991-49188416	IDCLuminalBvsNormal	0.0214887	0.338478
ENSG00000167685	ZNF444	INT63777	19	56158603	56159623	+	chr19:56158603-56159623	IDCLuminalBvsNormal	0.0126252	-1.89072
ENSG00000167711	SERPINF2	INT51587	17	1748741	1752585	+	chr17:1748741-1752585	IDCLuminalBvsNormal	0.0159564	0.509604
ENSG00000167874	TMEM88	INT123039	17	7855285	7855444	+	chr17:7855285-7855444	IDCLuminalBvsNormal	0.0123557	-0.295089
ENSG00000167930	FAM234A	INT76351	16	264717	264810	+	chr16:264717-264810	IDCLuminalBvsNormal	0.00275937	0.0358419
ENSG00000168005	C11orf84	INT134215	11	63818366	63818526	+	chr11:63818366-63818526	IDCLuminalBvsNormal	0.0393102	0.455922
ENSG00000168071	CCDC88B	INT111858	11	64345158	64349330	+	chr11:64345158-64349330	IDCLuminalBvsNormal	0.0221764	0.812893
ENSG00000168234	TTC39C	INT38951	18	24080940	24082912	+	chr18:24080940-24082912	IDCLuminalBvsNormal	0.046343	0.483306
ENSG00000168255	POLR2J3	INT105010	7	102562213	102569199	-	chr7:102562213-102569199	IDCLuminalBvsNormal	0.00251007	-7.24341
ENSG00000168255	POLR2J3	INT105009	7	102545421	102562132	-	chr7:102545421-102562132	IDCLuminalBvsNormal	0.0287278	-6.69174
ENSG00000168283	BMI1	INT51633	10	22329129	22329212	+	chr10:22329129-22329212	IDCLuminalBvsNormal	0.042124	0.404346
ENSG00000168395	ING5	INT76427	2	241688063	241689837	+	chr2:241688063-241689837	IDCLuminalBvsNormal	0.0201791	-3.06745
ENSG00000168488	ATXN2L	INT101623	16	28834416	28834505	+	chr16:28834416-28834505	IDCLuminalBvsNormal	0.0483768	2.35291
ENSG00000168675	LDLRAD4	INT101667	18	13542461	13585365	+	chr18:13542461-13585365	IDCLuminalBvsNormal	0.0086528	-0.790321
ENSG00000168675	LDLRAD4	INT101669	18	13543624	13611463	+	chr18:13543624-13611463	IDCLuminalBvsNormal	0.00895823	-0.949759
ENSG00000168778	TCTN2	INT26896	12	123704689	123706725	+	chr12:123704689-123706725	IDCLuminalBvsNormal	0.00116505	-0.472337
ENSG00000168803	ADAL	INT63896	15	43333435	43334937	+	chr15:43333435-43334937	IDCLuminalBvsNormal	0.0384495	0.361031
ENSG00000168827	GFM1	INT63912	3	158644716	158645628	+	chr3:158644716-158645628	IDCLuminalBvsNormal	0.0425823	0.804628
ENSG00000168872	DDX19A	INT87293	16	70366862	70370222	+	chr16:70366862-70370222	IDCLuminalBvsNormal	0.0280671	-0.299791
ENSG00000168899	VAMP5	INT115065	2	85584494	85591596	+	chr2:85584494-85591596	IDCLuminalBvsNormal	0.00184608	-2.89863
ENSG00000168958	MFF	INT105032	2	227325543	227328677	+	chr2:227325543-227328677	IDCLuminalBvsNormal	0.0308376	-1.86919
ENSG00000169122	FAM110B	INT26914	8	57994807	58031605	+	chr8:57994807-58031605	IDCLuminalBvsNormal	0.02401	0.0640855
ENSG00000169188	APEX2	INT115067	X	55000580	55001545	+	chrX:55000580-55001545	IDCLuminalBvsNormal	0.0163803	0.33347
ENSG00000169282	KCNAB1	INT95806	3	156531502	156536657	+	chr3:156531502-156536657	IDCLuminalBvsNormal	0.000830475	0.377997
ENSG00000169282	KCNAB1	INT95805	3	156523948	156531408	+	chr3:156523948-156531408	IDCLuminalBvsNormal	0.0145286	0.0651421
ENSG00000169372	CRADD	INT39127	12	93816110	93826718	+	chr12:93816110-93826718	IDCLuminalBvsNormal	0.0370013	-0.863226
ENSG00000169372	CRADD	INT39128	12	93826817	93848659	+	chr12:93826817-93848659	IDCLuminalBvsNormal	0.0415955	-0.919392
ENSG00000169403	PTAFR	INT26939	1	28151060	28193721	-	chr1:28151060-28193721	IDCLuminalBvsNormal	0.0128462	-0.464386
ENSG00000169439	SDC2	INT26945	8	96538817	96580348	+	chr8:96538817-96580348	IDCLuminalBvsNormal	0.0498918	-1.16696
ENSG00000169621	APLF	INT141362	2	68567388	68577819	+	chr2:68567388-68577819	IDCLuminalBvsNormal	0.029112	1.35569
ENSG00000169660	HEXDC	INT76584	17	82437364	82439630	+	chr17:82437364-82439630	IDCLuminalBvsNormal	0.0212044	-0.131786
ENSG00000169660	HEXDC	INT76586	17	82441267	82441799	+	chr17:82441267-82441799	IDCLuminalBvsNormal	0.0305262	0.325097
ENSG00000169683	LRRC45	INT128499	17	82025179	82025378	+	chr17:82025179-82025378	IDCLuminalBvsNormal	0.00899743	0.404237
ENSG00000169683	LRRC45	INT128508	17	82029636	82030064	+	chr17:82029636-82030064	IDCLuminalBvsNormal	0.0421928	0.446293
ENSG00000169981	ZNF35	INT17036	3	44651260	44652556	+	chr3:44651260-44652556	IDCLuminalBvsNormal	0.0395537	-1.92365
ENSG00000169992	NLGN2	INT141381	17	7408713	7412156	+	chr17:7408713-7412156	IDCLuminalBvsNormal	0.0388273	1.4043
ENSG00000170291	ELP5	INT64062	17	7254914	7256856	+	chr17:7254914-7256856	IDCLuminalBvsNormal	0.0188353	-0.794345
ENSG00000170417	TMEM182	INT64077	2	102798001	102814747	+	chr2:102798001-102814747	IDCLuminalBvsNormal	0.0320096	1.02624
ENSG00000170442	KRT86	INT26988	12	52302286	52303099	+	chr12:52302286-52303099	IDCLuminalBvsNormal	0.00724653	0.156432
ENSG00000170638	TRABD	INT141428	22	50186002	50190597	+	chr22:50186002-50190597	IDCLuminalBvsNormal	0.0273036	-2.64233
ENSG00000170734	POLH	INT27008	6	43604012	43604614	+	chr6:43604012-43604614	IDCLuminalBvsNormal	0.0463859	-1.08922
ENSG00000170776	AKAP13	INT110771	15	85723321	85726409	+	chr15:85723321-85726409	IDCLuminalBvsNormal	0.0439698	1.01215
ENSG00000170919	TPT1-AS1	INT76717	13	45389821	45391031	+	chr13:45389821-45391031	IDCLuminalBvsNormal	0.0100567	-0.250839
ENSG00000170919	TPT1-AS1	INT76723	13	45383839	45390713	+	chr13:45383839-45390713	IDCLuminalBvsNormal	0.0323628	-0.575832
ENSG00000171084	FAM86JP	INT76728	3	125922566	125923663	+	chr3:125922566-125923663	IDCLuminalBvsNormal	0.012547	0.46888
ENSG00000171097	KYAT1	INT51972	9	128846860	128859946	-	chr9:128846860-128859946	IDCLuminalBvsNormal	0.0298869	0.623312
ENSG00000171298	GAA	INT39293	17	80101626	80104554	+	chr17:80101626-80104554	IDCLuminalBvsNormal	0.01309	-1.19056
ENSG00000171307	ZDHHC16	INT101814	10	97446354	97450356	+	chr10:97446354-97450356	IDCLuminalBvsNormal	0.0055697	-4.00635
ENSG00000171307	ZDHHC16	INT101815	10	97450537	97451670	+	chr10:97450537-97451670	IDCLuminalBvsNormal	0.013115	-3.22009
ENSG00000171365	CLCN5	INT76735	X	49925315	50042315	+	chrX:49925315-50042315	IDCLuminalBvsNormal	0.0366111	-0.641038
ENSG00000171453	POLR1C	INT95975	6	43521527	43529248	+	chr6:43521527-43529248	IDCLuminalBvsNormal	0.0264417	-1.22189
ENSG00000171456	ASXL1	INT87486	20	32358833	32366383	+	chr20:32358833-32366383	IDCLuminalBvsNormal	0.0377393	0.0278094
ENSG00000171456	ASXL1	INT87487	20	32366468	32369012	+	chr20:32366468-32369012	IDCLuminalBvsNormal	0.0436816	-0.77049
ENSG00000171492	LRRC8D	INT64227	1	89833778	89843047	+	chr1:89833778-89843047	IDCLuminalBvsNormal	0.0209533	-1.99473
ENSG00000171492	LRRC8D	INT64226	1	89822186	89833692	+	chr1:89822186-89833692	IDCLuminalBvsNormal	0.0211156	-1.99997
ENSG00000171608	PIK3CD	INT76772	1	9651803	9691466	+	chr1:9651803-9691466	IDCLuminalBvsNormal	0.0118106	-0.471913
ENSG00000171954	CYP4F22	INT39361	19	15508584	15523692	+	chr19:15508584-15523692	IDCLuminalBvsNormal	0.03564	0.0954624
ENSG00000172009	THOP1	INT64246	19	2808445	2809537	+	chr19:2808445-2809537	IDCLuminalBvsNormal	0.010172	-0.594984
ENSG00000172137	CALB2	INT101855	16	71358887	71372152	+	chr16:71358887-71372152	IDCLuminalBvsNormal	0.0457603	1.69038
ENSG00000172331	BPGM	INT27158	7	134647260	134658347	+	chr7:134647260-134658347	IDCLuminalBvsNormal	0.0342522	-0.183315
ENSG00000172349	IL16	INT96057	15	81303651	81305745	+	chr15:81303651-81305745	IDCLuminalBvsNormal	0.00409254	-1.83048
ENSG00000172530	BANP	INT110828	16	88038012	88065266	+	chr16:88038012-88065266	IDCLuminalBvsNormal	0.0429303	-2.42076
ENSG00000172530	BANP	INT110823	16	88006266	88018427	+	chr16:88006266-88018427	IDCLuminalBvsNormal	0.0472208	2.83613
ENSG00000172590	MRPL52	INT101875	14	22830111	22830186	+	chr14:22830111-22830186	IDCLuminalBvsNormal	0.0333417	-0.687763
ENSG00000172594	SMPDL3A	INT39445	6	122789459	122796823	+	chr6:122789459-122796823	IDCLuminalBvsNormal	0.0357107	-0.456868
ENSG00000172661	WASHC2C	INT96117	10	45784902	45786369	+	chr10:45784902-45786369	IDCLuminalBvsNormal	0.0381972	-4.01437
ENSG00000172830	SSH3	INT39479	11	67304156	67304772	+	chr11:67304156-67304772	IDCLuminalBvsNormal	0.0390611	0.708914
ENSG00000172869	DMXL1	INT64351	5	119110284	119114474	+	chr5:119110284-119114474	IDCLuminalBvsNormal	0.0183589	0.666185
ENSG00000172889	EGFL7	INT76962	9	136664786	136668240	+	chr9:136664786-136668240	IDCLuminalBvsNormal	0.00738048	-2.50786
ENSG00000172890	NADSYN1	INT27230	11	71491904	71496434	+	chr11:71491904-71496434	IDCLuminalBvsNormal	0.0459411	-0.400364
ENSG00000172890	NADSYN1	INT27228	11	71485649	71490844	+	chr11:71485649-71490844	IDCLuminalBvsNormal	0.0485084	-1.55691
ENSG00000173120	KDM2A	INT64440	11	67252858	67253452	+	chr11:67252858-67253452	IDCLuminalBvsNormal	0.0242527	-0.952562
ENSG00000173218	VANGL1	INT64468	1	115682498	115683943	+	chr1:115682498-115683943	IDCLuminalBvsNormal	0.0167713	-0.411651
ENSG00000173418	NAA20	INT27286	20	20032654	20033101	+	chr20:20032654-20033101	IDCLuminalBvsNormal	0.0207023	-0.483395
ENSG00000173442	EHBP1L1	INT39567	11	65585592	65589750	+	chr11:65585592-65589750	IDCLuminalBvsNormal	0.0279625	-0.324253
ENSG00000173482	PTPRM	INT87665	18	8114828	8143646	+	chr18:8114828-8143646	IDCLuminalBvsNormal	0.0231603	-2.15948
ENSG00000173482	PTPRM	INT87657	18	7926684	7949180	+	chr18:7926684-7949180	IDCLuminalBvsNormal	0.0397068	2.21239
ENSG00000173511	VEGFB	INT141519	11	64237223	64237419	+	chr11:64237223-64237419	IDCLuminalBvsNormal	0.0154082	-4.01781
ENSG00000173559	NABP1	INT39583	2	191683805	191684229	+	chr2:191683805-191684229	IDCLuminalBvsNormal	0.0407694	0.0539061
ENSG00000173653	RCE1	INT128640	11	66845037	66845165	+	chr11:66845037-66845165	IDCLuminalBvsNormal	0.00419798	1.82719
ENSG00000173698	ADGRG2	INT96140	X	18991049	18994895	-	chrX:18991049-18994895	IDCLuminalBvsNormal	0.029756	0.645627
ENSG00000173706	HEG1	INT39611	3	124970802	124971993	-	chr3:124970802-124971993	IDCLuminalBvsNormal	0.0313236	1.08526
ENSG00000173821	RNF213	INT105284	17	80377797	80379455	+	chr17:80377797-80379455	IDCLuminalBvsNormal	0.0183742	0.109274
ENSG00000173821	RNF213	INT105292	17	80386892	80388529	+	chr17:80386892-80388529	IDCLuminalBvsNormal	0.0230882	0.309777
ENSG00000173992	CCS	INT134440	11	66593715	66599115	+	chr11:66593715-66599115	IDCLuminalBvsNormal	0.0162615	-1.26783
ENSG00000174165	ZDHHC24	INT128657	11	66529489	66535897	-	chr11:66529489-66535897	IDCLuminalBvsNormal	0.0312321	-2.31434
ENSG00000174348	PODN	INT52284	1	53070168	53077684	+	chr1:53070168-53077684	IDCLuminalBvsNormal	0.0193622	-0.815737
ENSG00000174371	EXO1	INT87790	1	241861503	241866829	+	chr1:241861503-241866829	IDCLuminalBvsNormal	0.00948961	0.436951
ENSG00000174371	EXO1	INT87795	1	241885508	241889464	+	chr1:241885508-241889464	IDCLuminalBvsNormal	0.0220742	1.15471
ENSG00000174442	ZWILCH	INT27323	15	66533014	66535932	+	chr15:66533014-66535932	IDCLuminalBvsNormal	0.0372513	1.06526
ENSG00000175061	LRRC75A-AS1	INT96162	17	16440254	16441073	+	chr17:16440254-16441073	IDCLuminalBvsNormal	0.029992	-2.33774
ENSG00000175115	PACS1	INT27420	11	66239278	66241226	+	chr11:66239278-66241226	IDCLuminalBvsNormal	0.0302024	-1.50442
ENSG00000175334	BANF1	INT128665	11	66002571	66003234	+	chr11:66002571-66003234	IDCLuminalBvsNormal	0.000443368	-2.75708
ENSG00000175334	BANF1	INT128666	11	66003374	66003625	+	chr11:66003374-66003625	IDCLuminalBvsNormal	0.02273	-9.01054
ENSG00000175356	SCUBE2	INT39757	11	9022757	9024206	-	chr11:9022757-9024206	IDCLuminalBvsNormal	0.0378634	0.363885
ENSG00000176014	TUBB6	INT39800	18	12337226	12344048	+	chr18:12337226-12344048	IDCLuminalBvsNormal	0.00166006	-0.886019
ENSG00000176014	TUBB6	INT39799	18	12320745	12337112	+	chr18:12320745-12337112	IDCLuminalBvsNormal	0.0157186	-1.61985
ENSG00000176289	IDSP1	INT115186	X	149525077	149525743	+	chrX:149525077-149525743	IDCLuminalBvsNormal	0.0284852	-1.55992
ENSG00000176700	SCAND2P	INT105328	15	84637422	84638353	+	chr15:84637422-84638353	IDCLuminalBvsNormal	0.00338712	1.07656
ENSG00000176700	SCAND2P	INT105329	15	84638478	84639507	+	chr15:84638478-84639507	IDCLuminalBvsNormal	0.00568555	1.67583
ENSG00000176853	FAM91A1	INT77350	8	123786611	123787260	+	chr8:123786611-123787260	IDCLuminalBvsNormal	0.0298974	3.13792
ENSG00000177051	FBXO46	INT117456	19	45713574	45723472	-	chr19:45713574-45723472	IDCLuminalBvsNormal	0.0101022	-0.806933
ENSG00000177106	EPS8L2	INT64799	11	722585	722672	+	chr11:722585-722672	IDCLuminalBvsNormal	0.0371293	-0.514667
ENSG00000177106	EPS8L2	INT64806	11	706814	708574	+	chr11:706814-708574	IDCLuminalBvsNormal	0.0490274	2.04517
ENSG00000177311	ZBTB38	INT27577	3	141381488	141386441	+	chr3:141381488-141386441	IDCLuminalBvsNormal	0.0403186	0.775063
ENSG00000177663	IL17RA	INT52542	22	17104811	17105590	+	chr22:17104811-17105590	IDCLuminalBvsNormal	0.0375214	1.49265
ENSG00000177697	CD151	INT96224	11	834068	834871	+	chr11:834068-834871	IDCLuminalBvsNormal	0.00161249	-3.15159
ENSG00000177697	CD151	INT96220	11	834804	835550	+	chr11:834804-835550	IDCLuminalBvsNormal	0.00523631	-2.71505
ENSG00000178053	MLF1	INT96237	3	158602940	158605096	+	chr3:158602940-158605096	IDCLuminalBvsNormal	0.0386912	-0.234162
ENSG00000178307	TMEM11	INT141708	17	21208540	21213147	-	chr17:21208540-21213147	IDCLuminalBvsNormal	0.0284727	1.23586
ENSG00000178665	ZNF713	INT64904	7	55912724	55923161	+	chr7:55912724-55923161	IDCLuminalBvsNormal	0.0403809	-0.0857556
ENSG00000178904	DPY19L3	INT102131	19	32477655	32480398	+	chr19:32477655-32480398	IDCLuminalBvsNormal	0.0128469	0.425665
ENSG00000179583	CIITA	INT102167	16	10923326	10923877	+	chr16:10923326-10923877	IDCLuminalBvsNormal	0.0258986	-2.07036
ENSG00000179832	MROH1	INT96371	8	144259355	144259910	+	chr8:144259355-144259910	IDCLuminalBvsNormal	0.00558417	-0.447456
ENSG00000179832	MROH1	INT96348	8	144223231	144238755	+	chr8:144223231-144238755	IDCLuminalBvsNormal	0.0119609	0.38305
ENSG00000179832	MROH1	INT96362	8	144245261	144247300	+	chr8:144245261-144247300	IDCLuminalBvsNormal	0.0410559	-0.0325524
ENSG00000180113	TDRD6	INT77706	6	46698088	46700998	+	chr6:46698088-46700998	IDCLuminalBvsNormal	0.0142304	-0.657538
ENSG00000180354	MTURN	INT77742	7	30146300	30157437	+	chr7:30146300-30157437	IDCLuminalBvsNormal	0.0198575	-0.827015
ENSG00000180357	ZNF609	INT141793	15	64680863	64681308	+	chr15:64680863-64681308	IDCLuminalBvsNormal	0.025465	-0.478085
ENSG00000180448	ARHGAP45	INT17561	19	1074880	1077486	+	chr19:1074880-1077486	IDCLuminalBvsNormal	0.0159006	0.820659
ENSG00000180879	SSR4	INT52817	X	153794586	153794638	+	chrX:153794586-153794638	IDCLuminalBvsNormal	0.0195687	0.232707
ENSG00000181035	SLC25A42	INT52820	19	19064116	19095942	+	chr19:19064116-19095942	IDCLuminalBvsNormal	0.0302958	0.435703
ENSG00000181036	FCRL6	INT52833	1	159814293	159815427	+	chr1:159814293-159815427	IDCLuminalBvsNormal	0.0199916	-0.0820398
ENSG00000181234	TMEM132C	INT141810	12	128415621	128543956	+	chr12:128415621-128543956	IDCLuminalBvsNormal	0.00198363	-0.458294
ENSG00000181458	TMEM45A	INT17623	3	100558590	100568821	+	chr3:100558590-100568821	IDCLuminalBvsNormal	0.0121487	-1.83763
ENSG00000181666	HKR1	INT96431	19	37318187	37322184	+	chr19:37318187-37322184	IDCLuminalBvsNormal	0.0468855	0.76039
ENSG00000182109	0	INT128747	1	39541842	39545732	-	chr1:39541842-39545732	IDCLuminalBvsNormal	0.0198345	0.871774
ENSG00000182118	FAM89A	INT123234	1	231020127	231026392	-	chr1:231020127-231026392	IDCLuminalBvsNormal	0.0475064	0.197513
ENSG00000182173	TSEN54	INT40069	17	75523336	75523601	+	chr17:75523336-75523601	IDCLuminalBvsNormal	0.00104516	1.00038
ENSG00000182185	RAD51B	INT102292	14	68472120	68545561	+	chr14:68472120-68545561	IDCLuminalBvsNormal	0.014559	0.848328
ENSG00000182208	MOB2	INT40073	11	1486747	1501076	-	chr11:1486747-1501076	IDCLuminalBvsNormal	0.0305169	1.37097
ENSG00000182287	AP1S2	INT52899	X	15827373	15840496	-	chrX:15827373-15840496	IDCLuminalBvsNormal	0.006898	0.6243
ENSG00000182310	SPACA6	INT52902	19	51694556	51701657	+	chr19:51694556-51701657	IDCLuminalBvsNormal	0.0339791	1.0758
ENSG00000182446	NPLOC4	INT52929	17	81608920	81613049	-	chr17:81608920-81613049	IDCLuminalBvsNormal	0.00793476	-0.654211
ENSG00000182504	CEP97	INT17678	3	101762561	101764846	+	chr3:101762561-101764846	IDCLuminalBvsNormal	0.0147384	-1.0711
ENSG00000182557	SPNS3	INT128763	17	4478638	4486227	+	chr17:4478638-4486227	IDCLuminalBvsNormal	0.000147435	-0.0547214
ENSG00000182557	SPNS3	INT128762	17	4453206	4478571	+	chr17:4453206-4478571	IDCLuminalBvsNormal	0.0126516	-1.76374
ENSG00000182600	C2orf82	INT141871	2	232870415	232875798	+	chr2:232870415-232875798	IDCLuminalBvsNormal	0.0237886	-1.30182
ENSG00000182606	TRAK1	INT65223	3	42212624	42219493	+	chr3:42212624-42219493	IDCLuminalBvsNormal	0.0162189	-1.86585
ENSG00000182606	TRAK1	INT65218	3	42193899	42194803	+	chr3:42193899-42194803	IDCLuminalBvsNormal	0.0420302	1.95961
ENSG00000182670	TTC3	INT52979	21	37197697	37197881	+	chr21:37197697-37197881	IDCLuminalBvsNormal	0.00967139	-0.148892
ENSG00000182670	TTC3	INT52975	21	37188596	37191333	+	chr21:37188596-37191333	IDCLuminalBvsNormal	0.022829	-0.547681
ENSG00000182796	TMEM198B	INT52988	12	55831574	55832846	+	chr12:55831574-55832846	IDCLuminalBvsNormal	0.000194589	-2.54049
ENSG00000182866	LCK	INT88196	1	32251372	32274110	+	chr1:32251372-32274110	IDCLuminalBvsNormal	0.0359394	0.52121
ENSG00000182871	COL18A1	INT65259	21	45482822	45486860	+	chr21:45482822-45486860	IDCLuminalBvsNormal	0.00472193	-0.223584
ENSG00000182871	COL18A1	INT65262	21	45488445	45489485	+	chr21:45488445-45489485	IDCLuminalBvsNormal	0.00737904	-0.621612
ENSG00000182872	RBM10	INT77862	X	47169499	47171027	+	chrX:47169499-47171027	IDCLuminalBvsNormal	0.0232854	0.318715
ENSG00000182872	RBM10	INT77877	X	47185205	47185301	+	chrX:47185205-47185301	IDCLuminalBvsNormal	0.0399932	1.40036
ENSG00000183018	SPNS2	INT134684	17	4499418	4513246	+	chr17:4499418-4513246	IDCLuminalBvsNormal	0.0282329	-0.289779
ENSG00000183036	PCP4	INT17690	21	39867511	39898475	+	chr21:39867511-39898475	IDCLuminalBvsNormal	0.000684151	0.843443
ENSG00000183145	RIPPLY3	INT134695	21	37008224	37013550	+	chr21:37008224-37013550	IDCLuminalBvsNormal	0.0271682	-0.162989
ENSG00000183401	CCDC159	INT28027	19	11349694	11349937	+	chr19:11349694-11349937	IDCLuminalBvsNormal	0.0357697	-0.429113
ENSG00000183474	GTF2H2C	INT77933	5	69570012	69579756	+	chr5:69570012-69579756	IDCLuminalBvsNormal	0.0400505	-0.482751
ENSG00000183484	GPR132	INT28038	14	105052103	105053932	-	chr14:105052103-105053932	IDCLuminalBvsNormal	0.0011298	-1.25005
ENSG00000183486	MX2	INT40184	21	41382565	41389542	+	chr21:41382565-41389542	IDCLuminalBvsNormal	0.0315407	-3.06174
ENSG00000183495	EP400	INT53107	12	132062702	132064667	+	chr12:132062702-132064667	IDCLuminalBvsNormal	0.00244218	-0.813459
ENSG00000183495	EP400	INT53096	12	132044716	132044799	+	chr12:132044716-132044799	IDCLuminalBvsNormal	0.0367909	-0.0789154
ENSG00000183495	EP400	INT53095	12	132044312	132044670	+	chr12:132044312-132044670	IDCLuminalBvsNormal	0.0445127	1.24696
ENSG00000183580	FBXL7	INT141919	5	15928502	15936449	+	chr5:15928502-15936449	IDCLuminalBvsNormal	0.0428111	1.32186
ENSG00000183793	NPIPA5	INT53134	16	15364070	15364875	-	chr16:15364070-15364875	IDCLuminalBvsNormal	0.00287996	-0.755114
ENSG00000184164	CRELD2	INT65482	22	49921762	49922611	+	chr22:49921762-49922611	IDCLuminalBvsNormal	0.0335578	-1.05505
ENSG00000184254	ALDH1A3	INT88365	15	100887713	100892509	+	chr15:100887713-100892509	IDCLuminalBvsNormal	0.0437948	0.473486
ENSG00000184363	PKP3	INT141955	11	403264	403617	+	chr11:403264-403617	IDCLuminalBvsNormal	0.0317771	-0.195979
ENSG00000184454	NCMAP	INT123300	1	24556170	24595423	+	chr1:24556170-24595423	IDCLuminalBvsNormal	0.00107923	-0.937881
ENSG00000184489	PTP4A3	INT28160	8	141427070	141427749	+	chr8:141427070-141427749	IDCLuminalBvsNormal	0.0317255	-1.80038
ENSG00000184497	TMEM255B	INT40292	13	113766258	113769097	+	chr13:113766258-113769097	IDCLuminalBvsNormal	0.0310988	1.72685
ENSG00000184517	ZFP1	INT28162	16	75148663	75152908	+	chr16:75148663-75152908	IDCLuminalBvsNormal	0.0124191	0.798049
ENSG00000184640	40057	INT96602	17	77492717	77492979	+	chr17:77492717-77492979	IDCLuminalBvsNormal	0.0391393	1.5767
ENSG00000184863	RBM33	INT17864	7	155764019	155766466	+	chr7:155764019-155766466	IDCLuminalBvsNormal	0.0135456	0.748055
ENSG00000184911	DMRTC1B	INT65536	X	72777249	72844855	+	chrX:72777249-72844855	IDCLuminalBvsNormal	0.0258894	-2.13088
ENSG00000184922	FMNL1	INT53209	17	45244900	45244978	+	chr17:45244900-45244978	IDCLuminalBvsNormal	0.0229517	0.985547
ENSG00000185033	SEMA4B	INT65555	15	90190483	90191921	+	chr15:90190483-90191921	IDCLuminalBvsNormal	0.0176423	-0.242935
ENSG00000185122	HSF1	INT17905	8	144311611	144311699	+	chr8:144311611-144311699	IDCLuminalBvsNormal	0.00234176	0.911912
ENSG00000185291	IL3RA	INT28273	X	1365253	1378658	+	chrX:1365253-1378658	IDCLuminalBvsNormal	0.0233105	-0.361581
ENSG00000185291	IL3RA	INT28275	X	1381105	1382390	+	chrX:1381105-1382390	IDCLuminalBvsNormal	0.0262715	-1.33551
ENSG00000185291	IL3RA	INT28265	X	1336927	1341727	+	chrX:1336927-1341727	IDCLuminalBvsNormal	0.0480861	0.553891
ENSG00000185291	IL3RA	INT28266	X	1341830	1345315	+	chrX:1341830-1345315	IDCLuminalBvsNormal	0.0495137	1.25502
ENSG00000185359	HGS	INT40378	17	81700815	81701044	+	chr17:81700815-81701044	IDCLuminalBvsNormal	0.0143912	-0.580073
ENSG00000185437	SH3BGR	INT53264	21	39445930	39462374	+	chr21:39445930-39462374	IDCLuminalBvsNormal	0.0384475	-2.1745
ENSG00000185522	LMNTD2	INT134791	11	559499	559968	-	chr11:559499-559968	IDCLuminalBvsNormal	0.000606539	-1.51108
ENSG00000185596	WASH3P	INT88454	15	101966756	101972582	+	chr15:101966756-101972582	IDCLuminalBvsNormal	0.0108135	-3.76223
ENSG00000185730	ZNF696	INT128856	8	143293313	143295739	+	chr8:143293313-143295739	IDCLuminalBvsNormal	0.015832	-0.164066
ENSG00000185842	DNAH14	INT65696	1	225168029	225185290	+	chr1:225168029-225185290	IDCLuminalBvsNormal	0.0240657	0.757844
ENSG00000185909	KLHDC8B	INT65772	3	49175187	49175604	+	chr3:49175187-49175604	IDCLuminalBvsNormal	0.0195842	-2.86975
ENSG00000186073	C15orf41	INT28384	15	36579962	36644277	+	chr15:36579962-36644277	IDCLuminalBvsNormal	0.0431476	0.753027
ENSG00000186301	MST1P2	INT134841	1	16649252	16649378	+	chr1:16649252-16649378	IDCLuminalBvsNormal	0.00019973	0.013858
ENSG00000186312	CA5BP1	INT17952	X	15676386	15681000	+	chrX:15676386-15681000	IDCLuminalBvsNormal	0.0196978	-0.92598
ENSG00000186377	CYP4X1	INT128914	1	47049505	47049999	+	chr1:47049505-47049999	IDCLuminalBvsNormal	0.0340621	1.32054
ENSG00000186815	TPCN1	INT40552	12	113285962	113286986	+	chr12:113285962-113286986	IDCLuminalBvsNormal	0.0277369	0.990677
ENSG00000186908	ZDHHC17	INT65899	12	76816020	76822405	+	chr12:76816020-76822405	IDCLuminalBvsNormal	0.0220638	-1.1976
ENSG00000186973	FAM183A	INT17981	1	43150821	43152757	+	chr1:43150821-43152757	IDCLuminalBvsNormal	0.0247041	-2.03747
ENSG00000187147	RNF220	INT96757	1	44635667	44636029	+	chr1:44635667-44636029	IDCLuminalBvsNormal	0.0288753	-0.395414
ENSG00000187240	DYNC2H1	INT53453	11	103323991	103358242	+	chr11:103323991-103358242	IDCLuminalBvsNormal	0.0067486	0.847854
ENSG00000187240	DYNC2H1	INT53454	11	103358360	103399662	+	chr11:103358360-103399662	IDCLuminalBvsNormal	0.0168273	0.560098
ENSG00000187522	HSPA14	INT65974	10	14867910	14870596	+	chr10:14867910-14870596	IDCLuminalBvsNormal	0.0339555	0.0941842
ENSG00000187583	PLEKHN1	INT18005	1	966804	970276	+	chr1:966804-970276	IDCLuminalBvsNormal	0.00835778	0.397975
ENSG00000187583	PLEKHN1	INT18010	1	971524	972074	+	chr1:971524-972074	IDCLuminalBvsNormal	0.0308252	1.12302
ENSG00000187790	FANCM	INT18042	14	45181706	45183773	+	chr14:45181706-45183773	IDCLuminalBvsNormal	0.00830825	0.793767
ENSG00000187955	COL14A1	INT28650	8	120369486	120370335	+	chr8:120369486-120370335	IDCLuminalBvsNormal	0.0332623	-2.89364
ENSG00000188039	NWD1	INT53550	19	16794554	16797731	+	chr19:16794554-16797731	IDCLuminalBvsNormal	0.0228204	-0.583776
ENSG00000188153	COL4A5	INT40702	X	108620427	108621802	+	chrX:108620427-108621802	IDCLuminalBvsNormal	0.00114359	-0.195257
ENSG00000188157	AGRN	INT53579	1	1048366	1048528	+	chr1:1048366-1048528	IDCLuminalBvsNormal	0.00682167	-0.575846
ENSG00000188157	AGRN	INT53582	1	1049796	1049902	+	chr1:1049796-1049902	IDCLuminalBvsNormal	0.0082177	-0.983379
ENSG00000188177	ZC3H6	INT53595	2	112310162	112311803	+	chr2:112310162-112311803	IDCLuminalBvsNormal	0.0441017	-0.463303
ENSG00000188266	HYKK	INT53609	15	78536646	78537299	+	chr15:78536646-78537299	IDCLuminalBvsNormal	0.0168133	-0.190462
ENSG00000188283	ZNF383	INT28686	19	37218275	37219598	+	chr19:37218275-37219598	IDCLuminalBvsNormal	0.0360853	1.00478
ENSG00000188283	ZNF383	INT28691	19	37218330	37219275	+	chr19:37218330-37219275	IDCLuminalBvsNormal	0.0455099	0.699658
ENSG00000188343	FAM92A	INT40758	8	93726705	93727130	+	chr8:93726705-93727130	IDCLuminalBvsNormal	0.0403197	1.21399
ENSG00000188343	FAM92A	INT40759	8	93727245	93728204	+	chr8:93727245-93728204	IDCLuminalBvsNormal	0.0418142	1.14232
ENSG00000188783	PRELP	INT117600	1	203475939	203483168	+	chr1:203475939-203483168	IDCLuminalBvsNormal	0.00391021	-0.251775
ENSG00000189164	ZNF527	INT66242	19	37371227	37374157	+	chr19:37371227-37374157	IDCLuminalBvsNormal	0.00907339	0.989636
ENSG00000196159	FAT4	INT28835	4	125416623	125434244	+	chr4:125416623-125434244	IDCLuminalBvsNormal	0.0387192	0.697091
ENSG00000196208	GREB1	INT53885	2	11615291	11616630	+	chr2:11615291-11616630	IDCLuminalBvsNormal	0.0279944	-0.796887
ENSG00000196218	RYR1	INT41142	19	38567918	38570606	+	chr19:38567918-38570606	IDCLuminalBvsNormal	0.0292921	-5.37225
ENSG00000196345	ZKSCAN7	INT41223	3	44568478	44569921	+	chr3:44568478-44569921	IDCLuminalBvsNormal	0.00426161	-0.475195
ENSG00000196422	PPP1R26	INT18414	9	135482816	135483949	+	chr9:135482816-135483949	IDCLuminalBvsNormal	0.0379475	1.22481
ENSG00000196549	MME	INT18466	3	155160449	155166901	+	chr3:155160449-155166901	IDCLuminalBvsNormal	0.0106695	-0.327606
ENSG00000196557	CACNA1H	INT28964	16	1217011	1217918	+	chr16:1217011-1217918	IDCLuminalBvsNormal	0.028352	-0.833925
ENSG00000196557	CACNA1H	INT28963	16	1215594	1216931	+	chr16:1215594-1216931	IDCLuminalBvsNormal	0.035334	0.62967
ENSG00000196557	CACNA1H	INT28967	16	1219131	1219980	+	chr16:1219131-1219980	IDCLuminalBvsNormal	0.0380519	-1.2182
ENSG00000196557	CACNA1H	INT28938	16	1196024	1198614	+	chr16:1196024-1198614	IDCLuminalBvsNormal	0.044348	-0.182198
ENSG00000196569	LAMA2	INT28968	6	128883358	129049917	+	chr6:128883358-129049917	IDCLuminalBvsNormal	0.0291366	0.384552
ENSG00000196663	TECPR2	INT78444	14	102438206	102440435	+	chr14:102438206-102440435	IDCLuminalBvsNormal	0.0448561	2.34262
ENSG00000196730	DAPK1	INT41390	9	87703218	87706131	+	chr9:87703218-87706131	IDCLuminalBvsNormal	0.0378515	0.15031
ENSG00000196739	COL27A1	INT66363	9	114169464	114178290	+	chr9:114169464-114178290	IDCLuminalBvsNormal	0.0373434	0.404541
ENSG00000196923	PDLIM7	INT54013	5	177490100	177490245	-	chr5:177490100-177490245	IDCLuminalBvsNormal	0.0297674	-3.38306
ENSG00000197081	IGF2R	INT41464	6	160085132	160088032	+	chr6:160085132-160088032	IDCLuminalBvsNormal	0.0110133	-0.233284
ENSG00000197081	IGF2R	INT41463	6	160084185	160084994	+	chr6:160084185-160084994	IDCLuminalBvsNormal	0.0194202	-0.119759
ENSG00000197283	SYNGAP1	INT54086	6	33441760	33442452	+	chr6:33441760-33442452	IDCLuminalBvsNormal	0.0150315	1.4912
ENSG00000197299	BLM	INT18675	15	90754939	90759980	+	chr15:90754939-90759980	IDCLuminalBvsNormal	0.0493856	1.21469
ENSG00000197324	LRP10	INT135134	14	22872338	22872737	+	chr14:22872338-22872737	IDCLuminalBvsNormal	0.038902	-0.752556
ENSG00000197332	AC008543.1	INT135148	19	11682673	11684875	+	chr19:11682673-11684875	IDCLuminalBvsNormal	0.0143241	-0.250583
ENSG00000197381	ADARB1	INT78536	21	45221015	45222017	+	chr21:45221015-45222017	IDCLuminalBvsNormal	0.0114072	-1.37294
ENSG00000197386	HTT	INT18760	4	3220309	3222386	+	chr4:3220309-3222386	IDCLuminalBvsNormal	0.000486304	0.0448774
ENSG00000197386	HTT	INT18769	4	3235779	3236148	+	chr4:3235779-3236148	IDCLuminalBvsNormal	0.00247842	-0.423531
ENSG00000197386	HTT	INT18771	4	3238610	3238817	+	chr4:3238610-3238817	IDCLuminalBvsNormal	0.0429892	-1.2662
ENSG00000197386	HTT	INT18754	4	3209950	3211911	+	chr4:3209950-3211911	IDCLuminalBvsNormal	0.0488664	0.928475
ENSG00000197496	SLC2A10	INT117662	20	46710438	46714466	+	chr20:46710438-46714466	IDCLuminalBvsNormal	0.0396031	1.06273
ENSG00000197530	MIB2	INT41524	1	1619211	1623121	+	chr1:1619211-1623121	IDCLuminalBvsNormal	0.00306722	-0.0115718
ENSG00000197536	C5orf56	INT18786	5	132419941	132449649	+	chr5:132419941-132449649	IDCLuminalBvsNormal	0.0242528	1.92757
ENSG00000197594	ENPP1	INT29322	6	131877858	131878541	+	chr6:131877858-131878541	IDCLuminalBvsNormal	0.0369073	0.0393017
ENSG00000197594	ENPP1	INT29305	6	131808276	131847775	+	chr6:131808276-131847775	IDCLuminalBvsNormal	0.0470056	2.4582
ENSG00000197694	SPTAN1	INT66540	9	128626688	128627385	+	chr9:128626688-128627385	IDCLuminalBvsNormal	0.00201897	0.0465475
ENSG00000197694	SPTAN1	INT66543	9	128632324	128632430	+	chr9:128632324-128632430	IDCLuminalBvsNormal	0.013831	-0.641785
ENSG00000197724	PHF2	INT18800	9	93576872	93629969	+	chr9:93576872-93629969	IDCLuminalBvsNormal	0.0371856	-0.623183
ENSG00000197779	ZNF81	INT54169	X	47837008	47842649	+	chrX:47837008-47842649	IDCLuminalBvsNormal	0.0125086	-1.10079
ENSG00000197785	ATAD3A	INT54175	1	1512474	1516011	+	chr1:1512474-1516011	IDCLuminalBvsNormal	0.0472512	0.892695
ENSG00000197816	CCDC180	INT54221	9	97365740	97366558	+	chr9:97365740-97366558	IDCLuminalBvsNormal	0.0310984	-0.190665
ENSG00000197858	GPAA1	INT18835	8	144083862	144083938	+	chr8:144083862-144083938	IDCLuminalBvsNormal	0.00148275	-2.2926
ENSG00000197905	TEAD4	INT135205	12	2959482	2959795	+	chr12:2959482-2959795	IDCLuminalBvsNormal	0.0121073	0.718174
ENSG00000197905	TEAD4	INT135208	12	3011069	3012169	+	chr12:3011069-3012169	IDCLuminalBvsNormal	0.0233773	2.25372
ENSG00000197951	ZNF71	INT135221	19	56595429	56601506	+	chr19:56595429-56601506	IDCLuminalBvsNormal	0.0132515	-0.243924
ENSG00000197959	DNM3	INT54263	1	172092876	172131174	+	chr1:172092876-172131174	IDCLuminalBvsNormal	0.033931	0.916033
ENSG00000197982	C1orf122	INT54272	1	37808733	37808977	+	chr1:37808733-37808977	IDCLuminalBvsNormal	0.0288728	-0.192367
ENSG00000198019	FCGR1B	INT41645	1	121088909	121092995	+	chr1:121088909-121092995	IDCLuminalBvsNormal	0.00938504	-0.954527
ENSG00000198087	CD2AP	INT129115	6	47599444	47606164	+	chr6:47599444-47606164	IDCLuminalBvsNormal	0.00649674	0.354681
ENSG00000198089	SFI1	INT66609	22	31613531	31613601	+	chr22:31613531-31613601	IDCLuminalBvsNormal	0.0294603	-0.5907
ENSG00000198131	ZNF544	INT54301	19	58259794	58277182	+	chr19:58259794-58277182	IDCLuminalBvsNormal	0.00841706	-2.8256
ENSG00000198198	SZT2	INT66636	1	43404551	43406282	+	chr1:43404551-43406282	IDCLuminalBvsNormal	0.0268137	2.31589
ENSG00000198231	DDX42	INT41690	17	63808949	63809559	+	chr17:63808949-63809559	IDCLuminalBvsNormal	0.0408752	-1.84612
ENSG00000198298	ZNF485	INT41701	10	43606547	43606996	+	chr10:43606547-43606996	IDCLuminalBvsNormal	0.0402459	-0.103184
ENSG00000198356	ASNA1	INT29566	19	12737667	12738510	+	chr19:12737667-12738510	IDCLuminalBvsNormal	0.0449119	1.04392
ENSG00000198369	SPRED2	INT142516	2	65366753	65377612	-	chr2:65366753-65377612	IDCLuminalBvsNormal	0.0275471	0.342621
ENSG00000198429	ZNF69	INT142524	19	11906268	11913408	+	chr19:11906268-11913408	IDCLuminalBvsNormal	0.0345122	0.379761
ENSG00000198453	ZNF568	INT41743	19	36974467	36979003	+	chr19:36974467-36979003	IDCLuminalBvsNormal	0.0283358	0.294099
ENSG00000198513	ATL1	INT29602	14	50628463	50632228	+	chr14:50628463-50632228	IDCLuminalBvsNormal	0.0186599	1.29527
ENSG00000198700	IPO9	INT142591	1	201863608	201866732	+	chr1:201863608-201866732	IDCLuminalBvsNormal	0.0426096	1.85435
ENSG00000198718	TOGARAM1	INT41789	14	45054550	45066577	+	chr14:45054550-45066577	IDCLuminalBvsNormal	0.0475979	1.2495
ENSG00000198720	ANKRD13B	INT41796	17	29608241	29608651	+	chr17:29608241-29608651	IDCLuminalBvsNormal	0.0471502	0.83765
ENSG00000198729	PPP1R14C	INT115428	6	150143499	150214743	+	chr6:150143499-150214743	IDCLuminalBvsNormal	0.00201039	0.773887
ENSG00000198730	CTR9	INT129175	11	10773274	10774011	+	chr11:10773274-10774011	IDCLuminalBvsNormal	0.0267553	0.703605
ENSG00000198792	TMEM184B	INT41812	22	38239503	38246593	-	chr22:38239503-38246593	IDCLuminalBvsNormal	0.0337053	0.888298
ENSG00000198825	INPP5F	INT41841	10	119726360	119751075	+	chr10:119726360-119751075	IDCLuminalBvsNormal	0.0165505	1.3061
ENSG00000198836	OPA1	INT135354	3	193631666	193635417	+	chr3:193631666-193635417	IDCLuminalBvsNormal	0.0120447	0.219547
ENSG00000198838	RYR3	INT54474	15	33857915	33859574	+	chr15:33857915-33859574	IDCLuminalBvsNormal	0.0473269	-1.52288
ENSG00000198843	SELENOT	INT41866	3	150614584	150618708	+	chr3:150614584-150618708	IDCLuminalBvsNormal	0.0273444	-1.06246
ENSG00000198853	RUSC2	INT29732	9	35490173	35546429	+	chr9:35490173-35546429	IDCLuminalBvsNormal	0.0251359	0.723293
ENSG00000198865	CCDC152	INT142637	5	42783577	42796828	+	chr5:42783577-42796828	IDCLuminalBvsNormal	0.0245451	0.806234
ENSG00000198870	STKLD1	INT129184	9	133379123	133383855	+	chr9:133379123-133383855	IDCLuminalBvsNormal	0.0109341	1.15208
ENSG00000198887	SMC5	INT135398	9	70346650	70347065	+	chr9:70346650-70347065	IDCLuminalBvsNormal	0.0259545	1.52463
ENSG00000198911	SREBF2	INT29778	22	41880993	41884841	+	chr22:41880993-41884841	IDCLuminalBvsNormal	0.0181444	0.647222
ENSG00000198964	SGMS1	INT54501	10	50341435	50342193	-	chr10:50341435-50342193	IDCLuminalBvsNormal	0.00608667	-0.224416
ENSG00000198964	SGMS1	INT54500	10	50340677	50341216	-	chr10:50340677-50341216	IDCLuminalBvsNormal	0.0252689	-0.847837
ENSG00000198964	SGMS1	INT54499	10	50327323	50340386	-	chr10:50327323-50340386	IDCLuminalBvsNormal	0.0487045	-1.14959
ENSG00000203326	ZNF525	INT19143	19	53372297	53375769	+	chr19:53372297-53375769	IDCLuminalBvsNormal	0.034371	3.25212
ENSG00000203485	INF2	INT41952	14	104703455	104703915	+	chr14:104703455-104703915	IDCLuminalBvsNormal	0.0301648	2.71171
ENSG00000203499	IQANK1	INT29800	8	143739949	143743859	+	chr8:143739949-143743859	IDCLuminalBvsNormal	0.000677385	-0.542428
ENSG00000203880	PCMTD2	INT29904	20	64255925	64259830	+	chr20:64255925-64259830	IDCLuminalBvsNormal	0.0436432	0.0246499
ENSG00000204054	LINC00963	INT54506	9	129489300	129493065	+	chr9:129489300-129493065	IDCLuminalBvsNormal	0.00348121	-2.86255
ENSG00000204104	TRAF3IP1	INT29921	2	238325971	238328685	+	chr2:238325971-238328685	IDCLuminalBvsNormal	0.018195	1.4288
ENSG00000204120	GIGYF2	INT66791	2	232844575	232845731	+	chr2:232844575-232845731	IDCLuminalBvsNormal	0.0107577	-0.60764
ENSG00000204120	GIGYF2	INT66792	2	232845887	232847347	+	chr2:232845887-232847347	IDCLuminalBvsNormal	0.0171859	-0.638737
ENSG00000204149	AGAP6	INT19245	10	50008077	50008710	+	chr10:50008077-50008710	IDCLuminalBvsNormal	0.0215361	1.89348
ENSG00000204176	SYT15	INT54521	10	46585778	46587504	+	chr10:46585778-46587504	IDCLuminalBvsNormal	0.00843598	-4.10251
ENSG00000204227	RING1	INT115465	6	33208645	33208764	+	chr6:33208645-33208764	IDCLuminalBvsNormal	0.00275323	-0.680433
ENSG00000204308	RNF5	INT129312	6	32179560	32179650	+	chr6:32179560-32179650	IDCLuminalBvsNormal	0.037564	0.434457
ENSG00000204314	PRRT1	INT19329	6	32153660	32154168	-	chr6:32153660-32154168	IDCLuminalBvsNormal	0.0313229	-0.576243
ENSG00000204435	CSNK2B	INT54534	6	31669509	31669835	+	chr6:31669509-31669835	IDCLuminalBvsNormal	0.0423771	-1.57068
ENSG00000204516	MICB	INT142751	6	31494996	31505616	+	chr6:31494996-31505616	IDCLuminalBvsNormal	0.045507	-0.0915386
ENSG00000204580	DDR1	INT42159	6	30882984	30883263	+	chr6:30882984-30883263	IDCLuminalBvsNormal	0.0494262	0.702837
ENSG00000204642	HLA-F	INT54542	6	29725564	29725992	+	chr6:29725564-29725992	IDCLuminalBvsNormal	0.00812447	-5.44498
ENSG00000204650	LINC02210	INT54553	17	45639521	45640361	+	chr17:45639521-45640361	IDCLuminalBvsNormal	0.0162775	0.710527
ENSG00000204843	DCTN1	INT42216	2	74378973	74391187	-	chr2:74378973-74391187	IDCLuminalBvsNormal	0.04446	1.00793
ENSG00000204856	FAM216A	INT30028	12	110487944	110490018	+	chr12:110487944-110490018	IDCLuminalBvsNormal	0.0458755	0.815534
ENSG00000204946	ZNF783	INT142810	7	149295186	149297050	+	chr7:149295186-149297050	IDCLuminalBvsNormal	0.00230272	0.612537
ENSG00000204946	ZNF783	INT142798	7	149262358	149266334	+	chr7:149262358-149266334	IDCLuminalBvsNormal	0.0258399	0.338969
ENSG00000205221	VIT	INT42256	2	36801405	36805437	+	chr2:36801405-36805437	IDCLuminalBvsNormal	0.00262182	-0.396546
ENSG00000205221	VIT	INT42255	2	36787277	36801300	+	chr2:36787277-36801300	IDCLuminalBvsNormal	0.00798754	-0.265621
ENSG00000206195	DUXAP8	INT19569	22	15791815	15818492	+	chr22:15791815-15818492	IDCLuminalBvsNormal	0.045906	-1.5213
ENSG00000206341	HLA-H	INT129431	6	29890297	29890438	+	chr6:29890297-29890438	IDCLuminalBvsNormal	0.000861129	-15.1821
ENSG00000206341	HLA-H	INT129430	6	29889824	29890263	+	chr6:29889824-29890263	IDCLuminalBvsNormal	0.00313084	-10.4567
ENSG00000206341	HLA-H	INT129429	6	29889605	29889706	+	chr6:29889605-29889706	IDCLuminalBvsNormal	0.00670503	-7.06709
ENSG00000211445	GPX3	INT30307	5	151020742	151025339	+	chr5:151020742-151025339	IDCLuminalBvsNormal	0.000994867	-3.22357
ENSG00000211772	TRBC2	INT19637	7	142797503	142801040	+	chr7:142797503-142801040	IDCLuminalBvsNormal	0.0376611	-6.02503
ENSG00000213742	ZNF337-AS1	INT123598	20	25632289	25634048	+	chr20:25632289-25634048	IDCLuminalBvsNormal	0.0119115	0.236431
ENSG00000213903	LTB4R	INT135665	14	24311805	24313310	+	chr14:24311805-24313310	IDCLuminalBvsNormal	0.0248881	-0.0974719
ENSG00000214063	TSPAN4	INT19747	11	847301	849815	+	chr11:847301-849815	IDCLuminalBvsNormal	0.0257311	-2.35145
ENSG00000214309	MBLAC1	INT115529	7	100127065	100127367	+	chr7:100127065-100127367	IDCLuminalBvsNormal	0.00365307	0.140535
ENSG00000214595	EML6	INT30412	2	54968769	54970070	+	chr2:54968769-54970070	IDCLuminalBvsNormal	0.0292672	-0.50488
ENSG00000214944	ARHGEF28	INT143200	5	73626323	73684831	+	chr5:73626323-73684831	IDCLuminalBvsNormal	0.0324842	1.24261
ENSG00000215386	MIR99AHG	INT30438	21	16391686	16487489	+	chr21:16391686-16487489	IDCLuminalBvsNormal	0.0254971	0.0908253
ENSG00000215837	SDHAP2	INT129712	3	195673988	195677726	+	chr3:195673988-195677726	IDCLuminalBvsNormal	0.0337901	-0.638936
ENSG00000215915	ATAD3C	INT143337	1	1457181	1459160	+	chr1:1457181-1459160	IDCLuminalBvsNormal	0.0210172	-5.09427
ENSG00000216937	CCDC7	INT42366	10	32456335	32462682	+	chr10:32456335-32462682	IDCLuminalBvsNormal	0.0175482	0.924257
ENSG00000221947	XKR9	INT129775	8	70683631	70706932	+	chr8:70683631-70706932	IDCLuminalBvsNormal	0.0216956	2.37435
ENSG00000222009	BTBD19	INT136026	1	44810723	44811679	+	chr1:44810723-44811679	IDCLuminalBvsNormal	0.0279819	-0.46749
ENSG00000223891	OSER1-AS1	INT117986	20	44211357	44217366	+	chr20:44211357-44217366	IDCLuminalBvsNormal	0.0275743	0.414589
ENSG00000223959	AFG3L1P	INT136045	16	89978879	89979301	+	chr16:89978879-89979301	IDCLuminalBvsNormal	0.00765871	-1.38574
ENSG00000223959	AFG3L1P	INT136043	16	89972766	89977604	+	chr16:89972766-89977604	IDCLuminalBvsNormal	0.0389277	-1.2078
ENSG00000224051	CPTP	INT123723	1	1325103	1327240	+	chr1:1325103-1327240	IDCLuminalBvsNormal	0.0258937	0.374053
ENSG00000224081	SLC44A3-AS1	INT136061	1	94658251	94672896	-	chr1:94658251-94672896	IDCLuminalBvsNormal	0.0115997	1.12404
ENSG00000224259	LINC01133	INT123735	1	159965646	159976643	+	chr1:159965646-159976643	IDCLuminalBvsNormal	0.0103862	-0.630901
ENSG00000224848	AL589843.1	INT504	9	96687325	96720965	+	chr9:96687325-96720965	IDCLuminalBvsNormal	0.00710801	0.425481
ENSG00000224905	AP001347.1	INT123802	21	14027598	14083949	+	chr21:14027598-14083949	IDCLuminalBvsNormal	0.0338758	-0.058135
ENSG00000226124	FTCDNL1	INT123894	2	199760836	199844379	-	chr2:199760836-199844379	IDCLuminalBvsNormal	0.00060655	-0.62873
ENSG00000226471	Z93930.2	INT123927	22	28801225	28801891	+	chr22:28801225-28801891	IDCLuminalBvsNormal	0.00499068	-2.40585
ENSG00000226824	AC006001.2	INT123948	7	66665288	66666113	+	chr7:66665288-66666113	IDCLuminalBvsNormal	0.00242946	-1.45741
ENSG00000227051	C14orf132	INT124012	14	96039528	96086510	+	chr14:96039528-96086510	IDCLuminalBvsNormal	0.0306967	1.53654
ENSG00000227124	ZNF717	INT136215	3	75730619	75735874	-	chr3:75730619-75735874	IDCLuminalBvsNormal	0.00136845	-0.844212
ENSG00000227486	AL050309.1	INT1152	X	55908801	56014844	+	chrX:55908801-56014844	IDCLuminalBvsNormal	0.0126369	0.95123
ENSG00000227533	SLC2A1-AS1	INT118266	1	42970395	42973973	+	chr1:42970395-42973973	IDCLuminalBvsNormal	0.000619697	-0.0333787
ENSG00000228106	AL392172.1	INT118293	1	222827312	222830979	+	chr1:222827312-222830979	IDCLuminalBvsNormal	0.00273235	-3.06206
ENSG00000228409	CCT6P1	INT118324	7	65752311	65754526	+	chr7:65752311-65754526	IDCLuminalBvsNormal	0.0251726	-3.22829
ENSG00000228436	AL139260.1	INT106507	1	38860240	38875940	+	chr1:38860240-38875940	IDCLuminalBvsNormal	0.0420564	1.37452
ENSG00000228649	SNHG26	INT136273	7	22854281	22856085	+	chr7:22854281-22856085	IDCLuminalBvsNormal	0.0243087	-0.879399
ENSG00000228649	SNHG26	INT136275	7	22857076	22858570	+	chr7:22857076-22858570	IDCLuminalBvsNormal	0.047027	-5.92023
ENSG00000230937	MIR205HG	INT19967	1	209431826	209432203	+	chr1:209431826-209432203	IDCLuminalBvsNormal	0.00642666	-12.4063
ENSG00000231113	AL035587.1	INT106732	6	42941616	42943739	+	chr6:42941616-42943739	IDCLuminalBvsNormal	0.0104601	-0.873349
ENSG00000233223	AC016876.1	INT106948	17	7582164	7582899	-	chr17:7582164-7582899	IDCLuminalBvsNormal	0.00526917	-3.63517
ENSG00000233429	HOTAIRM1	INT143604	7	27096389	27099618	+	chr7:27096389-27099618	IDCLuminalBvsNormal	0.0165798	-0.881368
ENSG00000233608	TWIST2	INT113688	2	238848734	238886778	+	chr2:238848734-238886778	IDCLuminalBvsNormal	0.013764	0.783029
ENSG00000233806	LINC01237	INT130507	2	241881479	241882559	+	chr2:241881479-241882559	IDCLuminalBvsNormal	0.0124815	-0.554348
ENSG00000233836	AC139769.1	INT130513	19	23807940	23808718	+	chr19:23807940-23808718	IDCLuminalBvsNormal	0.0317038	-0.336306
ENSG00000234456	MAGI2-AS3	INT130571	7	79454245	79455889	+	chr7:79454245-79455889	IDCLuminalBvsNormal	0.0289303	-1.60748
ENSG00000234883	MIR155HG	INT115813	21	25562258	25569836	+	chr21:25562258-25569836	IDCLuminalBvsNormal	0.0375076	-0.870933
ENSG00000235162	C12orf75	INT136611	12	105348627	105365806	+	chr12:105348627-105365806	IDCLuminalBvsNormal	0.0231637	-2.15254
ENSG00000236104	ZBTB22	INT107146	6	33316986	33317652	-	chr6:33316986-33317652	IDCLuminalBvsNormal	0.0293617	0.0796403
ENSG00000236699	ARHGEF38	INT136687	4	105667704	105677751	+	chr4:105667704-105677751	IDCLuminalBvsNormal	0.0258497	1.23186
ENSG00000237188	AC242426.2	INT113803	1	147175206	147203317	+	chr1:147175206-147203317	IDCLuminalBvsNormal	0.0265781	0.354015
ENSG00000237438	CECR7	INT130854	22	17047431	17057072	+	chr22:17047431-17057072	IDCLuminalBvsNormal	0.0173869	-1.88004
ENSG00000237651	C2orf74	INT124696	2	61145197	61162841	+	chr2:61145197-61162841	IDCLuminalBvsNormal	0.00408101	-0.840333
ENSG00000237651	C2orf74	INT124699	2	61158013	61159317	+	chr2:61158013-61159317	IDCLuminalBvsNormal	0.0469468	-5.81391
ENSG00000239900	ADSL	INT42542	22	40347353	40348638	+	chr22:40347353-40348638	IDCLuminalBvsNormal	0.0221868	-0.0144293
ENSG00000241343	RPL36A	INT143838	X	101391047	101391113	+	chrX:101391047-101391113	IDCLuminalBvsNormal	0.0448994	1.03329
ENSG00000241553	ARPC4	INT42550	3	9800068	9803535	+	chr3:9800068-9803535	IDCLuminalBvsNormal	0.014067	0.979375
ENSG00000241553	ARPC4	INT42546	3	9800297	9801660	+	chr3:9800297-9801660	IDCLuminalBvsNormal	0.030695	-0.589313
ENSG00000241878	PISD	INT20026	22	31625787	31638365	-	chr22:31625787-31638365	IDCLuminalBvsNormal	0.00460896	-4.12093
ENSG00000241878	PISD	INT20027	22	31628983	31632182	-	chr22:31628983-31632182	IDCLuminalBvsNormal	0.0290401	-4.37919
ENSG00000242086	LINC00969	INT136867	3	195689439	195696360	+	chr3:195689439-195696360	IDCLuminalBvsNormal	0.00153408	-2.62076
ENSG00000242086	LINC00969	INT136866	3	195688863	195689336	+	chr3:195688863-195689336	IDCLuminalBvsNormal	0.00336335	-2.58642
ENSG00000242086	LINC00969	INT136880	3	195712124	195716272	+	chr3:195712124-195716272	IDCLuminalBvsNormal	0.0181172	-0.335436
ENSG00000242086	LINC00969	INT136877	3	195718197	195724679	+	chr3:195718197-195724679	IDCLuminalBvsNormal	0.0270764	-0.532835
ENSG00000242086	LINC00969	INT136882	3	195717781	195724246	+	chr3:195717781-195724246	IDCLuminalBvsNormal	0.0294076	-0.573284
ENSG00000242086	LINC00969	INT136886	3	195719011	195721714	+	chr3:195719011-195721714	IDCLuminalBvsNormal	0.0337587	-0.641111
ENSG00000242265	PEG10	INT119069	7	94656592	94663333	+	chr7:94656592-94663333	IDCLuminalBvsNormal	0.00198016	-0.559218
ENSG00000242802	AP5Z1	INT124959	7	4789040	4789831	+	chr7:4789040-4789831	IDCLuminalBvsNormal	0.0162198	-0.557895
ENSG00000243176	AC092944.1	INT119138	3	157175390	157239589	+	chr3:157175390-157239589	IDCLuminalBvsNormal	0.0265486	-2.03176
ENSG00000243753	HLA-L	INT119194	6	30262343	30292402	+	chr6:30262343-30292402	IDCLuminalBvsNormal	0.0066881	-0.747191
ENSG00000243753	HLA-L	INT119192	6	30261480	30261586	+	chr6:30261480-30261586	IDCLuminalBvsNormal	0.00927919	-3.39716
ENSG00000243811	APOBEC3D	INT131184	22	39023015	39025069	+	chr22:39023015-39025069	IDCLuminalBvsNormal	0.0315103	-7.04463
ENSG00000243811	APOBEC3D	INT131185	22	39025350	39025556	+	chr22:39025350-39025556	IDCLuminalBvsNormal	0.0460985	-7.26894
ENSG00000243927	MRPS6	INT119199	21	34073269	34102834	+	chr21:34073269-34102834	IDCLuminalBvsNormal	0.0234898	-0.992022
ENSG00000243927	MRPS6	INT119200	21	34102909	34103496	+	chr21:34102909-34103496	IDCLuminalBvsNormal	0.0415092	0.646783
ENSG00000244932	AL449212.1	INT107502	3	129389318	129393293	+	chr3:129389318-129393293	IDCLuminalBvsNormal	0.0126418	0.677592
ENSG00000244932	AL449212.1	INT107501	3	129385272	129389253	+	chr3:129385272-129389253	IDCLuminalBvsNormal	0.0195385	0.291009
ENSG00000245958	AC093752.1	INT125169	4	119458239	119460182	+	chr4:119458239-119460182	IDCLuminalBvsNormal	0.0355565	0.146186
ENSG00000248019	FAM13A-AS1	INT107635	4	88723316	88727834	+	chr4:88723316-88727834	IDCLuminalBvsNormal	0.0131459	-0.516867
ENSG00000248098	BCKDHA	INT30550	19	41397936	41410636	+	chr19:41397936-41410636	IDCLuminalBvsNormal	0.0461517	1.57892
ENSG00000249249	AC010226.1	INT4410	5	115603206	115620067	+	chr5:115603206-115620067	IDCLuminalBvsNormal	0.0250941	1.98144
ENSG00000249669	CARMN	INT137048	5	149408158	149420480	+	chr5:149408158-149420480	IDCLuminalBvsNormal	0.00512733	-0.522007
ENSG00000250988	SNHG21	INT131444	15	82750849	82754628	+	chr15:82750849-82754628	IDCLuminalBvsNormal	0.0482845	0.290652
ENSG00000251417	AC145285.2	INT107871	16	28803013	28816135	+	chr16:28803013-28816135	IDCLuminalBvsNormal	0.0317298	-1.42131
ENSG00000254363	AC011379.2	INT125597	5	140168786	140172747	+	chr5:140168786-140172747	IDCLuminalBvsNormal	0.0426912	-1.25927
ENSG00000254986	DPP3	INT131537	11	66488008	66491252	+	chr11:66488008-66491252	IDCLuminalBvsNormal	0.0208317	0.665839
ENSG00000255284	AP006621.3	INT5983	11	778286	783529	+	chr11:778286-783529	IDCLuminalBvsNormal	0.00964445	-0.613455
ENSG00000255733	IFNG-AS1	INT120255	12	68006147	68019861	+	chr12:68006147-68019861	IDCLuminalBvsNormal	0.0109552	-1.38573
ENSG00000256269	HMBS	INT125740	11	119085158	119087502	+	chr11:119085158-119087502	IDCLuminalBvsNormal	0.0227532	-2.31928
ENSG00000256683	ZNF350	INT125754	19	51966215	51967287	-	chr19:51966215-51967287	IDCLuminalBvsNormal	0.0353002	-0.90808
ENSG00000257923	CUX1	INT144056	7	102193891	102195506	+	chr7:102193891-102195506	IDCLuminalBvsNormal	0.0128281	2.67577
ENSG00000257923	CUX1	INT144059	7	102274311	102275246	+	chr7:102274311-102275246	IDCLuminalBvsNormal	0.0428585	-0.201315
ENSG00000257949	TEN1	INT125819	17	75991624	76000140	+	chr17:75991624-76000140	IDCLuminalBvsNormal	0.0446343	-0.776607
ENSG00000258733	LINC02328	INT120677	14	86070968	86127949	+	chr14:86070968-86127949	IDCLuminalBvsNormal	0.0396605	-1.46585
ENSG00000259673	IQCH-AS1	INT120869	15	67520950	67521004	-	chr15:67520950-67521004	IDCLuminalBvsNormal	0.0265111	-2.23265
[truncated: 29 more rows]

## Sheet: Basal
Ensembl gene ID	Gene	Event	Chromosome	Start	Stop	Strand	Location	Contrast	EqPvalues	t-statistics
[truncated: 1,675 more rows]

[truncated: 1 more sheets: HER2+]
