# Supplementary material for: Alternative splicing of ceramide synthase 2 alters levels of specific ceramides and modulates cancer cell proliferation and migration in Luminal B breast cancer subtype
Source: Cell Death Dis. 2021 Feb 10;12(2):171. doi: 10.1038/s41419-021-03436-x (PMC7876150; doi:10.1038/s41419-021-03436-x)
Supplement: Supplementary file 25 — Data Set 4 [file 41419_2021_3436_MOESM25_ESM.xlsx]

## Sheet: Sheet1
		Data Set 4. Function of alternatively spliced genes by Gene Ontology (GO) analysis , KEGG pathways and protein domain in Luminal A. All terms and pathways shown in the corresponding figures have p value ≤ 0.05, Fisher Exact test.
		Sheet A. GO, KEGG pathway and protein domain in CE event
		Sheet B. GO, KEGG pathway and protein domain in IR event

## Sheet: CE events in Luminal A
	Category	Term	Count	%	PValue	Genes	List Total	Pop Hits	Pop Total	Fold Enrichment	FDR
	GOTERM_BP_DIRECT	GO:0098609~cell-cell adhesion	45	3.13152	6.34606e-07	ENSG00000149115, ENSG00000186260, ENSG00000028528, ENSG00000136261, ENSG00000184640, ENSG00000177106, ENSG00000073921, ENSG00000135048, ENSG00000123159, ENSG00000196586, ENSG00000241973, ENSG00000062598, ENSG00000108953, ENSG00000136830, ENSG00000077549, ENSG00000136754, ENSG00000134333, ENSG00000136068, ENSG00000149925, ENSG00000124942, ENSG00000072518, ENSG00000117868, ENSG00000114867, ENSG0000…	1244	271	16792	2.24143	0.00116805
		GO:0006886~intracellular protein transport	37	2.57481	2.6482e-05	ENSG00000105402, ENSG00000028528, ENSG00000125447, ENSG00000136240, ENSG00000221838, ENSG00000196586, ENSG00000132405, ENSG00000120725, ENSG00000121749, ENSG00000100359, ENSG00000213983, ENSG00000103365, ENSG00000164144, ENSG00000085733, ENSG00000152061, ENSG00000019582, ENSG00000075790, ENSG00000169180, ENSG00000275066, ENSG00000184575, ENSG00000126768, ENSG00000161203, ENSG00000115648, ENSG0000…	1244	236	16792	2.11627	0.0487315
		GO:0006888~ER to Golgi vesicle-mediated transport	28	1.9485	4.50207e-05	ENSG00000119787, ENSG00000183087, ENSG00000105402, ENSG00000151150, ENSG00000077380, ENSG00000167515, ENSG00000104388, ENSG00000204843, ENSG00000138674, ENSG00000144043, ENSG00000196352, ENSG00000173230, ENSG00000121542, ENSG00000075790, ENSG00000149182, ENSG00000088986, ENSG00000108961, ENSG00000124164, ENSG00000100568, ENSG00000176986, ENSG00000021574, ENSG00000100528, ENSG00000154889, ENSG0000…	1244	160	16792	2.36222	0.0828325
		GO:0000398~mRNA splicing, via spliceosome	34	2.36604	9.44538e-05	ENSG00000099783, ENSG00000168883, ENSG00000033030, ENSG00000183684, ENSG00000198563, ENSG00000099817, ENSG00000135316, ENSG00000124193, ENSG00000060339, ENSG00000125944, ENSG00000183431, ENSG00000139910, ENSG00000183258, ENSG00000101452, ENSG00000196504, ENSG00000164548, ENSG00000130520, ENSG00000104852, ENSG00000168066, ENSG00000003756, ENSG00000101811, ENSG00000169813, ENSG00000110107, ENSG0000…	1244	222	16792	2.06732	0.173708				Category	Term	Count	PValue	FDR
		GO:0016032~viral process	41	2.85317	0.000192849	ENSG00000175582, ENSG00000099817, ENSG00000077380, ENSG00000135316, ENSG00000167986, ENSG00000108953, ENSG00000136754, ENSG00000204525, ENSG00000140545, ENSG00000102882, ENSG00000125826, ENSG00000139496, ENSG00000119335, ENSG00000213983, ENSG00000136243, ENSG00000114867, ENSG00000065427, ENSG00000164163, ENSG00000133318, ENSG00000067560, ENSG00000160691, ENSG00000111321, ENSG00000114062, ENSG0000…	1244	299	16792	1.85095	0.354361				GOTERM_BP_DIRECT	GO:0098609~cell-cell adhesion	45	6.34606e-07	0.00116805
		GO:0010801~negative regulation of peptidyl-threonine phosphorylation	7	0.487126	0.000290637	ENSG00000198369, ENSG00000160014, ENSG00000148498, ENSG00000132376, ENSG00000198668, ENSG00000114867, ENSG00000143933	1244	14	16792	6.7492	0.533594					GO:0006886~intracellular protein transport	37	2.6482e-05	0.0487315
		GO:0016192~vesicle-mediated transport	25	1.73974	0.000330068	ENSG00000141447, ENSG00000125447, ENSG00000073921, ENSG00000221838, ENSG00000135541, ENSG00000213983, ENSG00000103365, ENSG00000133318, ENSG00000144674, ENSG00000085719, ENSG00000029725, ENSG00000100568, ENSG00000161203, ENSG00000160325, ENSG00000160145, ENSG00000125991, ENSG00000137501, ENSG00000134278, ENSG00000182287, ENSG00000187239, ENSG00000124222, ENSG00000065000, ENSG00000138834, ENSG0000…	1244	152	16792	2.22013	0.60578					GO:0006888~ER to Golgi vesicle-mediated transport	28	4.50207e-05	0.0828325
		GO:0000245~spliceosomal complex assembly	9	0.626305	0.000412019	ENSG00000168066, ENSG00000172062, ENSG00000168883, ENSG00000003756, ENSG00000110107, ENSG00000135250, ENSG00000092208, ENSG00000130520, ENSG00000198563	1244	26	16792	4.67252	0.755647					GO:0000398~mRNA splicing, via spliceosome	34	9.44538e-05	0.173708
		GO:0015031~protein transport	49	3.40988	0.000466229	ENSG00000150967, ENSG00000168172, ENSG00000171570, ENSG00000157985, ENSG00000221838, ENSG00000100575, ENSG00000104388, ENSG00000099246, ENSG00000081803, ENSG00000149823, ENSG00000004059, ENSG00000076944, ENSG00000121542, ENSG00000108774, ENSG00000139370, ENSG00000031823, ENSG00000149182, ENSG00000029725, ENSG00000108821, ENSG00000065665, ENSG00000064989, ENSG00000092531, ENSG00000150779, ENSG0000…	1244	395	16792	1.67448	0.854666					GO:0016032~viral process	41	0.000192849	0.354361
		GO:0043161~proteasome-mediated ubiquitin-dependent protein catabolic process	30	2.08768	0.000480575	ENSG00000095261, ENSG00000131467, ENSG00000154473, ENSG00000072803, ENSG00000119048, ENSG00000104343, ENSG00000186591, ENSG00000167986, ENSG00000170312, ENSG00000110330, ENSG00000140464, ENSG00000125826, ENSG00000092871, ENSG00000078140, ENSG00000164162, ENSG00000087191, ENSG00000081154, ENSG00000108344, ENSG00000177565, ENSG00000158062, ENSG00000082701, ENSG00000185627, ENSG00000170142, ENSG0000…	1244	203	16792	1.99484	0.880854					GO:0010801~negative regulation of peptidyl-threonine phosphorylation	7	0.000290637	0.533594
		GO:0008152~metabolic process	26	1.80932	0.000625029	ENSG00000135838, ENSG00000169764, ENSG00000196562, ENSG00000151726, ENSG00000006756, ENSG00000068366, ENSG00000110435, ENSG00000226124, ENSG00000115042, ENSG00000186480, ENSG00000154930, ENSG00000133313, ENSG00000167107, ENSG00000063241, ENSG00000010404, ENSG00000172954, ENSG00000105552, ENSG00000134109, ENSG00000148090, ENSG00000141337, ENSG00000172340, ENSG00000021574, ENSG00000060971, ENSG0000…	1244	168	16792	2.08904	1.14419					GO:0000245~spliceosomal complex assembly	9	0.000412019	0.755647
		GO:0015992~proton transport	12	0.835073	0.000743341	ENSG00000100554, ENSG00000241837, ENSG00000071553, ENSG00000175567, ENSG00000164414, ENSG00000139370, ENSG00000110446, ENSG00000102100, ENSG00000117620, ENSG00000110955, ENSG00000117410, ENSG00000159720	1244	49	16792	3.30573	1.35937					GO:0008152~metabolic process	26	0.000625029	1.14419
		GO:0006754~ATP biosynthetic process	9	0.626305	0.000927451	ENSG00000241837, ENSG00000149925, ENSG00000135390, ENSG00000167863, ENSG00000159199, ENSG00000146729, ENSG00000110955, ENSG00000165629, ENSG00000004864	1244	29	16792	4.18916	1.69335					GO:0006754~ATP biosynthetic process	9	0.000927451	1.69335
		GO:0010507~negative regulation of autophagy	10	0.695894	0.000980622	ENSG00000146872, ENSG00000178252, ENSG00000167110, ENSG00000181404, ENSG00000116678, ENSG00000110321, ENSG00000143384, ENSG00000114867, ENSG00000132405, ENSG00000019991	1244	36	16792	3.74955	1.78961					GO:0010507~negative regulation of autophagy	10	0.000980622	1.78961
		GO:0019886~antigen processing and presentation of exogenous peptide antigen via MHC class II	17	1.18302	0.00109445	ENSG00000196126, ENSG00000141447, ENSG00000019582, ENSG00000204252, ENSG00000198502, ENSG00000088986, ENSG00000077380, ENSG00000161203, ENSG00000176986, ENSG00000204843, ENSG00000223865, ENSG00000182287, ENSG00000126214, ENSG00000100600, ENSG00000127022, ENSG00000138674, ENSG00000141367	1244	92	16792	2.49427	1.99536					GO:0019886~antigen processing and presentation of exogenous peptide antigen via MHC class II	17	0.00109445	1.99536
		GO:0043248~proteasome assembly	6	0.417537	0.00112363	ENSG00000183527, ENSG00000095261, ENSG00000185627, ENSG00000136813, ENSG00000180822, ENSG00000130706	1244	12	16792	6.7492	2.04804					GO:0043248~proteasome assembly	6	0.00112363	2.04804
		GO:0022604~regulation of cell morphogenesis	8	0.556715	0.00175831	ENSG00000186174, ENSG00000161813, ENSG00000077549, ENSG00000172757, ENSG00000198218, ENSG00000146463, ENSG00000143093, ENSG00000136238	1244	25	16792	4.31949	3.18728					GO:0022604~regulation of cell morphogenesis	8	0.00175831	3.18728
		GO:0006396~RNA processing	17	1.18302	0.00194377	ENSG00000004534, ENSG00000003756, ENSG00000169813, ENSG00000135316, ENSG00000137996, ENSG00000124788, ENSG00000090621, ENSG00000176102, ENSG00000139910, ENSG00000065457, ENSG00000096746, ENSG00000101452, ENSG00000157110, ENSG00000138668, ENSG00000130520, ENSG00000047188, ENSG00000088930	1244	97	16792	2.3657	3.5178					GO:0043687~post-translational protein modification	7	0.00432344	7.66525
		GO:0016477~cell migration	25	1.73974	0.00195938	ENSG00000183087, ENSG00000169242, ENSG00000103653, ENSG00000000457, ENSG00000205336, ENSG00000129116, ENSG00000170312, ENSG00000062598, ENSG00000033170, ENSG00000119185, ENSG00000178568, ENSG00000105397, ENSG00000196504, ENSG00000168615, ENSG00000161791, ENSG00000067560, ENSG00000144791, ENSG00000010810, ENSG00000082701, ENSG00000166579, ENSG00000177697, ENSG00000134982, ENSG00000079691, ENSG0000…	1244	172	16792	1.96198	3.54559					GO:0060333~interferon-gamma-mediated signaling pathway	13	0.00558095	9.78825
		GO:0008380~RNA splicing	24	1.67015	0.0026355	ENSG00000120948, ENSG00000051596, ENSG00000112531, ENSG00000168883, ENSG00000003756, ENSG00000140939, ENSG00000100813, ENSG00000115875, ENSG00000135250, ENSG00000092208, ENSG00000198563, ENSG00000135316, ENSG00000139793, ENSG00000111196, ENSG00000152601, ENSG00000011243, ENSG00000183431, ENSG00000122085, ENSG00000139910, ENSG00000075292, ENSG00000096746, ENSG00000130520, ENSG00000147140, ENSG0000…	1244	166	16792	1.95157	4.74121
		GO:0006338~chromatin remodeling	15	1.04384	0.00409737	ENSG00000129514, ENSG00000091831, ENSG00000076108, ENSG00000153922, ENSG00000196591, ENSG00000152455, ENSG00000163939, ENSG00000142599, ENSG00000107485, ENSG00000010803, ENSG00000108604, ENSG00000118513, ENSG00000104872, ENSG00000171634, ENSG00000198900	1244	86	16792	2.35437	7.2786
		GO:0048013~ephrin receptor signaling pathway	15	1.04384	0.00409737	ENSG00000169242, ENSG00000163466, ENSG00000102606, ENSG00000117362, ENSG00000161203, ENSG00000160145, ENSG00000010810, ENSG00000138613, ENSG00000241553, ENSG00000162736, ENSG00000101608, ENSG00000167193, ENSG00000136238, ENSG00000067560, ENSG00000137845	1244	86	16792	2.35437	7.2786				Category	Term	Count	PValue	FDR
		GO:0043687~post-translational protein modification	7	0.487126	0.00432344	ENSG00000129103, ENSG00000144455, ENSG00000134910, ENSG00000116237, ENSG00000006756, ENSG00000141337, ENSG00000057663	1244	22	16792	4.29494	7.66525				KEGG_PATHWAY	hsa04142:Lysosome	30	5.03402e-08	6.64138e-05
		GO:0031115~negative regulation of microtubule polymerization	5	0.347947	0.00436757	ENSG00000077549, ENSG00000004478, ENSG00000125746, ENSG00000185133, ENSG00000141556	1244	10	16792	6.7492	7.74053					hsa04120:Ubiquitin mediated proteolysis	24	0.00048743	0.641158
		GO:0043484~regulation of RNA splicing	8	0.556715	0.00440141	ENSG00000152601, ENSG00000013441, ENSG00000169813, ENSG00000124942, ENSG00000113240, ENSG00000102103, ENSG00000104852, ENSG00000139793	1244	29	16792	3.72369	7.79824					hsa01100:Metabolic pathways	129	0.000497012	0.653725
		GO:0000209~protein polyubiquitination	25	1.73974	0.00474821	ENSG00000056586, ENSG00000095261, ENSG00000131467, ENSG00000119048, ENSG00000072803, ENSG00000160087, ENSG00000134574, ENSG00000110107, ENSG00000134758, ENSG00000086758, ENSG00000108344, ENSG00000122257, ENSG00000177479, ENSG00000013561, ENSG00000124226, ENSG00000007944, ENSG00000110330, ENSG00000185627, ENSG00000170142, ENSG00000125826, ENSG00000059145, ENSG00000141279, ENSG00000168894, ENSG0000…	1244	184	16792	1.83402	8.38759					hsa04510:Focal adhesion	30	0.00185422	2.41881
		GO:0043982~histone H4-K8 acetylation	6	0.417537	0.00482892	ENSG00000103510, ENSG00000187778, ENSG00000147162, ENSG00000120071, ENSG00000025293, ENSG00000144445	1244	16	16792	5.0619	8.52424					hsa03015:mRNA surveillance pathway	17	0.00208908	2.72129
		GO:0043981~histone H4-K5 acetylation	6	0.417537	0.00482892	ENSG00000103510, ENSG00000187778, ENSG00000147162, ENSG00000120071, ENSG00000025293, ENSG00000144445	1244	16	16792	5.0619	8.52424					hsa04114:Oocyte meiosis	19	0.00234926	3.05537
		GO:0045727~positive regulation of translation	11	0.765484	0.00496585	ENSG00000172239, ENSG00000242372, ENSG00000102882, ENSG00000151806, ENSG00000144642, ENSG00000107929, ENSG00000138668, ENSG00000110321, ENSG00000100227, ENSG00000198563, ENSG00000135446	1244	53	16792	2.80155	8.75563					hsa04612:Antigen processing and presentation	15	0.00248664	3.23135
		GO:0002474~antigen processing and presentation of peptide antigen via MHC class I	8	0.556715	0.00538074	ENSG00000150967, ENSG00000231925, ENSG00000204525, ENSG00000206503, ENSG00000127022, ENSG00000138674, ENSG00000204642, ENSG00000176986	1244	30	16792	3.59957	9.45336					hsa05203:Viral carcinogenesis	29	0.00344143	4.44623
		GO:0060333~interferon-gamma-mediated signaling pathway	13	0.904662	0.00558095	ENSG00000125347, ENSG00000223865, ENSG00000196126, ENSG00000204525, ENSG00000026508, ENSG00000126456, ENSG00000140464, ENSG00000206503, ENSG00000213928, ENSG00000171206, ENSG00000198502, ENSG00000179583, ENSG00000204642	1244	71	16792	2.47154	9.78825					hsa00520:Amino sugar and nucleotide sugar metabolism	11	0.00402395	5.18049
		GO:0000086~G2/M transition of mitotic cell cycle	20	1.39179	0.00586378	ENSG00000160014, ENSG00000126001, ENSG00000072803, ENSG00000147601, ENSG00000119397, ENSG00000088986, ENSG00000077380, ENSG00000054282, ENSG00000131462, ENSG00000072062, ENSG00000108953, ENSG00000204843, ENSG00000170312, ENSG00000058272, ENSG00000198668, ENSG00000165304, ENSG00000121774, ENSG00000108100, ENSG00000143933, ENSG00000103540	1244	137	16792	1.97057	10.2593					hsa04145:Phagosome	23	0.00488774	6.25971
		GO:0070936~protein K48-linked ubiquitination	10	0.695894	0.00681802	ENSG00000114062, ENSG00000170142, ENSG00000119048, ENSG00000140367, ENSG00000092871, ENSG00000182670, ENSG00000078140, ENSG00000177479, ENSG00000175063, ENSG00000186591	1244	47	16792	2.872	11.8316
		GO:0006605~protein targeting	9	0.626305	0.00687544	ENSG00000108953, ENSG00000134308, ENSG00000112851, ENSG00000170296, ENSG00000140464, ENSG00000051128, ENSG00000135506, ENSG00000182606, ENSG00000123159	1244	39	16792	3.11501	11.9254
		GO:0001666~response to hypoxia	23	1.60056	0.00835832	ENSG00000104368, ENSG00000134013, ENSG00000144791, ENSG00000132155, ENSG00000112715, ENSG00000140939, ENSG00000135766, ENSG00000130402, ENSG00000091542, ENSG00000088305, ENSG00000119630, ENSG00000134333, ENSG00000152952, ENSG00000175567, ENSG00000069509, ENSG00000110330, ENSG00000140464, ENSG00000086991, ENSG00000091879, ENSG00000150995, ENSG00000120868, ENSG00000104884, ENSG00000114650	1244	172	16792	1.80502	14.3148				Category	Term	Count	PValue	FDR
		GO:0002576~platelet degranulation	16	1.11343	0.00869254	ENSG00000183087, ENSG00000261371, ENSG00000160014, ENSG00000110799, ENSG00000112715, ENSG00000071127, ENSG00000084234, ENSG00000019991, ENSG00000130402, ENSG00000149925, ENSG00000198668, ENSG00000196924, ENSG00000149131, ENSG00000072110, ENSG00000197249, ENSG00000143933	1244	103	16792	2.09684	14.8447				INTERPRO	IPR016024:Armadillo-type fold	47	4.51697e-05	0.0775004
		GO:0051592~response to calcium ion	11	0.765484	0.00951185	ENSG00000138814, ENSG00000160014, ENSG00000115840, ENSG00000138668, ENSG00000198668, ENSG00000168615, ENSG00000138674, ENSG00000197586, ENSG00000004864, ENSG00000143933, ENSG00000122359	1244	58	16792	2.56004	16.1309					IPR017986:WD40-repeat-containing domain	42	6.98663e-05	0.11985
		GO:0031124~mRNA 3'-end processing	10	0.695894	0.0102789	ENSG00000051596, ENSG00000124193, ENSG00000176102, ENSG00000101811, ENSG00000100227, ENSG00000115875, ENSG00000183684, ENSG00000149532, ENSG00000198563, ENSG00000090060	1244	50	16792	2.69968	17.3183					IPR012677:Nucleotide-binding, alpha-beta plait	35	0.000583718	0.997174
		GO:0046827~positive regulation of protein export from nucleus	6	0.417537	0.0106768	ENSG00000183087, ENSG00000082701, ENSG00000135679, ENSG00000031823, ENSG00000148737, ENSG00000072062	1244	19	16792	4.26265	17.928					IPR000504:RNA recognition motif domain	31	0.000727924	1.24208
		GO:0010881~regulation of cardiac muscle contraction by regulation of the release of sequestered calcium ion	6	0.417537	0.0106768	ENSG00000160014, ENSG00000151067, ENSG00000198668, ENSG00000198363, ENSG00000143933, ENSG00000072062	1244	19	16792	4.26265	17.928					IPR000648:Oxysterol-binding protein	6	0.000946713	1.61255
		GO:0036109~alpha-linolenic acid metabolic process	5	0.347947	0.0124327	ENSG00000060971, ENSG00000151726, ENSG00000012660, ENSG00000134824, ENSG00000101473	1244	13	16792	5.19169	20.5681					IPR016135:Ubiquitin-conjugating enzyme/RWD-like	12	0.00175436	2.96885
		GO:0045197~establishment or maintenance of epithelial cell apical/basal polarity	5	0.347947	0.0124327	ENSG00000112851, ENSG00000072518, ENSG00000075711, ENSG00000166333, ENSG00000168502	1244	13	16792	5.19169	20.5681					IPR001876:Zinc finger, RanBP2-type	7	0.00708613	11.4903
		GO:0006412~translation	30	2.08768	0.012504	ENSG00000113742, ENSG00000111358, ENSG00000162910, ENSG00000125648, ENSG00000071082, ENSG00000143436, ENSG00000174547, ENSG00000138326, ENSG00000055950, ENSG00000112855, ENSG00000197119, ENSG00000090621, ENSG00000082515, ENSG00000134419, ENSG00000115268, ENSG00000089157, ENSG00000114867, ENSG00000004864, ENSG00000203326, ENSG00000095059, ENSG00000116898, ENSG00000132394, ENSG00000175567, ENSG0000…	1244	253	16792	1.6006	20.6736					IPR010630:Neuroblastoma breakpoint family (NBPF) domain	6	0.00714913	11.5867
		GO:0043984~histone H4-K16 acetylation	6	0.417537	0.0133852	ENSG00000103510, ENSG00000187778, ENSG00000147162, ENSG00000120071, ENSG00000025293, ENSG00000144445	1244	20	16792	4.04952	21.9664					IPR001039:MHC class I, alpha chain, alpha1/alpha2	5	0.00800256	12.8821
		GO:0048208~COPII vesicle coating	11	0.765484	0.0134608	ENSG00000100528, ENSG00000105402, ENSG00000206560, ENSG00000167110, ENSG00000167632, ENSG00000110075, ENSG00000117153, ENSG00000138674, ENSG00000167515, ENSG00000197249, ENSG00000176986	1244	61	16792	2.43414	22.0765
		GO:0051436~negative regulation of ubiquitin-protein ligase activity involved in mitotic cell cycle	12	0.835073	0.0147638	ENSG00000170312, ENSG00000095261, ENSG00000131467, ENSG00000185627, ENSG00000170142, ENSG00000154473, ENSG00000197170, ENSG00000004897, ENSG00000108344, ENSG00000175063, ENSG00000164162, ENSG00000087191	1244	71	16792	2.28142	23.9492
		GO:0007040~lysosome organization	8	0.556715	0.0149861	ENSG00000134575, ENSG00000171298, ENSG00000108784, ENSG00000168172, ENSG00000111670, ENSG00000188603, ENSG00000143669, ENSG00000149357	1244	36	16792	2.99964	24.2644
		GO:0030801~positive regulation of cyclic nucleotide metabolic process	3	0.208768	0.0156167	ENSG00000160014, ENSG00000198668, ENSG00000143933	1244	3	16792	13.4984	25.1518
		GO:0005980~glycogen catabolic process	6	0.417537	0.0165208	ENSG00000171298, ENSG00000160014, ENSG00000044446, ENSG00000163754, ENSG00000198668, ENSG00000143933	1244	21	16792	3.85668	26.4071
		GO:0031954~positive regulation of protein autophosphorylation	6	0.417537	0.0165208	ENSG00000163491, ENSG00000160014, ENSG00000104320, ENSG00000112715, ENSG00000198668, ENSG00000143933	1244	21	16792	3.85668	26.4071
		GO:0042776~mitochondrial ATP synthesis coupled proton transport	6	0.417537	0.0165208	ENSG00000241837, ENSG00000135390, ENSG00000167863, ENSG00000159199, ENSG00000110955, ENSG00000165629	1244	21	16792	3.85668	26.4071
		GO:0035774~positive regulation of insulin secretion involved in cellular response to glucose stimulus	7	0.487126	0.0176727	ENSG00000196126, ENSG00000083720, ENSG00000198502, ENSG00000054148, ENSG00000143158, ENSG00000130529, ENSG00000131620	1244	29	16792	3.25823	27.9775
		GO:0019882~antigen processing and presentation	10	0.695894	0.0187661	ENSG00000196126, ENSG00000223865, ENSG00000204525, ENSG00000104870, ENSG00000019582, ENSG00000175582, ENSG00000206503, ENSG00000198502, ENSG00000104856, ENSG00000160862	1244	55	16792	2.45425	29.4388
		GO:0032465~regulation of cytokinesis	6	0.417537	0.0201083	ENSG00000160014, ENSG00000165689, ENSG00000198668, ENSG00000196504, ENSG00000143933, ENSG00000103540	1244	22	16792	3.68138	31.1943
		GO:0015986~ATP synthesis coupled proton transport	6	0.417537	0.0201083	ENSG00000241837, ENSG00000135390, ENSG00000167863, ENSG00000159199, ENSG00000110955, ENSG00000165629	1244	22	16792	3.68138	31.1943
		GO:0051056~regulation of small GTPase mediated signal transduction	18	1.25261	0.0202801	ENSG00000008853, ENSG00000155366, ENSG00000102606, ENSG00000099331, ENSG00000072422, ENSG00000066933, ENSG00000160145, ENSG00000159842, ENSG00000126217, ENSG00000140983, ENSG00000116584, ENSG00000126858, ENSG00000031003, ENSG00000138639, ENSG00000146426, ENSG00000136238, ENSG00000089820, ENSG00000067560	1244	134	16792	1.81322	31.4161
		GO:0051437~positive regulation of ubiquitin-protein ligase activity involved in regulation of mitotic cell cycle transition	12	0.835073	0.0236433	ENSG00000170312, ENSG00000095261, ENSG00000131467, ENSG00000185627, ENSG00000170142, ENSG00000154473, ENSG00000197170, ENSG00000004897, ENSG00000108344, ENSG00000175063, ENSG00000164162, ENSG00000087191	1244	76	16792	2.13133	35.6224
		GO:0006470~protein dephosphorylation	17	1.18302	0.0236482	ENSG00000167985, ENSG00000173482, ENSG00000144579, ENSG00000175826, ENSG00000111077, ENSG00000072803, ENSG00000275052, ENSG00000054148, ENSG00000112640, ENSG00000087053, ENSG00000105197, ENSG00000138814, ENSG00000072135, ENSG00000127952, ENSG00000058272, ENSG00000172531, ENSG00000075711	1244	126	16792	1.82121	35.6284
		GO:0043065~positive regulation of apoptotic process	33	2.29645	0.0240084	ENSG00000102606, ENSG00000087470, ENSG00000113761, ENSG00000160310, ENSG00000117362, ENSG00000134333, ENSG00000138613, ENSG00000178568, ENSG00000162736, ENSG00000197548, ENSG00000174307, ENSG00000145191, ENSG00000135446, ENSG00000003756, ENSG00000107643, ENSG00000100813, ENSG00000147601, ENSG00000113916, ENSG00000184047, ENSG00000160145, ENSG00000126217, ENSG00000159842, ENSG00000068745, ENSG0000…	1244	300	16792	1.48482	36.064
		GO:0006461~protein complex assembly	16	1.11343	0.0240735	ENSG00000231925, ENSG00000185437, ENSG00000135679, ENSG00000019582, ENSG00000073921, ENSG00000137713, ENSG00000157216, ENSG00000170312, ENSG00000102882, ENSG00000140464, ENSG00000198625, ENSG00000148498, ENSG00000167670, ENSG00000134982, ENSG00000214063, ENSG00000141385	1244	116	16792	1.86185	36.1426
		GO:0006397~mRNA processing	22	1.53097	0.0240811	ENSG00000120948, ENSG00000172062, ENSG00000112531, ENSG00000168883, ENSG00000100813, ENSG00000115875, ENSG00000092208, ENSG00000100722, ENSG00000122257, ENSG00000139793, ENSG00000111196, ENSG00000072062, ENSG00000152601, ENSG00000011243, ENSG00000091542, ENSG00000111605, ENSG00000125944, ENSG00000183431, ENSG00000121774, ENSG00000147140, ENSG00000088930, ENSG00000104852	1244	179	16792	1.65902	36.1517
		GO:0070126~mitochondrial translational termination	13	0.904662	0.0242087	ENSG00000175110, ENSG00000162910, ENSG00000116898, ENSG00000147586, ENSG00000174547, ENSG00000143436, ENSG00000055950, ENSG00000130921, ENSG00000132676, ENSG00000082515, ENSG00000090263, ENSG00000102738, ENSG00000131368	1244	86	16792	2.04045	36.3051
		GO:0016311~dephosphorylation	13	0.904662	0.0242087	ENSG00000141698, ENSG00000134575, ENSG00000138814, ENSG00000145725, ENSG00000205309, ENSG00000146733, ENSG00000125458, ENSG00000123836, ENSG00000132376, ENSG00000137074, ENSG00000155893, ENSG00000172531, ENSG00000141349	1244	86	16792	2.04045	36.3051
		GO:0046475~glycerophospholipid catabolic process	4	0.278358	0.0242337	ENSG00000136699, ENSG00000125772, ENSG00000100997, ENSG00000168970	1244	9	16792	5.99929	36.3352
		GO:0060316~positive regulation of ryanodine-sensitive calcium-release channel activity	4	0.278358	0.0242337	ENSG00000160014, ENSG00000198668, ENSG00000198363, ENSG00000143933	1244	9	16792	5.99929	36.3352
		GO:0016925~protein sumoylation	16	1.11343	0.025795	ENSG00000168283, ENSG00000094914, ENSG00000188612, ENSG00000135679, ENSG00000101972, ENSG00000130529, ENSG00000072501, ENSG00000119231, ENSG00000204227, ENSG00000140464, ENSG00000010803, ENSG00000182979, ENSG00000139496, ENSG00000061273, ENSG00000136243, ENSG00000198900	1244	117	16792	1.84593	38.1843
		GO:0021762~substantia nigra development	9	0.626305	0.0262799	ENSG00000108953, ENSG00000069535, ENSG00000134333, ENSG00000134308, ENSG00000160014, ENSG00000198668, ENSG00000088986, ENSG00000143933, ENSG00000067560	1244	49	16792	2.4793	38.7481
		GO:0007220~Notch receptor processing	5	0.347947	0.0265014	ENSG00000138613, ENSG00000162736, ENSG00000074181, ENSG00000117362, ENSG00000137845	1244	16	16792	4.21825	39.0041
		GO:0032212~positive regulation of telomere maintenance via telomerase	7	0.487126	0.0279329	ENSG00000146731, ENSG00000102882, ENSG00000115484, ENSG00000107960, ENSG00000085511, ENSG00000135624, ENSG00000135549	1244	32	16792	2.95277	40.634
		GO:0070830~bicellular tight junction assembly	7	0.487126	0.0279329	ENSG00000130402, ENSG00000147649, ENSG00000148498, ENSG00000134982, ENSG00000178184, ENSG00000075711, ENSG00000141556	1244	32	16792	2.95277	40.634
		GO:0045666~positive regulation of neuron differentiation	12	0.835073	0.028108	ENSG00000131759, ENSG00000129514, ENSG00000088305, ENSG00000008294, ENSG00000113916, ENSG00000138834, ENSG00000140299, ENSG00000114867, ENSG00000140262, ENSG00000214078, ENSG00000067560, ENSG00000148516	1244	78	16792	2.07668	40.8306
		GO:0007266~Rho protein signal transduction	9	0.626305	0.0293277	ENSG00000261371, ENSG00000177106, ENSG00000172757, ENSG00000099331, ENSG00000113916, ENSG00000205336, ENSG00000089820, ENSG00000067560, ENSG00000160145	1244	50	16792	2.42971	42.1825
		GO:0033299~secretion of lysosomal enzymes	3	0.208768	0.0297043	ENSG00000003056, ENSG00000104164, ENSG00000111670	1244	4	16792	10.1238	42.594
		GO:0031145~anaphase-promoting complex-dependent catabolic process	12	0.835073	0.0305541	ENSG00000170312, ENSG00000095261, ENSG00000131467, ENSG00000185627, ENSG00000170142, ENSG00000154473, ENSG00000197170, ENSG00000004897, ENSG00000108344, ENSG00000175063, ENSG00000164162, ENSG00000087191	1244	79	16792	2.05039	43.5123
		GO:0007229~integrin-mediated signaling pathway	14	0.974252	0.0305664	ENSG00000143537, ENSG00000112851, ENSG00000084636, ENSG00000196776, ENSG00000077942, ENSG00000151914, ENSG00000166333, ENSG00000011052, ENSG00000033170, ENSG00000119185, ENSG00000082781, ENSG00000136280, ENSG00000168615, ENSG00000137845	1244	99	16792	1.90886	43.5255
		GO:0030036~actin cytoskeleton organization	17	1.18302	0.0306246	ENSG00000159023, ENSG00000088986, ENSG00000113916, ENSG00000129116, ENSG00000159842, ENSG00000077549, ENSG00000134278, ENSG00000136068, ENSG00000172757, ENSG00000115963, ENSG00000132376, ENSG00000102879, ENSG00000161791, ENSG00000182208, ENSG00000070087, ENSG00000136238, ENSG00000067560	1244	130	16792	1.76517	43.5879
		GO:0033138~positive regulation of peptidyl-serine phosphorylation	11	0.765484	0.0326359	ENSG00000183087, ENSG00000082701, ENSG00000137936, ENSG00000026508, ENSG00000132155, ENSG00000143575, ENSG00000112715, ENSG00000104312, ENSG00000114867, ENSG00000052795, ENSG00000070087	1244	70	16792	2.12118	45.7038
		GO:0016559~peroxisome fission	4	0.278358	0.0327478	ENSG00000087470, ENSG00000168958, ENSG00000162735, ENSG00000101473	1244	10	16792	5.39936	45.8193
		GO:0016310~phosphorylation	14	0.974252	0.0328472	ENSG00000144791, ENSG00000008130, ENSG00000086475, ENSG00000163344, ENSG00000188266, ENSG00000241973, ENSG00000145725, ENSG00000152620, ENSG00000102882, ENSG00000044446, ENSG00000198964, ENSG00000179583, ENSG00000198900, ENSG00000148057	1244	100	16792	1.88977	45.9216
		GO:0006913~nucleocytoplasmic transport	6	0.417537	0.0337825	ENSG00000140350, ENSG00000169220, ENSG00000094914, ENSG00000139496, ENSG00000119335, ENSG00000132382	1244	25	16792	3.23961	46.8762
		GO:0006626~protein targeting to mitochondrion	7	0.487126	0.0365925	ENSG00000116688, ENSG00000122085, ENSG00000168958, ENSG00000126768, ENSG00000205981, ENSG00000150779, ENSG00000100575	1244	34	16792	2.77908	49.649
		GO:0016569~covalent chromatin modification	15	1.04384	0.0393315	ENSG00000168283, ENSG00000129514, ENSG00000112511, ENSG00000153922, ENSG00000118418, ENSG00000113648, ENSG00000071462, ENSG00000141027, ENSG00000158636, ENSG00000146872, ENSG00000163939, ENSG00000108604, ENSG00000172530, ENSG00000204463, ENSG00000171634	1244	113	16792	1.79182	52.2196
		GO:0061025~membrane fusion	8	0.556715	0.0413099	ENSG00000092531, ENSG00000105402, ENSG00000124222, ENSG00000104164, ENSG00000087470, ENSG00000197548, ENSG00000029725, ENSG00000100568	1244	44	16792	2.45425	53.9986
		GO:0002479~antigen processing and presentation of exogenous peptide antigen via MHC class I, TAP-dependent	10	0.695894	0.0414111	ENSG00000095261, ENSG00000204525, ENSG00000131467, ENSG00000185627, ENSG00000206503, ENSG00000082781, ENSG00000197170, ENSG00000108344, ENSG00000204642, ENSG00000087191	1244	63	16792	2.1426	54.088
		GO:0031648~protein destabilization	7	0.487126	0.0415001	ENSG00000007944, ENSG00000148180, ENSG00000135679, ENSG00000072803, ENSG00000105677, ENSG00000164751, ENSG00000063241	1244	35	16792	2.69968	54.1663
		GO:0007264~small GTPase mediated signal transduction	27	1.87891	0.0420639	ENSG00000138175, ENSG00000008853, ENSG00000107099, ENSG00000171570, ENSG00000157985, ENSG00000175582, ENSG00000116191, ENSG00000072422, ENSG00000104388, ENSG00000099246, ENSG00000128581, ENSG00000004059, ENSG00000067560, ENSG00000155366, ENSG00000108774, ENSG00000144134, ENSG00000127314, ENSG00000168461, ENSG00000109756, ENSG00000159842, ENSG00000140983, ENSG00000137936, ENSG00000134308, ENSG0000…	1244	246	16792	1.48153	54.66
		GO:0031065~positive regulation of histone deacetylation	4	0.278358	0.042604	ENSG00000011243, ENSG00000140464, ENSG00000113916, ENSG00000159692	1244	11	16792	4.90851	55.1283
		GO:0035195~gene silencing by miRNA	4	0.278358	0.042604	ENSG00000242372, ENSG00000144791, ENSG00000155508, ENSG00000113300	1244	11	16792	4.90851	55.1283
		GO:0046135~pyrimidine nucleoside catabolic process	4	0.278358	0.042604	ENSG00000025708, ENSG00000205309, ENSG00000125458, ENSG00000183696	1244	11	16792	4.90851	55.1283
		GO:0048146~positive regulation of fibroblast proliferation	9	0.626305	0.0439314	ENSG00000168283, ENSG00000183087, ENSG00000091831, ENSG00000140464, ENSG00000077942, ENSG00000019582, ENSG00000136104, ENSG00000156860, ENSG00000135446	1244	54	16792	2.24973	56.2596
		GO:0006369~termination of RNA polymerase II transcription	10	0.695894	0.0451559	ENSG00000051596, ENSG00000124193, ENSG00000176102, ENSG00000101811, ENSG00000100227, ENSG00000115875, ENSG00000183684, ENSG00000149532, ENSG00000198563, ENSG00000090060	1244	64	16792	2.10912	57.2794
		GO:0010800~positive regulation of peptidyl-threonine phosphorylation	6	0.417537	0.0454686	ENSG00000082701, ENSG00000160014, ENSG00000104312, ENSG00000198668, ENSG00000078140, ENSG00000143933	1244	27	16792	2.99964	57.5361
		GO:0070979~protein K11-linked ubiquitination	6	0.417537	0.0454686	ENSG00000119048, ENSG00000104343, ENSG00000004897, ENSG00000175063, ENSG00000164162, ENSG00000186591	1244	27	16792	2.99964	57.5361
		GO:0071363~cellular response to growth factor stimulus	8	0.556715	0.0459205	ENSG00000183087, ENSG00000160691, ENSG00000105176, ENSG00000177426, ENSG00000135679, ENSG00000091879, ENSG00000168393, ENSG00000085719	1244	45	16792	2.39971	57.9046
		GO:0051343~positive regulation of cyclic-nucleotide phosphodiesterase activity	3	0.208768	0.0470992	ENSG00000160014, ENSG00000198668, ENSG00000143933	1244	5	16792	8.09904	58.8516
		GO:0051081~nuclear envelope disassembly	3	0.208768	0.0470992	ENSG00000204843, ENSG00000011243, ENSG00000166579	1244	5	16792	8.09904	58.8516
		GO:0018401~peptidyl-proline hydroxylation to 4-hydroxy-L-proline	3	0.208768	0.0470992	ENSG00000122884, ENSG00000185624, ENSG00000135766	1244	5	16792	8.09904	58.8516
		GO:0010452~histone H3-K36 methylation	3	0.208768	0.0470992	ENSG00000143499, ENSG00000183576, ENSG00000109685	1244	5	16792	8.09904	58.8516
		GO:0060314~regulation of ryanodine-sensitive calcium-release channel activity	5	0.347947	0.0473418	ENSG00000160014, ENSG00000198668, ENSG00000198363, ENSG00000143933, ENSG00000072062	1244	19	16792	3.55221	59.044
		GO:0070125~mitochondrial translational elongation	12	0.835073	0.0484716	ENSG00000132676, ENSG00000175110, ENSG00000162910, ENSG00000082515, ENSG00000090263, ENSG00000147586, ENSG00000116898, ENSG00000143436, ENSG00000102738, ENSG00000174547, ENSG00000055950, ENSG00000131368	1244	85	16792	1.90566	59.9289
		GO:0008283~cell proliferation	37	2.57481	0.0490699	ENSG00000183087, ENSG00000132155, ENSG00000013441, ENSG00000176890, ENSG00000104320, ENSG00000073921, ENSG00000109458, ENSG00000166333, ENSG00000148516, ENSG00000170312, ENSG00000049540, ENSG00000186480, ENSG00000178568, ENSG00000183258, ENSG00000184371, ENSG00000217555, ENSG00000133026, ENSG00000019582, ENSG00000091527, ENSG00000151491, ENSG00000100568, ENSG00000276644, ENSG00000127314, ENSG0000…	1244	366	16792	1.36459	60.3901
		GO:0043123~positive regulation of I-kappaB kinase/NF-kappaB signaling	19	1.3222	0.0519009	ENSG00000155366, ENSG00000129353, ENSG00000147649, ENSG00000111321, ENSG00000104365, ENSG00000126456, ENSG00000186908, ENSG00000091947, ENSG00000171604, ENSG00000010810, ENSG00000110330, ENSG00000158604, ENSG00000125826, ENSG00000135341, ENSG00000104312, ENSG00000171206, ENSG00000171302, ENSG00000196924, ENSG00000067560	1244	161	16792	1.59298	62.5052
		GO:0007049~cell cycle	24	1.67015	0.0519549	ENSG00000107949, ENSG00000112851, ENSG00000168883, ENSG00000184640, ENSG00000178184, ENSG00000081154, ENSG00000166164, ENSG00000119231, ENSG00000146872, ENSG00000132522, ENSG00000152455, ENSG00000060339, ENSG00000102882, ENSG00000178950, ENSG00000166946, ENSG00000167670, ENSG00000165689, ENSG00000148498, ENSG00000147526, ENSG00000196504, ENSG00000172530, ENSG00000172531, ENSG00000168393, ENSG0000…	1244	217	16792	1.49291	62.5445
		GO:1902017~regulation of cilium assembly	7	0.487126	0.0525063	ENSG00000187535, ENSG00000109083, ENSG00000121749, ENSG00000100359, ENSG00000132405, ENSG00000057663, ENSG00000197226	1244	37	16792	2.55375	62.9434
		GO:0061077~chaperone-mediated protein folding	7	0.487126	0.0525063	ENSG00000135924, ENSG00000105701, ENSG00000101266, ENSG00000004478, ENSG00000127022, ENSG00000162735, ENSG00000126602	1244	37	16792	2.55375	62.9434
		GO:0019725~cellular homeostasis	4	0.278358	0.0537604	ENSG00000140983, ENSG00000111077, ENSG00000126858, ENSG00000143384	1244	12	16792	4.49946	63.8359
		GO:0008154~actin polymerization or depolymerization	4	0.278358	0.0537604	ENSG00000136754, ENSG00000157017, ENSG00000125753, ENSG00000112186	1244	12	16792	4.49946	63.8359
		GO:0060828~regulation of canonical Wnt signaling pathway	5	0.347947	0.0558309	ENSG00000109083, ENSG00000172531, ENSG00000108100, ENSG00000011143, ENSG00000088448	1244	20	16792	3.3746	65.265
		GO:0005975~carbohydrate metabolic process	20	1.39179	0.0568716	ENSG00000135838, ENSG00000089597, ENSG00000130313, ENSG00000146701, ENSG00000213614, ENSG00000110917, ENSG00000182054, ENSG00000131446, ENSG00000138400, ENSG00000086062, ENSG00000134333, ENSG00000171298, ENSG00000164414, ENSG00000044446, ENSG00000169919, ENSG00000007541, ENSG00000109814, ENSG00000178802, ENSG00000159322, ENSG00000148057	1244	174	16792	1.55154	65.963
		GO:0032922~circadian regulation of gene expression	9	0.626305	0.0575728	ENSG00000147162, ENSG00000140464, ENSG00000182979, ENSG00000104856, ENSG00000196591, ENSG00000172531, ENSG00000198900, ENSG00000134107, ENSG00000132382	1244	57	16792	2.13133	66.4257
		GO:0018107~peptidyl-threonine phosphorylation	7	0.487126	0.058614	ENSG00000170312, ENSG00000082701, ENSG00000013441, ENSG00000107643, ENSG00000060237, ENSG00000072518, ENSG00000072062	1244	38	16792	2.48655	67.102
		GO:0000289~nuclear-transcribed mRNA poly(A) tail shortening	6	0.417537	0.0592821	ENSG00000149115, ENSG00000172239, ENSG00000114867, ENSG00000155508, ENSG00000179134, ENSG00000113300	1244	29	16792	2.79277	67.5291
		GO:0006099~tricarboxylic acid cycle	6	0.417537	0.0592821	ENSG00000146701, ENSG00000150768, ENSG00000182054, ENSG00000131828, ENSG00000138400, ENSG00000172340	1244	29	16792	2.79277	67.5291
		GO:0006468~protein phosphorylation	44	3.06193	0.0598269	ENSG00000131759, ENSG00000109339, ENSG00000080823, ENSG00000183087, ENSG00000103653, ENSG00000132155, ENSG00000104365, ENSG00000163491, ENSG00000000457, ENSG00000181929, ENSG00000166333, ENSG00000159692, ENSG00000072062, ENSG00000102882, ENSG00000044446, ENSG00000178950, ENSG00000160584, ENSG00000105397, ENSG00000101266, ENSG00000072518, ENSG00000114388, ENSG00000052795, ENSG00000133597, ENSG0000…	1244	456	16792	1.30248	67.8734
		GO:0007059~chromosome segregation	10	0.695894	0.0623615	ENSG00000146872, ENSG00000136098, ENSG00000163491, ENSG00000166579, ENSG00000122390, ENSG00000169220, ENSG00000144021, ENSG00000104884, ENSG00000198900, ENSG00000160783	1244	68	16792	1.98506	69.4307
		GO:0006401~RNA catabolic process	5	0.347947	0.0650804	ENSG00000090621, ENSG00000138668, ENSG00000026297, ENSG00000136104, ENSG00000088930	1244	21	16792	3.2139	71.0217
		GO:0006293~nucleotide-excision repair, preincision complex stabilization	5	0.347947	0.0650804	ENSG00000111358, ENSG00000145736, ENSG00000134574, ENSG00000104884, ENSG00000167986	1244	21	16792	3.2139	71.0217
		GO:0035307~positive regulation of protein dephosphorylation	5	0.347947	0.0650804	ENSG00000160014, ENSG00000066027, ENSG00000198668, ENSG00000176915, ENSG00000143933	1244	21	16792	3.2139	71.0217
		GO:0043518~negative regulation of DNA damage response, signal transduction by p53 class mediator	4	0.278358	0.0661587	ENSG00000183255, ENSG00000026508, ENSG00000135679, ENSG00000019582	1244	13	16792	4.15335	71.6308
		GO:0032516~positive regulation of phosphoprotein phosphatase activity	4	0.278358	0.0661587	ENSG00000160014, ENSG00000198668, ENSG00000105053, ENSG00000143933	1244	13	16792	4.15335	71.6308
		GO:0045773~positive regulation of axon extension	6	0.417537	0.0669894	ENSG00000082701, ENSG00000166579, ENSG00000110321, ENSG00000186868, ENSG00000166333, ENSG00000144674	1244	30	16792	2.69968	72.0917
		GO:0034504~protein localization to nucleus	6	0.417537	0.0669894	ENSG00000175826, ENSG00000135679, ENSG00000082898, ENSG00000172530, ENSG00000108821, ENSG00000054654	1244	30	16792	2.69968	72.0917
		GO:0046939~nucleotide phosphorylation	3	0.208768	0.0672355	ENSG00000004455, ENSG00000143774, ENSG00000168393	1244	6	16792	6.7492	72.2269
		GO:0034454~microtubule anchoring at centrosome	3	0.208768	0.0672355	ENSG00000204843, ENSG00000100503, ENSG00000168172	1244	6	16792	6.7492	72.2269
		GO:2000675~negative regulation of type B pancreatic cell apoptotic process	3	0.208768	0.0672355	ENSG00000124193, ENSG00000153113, ENSG00000148737	1244	6	16792	6.7492	72.2269
		GO:1903799~negative regulation of production of miRNAs involved in gene silencing by miRNA	3	0.208768	0.0672355	ENSG00000138814, ENSG00000091831, ENSG00000141027	1244	6	16792	6.7492	72.2269
		GO:0032288~myelin assembly	3	0.208768	0.0672355	ENSG00000063660, ENSG00000166333, ENSG00000087053	1244	6	16792	6.7492	72.2269
		GO:0061732~mitochondrial acetyl-CoA biosynthetic process from pyruvate	3	0.208768	0.0672355	ENSG00000143158, ENSG00000131828, ENSG00000110435	1244	6	16792	6.7492	72.2269
		GO:0042752~regulation of circadian rhythm	8	0.556715	0.0675659	ENSG00000109339, ENSG00000155090, ENSG00000114062, ENSG00000140464, ENSG00000107643, ENSG00000138668, ENSG00000172531, ENSG00000147140	1244	49	16792	2.20382	72.4074
		GO:0036498~IRE1-mediated unfolded protein response	9	0.626305	0.0680054	ENSG00000204843, ENSG00000160691, ENSG00000072778, ENSG00000124702, ENSG00000138674, ENSG00000168970, ENSG00000134109, ENSG00000159720, ENSG00000065665	1244	59	16792	2.05908	72.6458
		GO:0018279~protein N-linked glycosylation via asparagine	7	0.487126	0.072048	ENSG00000033170, ENSG00000118705, ENSG00000110080, ENSG00000126091, ENSG00000134910, ENSG00000136908, ENSG00000070731	1244	40	16792	2.36222	74.7492
		GO:0043433~negative regulation of sequence-specific DNA binding transcription factor activity	9	0.626305	0.0736294	ENSG00000185187, ENSG00000183087, ENSG00000091831, ENSG00000196591, ENSG00000148737, ENSG00000185630, ENSG00000196924, ENSG00000134107, ENSG00000135766	1244	60	16792	2.02476	75.5296
		GO:0030433~ER-associated ubiquitin-dependent protein catabolic process	9	0.626305	0.0736294	ENSG00000135924, ENSG00000136813, ENSG00000182446, ENSG00000135506, ENSG00000160087, ENSG00000115307, ENSG00000072849, ENSG00000134109, ENSG00000087191	1244	60	16792	2.02476	75.5296
		GO:0032435~negative regulation of proteasomal ubiquitin-dependent protein catabolic process	5	0.347947	0.0750742	ENSG00000146872, ENSG00000095787, ENSG00000162191, ENSG00000204463, ENSG00000123159	1244	22	16792	3.06782	76.2226
		GO:0006090~pyruvate metabolic process	5	0.347947	0.0750742	ENSG00000134333, ENSG00000082212, ENSG00000150768, ENSG00000131828, ENSG00000110435	1244	22	16792	3.06782	76.2226
		GO:0000717~nucleotide-excision repair, DNA duplex unwinding	5	0.347947	0.0750742	ENSG00000111358, ENSG00000145736, ENSG00000134574, ENSG00000104884, ENSG00000167986	1244	22	16792	3.06782	76.2226
		GO:0001975~response to amphetamine	6	0.417537	0.0752256	ENSG00000138814, ENSG00000160014, ENSG00000107614, ENSG00000198668, ENSG00000196591, ENSG00000143933	1244	31	16792	2.61259	76.2941
		GO:0030032~lamellipodium assembly	6	0.417537	0.0752256	ENSG00000077549, ENSG00000102606, ENSG00000273749, ENSG00000079691, ENSG00000099204, ENSG00000136238	1244	31	16792	2.61259	76.2941
		GO:0000226~microtubule cytoskeleton organization	10	0.695894	0.0776763	ENSG00000170312, ENSG00000170296, ENSG00000124006, ENSG00000147526, ENSG00000072518, ENSG00000075413, ENSG00000151914, ENSG00000186868, ENSG00000131462, ENSG00000144824	1244	71	16792	1.90118	77.4241
		GO:0043488~regulation of mRNA stability	13	0.904662	0.0780815	ENSG00000095261, ENSG00000131467, ENSG00000140350, ENSG00000108344, ENSG00000100722, ENSG00000185627, ENSG00000138668, ENSG00000119335, ENSG00000082898, ENSG00000197170, ENSG00000114867, ENSG00000179134, ENSG00000087191	1244	103	16792	1.70368	77.606
		GO:0060271~cilium morphogenesis	16	1.11343	0.0781138	ENSG00000100554, ENSG00000138175, ENSG00000100578, ENSG00000116747, ENSG00000088986, ENSG00000011143, ENSG00000159720, ENSG00000187535, ENSG00000068885, ENSG00000148180, ENSG00000109083, ENSG00000204852, ENSG00000135541, ENSG00000196924, ENSG00000010361, ENSG00000125124	1244	136	16792	1.58805	77.6204
		GO:0005513~detection of calcium ion	4	0.278358	0.0797284	ENSG00000160014, ENSG00000198668, ENSG00000198363, ENSG00000143933	1244	14	16792	3.85668	78.3309
		GO:0008610~lipid biosynthetic process	4	0.278358	0.0797284	ENSG00000079459, ENSG00000151726, ENSG00000110107, ENSG00000068366	1244	14	16792	3.85668	78.3309
		GO:0030833~regulation of actin filament polymerization	4	0.278358	0.0797284	ENSG00000049540, ENSG00000143575, ENSG00000102879, ENSG00000070087	1244	14	16792	3.85668	78.3309
		GO:0030970~retrograde protein transport, ER to cytosol	4	0.278358	0.0797284	ENSG00000182446, ENSG00000115307, ENSG00000070010, ENSG00000072849	1244	14	16792	3.85668	78.3309
		GO:0006511~ubiquitin-dependent protein catabolic process	20	1.39179	0.0810211	ENSG00000184979, ENSG00000114062, ENSG00000119048, ENSG00000182670, ENSG00000130706, ENSG00000070010, ENSG00000108344, ENSG00000177479, ENSG00000143258, ENSG00000186591, ENSG00000185627, ENSG00000156804, ENSG00000170142, ENSG00000182446, ENSG00000204463, ENSG00000092871, ENSG00000078140, ENSG00000077254, ENSG00000155313, ENSG00000175063	1244	182	16792	1.48334	78.8844
		GO:0050852~T cell receptor signaling pathway	17	1.18302	0.0811922	ENSG00000095261, ENSG00000196126, ENSG00000131467, ENSG00000103653, ENSG00000104365, ENSG00000072803, ENSG00000198502, ENSG00000108344, ENSG00000010810, ENSG00000223865, ENSG00000185627, ENSG00000107485, ENSG00000125826, ENSG00000135341, ENSG00000104312, ENSG00000197170, ENSG00000087191	1244	148	16792	1.55049	78.9566
		GO:0048010~vascular endothelial growth factor receptor signaling pathway	10	0.695894	0.0832481	ENSG00000010810, ENSG00000062598, ENSG00000136754, ENSG00000119630, ENSG00000099250, ENSG00000112715, ENSG00000273749, ENSG00000167193, ENSG00000136238, ENSG00000067560	1244	72	16792	1.87478	79.8067
		GO:1900026~positive regulation of substrate adhesion-dependent cell spreading	6	0.417537	0.0839835	ENSG00000163466, ENSG00000102606, ENSG00000079691, ENSG00000196924, ENSG00000167193, ENSG00000136238	1244	32	16792	2.53095	80.1027
		GO:0070911~global genome nucleotide-excision repair	6	0.417537	0.0839835	ENSG00000111358, ENSG00000145736, ENSG00000188612, ENSG00000134574, ENSG00000104884, ENSG00000167986	1244	32	16792	2.53095	80.1027
		GO:0015991~ATP hydrolysis coupled proton transport	6	0.417537	0.0839835	ENSG00000071553, ENSG00000135390, ENSG00000159199, ENSG00000110955, ENSG00000117410, ENSG00000159720	1244	32	16792	2.53095	80.1027
		GO:0006295~nucleotide-excision repair, DNA incision, 3'-to lesion	5	0.347947	0.085791	ENSG00000111358, ENSG00000145736, ENSG00000134574, ENSG00000104884, ENSG00000167986	1244	23	16792	2.93443	80.8131
		GO:0051439~regulation of ubiquitin-protein ligase activity involved in mitotic cell cycle	5	0.347947	0.085791	ENSG00000170312, ENSG00000170142, ENSG00000004897, ENSG00000175063, ENSG00000164162	1244	23	16792	2.93443	80.8131
		GO:0071333~cellular response to glucose stimulus	8	0.556715	0.087219	ENSG00000183087, ENSG00000138814, ENSG00000175567, ENSG00000086991, ENSG00000104067, ENSG00000011052, ENSG00000112759, ENSG00000072062	1244	52	16792	2.07668	81.3573
		GO:0002223~stimulatory C-type lectin receptor signaling pathway	13	0.904662	0.0873441	ENSG00000095261, ENSG00000131467, ENSG00000104365, ENSG00000132155, ENSG00000072803, ENSG00000108344, ENSG00000072062, ENSG00000010810, ENSG00000185627, ENSG00000135341, ENSG00000104856, ENSG00000197170, ENSG00000087191	1244	105	16792	1.67123	81.4043
		GO:0006464~cellular protein modification process	13	0.904662	0.0873441	ENSG00000104368, ENSG00000118705, ENSG00000187778, ENSG00000152952, ENSG00000134013, ENSG00000205629, ENSG00000164414, ENSG00000044446, ENSG00000156795, ENSG00000197548, ENSG00000116237, ENSG00000086475, ENSG00000155313	1244	105	16792	1.67123	81.4043
		GO:0007010~cytoskeleton organization	18	1.25261	0.0875922	ENSG00000144791, ENSG00000124006, ENSG00000176014, ENSG00000151914, ENSG00000198218, ENSG00000129116, ENSG00000062598, ENSG00000077549, ENSG00000161813, ENSG00000069020, ENSG00000172757, ENSG00000197694, ENSG00000196504, ENSG00000099204, ENSG00000112186, ENSG00000161791, ENSG00000146463, ENSG00000089820	1244	161	16792	1.50914	81.4971
		GO:0002455~humoral immune response mediated by circulating immunoglobulin	3	0.208768	0.0896125	ENSG00000196126, ENSG00000174371, ENSG00000198502	1244	7	16792	5.78503	82.2368
		GO:1901841~regulation of high voltage-gated calcium channel activity	3	0.208768	0.0896125	ENSG00000160014, ENSG00000198668, ENSG00000143933	1244	7	16792	5.78503	82.2368
		GO:2000427~positive regulation of apoptotic cell clearance	3	0.208768	0.0896125	ENSG00000140545, ENSG00000166278, ENSG00000244731	1244	7	16792	5.78503	82.2368
		GO:0045719~negative regulation of glycogen biosynthetic process	3	0.208768	0.0896125	ENSG00000082701, ENSG00000106070, ENSG00000132376	1244	7	16792	5.78503	82.2368
		GO:0001961~positive regulation of cytokine-mediated signaling pathway	3	0.208768	0.0896125	ENSG00000183087, ENSG00000019582, ENSG00000104312	1244	7	16792	5.78503	82.2368
		GO:0006110~regulation of glycolytic process	3	0.208768	0.0896125	ENSG00000242372, ENSG00000147162, ENSG00000181929	1244	7	16792	5.78503	82.2368
		GO:0006047~UDP-N-acetylglucosamine metabolic process	3	0.208768	0.0896125	ENSG00000172269, ENSG00000117620, ENSG00000117143	1244	7	16792	5.78503	82.2368
		GO:0051897~positive regulation of protein kinase B signaling	11	0.765484	0.091017	ENSG00000183087, ENSG00000147649, ENSG00000143575, ENSG00000107485, ENSG00000119185, ENSG00000086991, ENSG00000091039, ENSG00000066777, ENSG00000148737, ENSG00000166333, ENSG00000214078	1244	84	16792	1.76765	82.7345
		GO:0002027~regulation of heart rate	6	0.417537	0.0932533	ENSG00000160014, ENSG00000135679, ENSG00000198668, ENSG00000108961, ENSG00000143933, ENSG00000072062	1244	33	16792	2.45425	83.4998
		GO:1903146~regulation of mitophagy	6	0.417537	0.0932533	ENSG00000085733, ENSG00000143575, ENSG00000087470, ENSG00000197548, ENSG00000175193, ENSG00000143387	1244	33	16792	2.45425	83.4998
		GO:0070059~intrinsic apoptotic signaling pathway in response to endoplasmic reticulum stress	6	0.417537	0.0932533	ENSG00000082701, ENSG00000140464, ENSG00000120868, ENSG00000150995, ENSG00000204463, ENSG00000078140	1244	33	16792	2.45425	83.4998
		GO:0006370~7-methylguanosine mRNA capping	6	0.417537	0.0932533	ENSG00000169612, ENSG00000111358, ENSG00000145736, ENSG00000104884, ENSG00000099817, ENSG00000137200	1244	33	16792	2.45425	83.4998
		GO:0006361~transcription initiation from RNA polymerase I promoter	6	0.417537	0.0932533	ENSG00000111358, ENSG00000102882, ENSG00000145736, ENSG00000103168, ENSG00000104884, ENSG00000099817	1244	33	16792	2.45425	83.4998
		GO:0048026~positive regulation of mRNA splicing, via spliceosome	4	0.278358	0.0943896	ENSG00000185522, ENSG00000110107, ENSG00000104852, ENSG00000071626	1244	15	16792	3.59957	83.8763
		GO:0030330~DNA damage response, signal transduction by p53 class mediator	4	0.278358	0.0943896	ENSG00000104320, ENSG00000198625, ENSG00000104419, ENSG00000196586	1244	15	16792	3.59957	83.8763
		GO:0051974~negative regulation of telomerase activity	4	0.278358	0.0943896	ENSG00000187778, ENSG00000140464, ENSG00000147601, ENSG00000107960	1244	15	16792	3.59957	83.8763
		GO:0007030~Golgi organization	10	0.695894	0.0950928	ENSG00000119787, ENSG00000143515, ENSG00000102606, ENSG00000178950, ENSG00000124006, ENSG00000182446, ENSG00000136152, ENSG00000066777, ENSG00000173230, ENSG00000104388	1244	74	16792	1.82411	84.1052
		GO:0030866~cortical actin cytoskeleton organization	5	0.347947	0.0972048	ENSG00000104365, ENSG00000159023, ENSG00000075711, ENSG00000143093, ENSG00000088367	1244	24	16792	2.81217	84.7743
		GO:0000187~activation of MAPK activity	13	0.904662	0.097259	ENSG00000109339, ENSG00000169242, ENSG00000160691, ENSG00000157017, ENSG00000197405, ENSG00000019582, ENSG00000019991, ENSG00000170312, ENSG00000102882, ENSG00000139318, ENSG00000110651, ENSG00000135341, ENSG00000104312	1244	107	16792	1.63999	84.7911
		GO:0045892~negative regulation of transcription, DNA-templated	46	3.20111	0.0983043	ENSG00000131759, ENSG00000183087, ENSG00000134013, ENSG00000256771, ENSG00000072803, ENSG00000171720, ENSG00000160310, ENSG00000159692, ENSG00000123349, ENSG00000148516, ENSG00000125347, ENSG00000152455, ENSG00000107485, ENSG00000101158, ENSG00000124788, ENSG00000010803, ENSG00000140464, ENSG00000119335, ENSG00000179583, ENSG00000087191, ENSG00000132382, ENSG00000103510, ENSG00000144791, ENSG0000…	1244	499	16792	1.24434	85.112
		GO:0032436~positive regulation of proteasomal ubiquitin-dependent protein catabolic process	9	0.626305	0.098849	ENSG00000124226, ENSG00000082701, ENSG00000135924, ENSG00000143207, ENSG00000188612, ENSG00000135679, ENSG00000134758, ENSG00000177479, ENSG00000013561	1244	64	16792	1.89821	85.2767
	Category	Term	Count	%	PValue	Genes	List Total	Pop Hits	Pop Total	Fold Enrichment	FDR
	KEGG_PATHWAY	hsa04142:Lysosome	30	2.08768	5.03402e-08	ENSG00000150967, ENSG00000108784, ENSG00000125447, ENSG00000213614, ENSG00000221838, ENSG00000188603, ENSG00000143387, ENSG00000165102, ENSG00000159720, ENSG00000038002, ENSG00000144455, ENSG00000003056, ENSG00000169919, ENSG00000213983, ENSG00000103365, ENSG00000117410, ENSG00000185896, ENSG00000134575, ENSG00000010404, ENSG00000164733, ENSG00000111670, ENSG00000141337, ENSG00000071553, ENSG0000…	554	121	6910	3.09246	6.64138e-05
		hsa05131:Shigellosis	15	1.04384	0.000422432	ENSG00000085733, ENSG00000109339, ENSG00000163466, ENSG00000104365, ENSG00000072803, ENSG00000107643, ENSG00000057663, ENSG00000062598, ENSG00000026508, ENSG00000102882, ENSG00000241553, ENSG00000104312, ENSG00000167193, ENSG00000070087, ENSG00000136238	554	64	6910	2.92334	0.555882
		hsa04120:Ubiquitin mediated proteolysis	24	1.67015	0.00048743	ENSG00000008853, ENSG00000114062, ENSG00000072803, ENSG00000135679, ENSG00000119048, ENSG00000160087, ENSG00000134574, ENSG00000104343, ENSG00000151148, ENSG00000140367, ENSG00000110107, ENSG00000086758, ENSG00000072422, ENSG00000184182, ENSG00000186591, ENSG00000167986, ENSG00000143207, ENSG00000110330, ENSG00000170142, ENSG00000140464, ENSG00000004897, ENSG00000078140, ENSG00000175063, ENSG0000…	554	137	6910	2.18504	0.641158
		hsa01100:Metabolic pathways	129	8.97704	0.000497012	ENSG00000176890, ENSG00000008130, ENSG00000198130, ENSG00000146701, ENSG00000165102, ENSG00000099817, ENSG00000188690, ENSG00000079459, ENSG00000136699, ENSG00000149925, ENSG00000159322, ENSG00000135845, ENSG00000140650, ENSG00000125458, ENSG00000139624, ENSG00000172954, ENSG00000157326, ENSG00000139629, ENSG00000105552, ENSG00000182054, ENSG00000183696, ENSG00000139428, ENSG00000148090, ENSG0000…	554	1228	6910	1.31027	0.653725
		hsa05010:Alzheimer's disease	26	1.80932	0.00173109	ENSG00000241837, ENSG00000160014, ENSG00000136521, ENSG00000167863, ENSG00000117362, ENSG00000102882, ENSG00000138613, ENSG00000189043, ENSG00000162736, ENSG00000147684, ENSG00000157388, ENSG00000150995, ENSG00000186868, ENSG00000110955, ENSG00000143933, ENSG00000167792, ENSG00000137845, ENSG00000164919, ENSG00000151067, ENSG00000135390, ENSG00000159199, ENSG00000165629, ENSG00000082701, ENSG0000…	554	168	6910	1.93033	2.25987
		hsa04510:Focal adhesion	30	2.08768	0.00185422	ENSG00000109339, ENSG00000136457, ENSG00000132155, ENSG00000112715, ENSG00000166333, ENSG00000130402, ENSG00000102882, ENSG00000110330, ENSG00000136068, ENSG00000082781, ENSG00000101608, ENSG00000167193, ENSG00000067560, ENSG00000160691, ENSG00000110799, ENSG00000125753, ENSG00000188153, ENSG00000169231, ENSG00000107643, ENSG00000108821, ENSG00000127314, ENSG00000019991, ENSG00000010810, ENSG0000…	554	206	6910	1.81645	2.41881
		hsa03015:mRNA surveillance pathway	17	1.18302	0.00208908	ENSG00000116698, ENSG00000101811, ENSG00000100813, ENSG00000137713, ENSG00000183684, ENSG00000149532, ENSG00000198563, ENSG00000112640, ENSG00000090060, ENSG00000071626, ENSG00000111196, ENSG00000111605, ENSG00000066027, ENSG00000090621, ENSG00000176102, ENSG00000112339, ENSG00000172531	554	91	6910	2.33011	2.72129
		hsa05169:Epstein-Barr virus infection	28	1.9485	0.00229285	ENSG00000109339, ENSG00000104365, ENSG00000099817, ENSG00000072062, ENSG00000243646, ENSG00000108953, ENSG00000170312, ENSG00000204525, ENSG00000026508, ENSG00000105397, ENSG00000101266, ENSG00000135341, ENSG00000168255, ENSG00000104856, ENSG00000204642, ENSG00000087191, ENSG00000126456, ENSG00000135679, ENSG00000107643, ENSG00000196591, ENSG00000108344, ENSG00000011243, ENSG00000082701, ENSG0000…	554	190	6910	1.83812	2.98303
		hsa04114:Oocyte meiosis	19	1.3222	0.00234926	ENSG00000113742, ENSG00000160014, ENSG00000072803, ENSG00000137713, ENSG00000112640, ENSG00000072501, ENSG00000072062, ENSG00000108953, ENSG00000170312, ENSG00000138814, ENSG00000134308, ENSG00000102882, ENSG00000066027, ENSG00000198668, ENSG00000150995, ENSG00000172531, ENSG00000004897, ENSG00000143933, ENSG00000164162	554	109	6910	2.17418	3.05537
		hsa04612:Antigen processing and presentation	15	1.04384	0.00248664	ENSG00000196126, ENSG00000231925, ENSG00000131467, ENSG00000066136, ENSG00000164733, ENSG00000019582, ENSG00000204252, ENSG00000198502, ENSG00000223865, ENSG00000204525, ENSG00000100600, ENSG00000206503, ENSG00000127022, ENSG00000179583, ENSG00000204642	554	76	6910	2.46176	3.23135
		hsa05203:Viral carcinogenesis	29	2.01809	0.00344143	ENSG00000111358, ENSG00000171720, ENSG00000002822, ENSG00000159720, ENSG00000072062, ENSG00000167986, ENSG00000130402, ENSG00000108953, ENSG00000170312, ENSG00000204525, ENSG00000102882, ENSG00000213928, ENSG00000183474, ENSG00000135446, ENSG00000204642, ENSG00000067560, ENSG00000111321, ENSG00000114062, ENSG00000126456, ENSG00000135679, ENSG00000196591, ENSG00000148180, ENSG00000134308, ENSG0000…	554	205	6910	1.76446	4.44623
		hsa05152:Tuberculosis	26	1.80932	0.00356398	ENSG00000109339, ENSG00000132155, ENSG00000160014, ENSG00000066136, ENSG00000198502, ENSG00000159720, ENSG00000243646, ENSG00000102882, ENSG00000179583, ENSG00000117410, ENSG00000143933, ENSG00000185896, ENSG00000067560, ENSG00000196126, ENSG00000108774, ENSG00000107643, ENSG00000019582, ENSG00000204252, ENSG00000223865, ENSG00000138814, ENSG00000071553, ENSG00000104312, ENSG00000198668, ENSG0000…	554	177	6910	1.83218	4.60115
		hsa04520:Adherens junction	14	0.974252	0.00370023	ENSG00000130402, ENSG00000010810, ENSG00000173482, ENSG00000102882, ENSG00000136153, ENSG00000101266, ENSG00000148498, ENSG00000135341, ENSG00000148737, ENSG00000072110, ENSG00000104067, ENSG00000198561, ENSG00000136238, ENSG00000067560	554	71	6910	2.45945	4.7731
		hsa00520:Amino sugar and nucleotide sugar metabolism	11	0.765484	0.00402395	ENSG00000135838, ENSG00000156515, ENSG00000104522, ENSG00000140650, ENSG00000169764, ENSG00000213930, ENSG00000109814, ENSG00000213614, ENSG00000166394, ENSG00000178802, ENSG00000117143	554	48	6910	2.85838	5.18049
		hsa05416:Viral myocarditis	12	0.835073	0.00485639	ENSG00000010810, ENSG00000196126, ENSG00000223865, ENSG00000204525, ENSG00000206503, ENSG00000110321, ENSG00000204252, ENSG00000198502, ENSG00000114867, ENSG00000196352, ENSG00000204642, ENSG00000136238	554	57	6910	2.62588	6.22073
		hsa04145:Phagosome	23	1.60056	0.00488774	ENSG00000100554, ENSG00000196126, ENSG00000108774, ENSG00000176014, ENSG00000169231, ENSG00000204252, ENSG00000198502, ENSG00000077380, ENSG00000065665, ENSG00000159720, ENSG00000223865, ENSG00000071553, ENSG00000204525, ENSG00000003056, ENSG00000206503, ENSG00000082781, ENSG00000127022, ENSG00000102879, ENSG00000162747, ENSG00000117410, ENSG00000136238, ENSG00000204642, ENSG00000185896	554	153	6910	1.87501	6.25971
		hsa04910:Insulin signaling pathway	20	1.39179	0.0134146	ENSG00000109339, ENSG00000160691, ENSG00000104365, ENSG00000132155, ENSG00000160014, ENSG00000181929, ENSG00000107643, ENSG00000072062, ENSG00000082701, ENSG00000156515, ENSG00000102882, ENSG00000044446, ENSG00000188191, ENSG00000198668, ENSG00000172531, ENSG00000137312, ENSG00000182473, ENSG00000143933, ENSG00000141349, ENSG00000167193	554	138	6910	1.80767	16.3206
		hsa05133:Pertussis	13	0.904662	0.0151853	ENSG00000109339, ENSG00000125347, ENSG00000102882, ENSG00000160014, ENSG00000126456, ENSG00000166278, ENSG00000172757, ENSG00000107643, ENSG00000198668, ENSG00000244731, ENSG00000149131, ENSG00000143933, ENSG00000067560	554	75	6910	2.16197	18.2805
		hsa05168:Herpes simplex infection	24	1.67015	0.0196551	ENSG00000109339, ENSG00000196126, ENSG00000187778, ENSG00000104365, ENSG00000126456, ENSG00000019582, ENSG00000107643, ENSG00000204252, ENSG00000115875, ENSG00000198502, ENSG00000183684, ENSG00000170312, ENSG00000223865, ENSG00000124193, ENSG00000204525, ENSG00000105373, ENSG00000105397, ENSG00000140464, ENSG00000101266, ENSG00000135341, ENSG00000206503, ENSG00000213928, ENSG00000172531, ENSG0000…	554	183	6910	1.63579	23.0406
		hsa05100:Bacterial invasion of epithelial cells	13	0.904662	0.0203092	ENSG00000085733, ENSG00000160691, ENSG00000163466, ENSG00000184640, ENSG00000109458, ENSG00000166333, ENSG00000062598, ENSG00000241553, ENSG00000125354, ENSG00000141367, ENSG00000136238, ENSG00000167193, ENSG00000067560	554	78	6910	2.07882	23.7153
		hsa04070:Phosphatidylinositol signaling system	15	1.04384	0.023371	ENSG00000160014, ENSG00000103502, ENSG00000143393, ENSG00000166908, ENSG00000087053, ENSG00000163719, ENSG00000065357, ENSG00000241973, ENSG00000145725, ENSG00000068745, ENSG00000132376, ENSG00000198668, ENSG00000150995, ENSG00000185133, ENSG00000143933	554	98	6910	1.90912	26.8014
		hsa04922:Glucagon signaling pathway	15	1.04384	0.0253023	ENSG00000126457, ENSG00000160014, ENSG00000181929, ENSG00000275052, ENSG00000072062, ENSG00000138814, ENSG00000134333, ENSG00000100796, ENSG00000044446, ENSG00000160741, ENSG00000198668, ENSG00000150995, ENSG00000131828, ENSG00000143933, ENSG00000141349	554	99	6910	1.88984	28.6883
		hsa04722:Neurotrophin signaling pathway	17	1.18302	0.0290074	ENSG00000109339, ENSG00000160691, ENSG00000104365, ENSG00000132155, ENSG00000160014, ENSG00000107643, ENSG00000109458, ENSG00000127314, ENSG00000108953, ENSG00000082701, ENSG00000102882, ENSG00000104312, ENSG00000198668, ENSG00000143933, ENSG00000167193, ENSG00000136238, ENSG00000067560	554	120	6910	1.767	32.1828
		hsa04146:Peroxisome	13	0.904662	0.0315537	ENSG00000151726, ENSG00000157326, ENSG00000162735, ENSG00000115204, ENSG00000182054, ENSG00000068366, ENSG00000163344, ENSG00000164751, ENSG00000101473, ENSG00000060971, ENSG00000107537, ENSG00000095321, ENSG00000119688	554	83	6910	1.95359	34.4919
		hsa05132:Salmonella infection	13	0.904662	0.0315537	ENSG00000109339, ENSG00000163466, ENSG00000102882, ENSG00000241553, ENSG00000136068, ENSG00000126214, ENSG00000107643, ENSG00000123143, ENSG00000196924, ENSG00000077380, ENSG00000104067, ENSG00000070087, ENSG00000136238	554	83	6910	1.95359	34.4919
		hsa03013:RNA transport	22	1.53097	0.0332087	ENSG00000051596, ENSG00000172062, ENSG00000094914, ENSG00000188612, ENSG00000100813, ENSG00000110321, ENSG00000273749, ENSG00000184575, ENSG00000183684, ENSG00000092208, ENSG00000198563, ENSG00000173812, ENSG00000111196, ENSG00000172239, ENSG00000124787, ENSG00000090621, ENSG00000163684, ENSG00000139496, ENSG00000082898, ENSG00000136243, ENSG00000114867, ENSG00000145191	554	172	6910	1.59537	35.9536
		hsa01200:Carbon metabolism	16	1.11343	0.0349946	ENSG00000130313, ENSG00000146733, ENSG00000146701, ENSG00000198130, ENSG00000182054, ENSG00000117054, ENSG00000172340, ENSG00000156515, ENSG00000149476, ENSG00000154930, ENSG00000149925, ENSG00000150768, ENSG00000082212, ENSG00000159322, ENSG00000131828, ENSG00000148057	554	113	6910	1.76608	37.497
		hsa04720:Long-term potentiation	11	0.765484	0.0357273	ENSG00000138814, ENSG00000102882, ENSG00000132155, ENSG00000160014, ENSG00000151067, ENSG00000198668, ENSG00000150995, ENSG00000172531, ENSG00000143933, ENSG00000127314, ENSG00000072062	554	66	6910	2.07882	38.1202
		hsa00051:Fructose and mannose metabolism	7	0.487126	0.0387167	ENSG00000156515, ENSG00000104522, ENSG00000140650, ENSG00000149925, ENSG00000123836, ENSG00000178802, ENSG00000132199	554	32	6910	2.72845	40.6038
		hsa00510:N-Glycan biosynthesis	9	0.626305	0.0389555	ENSG00000033170, ENSG00000086062, ENSG00000118705, ENSG00000089597, ENSG00000134910, ENSG00000172269, ENSG00000136908, ENSG00000131446, ENSG00000086848	554	49	6910	2.29095	40.7982
		hsa05120:Epithelial cell signaling in Helicobacter pylori infection	11	0.765484	0.0391195	ENSG00000109339, ENSG00000100554, ENSG00000071553, ENSG00000103653, ENSG00000104365, ENSG00000107643, ENSG00000104067, ENSG00000117410, ENSG00000159720, ENSG00000136238, ENSG00000137845	554	67	6910	2.04779	40.9313
		hsa05332:Graft-versus-host disease	7	0.487126	0.0442476	ENSG00000196126, ENSG00000223865, ENSG00000204525, ENSG00000206503, ENSG00000204252, ENSG00000198502, ENSG00000204642	554	33	6910	2.64577	44.9577
		hsa04141:Protein processing in endoplasmic reticulum	21	1.46138	0.0489286	ENSG00000109339, ENSG00000089597, ENSG00000135924, ENSG00000107643, ENSG00000160087, ENSG00000067167, ENSG00000070010, ENSG00000134109, ENSG00000120725, ENSG00000185624, ENSG00000065665, ENSG00000176986, ENSG00000118705, ENSG00000170142, ENSG00000239264, ENSG00000134910, ENSG00000182446, ENSG00000135506, ENSG00000127022, ENSG00000138674, ENSG00000072849	554	169	6910	1.54989	48.41
		hsa04912:GnRH signaling pathway	13	0.904662	0.057855	ENSG00000109339, ENSG00000102882, ENSG00000132155, ENSG00000160014, ENSG00000151067, ENSG00000107643, ENSG00000157388, ENSG00000198668, ENSG00000150995, ENSG00000168970, ENSG00000085511, ENSG00000143933, ENSG00000072062	554	91	6910	1.78185	54.445
		hsa05110:Vibrio cholerae infection	9	0.626305	0.0580442	ENSG00000100554, ENSG00000071553, ENSG00000136240, ENSG00000119139, ENSG00000104067, ENSG00000117410, ENSG00000159720, ENSG00000065665, ENSG00000072062	554	53	6910	2.11804	54.5656
		hsa00531:Glycosaminoglycan degradation	5	0.347947	0.0599698	ENSG00000010404, ENSG00000108784, ENSG00000169919, ENSG00000213614, ENSG00000165102	554	19	6910	3.28235	55.7758
		hsa03040:Spliceosome	17	1.18302	0.0645761	ENSG00000051596, ENSG00000099783, ENSG00000168883, ENSG00000100813, ENSG00000115875, ENSG00000110107, ENSG00000183684, ENSG00000198563, ENSG00000106245, ENSG00000111196, ENSG00000124193, ENSG00000183431, ENSG00000196504, ENSG00000164548, ENSG00000102103, ENSG00000130520, ENSG00000104852	554	133	6910	1.59428	58.551
		hsa04621:NOD-like receptor signaling pathway	9	0.626305	0.069475	ENSG00000109339, ENSG00000110330, ENSG00000102882, ENSG00000104365, ENSG00000112851, ENSG00000165416, ENSG00000107643, ENSG00000135341, ENSG00000104312	554	55	6910	2.04102	61.3251
		hsa00240:Pyrimidine metabolism	14	0.974252	0.0705539	ENSG00000141698, ENSG00000025708, ENSG00000205309, ENSG00000125458, ENSG00000176890, ENSG00000129187, ENSG00000168255, ENSG00000171302, ENSG00000183696, ENSG00000197586, ENSG00000011052, ENSG00000047230, ENSG00000099817, ENSG00000168393	554	104	6910	1.67905	61.9125
		hsa05330:Allograft rejection	7	0.487126	0.0711078	ENSG00000196126, ENSG00000223865, ENSG00000204525, ENSG00000206503, ENSG00000204252, ENSG00000198502, ENSG00000204642	554	37	6910	2.35974	62.2109
		hsa01130:Biosynthesis of antibiotics	24	1.67015	0.0815966	ENSG00000169764, ENSG00000130313, ENSG00000146733, ENSG00000004455, ENSG00000146701, ENSG00000067064, ENSG00000182054, ENSG00000105552, ENSG00000116237, ENSG00000011052, ENSG00000117054, ENSG00000172340, ENSG00000079459, ENSG00000156515, ENSG00000134333, ENSG00000060971, ENSG00000154930, ENSG00000149925, ENSG00000159322, ENSG00000150768, ENSG00000065154, ENSG00000131828, ENSG00000148057, ENSG0000…	554	212	6910	1.41203	67.4687
		hsa01212:Fatty acid metabolism	8	0.556715	0.0853933	ENSG00000060971, ENSG00000151726, ENSG00000072778, ENSG00000068366, ENSG00000012660, ENSG00000116353, ENSG00000117054, ENSG00000134824	554	48	6910	2.07882	69.199
		hsa04728:Dopaminergic synapse	16	1.11343	0.0858477	ENSG00000109339, ENSG00000160014, ENSG00000151067, ENSG00000107643, ENSG00000137713, ENSG00000112640, ENSG00000072062, ENSG00000069535, ENSG00000138814, ENSG00000082701, ENSG00000066027, ENSG00000157388, ENSG00000198668, ENSG00000150995, ENSG00000172531, ENSG00000143933	554	128	6910	1.55912	69.4002
		hsa00052:Galactose metabolism	6	0.417537	0.0870242	ENSG00000086062, ENSG00000156515, ENSG00000171298, ENSG00000169764, ENSG00000213930, ENSG00000141349	554	30	6910	2.49458	69.9157
	Category	Term	Count	%	PValue	Genes	List Total	Pop Hits	Pop Total	Fold Enrichment	FDR
	INTERPRO	IPR016024:Armadillo-type fold	47	3.2707	4.51697e-05	ENSG00000095261, ENSG00000184967, ENSG00000114098, ENSG00000136813, ENSG00000136261, ENSG00000107099, ENSG00000163491, ENSG00000000457, ENSG00000099889, ENSG00000110075, ENSG00000275052, ENSG00000066777, ENSG00000086758, ENSG00000112640, ENSG00000120725, ENSG00000198561, ENSG00000179832, ENSG00000241973, ENSG00000062598, ENSG00000172239, ENSG00000213983, ENSG00000150995, ENSG00000161791, ENSG0000…	1324	351	18559	1.87697	0.0775004
		IPR017986:WD40-repeat-containing domain	42	2.92276	6.98663e-05	ENSG00000178252, ENSG00000184465, ENSG00000132716, ENSG00000103168, ENSG00000154473, ENSG00000072803, ENSG00000176871, ENSG00000125746, ENSG00000077380, ENSG00000071127, ENSG00000167986, ENSG00000143207, ENSG00000135541, ENSG00000008294, ENSG00000144021, ENSG00000138674, ENSG00000131653, ENSG00000114650, ENSG00000051596, ENSG00000122692, ENSG00000103994, ENSG00000094914, ENSG00000134574, ENSG0000…	1324	306	18559	1.92395	0.11985
		IPR001680:WD40 repeat	37	2.57481	0.0001795	ENSG00000178252, ENSG00000184465, ENSG00000132716, ENSG00000154473, ENSG00000176871, ENSG00000072803, ENSG00000125746, ENSG00000077380, ENSG00000071127, ENSG00000143207, ENSG00000135541, ENSG00000144021, ENSG00000138674, ENSG00000131653, ENSG00000114650, ENSG00000051596, ENSG00000122692, ENSG00000103994, ENSG00000094914, ENSG00000134574, ENSG00000110107, ENSG00000156787, ENSG00000177565, ENSG0000…	1324	268	18559	1.93523	0.307645
		IPR015943:WD40/YVTN repeat-like-containing domain	42	2.92276	0.000383205	ENSG00000178252, ENSG00000184465, ENSG00000132716, ENSG00000154473, ENSG00000072803, ENSG00000176871, ENSG00000125746, ENSG00000077380, ENSG00000071127, ENSG00000167986, ENSG00000075223, ENSG00000143207, ENSG00000135541, ENSG00000008294, ENSG00000144021, ENSG00000138674, ENSG00000131653, ENSG00000114650, ENSG00000051596, ENSG00000122692, ENSG00000103994, ENSG00000094914, ENSG00000134574, ENSG0000…	1324	331	18559	1.77864	0.655695
		IPR012677:Nucleotide-binding, alpha-beta plait	35	2.43563	0.000583718	ENSG00000113742, ENSG00000120948, ENSG00000099783, ENSG00000107929, ENSG00000100227, ENSG00000183684, ENSG00000138326, ENSG00000135316, ENSG00000124193, ENSG00000161813, ENSG00000111605, ENSG00000125944, ENSG00000182944, ENSG00000090621, ENSG00000183808, ENSG00000164548, ENSG00000137776, ENSG00000104852, ENSG00000239306, ENSG00000004534, ENSG00000003756, ENSG00000101811, ENSG00000100813, ENSG0000…	1324	264	18559	1.85836	0.997174
		IPR000504:RNA recognition motif domain	31	2.15727	0.000727924	ENSG00000113742, ENSG00000120948, ENSG00000099783, ENSG00000100227, ENSG00000183684, ENSG00000135316, ENSG00000124193, ENSG00000111605, ENSG00000125944, ENSG00000182944, ENSG00000090621, ENSG00000164548, ENSG00000183808, ENSG00000137776, ENSG00000104852, ENSG00000239306, ENSG00000004534, ENSG00000101811, ENSG00000003756, ENSG00000169813, ENSG00000115875, ENSG00000149532, ENSG00000071626, ENSG0000…	1324	226	18559	1.92274	1.24208
		IPR000648:Oxysterol-binding protein	6	0.417537	0.000946713	ENSG00000130703, ENSG00000117859, ENSG00000110048, ENSG00000141447, ENSG00000079156, ENSG00000091039	1324	12	18559	7.00869	1.61255
		IPR018494:Oxysterol-binding protein, conserved site	6	0.417537	0.000946713	ENSG00000130703, ENSG00000117859, ENSG00000110048, ENSG00000141447, ENSG00000079156, ENSG00000091039	1324	12	18559	7.00869	1.61255
		IPR016135:Ubiquitin-conjugating enzyme/RWD-like	12	0.835073	0.00175436	ENSG00000122481, ENSG00000170142, ENSG00000119048, ENSG00000104343, ENSG00000160087, ENSG00000140367, ENSG00000078140, ENSG00000184182, ENSG00000143222, ENSG00000175063, ENSG00000013561, ENSG00000186591	1324	56	18559	3.00372	2.96885
		IPR002017:Spectrin repeat	7	0.487126	0.00708613	ENSG00000130402, ENSG00000126217, ENSG00000197694, ENSG00000151914, ENSG00000072110, ENSG00000054654, ENSG00000160145	1324	25	18559	3.92486	11.4903
		IPR001876:Zinc finger, RanBP2-type	7	0.487126	0.00708613	ENSG00000182944, ENSG00000103326, ENSG00000182446, ENSG00000135679, ENSG00000198625, ENSG00000003756, ENSG00000125826	1324	25	18559	3.92486	11.4903
		IPR010630:Neuroblastoma breakpoint family (NBPF) domain	6	0.417537	0.00714913	ENSG00000263956, ENSG00000269713, ENSG00000268043, ENSG00000219481, ENSG00000271425, ENSG00000273136	1324	18	18559	4.67246	11.5867
		IPR001039:MHC class I, alpha chain, alpha1/alpha2	5	0.347947	0.00800256	ENSG00000196126, ENSG00000204525, ENSG00000206503, ENSG00000204642, ENSG00000160862	1324	12	18559	5.84057	12.8821
		IPR000697:EVH1	5	0.347947	0.00800256	ENSG00000198369, ENSG00000100796, ENSG00000125753, ENSG00000051128, ENSG00000154380	1324	12	18559	5.84057	12.8821
		IPR000608:Ubiquitin-conjugating enzyme, E2	9	0.626305	0.00873374	ENSG00000170142, ENSG00000119048, ENSG00000104343, ENSG00000160087, ENSG00000140367, ENSG00000078140, ENSG00000184182, ENSG00000175063, ENSG00000186591	1324	42	18559	3.00372	13.9777
		IPR027417:P-loop containing nucleoside triphosphate hydrolase	82	5.70633	0.00992071	ENSG00000150967, ENSG00000119787, ENSG00000184640, ENSG00000171570, ENSG00000157985, ENSG00000087470, ENSG00000198563, ENSG00000183495, ENSG00000072422, ENSG00000198522, ENSG00000104388, ENSG00000099246, ENSG00000128581, ENSG00000137965, ENSG00000183258, ENSG00000106012, ENSG00000179583, ENSG00000047188, ENSG00000004059, ENSG00000133026, ENSG00000134452, ENSG00000116688, ENSG00000166750, ENSG0000…	1324	879	18559	1.30765	15.7286
		IPR003307:W2 domain	4	0.278358	0.0101736	ENSG00000136261, ENSG00000110321, ENSG00000114867, ENSG00000145191	1324	7	18559	8.00993	16.0973
		IPR015940:Ubiquitin-associated/translation elongation factor EF1B, N-terminal, eukaryote	9	0.626305	0.0115655	ENSG00000160584, ENSG00000162191, ENSG00000072518, ENSG00000137073, ENSG00000075413, ENSG00000086758, ENSG00000078140, ENSG00000143569, ENSG00000138629	1324	44	18559	2.86719	18.0996
		IPR011162:MHC classes I/II-like antigen recognition protein	9	0.626305	0.013211	ENSG00000196126, ENSG00000223865, ENSG00000204525, ENSG00000104870, ENSG00000206503, ENSG00000204252, ENSG00000198502, ENSG00000204642, ENSG00000160862	1324	45	18559	2.80347	20.4085
		IPR011993:Pleckstrin homology-like domain	44	3.06193	0.0137604	ENSG00000141447, ENSG00000102606, ENSG00000177106, ENSG00000106070, ENSG00000157985, ENSG00000116191, ENSG00000275052, ENSG00000159023, ENSG00000109458, ENSG00000087053, ENSG00000062598, ENSG00000136830, ENSG00000110048, ENSG00000119185, ENSG00000105397, ENSG00000081803, ENSG00000174307, ENSG00000136280, ENSG00000166689, ENSG00000138639, ENSG00000160691, ENSG00000125753, ENSG00000111077, ENSG0000…	1324	427	18559	1.44441	21.1657
		IPR014745:MHC class II, alpha/beta chain, N-terminal	6	0.417537	0.0142102	ENSG00000196126, ENSG00000223865, ENSG00000204525, ENSG00000206503, ENSG00000204252, ENSG00000198502	1324	21	18559	4.00496	21.7805
		IPR018159:Spectrin/alpha-actinin	7	0.487126	0.0149021	ENSG00000130402, ENSG00000126217, ENSG00000197694, ENSG00000151914, ENSG00000072110, ENSG00000054654, ENSG00000160145	1324	29	18559	3.3835	22.7176
		IPR016040:NAD(P)-binding domain	22	1.53097	0.0166494	ENSG00000153406, ENSG00000104522, ENSG00000205758, ENSG00000146701, ENSG00000157326, ENSG00000115129, ENSG00000159692, ENSG00000116353, ENSG00000164038, ENSG00000138400, ENSG00000134333, ENSG00000106853, ENSG00000119537, ENSG00000157379, ENSG00000100612, ENSG00000151552, ENSG00000197548, ENSG00000109814, ENSG00000187630, ENSG00000082212, ENSG00000104325, ENSG00000143224	1324	179	18559	1.72281	25.0369
		IPR000353:MHC class II, beta chain, N-terminal	5	0.347947	0.0185913	ENSG00000196126, ENSG00000223865, ENSG00000204525, ENSG00000206503, ENSG00000198502	1324	15	18559	4.67246	27.5376
		IPR016021:MIF4-like, type 1/2/3	5	0.347947	0.0185913	ENSG00000172239, ENSG00000136261, ENSG00000110321, ENSG00000114867, ENSG00000145191	1324	15	18559	4.67246	27.5376
		IPR001589:Actinin-type, actin-binding, conserved site	6	0.417537	0.0208819	ENSG00000130402, ENSG00000136068, ENSG00000151914, ENSG00000196924, ENSG00000072110, ENSG00000054654	1324	23	18559	3.65671	30.3864
		IPR009060:UBA-like	10	0.695894	0.0230469	ENSG00000162191, ENSG00000180891, ENSG00000137073, ENSG00000086758, ENSG00000078140, ENSG00000143569, ENSG00000100325, ENSG00000196141, ENSG00000138629, ENSG00000155313	1324	59	18559	2.37583	32.9817
		IPR003388:Reticulon	3	0.208768	0.0276541	ENSG00000115310, ENSG00000139970, ENSG00000133318	1324	4	18559	10.513	38.2044
		IPR011989:Armadillo-like helical	25	1.73974	0.0312373	ENSG00000095261, ENSG00000114098, ENSG00000136813, ENSG00000163491, ENSG00000000457, ENSG00000099889, ENSG00000066777, ENSG00000198561, ENSG00000120725, ENSG00000179832, ENSG00000062598, ENSG00000213983, ENSG00000137713, ENSG00000184575, ENSG00000169180, ENSG00000105576, ENSG00000100796, ENSG00000006652, ENSG00000170632, ENSG00000184867, ENSG00000134982, ENSG00000065000, ENSG00000075539, ENSG0000…	1324	225	18559	1.55749	41.9988
		IPR020472:G-protein beta WD-40 repeat	13	0.904662	0.0323293	ENSG00000051596, ENSG00000122692, ENSG00000143207, ENSG00000154473, ENSG00000164253, ENSG00000176871, ENSG00000072803, ENSG00000196792, ENSG00000110107, ENSG00000120868, ENSG00000131653, ENSG00000177565, ENSG00000071127	1324	93	18559	1.95942	43.1108
		IPR023313:Ubiquitin-conjugating enzyme, active site	6	0.417537	0.0342334	ENSG00000170142, ENSG00000119048, ENSG00000078140, ENSG00000184182, ENSG00000175063, ENSG00000186591	1324	26	18559	3.23478	45.0019
		IPR001806:Small GTPase superfamily	17	1.18302	0.0389666	ENSG00000008853, ENSG00000155366, ENSG00000108774, ENSG00000171570, ENSG00000144134, ENSG00000157985, ENSG00000175582, ENSG00000072422, ENSG00000127314, ENSG00000168461, ENSG00000104388, ENSG00000140983, ENSG00000099246, ENSG00000126858, ENSG00000115963, ENSG00000136238, ENSG00000067560	1324	139	18559	1.71435	49.4495
		IPR008942:ENTH/VHS	6	0.417537	0.0396307	ENSG00000063245, ENSG00000072134, ENSG00000125447, ENSG00000073921, ENSG00000163125, ENSG00000103365	1324	27	18559	3.11497	50.0458
		IPR002035:von Willebrand factor, type A	13	0.904662	0.0427905	ENSG00000140848, ENSG00000110799, ENSG00000166278, ENSG00000116747, ENSG00000111799, ENSG00000176986, ENSG00000138614, ENSG00000007402, ENSG00000145736, ENSG00000082781, ENSG00000214078, ENSG00000183474, ENSG00000085719	1324	97	18559	1.87862	52.793
		IPR001715:Calponin homology domain	11	0.765484	0.0428798	ENSG00000130402, ENSG00000158710, ENSG00000136068, ENSG00000136153, ENSG00000102606, ENSG00000077454, ENSG00000064042, ENSG00000151914, ENSG00000196924, ENSG00000072110, ENSG00000054654	1324	76	18559	2.02883	52.8685
		IPR001772:Kinase associated domain 1 (KA1)	3	0.208768	0.04393	ENSG00000072518, ENSG00000075413, ENSG00000165304	1324	5	18559	8.41042	53.7484
		IPR007271:Nucleotide-sugar transporter	3	0.208768	0.04393	ENSG00000164414, ENSG00000102100, ENSG00000117620	1324	5	18559	8.41042	53.7484
		IPR002379:V-ATPase proteolipid subunit C-like domain	3	0.208768	0.04393	ENSG00000135390, ENSG00000159199, ENSG00000117410	1324	5	18559	8.41042	53.7484
		IPR011161:MHC class I-like antigen recognition	6	0.417537	0.0455161	ENSG00000196126, ENSG00000204525, ENSG00000104870, ENSG00000206503, ENSG00000204642, ENSG00000160862	1324	28	18559	3.00372	55.0478
		IPR001440:Tetratricopeptide TPR-1	6	0.417537	0.0455161	ENSG00000105701, ENSG00000147162, ENSG00000004478, ENSG00000004897, ENSG00000139865, ENSG00000147050	1324	28	18559	3.00372	55.0478
		IPR019775:WD40 repeat, conserved site	19	1.3222	0.0493266	ENSG00000122692, ENSG00000094914, ENSG00000176871, ENSG00000072803, ENSG00000134574, ENSG00000110107, ENSG00000156787, ENSG00000177565, ENSG00000071127, ENSG00000143207, ENSG00000164253, ENSG00000196792, ENSG00000144021, ENSG00000102879, ENSG00000120868, ENSG00000148399, ENSG00000131653, ENSG00000114650, ENSG00000143669	1324	166	18559	1.6044	58.0307
		IPR003597:Immunoglobulin C1-set	10	0.695894	0.0514152	ENSG00000196126, ENSG00000223865, ENSG00000231925, ENSG00000204525, ENSG00000104870, ENSG00000206503, ENSG00000204252, ENSG00000198502, ENSG00000204642, ENSG00000160862	1324	68	18559	2.06138	59.5855
		IPR005225:Small GTP-binding protein domain	19	1.3222	0.0517662	ENSG00000138175, ENSG00000008853, ENSG00000155366, ENSG00000108774, ENSG00000184640, ENSG00000171570, ENSG00000144134, ENSG00000175582, ENSG00000127314, ENSG00000168461, ENSG00000104388, ENSG00000140983, ENSG00000099246, ENSG00000151806, ENSG00000126858, ENSG00000115963, ENSG00000004059, ENSG00000136238, ENSG00000067560	1324	167	18559	1.59479	59.8414
		IPR003903:Ubiquitin interacting motif	5	0.347947	0.0581233	ENSG00000135924, ENSG00000063245, ENSG00000072134, ENSG00000158552, ENSG00000155313	1324	21	18559	3.33747	64.2203
		IPR003006:Immunoglobulin/major histocompatibility complex, conserved site	9	0.626305	0.0618266	ENSG00000196126, ENSG00000223865, ENSG00000204525, ENSG00000104870, ENSG00000206503, ENSG00000204252, ENSG00000198502, ENSG00000204642, ENSG00000160862	1324	60	18559	2.10261	66.5597
		IPR001452:Src homology-3 domain	23	1.60056	0.0626135	ENSG00000085733, ENSG00000103653, ENSG00000102606, ENSG00000177106, ENSG00000151491, ENSG00000160310, ENSG00000160145, ENSG00000033170, ENSG00000126217, ENSG00000010810, ENSG00000136754, ENSG00000187239, ENSG00000135541, ENSG00000100359, ENSG00000197694, ENSG00000266714, ENSG00000119139, ENSG00000130147, ENSG00000075711, ENSG00000104067, ENSG00000154556, ENSG00000089820, ENSG00000167193	1324	218	18559	1.4789	67.0379
		IPR013598:Exportin-1/Importin-beta-like	3	0.208768	0.0628265	ENSG00000184575, ENSG00000082898, ENSG00000169180	1324	6	18559	7.00869	67.1661
		IPR003121:SWIB/MDM2 domain	3	0.208768	0.0628265	ENSG00000135679, ENSG00000198625, ENSG00000108604	1324	6	18559	7.00869	67.1661
		IPR014837:EF-hand, Ca insensitive	3	0.208768	0.0628265	ENSG00000130402, ENSG00000197694, ENSG00000072110	1324	6	18559	7.00869	67.1661
		IPR008153:Clathrin adaptor, gamma-adaptin, appendage	3	0.208768	0.0628265	ENSG00000125447, ENSG00000213983, ENSG00000103365	1324	6	18559	7.00869	67.1661
		IPR006020:Phosphotyrosine interaction domain	7	0.487126	0.0687354	ENSG00000160691, ENSG00000119185, ENSG00000111077, ENSG00000177106, ENSG00000152061, ENSG00000151491, ENSG00000136280	1324	41	18559	2.39321	70.544
		IPR001487:Bromodomain	7	0.487126	0.0828129	ENSG00000101040, ENSG00000163939, ENSG00000183354, ENSG00000076108, ENSG00000112983, ENSG00000166164, ENSG00000171634	1324	43	18559	2.2819	77.3206
		IPR008598:Drought induced 19/ RING finger protein 114	3	0.208768	0.0838876	ENSG00000124226, ENSG00000134758, ENSG00000148516	1324	7	18559	6.00744	77.7724
		IPR010579:MHC class I, alpha chain, C-terminal	3	0.208768	0.0838876	ENSG00000204525, ENSG00000206503, ENSG00000204642	1324	7	18559	6.00744	77.7724

## Sheet: IR events in Luminal A
Category	Term	Count	%	PValue	Genes	List Total	Pop Hits	Pop Total	Fold Enrichment	FDR
GOTERM_BP_DIRECT	GO:0042787~protein ubiquitination involved in ubiquitin-dependent protein catabolic process	26	1.82456	9.33488e-05	ENSG00000105325, ENSG00000100387, ENSG00000157450, ENSG00000100225, ENSG00000078747, ENSG00000142273, ENSG00000170312, ENSG00000132640, ENSG00000145916, ENSG00000103266, ENSG00000165338, ENSG00000164162, ENSG00000198919, ENSG00000009335, ENSG00000121067, ENSG00000153561, ENSG00000151148, ENSG00000053900, ENSG00000185453, ENSG00000141552, ENSG00000138642, ENSG00000049759, ENSG00000170142, ENSG0000…	1210	153	16792	2.3583	0.172241
	GO:0000187~activation of MAPK activity	20	1.40351	0.000209028	ENSG00000138193, ENSG00000138798, ENSG00000157017, ENSG00000106100, ENSG00000019582, ENSG00000170312, ENSG00000138166, ENSG00000102882, ENSG00000170425, ENSG00000137801, ENSG00000139318, ENSG00000110651, ENSG00000134070, ENSG00000089248, ENSG00000135341, ENSG00000104312, ENSG00000137764, ENSG00000162889, ENSG00000034152, ENSG00000213949	1210	107	16792	2.59396	0.385294
	GO:0000086~G2/M transition of mitotic cell cycle	23	1.61404	0.000309098	ENSG00000077157, ENSG00000046651, ENSG00000072803, ENSG00000110274, ENSG00000088986, ENSG00000123240, ENSG00000167552, ENSG00000136811, ENSG00000054282, ENSG00000170312, ENSG00000055130, ENSG00000221914, ENSG00000127914, ENSG00000175203, ENSG00000198089, ENSG00000079805, ENSG00000166483, ENSG00000005249, ENSG00000108100, ENSG00000160299, ENSG00000174799, ENSG00000078674, ENSG00000103540	1210	137	16792	2.32983	0.569253
	GO:0000186~activation of MAPKK activity	12	0.842105	0.000329193	ENSG00000138798, ENSG00000107968, ENSG00000114353, ENSG00000116473, ENSG00000124181, ENSG00000135341, ENSG00000091436, ENSG00000168615, ENSG00000085511, ENSG00000106799, ENSG00000095015, ENSG00000096968	1210	46	16792	3.62027	0.606156
	GO:0006281~DNA repair	33	2.31579	0.000368897	ENSG00000105325, ENSG00000182185, ENSG00000107949, ENSG00000113318, ENSG00000119048, ENSG00000110274, ENSG00000131778, ENSG00000110768, ENSG00000111875, ENSG00000005007, ENSG00000170312, ENSG00000083642, ENSG00000064655, ENSG00000103266, ENSG00000167670, ENSG00000197299, ENSG00000143624, ENSG00000175279, ENSG00000013573, ENSG00000108055, ENSG00000101751, ENSG00000139372, ENSG00000062822, ENSG0000…	1210	235	16792	1.94878	0.679028
	GO:0007010~cytoskeleton organization	25	1.75439	0.000523798	ENSG00000138193, ENSG00000188157, ENSG00000213445, ENSG00000154783, ENSG00000115306, ENSG00000176014, ENSG00000127084, ENSG00000064666, ENSG00000086015, ENSG00000099308, ENSG00000133816, ENSG00000130202, ENSG00000130669, ENSG00000167552, ENSG00000127603, ENSG00000129116, ENSG00000064201, ENSG00000150760, ENSG00000161813, ENSG00000019995, ENSG00000091436, ENSG00000137843, ENSG00000116141, ENSG0000…	1210	161	16792	2.15492	0.962853
	GO:0060271~cilium morphogenesis	22	1.54386	0.000714333	ENSG00000110318, ENSG00000100578, ENSG00000046651, ENSG00000160050, ENSG00000110274, ENSG00000166128, ENSG00000088986, ENSG00000157796, ENSG00000099940, ENSG00000187240, ENSG00000076201, ENSG00000148180, ENSG00000119650, ENSG00000163913, ENSG00000048342, ENSG00000032742, ENSG00000144451, ENSG00000079805, ENSG00000168778, ENSG00000122970, ENSG00000122545, ENSG00000078674	1210	136	16792	2.24492	1.31092
	GO:0007077~mitotic nuclear envelope disassembly	11	0.77193	0.000935929	ENSG00000170312, ENSG00000205423, ENSG00000126883, ENSG00000101146, ENSG00000166501, ENSG00000134324, ENSG00000155561, ENSG00000175334, ENSG00000154229, ENSG00000119408, ENSG00000153201	1210	44	16792	3.46942	1.71427
	GO:0035556~intracellular signal transduction	47	3.29825	0.00128091	ENSG00000135932, ENSG00000213445, ENSG00000102606, ENSG00000114670, ENSG00000106100, ENSG00000266094, ENSG00000078061, ENSG00000101333, ENSG00000143367, ENSG00000156711, ENSG00000106799, ENSG00000085511, ENSG00000081026, ENSG00000065357, ENSG00000149527, ENSG00000172939, ENSG00000115020, ENSG00000091436, ENSG00000186716, ENSG00000105221, ENSG00000165238, ENSG00000166501, ENSG00000005249, ENSG0000…	1210	403	16792	1.61849	2.3391
	GO:0033523~histone H2B ubiquitination	5	0.350877	0.00147931	ENSG00000155827, ENSG00000170142, ENSG00000134371, ENSG00000198730, ENSG00000112130	1210	8	16792	8.67355	2.69674
	GO:0018105~peptidyl-serine phosphorylation	20	1.40351	0.00151623	ENSG00000135932, ENSG00000067606, ENSG00000107643, ENSG00000133275, ENSG00000099308, ENSG00000123143, ENSG00000086015, ENSG00000112742, ENSG00000156711, ENSG00000106799, ENSG00000146872, ENSG00000170312, ENSG00000102882, ENSG00000105221, ENSG00000166501, ENSG00000028116, ENSG00000154229, ENSG00000119408, ENSG00000162889, ENSG00000165025	1210	125	16792	2.22043	2.76315
	GO:0043547~positive regulation of GTPase activity	60	4.21053	0.00247736	ENSG00000138193, ENSG00000138798, ENSG00000213445, ENSG00000171943, ENSG00000154783, ENSG00000154358, ENSG00000115306, ENSG00000116473, ENSG00000157985, ENSG00000127074, ENSG00000159496, ENSG00000179387, ENSG00000132669, ENSG00000105443, ENSG00000188157, ENSG00000166444, ENSG00000090924, ENSG00000126217, ENSG00000132359, ENSG00000134516, ENSG00000130988, ENSG00000133612, ENSG00000087258, ENSG0000…	1210	565	16792	1.47374	4.47715					Category	Term	Count	%	PValue	FDR
	GO:0043161~proteasome-mediated ubiquitin-dependent protein catabolic process	27	1.89474	0.00300021	ENSG00000100387, ENSG00000157450, ENSG00000072803, ENSG00000119048, ENSG00000204977, ENSG00000168036, ENSG00000170312, ENSG00000132640, ENSG00000145916, ENSG00000103266, ENSG00000099364, ENSG00000197111, ENSG00000198087, ENSG00000164162, ENSG00000125818, ENSG00000198919, ENSG00000121067, ENSG00000153561, ENSG00000053900, ENSG00000185453, ENSG00000099341, ENSG00000141552, ENSG00000049759, ENSG0000…	1210	203	16792	1.8458	5.3975					GOTERM_BP_DIRECT	GO:0042787~protein ubiquitination involved in ubiquitin-dependent protein catabolic process	26	1.82456	9.33488e-05	0.172241
	GO:0006468~protein phosphorylation	50	3.50877	0.00319086	ENSG00000131759, ENSG00000100077, ENSG00000078142, ENSG00000114670, ENSG00000154358, ENSG00000133275, ENSG00000138756, ENSG00000136021, ENSG00000107968, ENSG00000124784, ENSG00000182866, ENSG00000178950, ENSG00000117266, ENSG00000134070, ENSG00000165238, ENSG00000086015, ENSG00000204344, ENSG00000146872, ENSG00000154229, ENSG00000095015, ENSG00000080823, ENSG00000103653, ENSG00000104365, ENSG0000…	1210	456	16792	1.52168	5.73099						GO:0000187~activation of MAPK activity	20	1.40351	0.000209028	0.385294
	GO:0000209~protein polyubiquitination	25	1.75439	0.00335546	ENSG00000125818, ENSG00000198919, ENSG00000100387, ENSG00000155827, ENSG00000009335, ENSG00000157450, ENSG00000072803, ENSG00000119048, ENSG00000160087, ENSG00000173821, ENSG00000099341, ENSG00000134900, ENSG00000138642, ENSG00000049759, ENSG00000170142, ENSG00000197530, ENSG00000055130, ENSG00000103266, ENSG00000146373, ENSG00000001629, ENSG00000024048, ENSG00000167196, ENSG00000165338, ENSG0000…	1210	184	16792	1.88556	6.01805						GO:0000086~G2/M transition of mitotic cell cycle	23	1.61404	0.000309098	0.569253
	GO:0051056~regulation of small GTPase mediated signal transduction	20	1.40351	0.00340858	ENSG00000017797, ENSG00000119729, ENSG00000213445, ENSG00000102606, ENSG00000154358, ENSG00000127084, ENSG00000180448, ENSG00000090924, ENSG00000160145, ENSG00000126217, ENSG00000130052, ENSG00000173156, ENSG00000132359, ENSG00000186716, ENSG00000196935, ENSG00000136895, ENSG00000075884, ENSG00000170471, ENSG00000038382, ENSG00000197555	1210	134	16792	2.0713	6.1105						GO:0006281~DNA repair	33	2.31579	0.000368897	0.679028
	GO:0007049~cell cycle	28	1.96491	0.00379007	ENSG00000107949, ENSG00000184640, ENSG00000151465, ENSG00000170248, ENSG00000100014, ENSG00000178184, ENSG00000156711, ENSG00000115107, ENSG00000163564, ENSG00000107968, ENSG00000143341, ENSG00000060339, ENSG00000102882, ENSG00000178950, ENSG00000167670, ENSG00000135164, ENSG00000112242, ENSG00000114353, ENSG00000058453, ENSG00000116117, ENSG00000005156, ENSG00000130669, ENSG00000185811, ENSG0000…	1210	217	16792	1.79067	6.77197						GO:0007010~cytoskeleton organization	25	1.75439	0.000523798	0.962853
	GO:0098609~cell-cell adhesion	33	2.31579	0.0039387	ENSG00000136261, ENSG00000130396, ENSG00000184640, ENSG00000113643, ENSG00000115306, ENSG00000128641, ENSG00000138363, ENSG00000173992, ENSG00000196586, ENSG00000138592, ENSG00000165219, ENSG00000204120, ENSG00000136068, ENSG00000137942, ENSG00000122545, ENSG00000114867, ENSG00000137843, ENSG00000085733, ENSG00000125753, ENSG00000097033, ENSG00000064666, ENSG00000149782, ENSG00000130669, ENSG0000…	1210	271	16792	1.6899	7.02848						GO:0035556~intracellular signal transduction	47	3.29825	0.00128091	2.3391
	GO:0035721~intraciliary retrograde transport	5	0.350877	0.00394841	ENSG00000187240, ENSG00000119650, ENSG00000163913, ENSG00000088986, ENSG00000157796	1210	10	16792	6.93884	7.04521						GO:0018105~peptidyl-serine phosphorylation	20	1.40351	0.00151623	2.76315
	GO:0016925~protein sumoylation	18	1.26316	0.00422186	ENSG00000168283, ENSG00000198887, ENSG00000108055, ENSG00000139372, ENSG00000126883, ENSG00000163904, ENSG00000067066, ENSG00000112701, ENSG00000130529, ENSG00000155561, ENSG00000169189, ENSG00000204227, ENSG00000182979, ENSG00000101146, ENSG00000197299, ENSG00000119866, ENSG00000198900, ENSG00000153201	1210	117	16792	2.13503	7.51534						GO:0043547~positive regulation of GTPase activity	60	4.21053	0.00247736	4.47715
	GO:0000226~microtubule cytoskeleton organization	13	0.912281	0.00447895	ENSG00000170312, ENSG00000116957, ENSG00000162946, ENSG00000114999, ENSG00000118200, ENSG00000066629, ENSG00000067606, ENSG00000138162, ENSG00000100014, ENSG00000078018, ENSG00000166483, ENSG00000160299, ENSG00000116141	1210	71	16792	2.54098	7.95529						GO:0006915~apoptotic process	58	4.07018	0.00643291	11.2349
	GO:0035335~peptidyl-tyrosine dephosphorylation	16	1.12281	0.00468772	ENSG00000173482, ENSG00000184007, ENSG00000088179, ENSG00000184489, ENSG00000060656, ENSG00000105197, ENSG00000149177, ENSG00000076201, ENSG00000138166, ENSG00000154127, ENSG00000064655, ENSG00000072135, ENSG00000139318, ENSG00000163629, ENSG00000108861, ENSG00000127947	1210	99	16792	2.24286	8.31108						GO:0006606~protein import into nucleus	11	0.77193	0.00788837
	GO:0016337~single organismal cell-cell adhesion	16	1.12281	0.00566496	ENSG00000072163, ENSG00000060656, ENSG00000102359, ENSG00000062038, ENSG00000163600, ENSG00000028203, ENSG00000197467, ENSG00000198561, ENSG00000168036, ENSG00000167614, ENSG00000039068, ENSG00000026508, ENSG00000114547, ENSG00000136153, ENSG00000065320, ENSG00000198087	1210	101	16792	2.19845	9.95932
	GO:0007223~Wnt signaling pathway, calcium modulating pathway	9	0.631579	0.00583121	ENSG00000104290, ENSG00000092847, ENSG00000090905, ENSG00000135341, ENSG00000134698, ENSG00000100354, ENSG00000149782, ENSG00000087258, ENSG00000168036	1210	39	16792	3.20254	10.2369
	GO:0006915~apoptotic process	58	4.07018	0.00643291	ENSG00000106100, ENSG00000170248, ENSG00000099968, ENSG00000143382, ENSG00000115107, ENSG00000081026, ENSG00000125347, ENSG00000107968, ENSG00000060339, ENSG00000065320, ENSG00000157601, ENSG00000131653, ENSG00000116688, ENSG00000091592, ENSG00000118058, ENSG00000099849, ENSG00000075790, ENSG00000185453, ENSG00000092529, ENSG00000003402, ENSG00000149273, ENSG00000198964, ENSG00000095015, ENSG0000…	1210	567	16792	1.41959	11.2349					Category	Term	Count	%	PValue	FDR
	GO:0006606~protein import into nucleus	11	0.77193	0.00788837	ENSG00000196911, ENSG00000183255, ENSG00000155393, ENSG00000204764, ENSG00000108424, ENSG00000126883, ENSG00000167004, ENSG00000101146, ENSG00000149196, ENSG00000121671, ENSG00000025800	1210	58	16792	2.63197	13.6056					KEGG_PATHWAY	hsa04144:Endocytosis	37	2.59649	0.000258527	0.168477
	GO:0007165~signal transduction	106	7.4386	0.0083553	ENSG00000131759, ENSG00000100077, ENSG00000106100, ENSG00000133275, ENSG00000197081, ENSG00000160310, ENSG00000102524, ENSG00000117262, ENSG00000115604, ENSG00000107485, ENSG00000034152, ENSG00000077420, ENSG00000260314, ENSG00000114353, ENSG00000108055, ENSG00000164136, ENSG00000144681, ENSG00000094755, ENSG00000133612, ENSG00000119866, ENSG00000150337, ENSG00000017797, ENSG00000173482, ENSG0000…	1210	1161	16792	1.26704	14.3533						hsa05212:Pancreatic cancer	14	0.982456	0.0010466	1.2996
	GO:0072711~cellular response to hydroxyurea	4	0.280702	0.0104567	ENSG00000102081, ENSG00000013573, ENSG00000164808, ENSG00000197299	1210	7	16792	7.93011	17.6436						hsa04070:Phosphatidylinositol signaling system	18	1.26316	0.00105449	1.29714
	GO:0035194~posttranscriptional gene silencing by RNA	4	0.280702	0.0104567	ENSG00000092847, ENSG00000090905, ENSG00000134698, ENSG00000100354	1210	7	16792	7.93011	17.6436						hsa04015:Rap1 signaling pathway	30	2.10526	0.00119559	1.43615
	GO:0006897~endocytosis	19	1.33333	0.0109334	ENSG00000017797, ENSG00000165458, ENSG00000101752, ENSG00000133275, ENSG00000157077, ENSG00000196586, ENSG00000171552, ENSG00000157214, ENSG00000166377, ENSG00000136011, ENSG00000063245, ENSG00000165219, ENSG00000072134, ENSG00000137942, ENSG00000079805, ENSG00000132669, ENSG00000130147, ENSG00000105443, ENSG00000100284	1210	139	16792	1.89695	18.3731						hsa05223:Non-small cell lung cancer	12	0.842105	0.00290493	3.59505
	GO:0030516~regulation of axon extension	5	0.350877	0.0112953	ENSG00000085733, ENSG00000114999, ENSG00000130558, ENSG00000079805, ENSG00000080371	1210	13	16792	5.33757	18.923						hsa04071:Sphingolipid signaling pathway	18	1.26316	0.00918608	10.8735
	GO:0015031~protein transport	42	2.94737	0.011558	ENSG00000137145, ENSG00000172661, ENSG00000175895, ENSG00000116473, ENSG00000148985, ENSG00000168172, ENSG00000157985, ENSG00000170248, ENSG00000149196, ENSG00000132612, ENSG00000099940, ENSG00000138246, ENSG00000105197, ENSG00000104388, ENSG00000132549, ENSG00000092108, ENSG00000125843, ENSG00000117262, ENSG00000064652, ENSG00000080371, ENSG00000133103, ENSG00000095139, ENSG00000183486, ENSG0000…	1210	395	16792	1.4756	19.3198
	GO:0072583~clathrin-mediated endocytosis	6	0.421053	0.0119581	ENSG00000178950, ENSG00000148358, ENSG00000137942, ENSG00000161203, ENSG00000157107, ENSG00000198825	1210	20	16792	4.16331	19.9208					Category	Term	Count	%	PValue	FDR
	GO:0035023~regulation of Rho protein signal transduction	13	0.912281	0.0128103	ENSG00000152767, ENSG00000102606, ENSG00000120278, ENSG00000154358, ENSG00000154783, ENSG00000127084, ENSG00000090924, ENSG00000160145, ENSG00000126217, ENSG00000236699, ENSG00000186716, ENSG00000038382, ENSG00000214944	1210	81	16792	2.22728	21.1866					INTERPRO	IPR027417:P-loop containing nucleoside triphosphate hydrolase	99	6.94737	1.31273e-06	0.00225567
	GO:0051403~stress-activated MAPK cascade	6	0.421053	0.0147842	ENSG00000107968, ENSG00000104365, ENSG00000055130, ENSG00000072803, ENSG00000135341, ENSG00000109320	1210	21	16792	3.96505	24.0464						IPR008271:Serine/threonine-protein kinase, active site	45	3.15789	4.50692e-06	0.00774403
	GO:0034332~adherens junction organization	8	0.561404	0.01507	ENSG00000039068, ENSG00000103653, ENSG00000044115, ENSG00000130396, ENSG00000062038, ENSG00000166128, ENSG00000130202, ENSG00000198561	1210	37	16792	3.00058	24.4523						IPR011993:Pleckstrin homology-like domain	53	3.7193	4.36558e-05	0.0749879
	GO:0075713~establishment of integrated proviral latency	4	0.280702	0.0158431	ENSG00000137309, ENSG00000079246, ENSG00000196419, ENSG00000175334	1210	8	16792	6.93884	25.5399						IPR013083:Zinc finger, RING/FYVE/PHD-type	55	3.85965	5.61179e-05	0.0963845
	GO:0044351~macropinocytosis	4	0.280702	0.0158431	ENSG00000079691, ENSG00000134516, ENSG00000079805, ENSG00000162889	1210	8	16792	6.93884	25.5399						IPR016024:Armadillo-type fold	43	3.01754	0.000329265	0.564275
	GO:2001237~negative regulation of extrinsic apoptotic signaling pathway	8	0.561404	0.0173573	ENSG00000085733, ENSG00000003402, ENSG00000138448, ENSG00000137801, ENSG00000140939, ENSG00000198964, ENSG00000106799, ENSG00000197386	1210	38	16792	2.92162	27.6272						IPR001452:Src homology-3 domain	30	2.10526	0.000493427	0.844486
	GO:0030336~negative regulation of cell migration	14	0.982456	0.0184104	ENSG00000143537, ENSG00000155827, ENSG00000171943, ENSG00000060656, ENSG00000107937, ENSG00000064666, ENSG00000168675, ENSG00000140526, ENSG00000149177, ENSG00000174348, ENSG00000163686, ENSG00000196935, ENSG00000197381, ENSG00000035403	1210	95	16792	2.04513	29.0462
	GO:0051439~regulation of ubiquitin-protein ligase activity involved in mitotic cell cycle	6	0.421053	0.0217007	ENSG00000170312, ENSG00000105325, ENSG00000141552, ENSG00000170142, ENSG00000053900, ENSG00000164162	1210	23	16792	3.62027	33.312
	GO:0006661~phosphatidylinositol biosynthetic process	10	0.701754	0.022018	ENSG00000130304, ENSG00000078142, ENSG00000165458, ENSG00000115020, ENSG00000171608, ENSG00000078269, ENSG00000163624, ENSG00000166908, ENSG00000040933, ENSG00000198825	1210	58	16792	2.3927	33.7103
	GO:0035562~negative regulation of chromatin binding	4	0.280702	0.022509	ENSG00000139372, ENSG00000163904, ENSG00000095564, ENSG00000134452	1210	9	16792	6.16786	34.3222
	GO:0043123~positive regulation of I-kappaB kinase/NF-kappaB signaling	20	1.40351	0.0227214	ENSG00000129353, ENSG00000147649, ENSG00000104365, ENSG00000106100, ENSG00000186908, ENSG00000204977, ENSG00000168036, ENSG00000131507, ENSG00000080561, ENSG00000117262, ENSG00000003402, ENSG00000197530, ENSG00000082512, ENSG00000135341, ENSG00000104312, ENSG00000017260, ENSG00000171302, ENSG00000166501, ENSG00000119408, ENSG00000100097	1210	161	16792	1.72394	34.5852
	GO:0048593~camera-type eye morphogenesis	5	0.350877	0.0241942	ENSG00000204227, ENSG00000116688, ENSG00000163913, ENSG00000146950, ENSG00000133216	1210	16	16792	4.33678	36.3819
	GO:1900026~positive regulation of substrate adhesion-dependent cell spreading	7	0.491228	0.0247586	ENSG00000100106, ENSG00000147459, ENSG00000163466, ENSG00000102606, ENSG00000079691, ENSG00000079805, ENSG00000150760	1210	32	16792	3.03574	37.058
	GO:0016310~phosphorylation	14	0.982456	0.0270199	ENSG00000078177, ENSG00000171608, ENSG00000131730, ENSG00000167363, ENSG00000188266, ENSG00000133216, ENSG00000156136, ENSG00000113716, ENSG00000196367, ENSG00000102882, ENSG00000102144, ENSG00000198964, ENSG00000179583, ENSG00000198900	1210	100	16792	1.94288	39.6991
	GO:0006655~phosphatidylglycerol biosynthetic process	3	0.210526	0.0281802	ENSG00000130304, ENSG00000163624, ENSG00000087157	1210	4	16792	10.4083	41.0133
	GO:2000301~negative regulation of synaptic vesicle exocytosis	3	0.210526	0.0281802	ENSG00000102081, ENSG00000116473, ENSG00000127314	1210	4	16792	10.4083	41.0133
	GO:0046464~acylglycerol catabolic process	3	0.210526	0.0281802	ENSG00000100997, ENSG00000163686, ENSG00000140526	1210	4	16792	10.4083	41.0133
	GO:0033522~histone H2A ubiquitination	3	0.210526	0.0281802	ENSG00000119048, ENSG00000024048, ENSG00000112130	1210	4	16792	10.4083	41.0133
	GO:2000664~positive regulation of interleukin-5 secretion	3	0.210526	0.0281802	ENSG00000107485, ENSG00000067606, ENSG00000177663	1210	4	16792	10.4083	41.0133
	GO:0070423~nucleotide-binding oligomerization domain containing signaling pathway	6	0.421053	0.0304321	ENSG00000104365, ENSG00000106100, ENSG00000134070, ENSG00000135341, ENSG00000104312, ENSG00000078747	1210	25	16792	3.33064	43.4869
	GO:2000134~negative regulation of G1/S transition of mitotic cell cycle	6	0.421053	0.0304321	ENSG00000127616, ENSG00000077684, ENSG00000134371, ENSG00000100225, ENSG00000160310, ENSG00000139687	1210	25	16792	3.33064	43.4869
	GO:0070072~vacuolar proton-transporting V-type ATPase complex assembly	4	0.280702	0.0304635	ENSG00000110719, ENSG00000101337, ENSG00000172869, ENSG00000198825	1210	10	16792	5.55107	43.5208
	GO:0051301~cell division	36	2.52632	0.0306442	ENSG00000160072, ENSG00000105325, ENSG00000100106, ENSG00000184640, ENSG00000151465, ENSG00000110274, ENSG00000100014, ENSG00000178184, ENSG00000162063, ENSG00000132612, ENSG00000167552, ENSG00000174442, ENSG00000170312, ENSG00000143341, ENSG00000083642, ENSG00000165660, ENSG00000108100, ENSG00000073350, ENSG00000175279, ENSG00000198087, ENSG00000164162, ENSG00000198887, ENSG00000114353, ENSG0000…	1210	350	16792	1.42742	43.7148
	GO:0034097~response to cytokine	9	0.631579	0.0313517	ENSG00000131759, ENSG00000176890, ENSG00000145623, ENSG00000104856, ENSG00000067066, ENSG00000087258, ENSG00000165949, ENSG00000171552, ENSG00000162889	1210	52	16792	2.40191	44.4686
	GO:0016569~covalent chromatin modification	15	1.05263	0.0322157	ENSG00000168283, ENSG00000127616, ENSG00000171316, ENSG00000140382, ENSG00000071243, ENSG00000139372, ENSG00000153147, ENSG00000111875, ENSG00000185811, ENSG00000146872, ENSG00000083544, ENSG00000163939, ENSG00000172530, ENSG00000171634, ENSG00000139687	1210	113	16792	1.84217	45.3762
	GO:0008283~cell proliferation	37	2.59649	0.0351612	ENSG00000126010, ENSG00000138193, ENSG00000213445, ENSG00000141753, ENSG00000176890, ENSG00000168539, ENSG00000109458, ENSG00000059728, ENSG00000102524, ENSG00000171552, ENSG00000112799, ENSG00000170312, ENSG00000138592, ENSG00000049540, ENSG00000083642, ENSG00000175203, ENSG00000150281, ENSG00000138162, ENSG00000091436, ENSG00000157554, ENSG00000217555, ENSG00000198176, ENSG00000165025, ENSG0000…	1210	366	16792	1.40294	48.366
	GO:0060070~canonical Wnt signaling pathway	12	0.842105	0.0352953	ENSG00000186174, ENSG00000138798, ENSG00000162946, ENSG00000184634, ENSG00000060656, ENSG00000104290, ENSG00000062038, ENSG00000119048, ENSG00000166949, ENSG00000116128, ENSG00000168036, ENSG00000147050	1210	83	16792	2.00641	48.4984
	GO:0046487~glyoxylate metabolic process	6	0.421053	0.0355159	ENSG00000105953, ENSG00000150768, ENSG00000181192, ENSG00000131828, ENSG00000110435, ENSG00000248098	1210	26	16792	3.20254	48.7154
	GO:0050852~T cell receptor signaling pathway	18	1.26316	0.0375343	ENSG00000125818, ENSG00000115085, ENSG00000103653, ENSG00000104365, ENSG00000167535, ENSG00000130775, ENSG00000072803, ENSG00000171608, ENSG00000099341, ENSG00000149177, ENSG00000182866, ENSG00000107485, ENSG00000055130, ENSG00000124181, ENSG00000135341, ENSG00000104312, ENSG00000109320, ENSG00000110801	1210	148	16792	1.68783	50.6615
	GO:0000724~double-strand break repair via homologous recombination	11	0.77193	0.0387638	ENSG00000100918, ENSG00000182185, ENSG00000125843, ENSG00000169189, ENSG00000198887, ENSG00000164808, ENSG00000197299, ENSG00000005156, ENSG00000113522, ENSG00000242802, ENSG00000134452	1210	74	16792	2.0629	51.8124
	GO:0006461~protein complex assembly	15	1.05263	0.0390566	ENSG00000185437, ENSG00000118058, ENSG00000019582, ENSG00000092529, ENSG00000135862, ENSG00000137309, ENSG00000170312, ENSG00000189091, ENSG00000102882, ENSG00000198625, ENSG00000167670, ENSG00000155463, ENSG00000214063, ENSG00000197858, ENSG00000198087	1210	116	16792	1.79453	52.0828
	GO:0033234~negative regulation of protein sumoylation	4	0.280702	0.0396922	ENSG00000130119, ENSG00000140382, ENSG00000092529, ENSG00000168036	1210	11	16792	5.04643	52.6647
	GO:0010390~histone monoubiquitination	4	0.280702	0.0396922	ENSG00000155827, ENSG00000170142, ENSG00000134371, ENSG00000198730	1210	11	16792	5.04643	52.6647
	GO:0043306~positive regulation of mast cell degranulation	4	0.280702	0.0396922	ENSG00000115085, ENSG00000170425, ENSG00000077238, ENSG00000165025	1210	11	16792	5.04643	52.6647
	GO:0016477~cell migration	20	1.40351	0.0410833	ENSG00000103653, ENSG00000138448, ENSG00000149091, ENSG00000067606, ENSG00000130669, ENSG00000205336, ENSG00000129116, ENSG00000150760, ENSG00000135862, ENSG00000170312, ENSG00000019995, ENSG00000146950, ENSG00000137801, ENSG00000177697, ENSG00000124181, ENSG00000079691, ENSG00000168615, ENSG00000157554, ENSG00000096968, ENSG00000169439	1210	172	16792	1.61368	53.9151
	GO:0042059~negative regulation of epidermal growth factor receptor signaling pathway	7	0.491228	0.0417611	ENSG00000138798, ENSG00000149177, ENSG00000063245, ENSG00000102606, ENSG00000142273, ENSG00000161203, ENSG00000213949	1210	36	16792	2.69844	54.5129
	GO:0008285~negative regulation of cell proliferation	39	2.73684	0.0429047	ENSG00000131759, ENSG00000103653, ENSG00000165458, ENSG00000100532, ENSG00000060656, ENSG00000266094, ENSG00000106692, ENSG00000182871, ENSG00000182872, ENSG00000205336, ENSG00000114166, ENSG00000168036, ENSG00000064201, ENSG00000125347, ENSG00000137309, ENSG00000149177, ENSG00000082458, ENSG00000174348, ENSG00000107485, ENSG00000083642, ENSG00000175274, ENSG00000116260, ENSG00000165238, ENSG0000…	1210	396	16792	1.36674	55.505
	GO:0090611~ubiquitin-independent protein catabolic process via the multivesicular body sorting pathway	3	0.210526	0.0447444	ENSG00000101421, ENSG00000170248, ENSG00000132612	1210	5	16792	8.32661	57.0581
	GO:0031063~regulation of histone deacetylation	3	0.210526	0.0447444	ENSG00000276234, ENSG00000107643, ENSG00000140044	1210	5	16792	8.32661	57.0581
	GO:1904417~positive regulation of xenophagy	3	0.210526	0.0447444	ENSG00000102882, ENSG00000106100, ENSG00000104312	1210	5	16792	8.32661	57.0581
	GO:0071681~cellular response to indole-3-methanol	3	0.210526	0.0447444	ENSG00000039068, ENSG00000044115, ENSG00000168036	1210	5	16792	8.32661	57.0581
	GO:0006378~mRNA polyadenylation	6	0.421053	0.047169	ENSG00000111605, ENSG00000168710, ENSG00000134371, ENSG00000115421, ENSG00000090060, ENSG00000101104	1210	28	16792	2.97379	59.0268
	GO:0001843~neural tube closure	11	0.77193	0.0488896	ENSG00000131759, ENSG00000138802, ENSG00000163913, ENSG00000184634, ENSG00000125753, ENSG00000104290, ENSG00000138182, ENSG00000048342, ENSG00000083307, ENSG00000158055, ENSG00000147050	1210	77	16792	1.98253	60.3718
	GO:0001701~in utero embryonic development	21	1.47368	0.0489392	ENSG00000185022, ENSG00000171316, ENSG00000101752, ENSG00000166949, ENSG00000119048, ENSG00000131446, ENSG00000157796, ENSG00000106799, ENSG00000168036, ENSG00000108175, ENSG00000135930, ENSG00000171552, ENSG00000147050, ENSG00000063245, ENSG00000107485, ENSG00000124181, ENSG00000108861, ENSG00000105220, ENSG00000138834, ENSG00000186350, ENSG00000112893	1210	187	16792	1.55846	60.4099
	GO:0018108~peptidyl-tyrosine phosphorylation	18	1.26316	0.0489552	ENSG00000147475, ENSG00000138798, ENSG00000081985, ENSG00000115085, ENSG00000198223, ENSG00000112742, ENSG00000122779, ENSG00000185291, ENSG00000133216, ENSG00000257923, ENSG00000214102, ENSG00000104312, ENSG00000186716, ENSG00000166483, ENSG00000137764, ENSG00000121741, ENSG00000096968, ENSG00000034152	1210	153	16792	1.63267	60.4222
	GO:0043647~inositol phosphate metabolic process	8	0.561404	0.0495996	ENSG00000138193, ENSG00000151689, ENSG00000165458, ENSG00000124181, ENSG00000101333, ENSG00000149782, ENSG00000040933, ENSG00000149527	1210	47	16792	2.36216	60.9145
	GO:0035278~miRNA mediated inhibition of translation	4	0.280702	0.050161	ENSG00000092847, ENSG00000090905, ENSG00000134698, ENSG00000100354	1210	12	16792	4.6259	61.3386
	GO:0043984~histone H4-K16 acetylation	5	0.350877	0.0512932	ENSG00000102221, ENSG00000077684, ENSG00000118058, ENSG00000025293, ENSG00000196363	1210	20	16792	3.46942	62.1809
	GO:0000289~nuclear-transcribed mRNA poly(A) tail shortening	6	0.421053	0.0537489	ENSG00000076242, ENSG00000088038, ENSG00000152520, ENSG00000114867, ENSG00000063046, ENSG00000138767	1210	29	16792	2.87125	63.9483
	GO:0006099~tricarboxylic acid cycle	6	0.421053	0.0537489	ENSG00000105953, ENSG00000117118, ENSG00000146701, ENSG00000150768, ENSG00000181192, ENSG00000131828	1210	29	16792	2.87125	63.9483
	GO:0006886~intracellular protein transport	25	1.75439	0.0547078	ENSG00000142459, ENSG00000085733, ENSG00000095139, ENSG00000113615, ENSG00000204764, ENSG00000108424, ENSG00000019582, ENSG00000075790, ENSG00000068354, ENSG00000164674, ENSG00000196586, ENSG00000161203, ENSG00000138768, ENSG00000115234, ENSG00000138802, ENSG00000182287, ENSG00000124222, ENSG00000121749, ENSG00000126214, ENSG00000089248, ENSG00000107651, ENSG00000128245, ENSG00000100284, ENSG0000…	1210	236	16792	1.47009	64.617
	GO:0007067~mitotic nuclear division	26	1.82456	0.0552142	ENSG00000105325, ENSG00000100106, ENSG00000110274, ENSG00000162063, ENSG00000174442, ENSG00000167614, ENSG00000170312, ENSG00000175203, ENSG00000122545, ENSG00000119408, ENSG00000175279, ENSG00000198087, ENSG00000164162, ENSG00000198887, ENSG00000108055, ENSG00000165416, ENSG00000046651, ENSG00000138182, ENSG00000053900, ENSG00000112130, ENSG00000141552, ENSG00000163939, ENSG00000276234, ENSG0000…	1210	248	16792	1.45492	64.9654
	GO:0006139~nucleobase-containing compound metabolic process	8	0.561404	0.0599386	ENSG00000013573, ENSG00000154027, ENSG00000176890, ENSG00000138363, ENSG00000145388, ENSG00000076043, ENSG00000183696, ENSG00000112759	1210	49	16792	2.26574	68.0631
	GO:0007052~mitotic spindle organization	6	0.421053	0.0608335	ENSG00000110318, ENSG00000108055, ENSG00000175203, ENSG00000066629, ENSG00000112742, ENSG00000160299	1210	30	16792	2.77554	68.6198
	GO:0043518~negative regulation of DNA damage response, signal transduction by p53 class mediator	4	0.280702	0.0618207	ENSG00000183255, ENSG00000026508, ENSG00000019582, ENSG00000163904	1210	13	16792	4.27006	69.2234
	GO:0060317~cardiac epithelial to mesenchymal transition	4	0.280702	0.0618207	ENSG00000143537, ENSG00000130558, ENSG00000135547, ENSG00000106799	1210	13	16792	4.27006	69.2234
	GO:0042384~cilium assembly	15	1.05263	0.0622177	ENSG00000110318, ENSG00000100578, ENSG00000160050, ENSG00000110274, ENSG00000099940, ENSG00000157796, ENSG00000187240, ENSG00000163913, ENSG00000048342, ENSG00000144451, ENSG00000137942, ENSG00000122970, ENSG00000168778, ENSG00000078674, ENSG00000160299	1210	124	16792	1.67875	69.463
	GO:0016032~viral process	30	2.10526	0.0625539	ENSG00000100387, ENSG00000066135, ENSG00000155561, ENSG00000114166, ENSG00000081026, ENSG00000086102, ENSG00000160752, ENSG00000182866, ENSG00000102882, ENSG00000114867, ENSG00000028116, ENSG00000165025, ENSG00000065150, ENSG00000013573, ENSG00000162775, ENSG00000126883, ENSG00000088986, ENSG00000067066, ENSG00000171681, ENSG00000179364, ENSG00000003402, ENSG00000126214, ENSG00000055130, ENSG0000…	1210	299	16792	1.39241	69.6646
	GO:0031647~regulation of protein stability	10	0.701754	0.0629703	ENSG00000130119, ENSG00000103266, ENSG00000165416, ENSG00000276234, ENSG00000140455, ENSG00000097033, ENSG00000110651, ENSG00000100225, ENSG00000122779, ENSG00000099341	1210	70	16792	1.98253	69.9124
	GO:0090330~regulation of platelet aggregation	3	0.210526	0.0639608	ENSG00000115085, ENSG00000154229, ENSG00000165025	1210	6	16792	6.93884	70.4944
	GO:0001711~endodermal cell fate commitment	3	0.210526	0.0639608	ENSG00000134371, ENSG00000198730, ENSG00000168036	1210	6	16792	6.93884	70.4944
	GO:0090527~actin filament reorganization	3	0.210526	0.0639608	ENSG00000148180, ENSG00000156232, ENSG00000073910	1210	6	16792	6.93884	70.4944
	GO:2000667~positive regulation of interleukin-13 secretion	3	0.210526	0.0639608	ENSG00000107485, ENSG00000067606, ENSG00000177663	1210	6	16792	6.93884	70.4944
	GO:1902857~positive regulation of nonmotile primary cilium assembly	3	0.210526	0.0639608	ENSG00000184640, ENSG00000122545, ENSG00000174799	1210	6	16792	6.93884	70.4944
	GO:0009143~nucleoside triphosphate catabolic process	3	0.210526	0.0639608	ENSG00000172594, ENSG00000197594, ENSG00000125877	1210	6	16792	6.93884	70.4944
	GO:0007155~cell adhesion	43	3.01754	0.0647594	ENSG00000130396, ENSG00000138448, ENSG00000165458, ENSG00000060656, ENSG00000130775, ENSG00000101337, ENSG00000046604, ENSG00000142173, ENSG00000100014, ENSG00000182871, ENSG00000154330, ENSG00000130202, ENSG00000136040, ENSG00000123096, ENSG00000205336, ENSG00000168036, ENSG00000198561, ENSG00000026508, ENSG00000137801, ENSG00000129009, ENSG00000168615, ENSG00000010327, ENSG00000123610, ENSG0000…	1210	459	16792	1.30009	70.9558
	GO:0090316~positive regulation of intracellular protein transport	5	0.350877	0.0691856	ENSG00000138182, ENSG00000168539, ENSG00000018189, ENSG00000078674, ENSG00000160299	1210	22	16792	3.15402	73.3919
	GO:0030198~extracellular matrix organization	21	1.47368	0.0722814	ENSG00000188157, ENSG00000107821, ENSG00000138448, ENSG00000188153, ENSG00000142173, ENSG00000182871, ENSG00000134871, ENSG00000143382, ENSG00000205221, ENSG00000112562, ENSG00000105993, ENSG00000197467, ENSG00000053747, ENSG00000135862, ENSG00000039068, ENSG00000049540, ENSG00000026508, ENSG00000147408, ENSG00000196739, ENSG00000137801, ENSG00000213949	1210	196	16792	1.48689	74.9794
	GO:0003382~epithelial cell morphogenesis	4	0.280702	0.0746099	ENSG00000136068, ENSG00000083307, ENSG00000113749, ENSG00000129116	1210	14	16792	3.96505	76.114
	GO:0031663~lipopolysaccharide-mediated signaling pathway	6	0.421053	0.0765064	ENSG00000147649, ENSG00000102882, ENSG00000154589, ENSG00000134070, ENSG00000104312, ENSG00000169403	1210	32	16792	2.60207	77.002
	GO:0070830~bicellular tight junction assembly	6	0.421053	0.0765064	ENSG00000132849, ENSG00000147649, ENSG00000163629, ENSG00000083307, ENSG00000178184, ENSG00000141556	1210	32	16792	2.60207	77.002
	GO:0009791~post-embryonic development	10	0.701754	0.0779075	ENSG00000116957, ENSG00000204120, ENSG00000165458, ENSG00000107485, ENSG00000118058, ENSG00000197081, ENSG00000150995, ENSG00000138834, ENSG00000106799, ENSG00000136381	1210	73	16792	1.90105	77.6379
	GO:0006607~NLS-bearing protein import into nucleus	5	0.350877	0.0791824	ENSG00000196911, ENSG00000108424, ENSG00000025800, ENSG00000153201, ENSG00000065150	1210	23	16792	3.01689	78.202
	GO:0007264~small GTPase mediated signal transduction	25	1.75439	0.0795399	ENSG00000017797, ENSG00000138193, ENSG00000157869, ENSG00000119729, ENSG00000107099, ENSG00000116473, ENSG00000157985, ENSG00000116191, ENSG00000196642, ENSG00000104388, ENSG00000144867, ENSG00000173156, ENSG00000159496, ENSG00000132669, ENSG00000080371, ENSG00000154237, ENSG00000168118, ENSG00000147459, ENSG00000108774, ENSG00000166128, ENSG00000127314, ENSG00000150760, ENSG00000108309, ENSG0000…	1210	246	16792	1.41033	78.3577
	GO:0072659~protein localization to plasma membrane	9	0.631579	0.0814234	ENSG00000137145, ENSG00000039068, ENSG00000167535, ENSG00000163681, ENSG00000067606, ENSG00000105221, ENSG00000143153, ENSG00000116171, ENSG00000157107	1210	63	16792	1.98253	79.1611
	GO:0007030~Golgi organization	10	0.701754	0.0833274	ENSG00000187240, ENSG00000143515, ENSG00000102606, ENSG00000178950, ENSG00000182446, ENSG00000107651, ENSG00000123240, ENSG00000138768, ENSG00000197386, ENSG00000104388	1210	74	16792	1.87536	79.9445
	GO:0010718~positive regulation of epithelial to mesenchymal transition	6	0.421053	0.0850833	ENSG00000122694, ENSG00000186174, ENSG00000130558, ENSG00000166949, ENSG00000168036, ENSG00000106799	1210	33	16792	2.52322	80.6421
	GO:0032515~negative regulation of phosphoprotein phosphatase activity	3	0.210526	0.0853625	ENSG00000130988, ENSG00000121671, ENSG00000119383	1210	7	16792	5.94758	80.7509
	GO:1901017~negative regulation of potassium ion transmembrane transporter activity	3	0.210526	0.0853625	ENSG00000135932, ENSG00000172939, ENSG00000049759	1210	7	16792	5.94758	80.7509
	GO:0006086~acetyl-CoA biosynthetic process from pyruvate	3	0.210526	0.0853625	ENSG00000150768, ENSG00000197601, ENSG00000131828	1210	7	16792	5.94758	80.7509
	GO:0030001~metal ion transport	3	0.210526	0.0853625	ENSG00000173992, ENSG00000177556, ENSG00000131507	1210	7	16792	5.94758	80.7509
	GO:0034340~response to type I interferon	3	0.210526	0.0853625	ENSG00000157601, ENSG00000130813, ENSG00000067066	1210	7	16792	5.94758	80.7509
	GO:0035735~intraciliary transport involved in cilium morphogenesis	3	0.210526	0.0853625	ENSG00000163913, ENSG00000122970, ENSG00000078674	1210	7	16792	5.94758	80.7509
	GO:0035280~miRNA loading onto RISC involved in gene silencing by miRNA	3	0.210526	0.0853625	ENSG00000139546, ENSG00000092847, ENSG00000134698	1210	7	16792	5.94758	80.7509
	GO:0075522~IRES-dependent viral translational initiation	3	0.210526	0.0853625	ENSG00000175390, ENSG00000138385, ENSG00000197111	1210	7	16792	5.94758	80.7509
	GO:0046486~glycerolipid metabolic process	3	0.210526	0.0853625	ENSG00000006530, ENSG00000149091, ENSG00000065357	1210	7	16792	5.94758	80.7509
	GO:0007213~G-protein coupled acetylcholine receptor signaling pathway	4	0.280702	0.0884581	ENSG00000188157, ENSG00000114353, ENSG00000088256, ENSG00000168539	1210	15	16792	3.70072	81.9191
	GO:0045582~positive regulation of T cell differentiation	4	0.280702	0.0884581	ENSG00000139193, ENSG00000115085, ENSG00000107485, ENSG00000019582	1210	15	16792	3.70072	81.9191
	GO:0030330~DNA damage response, signal transduction by p53 class mediator	4	0.280702	0.0884581	ENSG00000198625, ENSG00000104419, ENSG00000130766, ENSG00000196586	1210	15	16792	3.70072	81.9191
	GO:0010667~negative regulation of cardiac muscle cell apoptotic process	4	0.280702	0.0884581	ENSG00000140939, ENSG00000185122, ENSG00000135547, ENSG00000096968	1210	15	16792	3.70072	81.9191
	GO:0048013~ephrin receptor signaling pathway	11	0.77193	0.0892845	ENSG00000163466, ENSG00000241553, ENSG00000102606, ENSG00000162736, ENSG00000101608, ENSG00000161203, ENSG00000197555, ENSG00000214944, ENSG00000133216, ENSG00000160145, ENSG00000169439	1210	86	16792	1.77505	82.2194
	GO:0006338~chromatin remodeling	11	0.77193	0.0892845	ENSG00000127616, ENSG00000171316, ENSG00000163939, ENSG00000107485, ENSG00000276234, ENSG00000131778, ENSG00000153147, ENSG00000198900, ENSG00000171634, ENSG00000114166, ENSG00000139687	1210	86	16792	1.77505	82.2194
	GO:0090314~positive regulation of protein targeting to membrane	5	0.350877	0.0898527	ENSG00000170379, ENSG00000105221, ENSG00000168958, ENSG00000197879, ENSG00000214253	1210	24	16792	2.89118	82.4231
	GO:0031146~SCF-dependent proteasomal ubiquitin-dependent protein catabolic process	5	0.350877	0.0898527	ENSG00000100387, ENSG00000055130, ENSG00000072803, ENSG00000112146, ENSG00000162063	1210	24	16792	2.89118	82.4231
	GO:0030010~establishment of cell polarity	5	0.350877	0.0898527	ENSG00000067606, ENSG00000166483, ENSG00000162849, ENSG00000116141, ENSG00000054282	1210	24	16792	2.89118	82.4231
	GO:0030866~cortical actin cytoskeleton organization	5	0.350877	0.0898527	ENSG00000119729, ENSG00000104365, ENSG00000159023, ENSG00000073350, ENSG00000088367	1210	24	16792	2.89118	82.4231
	GO:0032508~DNA duplex unwinding	7	0.491228	0.0937581	ENSG00000079785, ENSG00000079246, ENSG00000013573, ENSG00000196419, ENSG00000197299, ENSG00000113522, ENSG00000134452	1210	44	16792	2.20781	83.7649
	GO:0023014~signal transduction by protein phosphorylation	7	0.491228	0.0937581	ENSG00000135932, ENSG00000172939, ENSG00000072786, ENSG00000130669, ENSG00000106799, ENSG00000137843, ENSG00000071054	1210	44	16792	2.20781	83.7649
	GO:0043087~regulation of GTPase activity	9	0.631579	0.0938259	ENSG00000017797, ENSG00000165219, ENSG00000121749, ENSG00000154783, ENSG00000127084, ENSG00000075391, ENSG00000155066, ENSG00000140575, ENSG00000197555	1210	65	16792	1.92153	83.7873
	GO:0006626~protein targeting to mitochondrion	6	0.421053	0.094142	ENSG00000116688, ENSG00000122085, ENSG00000100225, ENSG00000168958, ENSG00000128654, ENSG00000214253	1210	34	16792	2.449	83.8914
	GO:0051437~positive regulation of ubiquitin-protein ligase activity involved in regulation of mitotic cell cycle transition	10	0.701754	0.0948291	ENSG00000170312, ENSG00000125818, ENSG00000105325, ENSG00000141552, ENSG00000170142, ENSG00000055130, ENSG00000053900, ENSG00000099341, ENSG00000110801, ENSG00000164162	1210	76	16792	1.82601	84.1156
	GO:0051092~positive regulation of NF-kappaB transcription factor activity	15	1.05263	0.0976147	ENSG00000147649, ENSG00000104365, ENSG00000106100, ENSG00000067606, ENSG00000204977, ENSG00000092529, ENSG00000080561, ENSG00000003402, ENSG00000141527, ENSG00000082512, ENSG00000134070, ENSG00000135341, ENSG00000104312, ENSG00000166501, ENSG00000109320	1210	133	16792	1.56515	84.9944
Category	Term	Count	%	PValue	Genes	List Total	Pop Hits	Pop Total	Fold Enrichment	FDR
KEGG_PATHWAY	hsa04144:Endocytosis	36	2.52632	0.000128762	ENSG00000172661, ENSG00000100077, ENSG00000166949, ENSG00000157985, ENSG00000165457, ENSG00000170248, ENSG00000078747, ENSG00000142273, ENSG00000178184, ENSG00000197081, ENSG00000157077, ENSG00000132612, ENSG00000106799, ENSG00000138592, ENSG00000241553, ENSG00000063245, ENSG00000151693, ENSG00000105443, ENSG00000112305, ENSG00000204642, ENSG00000168118, ENSG00000163466, ENSG00000108774, ENSG0000…	523	241	6879	1.96476	0.168477
	hsa04520:Adherens junction	15	1.05263	0.000749116	ENSG00000149177, ENSG00000173482, ENSG00000039068, ENSG00000044115, ENSG00000102882, ENSG00000130396, ENSG00000136153, ENSG00000166949, ENSG00000135341, ENSG00000130202, ENSG00000140575, ENSG00000168036, ENSG00000198561, ENSG00000106799, ENSG00000035403	523	71	6879	2.7788	0.9765
	hsa05131:Shigellosis	14	0.982456	0.000856707	ENSG00000085733, ENSG00000163466, ENSG00000104365, ENSG00000106100, ENSG00000072803, ENSG00000107643, ENSG00000156711, ENSG00000150760, ENSG00000102882, ENSG00000241553, ENSG00000026508, ENSG00000104312, ENSG00000109320, ENSG00000035403	523	64	6879	2.87721	1.11602
	hsa04070:Phosphatidylinositol signaling system	18	1.26316	0.000996581	ENSG00000138193, ENSG00000149091, ENSG00000165458, ENSG00000078142, ENSG00000171608, ENSG00000101333, ENSG00000078269, ENSG00000163624, ENSG00000149782, ENSG00000166908, ENSG00000040933, ENSG00000065357, ENSG00000151689, ENSG00000124181, ENSG00000115020, ENSG00000150995, ENSG00000166501, ENSG00000154229	523	98	6879	2.41585	1.29714
	hsa05212:Pancreatic cancer	14	0.982456	0.00099848	ENSG00000138798, ENSG00000017797, ENSG00000104365, ENSG00000166949, ENSG00000107643, ENSG00000078061, ENSG00000171608, ENSG00000106799, ENSG00000171552, ENSG00000102882, ENSG00000105221, ENSG00000109320, ENSG00000112242, ENSG00000139687	523	65	6879	2.83295	1.2996
	hsa04015:Rap1 signaling pathway	30	2.10526	0.0011041	ENSG00000138193, ENSG00000138798, ENSG00000130396, ENSG00000213445, ENSG00000116473, ENSG00000266094, ENSG00000178184, ENSG00000101333, ENSG00000156711, ENSG00000168036, ENSG00000198561, ENSG00000081026, ENSG00000102882, ENSG00000170425, ENSG00000137801, ENSG00000105221, ENSG00000166501, ENSG00000034152, ENSG00000077420, ENSG00000125753, ENSG00000114353, ENSG00000067606, ENSG00000171608, ENSG0000…	523	210	6879	1.87899	1.43615
	hsa04666:Fc gamma R-mediated phagocytosis	16	1.12281	0.00143721	ENSG00000163466, ENSG00000125753, ENSG00000165458, ENSG00000171608, ENSG00000148180, ENSG00000143226, ENSG00000102882, ENSG00000241553, ENSG00000124181, ENSG00000105221, ENSG00000134516, ENSG00000166501, ENSG00000151693, ENSG00000150337, ENSG00000154229, ENSG00000165025	523	84	6879	2.50533	1.86569
	hsa04919:Thyroid hormone signaling pathway	19	1.33333	0.00240673	ENSG00000138193, ENSG00000084676, ENSG00000138448, ENSG00000184634, ENSG00000123836, ENSG00000171608, ENSG00000101333, ENSG00000149782, ENSG00000124151, ENSG00000114166, ENSG00000168036, ENSG00000042429, ENSG00000102882, ENSG00000124181, ENSG00000105221, ENSG00000143153, ENSG00000166501, ENSG00000154229, ENSG00000186350	523	115	6879	2.1731	3.10603
	hsa05223:Non-small cell lung cancer	12	0.842105	0.00279212	ENSG00000138798, ENSG00000102882, ENSG00000124181, ENSG00000105221, ENSG00000266094, ENSG00000078061, ENSG00000171608, ENSG00000166501, ENSG00000154229, ENSG00000186350, ENSG00000139687, ENSG00000112242	523	56	6879	2.81849	3.59505
	hsa05142:Chagas disease (American trypanosomiasis)	17	1.19298	0.0048848	ENSG00000104365, ENSG00000114353, ENSG00000088256, ENSG00000166949, ENSG00000107643, ENSG00000171608, ENSG00000101333, ENSG00000173372, ENSG00000156711, ENSG00000149782, ENSG00000106799, ENSG00000003402, ENSG00000102882, ENSG00000221914, ENSG00000105221, ENSG00000109320, ENSG00000087258	523	104	6879	2.15	6.21083
	hsa05100:Bacterial invasion of epithelial cells	14	0.982456	0.00541481	ENSG00000085733, ENSG00000044115, ENSG00000163466, ENSG00000184640, ENSG00000142273, ENSG00000171608, ENSG00000109458, ENSG00000168036, ENSG00000150760, ENSG00000039068, ENSG00000241553, ENSG00000079805, ENSG00000035403, ENSG00000198087	523	78	6879	2.36079	6.86284
	hsa00562:Inositol phosphate metabolism	13	0.912281	0.00660647	ENSG00000138193, ENSG00000151689, ENSG00000165458, ENSG00000078142, ENSG00000115020, ENSG00000124181, ENSG00000101333, ENSG00000171608, ENSG00000078269, ENSG00000149782, ENSG00000166908, ENSG00000040933, ENSG00000149527	523	71	6879	2.40829	8.31355
	hsa04510:Focal adhesion	27	1.89474	0.0067283	ENSG00000138798, ENSG00000138448, ENSG00000116473, ENSG00000142173, ENSG00000168036, ENSG00000102882, ENSG00000136068, ENSG00000196739, ENSG00000137801, ENSG00000105221, ENSG00000166501, ENSG00000101608, ENSG00000137843, ENSG00000213949, ENSG00000077157, ENSG00000125753, ENSG00000188153, ENSG00000107643, ENSG00000171608, ENSG00000134871, ENSG00000130669, ENSG00000053747, ENSG00000127314, ENSG0000…	523	206	6879	1.72393	8.46068
	hsa04071:Sphingolipid signaling pathway	18	1.26316	0.00875242	ENSG00000114353, ENSG00000139624, ENSG00000067606, ENSG00000107643, ENSG00000171608, ENSG00000101333, ENSG00000156711, ENSG00000149782, ENSG00000103222, ENSG00000073711, ENSG00000102882, ENSG00000066027, ENSG00000221914, ENSG00000198964, ENSG00000105221, ENSG00000166501, ENSG00000109320, ENSG00000154229	523	120	6879	1.97294	10.8735
	hsa04611:Platelet activation	19	1.33333	0.00897545	ENSG00000077420, ENSG00000125753, ENSG00000114353, ENSG00000067606, ENSG00000116473, ENSG00000101333, ENSG00000171608, ENSG00000156711, ENSG00000149782, ENSG00000127314, ENSG00000059377, ENSG00000143226, ENSG00000102882, ENSG00000196739, ENSG00000061918, ENSG00000105221, ENSG00000150995, ENSG00000101608, ENSG00000165025	523	130	6879	1.92236	11.1357
	hsa04010:MAPK signaling pathway	31	2.17544	0.00915175	ENSG00000138798, ENSG00000104365, ENSG00000167535, ENSG00000116473, ENSG00000156711, ENSG00000106799, ENSG00000085511, ENSG00000107968, ENSG00000138166, ENSG00000102882, ENSG00000136068, ENSG00000135341, ENSG00000091436, ENSG00000105221, ENSG00000104856, ENSG00000166501, ENSG00000162889, ENSG00000034152, ENSG00000123358, ENSG00000151067, ENSG00000107643, ENSG00000196557, ENSG00000127314, ENSG0000…	523	253	6879	1.61163	11.3425
	hsa05222:Small cell lung cancer	14	0.982456	0.0111669	ENSG00000138448, ENSG00000104365, ENSG00000188153, ENSG00000134871, ENSG00000171608, ENSG00000053747, ENSG00000171552, ENSG00000135862, ENSG00000082512, ENSG00000105221, ENSG00000109320, ENSG00000186350, ENSG00000112242, ENSG00000139687	523	85	6879	2.16637	13.6747
	hsa04670:Leukocyte transendothelial migration	17	1.19298	0.0127471	ENSG00000044115, ENSG00000130396, ENSG00000213445, ENSG00000125753, ENSG00000114353, ENSG00000116473, ENSG00000266094, ENSG00000171608, ENSG00000156711, ENSG00000198561, ENSG00000168036, ENSG00000127314, ENSG00000124181, ENSG00000166501, ENSG00000101608, ENSG00000154229, ENSG00000035403	523	115	6879	1.94435	15.4638
	hsa04914:Progesterone-mediated oocyte maturation	14	0.982456	0.0134694	ENSG00000105325, ENSG00000114353, ENSG00000107643, ENSG00000078061, ENSG00000171608, ENSG00000053900, ENSG00000163806, ENSG00000156711, ENSG00000170312, ENSG00000141552, ENSG00000152270, ENSG00000102882, ENSG00000105221, ENSG00000164162	523	87	6879	2.11657	16.2701
	hsa04730:Long-term depression	11	0.77193	0.0139075	ENSG00000102882, ENSG00000114353, ENSG00000061918, ENSG00000088256, ENSG00000078061, ENSG00000150995, ENSG00000101333, ENSG00000166501, ENSG00000149782, ENSG00000087258, ENSG00000154229	523	60	6879	2.41138	16.7557
	hsa04540:Gap junction	14	0.982456	0.0147495	ENSG00000138798, ENSG00000114353, ENSG00000088256, ENSG00000176014, ENSG00000101333, ENSG00000149782, ENSG00000167552, ENSG00000170312, ENSG00000102882, ENSG00000061918, ENSG00000150995, ENSG00000166501, ENSG00000137764, ENSG00000154229	523	88	6879	2.09252	17.6817
	hsa04141:Protein processing in endoplasmic reticulum	22	1.54386	0.0165389	ENSG00000113615, ENSG00000128829, ENSG00000100387, ENSG00000163479, ENSG00000090520, ENSG00000107643, ENSG00000160087, ENSG00000101152, ENSG00000068912, ENSG00000118705, ENSG00000138802, ENSG00000170142, ENSG00000055130, ENSG00000103266, ENSG00000134910, ENSG00000182446, ENSG00000167004, ENSG00000089248, ENSG00000134001, ENSG00000008952, ENSG00000136731, ENSG00000163527	523	169	6879	1.71222	19.618
	hsa05145:Toxoplasmosis	16	1.12281	0.0184852	ENSG00000104365, ENSG00000114353, ENSG00000107643, ENSG00000156711, ENSG00000053747, ENSG00000171552, ENSG00000135862, ENSG00000154589, ENSG00000102882, ENSG00000135341, ENSG00000105221, ENSG00000109320, ENSG00000179583, ENSG00000087258, ENSG00000096968, ENSG00000034152	523	110	6879	1.91316	21.6763
	hsa05220:Chronic myeloid leukemia	12	0.842105	0.018926	ENSG00000102882, ENSG00000104365, ENSG00000105221, ENSG00000186716, ENSG00000078061, ENSG00000142273, ENSG00000171608, ENSG00000109320, ENSG00000106799, ENSG00000139687, ENSG00000171552, ENSG00000112242	523	72	6879	2.19216	22.1356
	hsa04380:Osteoclast differentiation	18	1.26316	0.0199479	ENSG00000104365, ENSG00000107643, ENSG00000171608, ENSG00000156711, ENSG00000106799, ENSG00000143226, ENSG00000165168, ENSG00000102882, ENSG00000182866, ENSG00000135341, ENSG00000105221, ENSG00000104856, ENSG00000198053, ENSG00000109320, ENSG00000150337, ENSG00000075426, ENSG00000165025, ENSG00000132170	523	131	6879	1.80728	23.191
	hsa04621:NOD-like receptor signaling pathway	10	0.701754	0.0238674	ENSG00000091592, ENSG00000102882, ENSG00000104365, ENSG00000106100, ENSG00000165416, ENSG00000107643, ENSG00000135341, ENSG00000104312, ENSG00000109320, ENSG00000156711	523	56	6879	2.34874	27.1175
	hsa05152:Tuberculosis	22	1.54386	0.0263856	ENSG00000260314, ENSG00000078142, ENSG00000108774, ENSG00000066136, ENSG00000019582, ENSG00000107643, ENSG00000001167, ENSG00000156711, ENSG00000110719, ENSG00000203710, ENSG00000143226, ENSG00000102882, ENSG00000134070, ENSG00000105221, ENSG00000104312, ENSG00000109320, ENSG00000179583, ENSG00000150337, ENSG00000141068, ENSG00000064490, ENSG00000096968, ENSG00000165025	523	177	6879	1.63483	29.5415
	hsa05146:Amoebiasis	15	1.05263	0.0286869	ENSG00000124570, ENSG00000108774, ENSG00000088256, ENSG00000188153, ENSG00000134871, ENSG00000171608, ENSG00000101333, ENSG00000149782, ENSG00000053747, ENSG00000135862, ENSG00000196739, ENSG00000166501, ENSG00000109320, ENSG00000154229, ENSG00000035403	523	106	6879	1.86127	31.6914
	hsa05205:Proteoglycans in cancer	24	1.68421	0.0287751	ENSG00000138193, ENSG00000063660, ENSG00000085733, ENSG00000138448, ENSG00000077157, ENSG00000104290, ENSG00000078061, ENSG00000142273, ENSG00000171608, ENSG00000109458, ENSG00000156711, ENSG00000063046, ENSG00000168036, ENSG00000026508, ENSG00000102882, ENSG00000136068, ENSG00000137801, ENSG00000124181, ENSG00000105221, ENSG00000150995, ENSG00000166501, ENSG00000154229, ENSG00000140575, ENSG0000…	523	200	6879	1.57836	31.7725
	hsa04120:Ubiquitin mediated proteolysis	18	1.26316	0.0295143	ENSG00000105325, ENSG00000100387, ENSG00000009335, ENSG00000072803, ENSG00000119048, ENSG00000160087, ENSG00000151148, ENSG00000142273, ENSG00000078747, ENSG00000140367, ENSG00000053900, ENSG00000141552, ENSG00000049759, ENSG00000170142, ENSG00000055130, ENSG00000103266, ENSG00000095015, ENSG00000164162	523	137	6879	1.72813	32.4494
	hsa04064:NF-kappa B signaling pathway	13	0.912281	0.0305171	ENSG00000003402, ENSG00000115085, ENSG00000104365, ENSG00000182866, ENSG00000154589, ENSG00000124181, ENSG00000082512, ENSG00000135341, ENSG00000104856, ENSG00000109320, ENSG00000102524, ENSG00000171552, ENSG00000165025	523	87	6879	1.96539	33.3577
	hsa04012:ErbB signaling pathway	13	0.912281	0.0305171	ENSG00000138798, ENSG00000107643, ENSG00000078061, ENSG00000142273, ENSG00000171608, ENSG00000109458, ENSG00000130669, ENSG00000102882, ENSG00000124181, ENSG00000105221, ENSG00000166501, ENSG00000137843, ENSG00000154229	523	87	6879	1.96539	33.3577
	hsa04668:TNF signaling pathway	15	1.05263	0.0308063	ENSG00000104365, ENSG00000107643, ENSG00000078747, ENSG00000171608, ENSG00000156711, ENSG00000164136, ENSG00000003402, ENSG00000107968, ENSG00000115604, ENSG00000102882, ENSG00000082512, ENSG00000135341, ENSG00000105221, ENSG00000109320, ENSG00000034152	523	107	6879	1.84387	33.6176
	hsa05200:Pathways in cancer	41	2.87719	0.0324135	ENSG00000017797, ENSG00000131759, ENSG00000138798, ENSG00000100387, ENSG00000104365, ENSG00000138448, ENSG00000088256, ENSG00000113318, ENSG00000104290, ENSG00000076242, ENSG00000166949, ENSG00000266094, ENSG00000142273, ENSG00000078061, ENSG00000101333, ENSG00000168036, ENSG00000106799, ENSG00000171552, ENSG00000102882, ENSG00000186716, ENSG00000105221, ENSG00000166501, ENSG00000112242, ENSG0000…	523	393	6879	1.37219	35.0447
	hsa05130:Pathogenic Escherichia coli infection	9	0.631579	0.0366724	ENSG00000085733, ENSG00000039068, ENSG00000163466, ENSG00000241553, ENSG00000154589, ENSG00000176014, ENSG00000167552, ENSG00000168036, ENSG00000154229	523	51	6879	2.32111	38.6904
	hsa04722:Neurotrophin signaling pathway	16	1.12281	0.0371872	ENSG00000104365, ENSG00000116473, ENSG00000107643, ENSG00000171608, ENSG00000109458, ENSG00000156711, ENSG00000127314, ENSG00000102882, ENSG00000124181, ENSG00000134070, ENSG00000105221, ENSG00000104312, ENSG00000109320, ENSG00000137764, ENSG00000095015, ENSG00000162889	523	120	6879	1.75373	39.1181
	hsa04660:T cell receptor signaling pathway	14	0.982456	0.0382855	ENSG00000115085, ENSG00000104365, ENSG00000163600, ENSG00000171608, ENSG00000130669, ENSG00000156711, ENSG00000107968, ENSG00000102882, ENSG00000182866, ENSG00000124181, ENSG00000135341, ENSG00000105221, ENSG00000109320, ENSG00000137843	523	100	6879	1.84141	40.0212
	hsa04114:Oocyte meiosis	15	1.05263	0.0404341	ENSG00000100918, ENSG00000100387, ENSG00000108055, ENSG00000072803, ENSG00000053900, ENSG00000163806, ENSG00000066923, ENSG00000170312, ENSG00000141552, ENSG00000102882, ENSG00000066027, ENSG00000055130, ENSG00000128245, ENSG00000150995, ENSG00000164162	523	111	6879	1.77743	41.7524
	hsa05213:Endometrial cancer	9	0.631579	0.0405853	ENSG00000138798, ENSG00000039068, ENSG00000044115, ENSG00000102882, ENSG00000076242, ENSG00000105221, ENSG00000078061, ENSG00000171608, ENSG00000168036	523	52	6879	2.27647	41.8724
	hsa04723:Retrograde endocannabinoid signaling	14	0.982456	0.0410363	ENSG00000114353, ENSG00000151067, ENSG00000107643, ENSG00000101333, ENSG00000149782, ENSG00000156711, ENSG00000102882, ENSG00000150995, ENSG00000163686, ENSG00000166501, ENSG00000094755, ENSG00000087258, ENSG00000154229, ENSG00000134780	523	101	6879	1.82318	42.2292
	hsa04912:GnRH signaling pathway	13	0.912281	0.0413417	ENSG00000151067, ENSG00000088256, ENSG00000107643, ENSG00000101333, ENSG00000149782, ENSG00000156711, ENSG00000085511, ENSG00000102882, ENSG00000150995, ENSG00000166501, ENSG00000095015, ENSG00000154229, ENSG00000034152	523	91	6879	1.87899	42.4697
	hsa05210:Colorectal cancer	10	0.701754	0.0428642	ENSG00000102882, ENSG00000076242, ENSG00000113318, ENSG00000166949, ENSG00000107643, ENSG00000105221, ENSG00000078061, ENSG00000171608, ENSG00000168036, ENSG00000106799	523	62	6879	2.12145	43.6547
	hsa04110:Cell cycle	16	1.12281	0.047584	ENSG00000105325, ENSG00000100387, ENSG00000108055, ENSG00000166949, ENSG00000053900, ENSG00000112742, ENSG00000170312, ENSG00000141552, ENSG00000055130, ENSG00000214102, ENSG00000128245, ENSG00000166483, ENSG00000198176, ENSG00000112242, ENSG00000139687, ENSG00000164162	523	124	6879	1.69716	47.1864
	hsa04713:Circadian entrainment	13	0.912281	0.0545988	ENSG00000102882, ENSG00000114353, ENSG00000198838, ENSG00000151067, ENSG00000061918, ENSG00000101333, ENSG00000198929, ENSG00000150995, ENSG00000166501, ENSG00000149782, ENSG00000087258, ENSG00000154229, ENSG00000196557	523	95	6879	1.79988	52.0592
	hsa05214:Glioma	10	0.701754	0.0553779	ENSG00000138798, ENSG00000102882, ENSG00000124181, ENSG00000105221, ENSG00000078061, ENSG00000171608, ENSG00000166501, ENSG00000154229, ENSG00000139687, ENSG00000112242	523	65	6879	2.02353	52.574
	hsa05211:Renal cell carcinoma	10	0.701754	0.0600251	ENSG00000100387, ENSG00000102882, ENSG00000116473, ENSG00000105221, ENSG00000078061, ENSG00000171608, ENSG00000109458, ENSG00000130669, ENSG00000137843, ENSG00000127314	523	66	6879	1.99287	55.5399
	hsa04720:Long-term potentiation	10	0.701754	0.0600251	ENSG00000102882, ENSG00000151067, ENSG00000116473, ENSG00000078061, ENSG00000150995, ENSG00000101333, ENSG00000166501, ENSG00000149782, ENSG00000154229, ENSG00000127314	523	66	6879	1.99287	55.5399
	hsa05120:Epithelial cell signaling in Helicobacter pylori infection	10	0.701754	0.064915	ENSG00000143882, ENSG00000110719, ENSG00000103653, ENSG00000104365, ENSG00000106100, ENSG00000124181, ENSG00000107643, ENSG00000109320, ENSG00000156711, ENSG00000114573	523	67	6879	1.96313	58.4751
	hsa04150:mTOR signaling pathway	9	0.631579	0.069853	ENSG00000135932, ENSG00000102882, ENSG00000104365, ENSG00000105221, ENSG00000171608, ENSG00000166501, ENSG00000063046, ENSG00000154229, ENSG00000135930	523	58	6879	2.04098	61.2566
	hsa04664:Fc epsilon RI signaling pathway	10	0.701754	0.0700498	ENSG00000102882, ENSG00000124181, ENSG00000107643, ENSG00000105221, ENSG00000171608, ENSG00000166501, ENSG00000156711, ENSG00000154229, ENSG00000165025, ENSG00000034152	523	68	6879	1.93426	61.3638
	hsa00510:N-Glycan biosynthesis	8	0.561404	0.0746531	ENSG00000073849, ENSG00000118705, ENSG00000134910, ENSG00000101901, ENSG00000088035, ENSG00000131446, ENSG00000112893, ENSG00000163527	523	49	6879	2.14742	63.7945
	hsa04725:Cholinergic synapse	14	0.982456	0.0764439	ENSG00000114353, ENSG00000151067, ENSG00000088256, ENSG00000168539, ENSG00000171608, ENSG00000101333, ENSG00000149782, ENSG00000102882, ENSG00000105221, ENSG00000150995, ENSG00000166501, ENSG00000087258, ENSG00000154229, ENSG00000096968	523	111	6879	1.65893	64.7013
	hsa05169:Epstein-Barr virus infection	15	1.05263	0.0774736	ENSG00000104365, ENSG00000107643, ENSG00000171608, ENSG00000156711, ENSG00000099341, ENSG00000026508, ENSG00000082512, ENSG00000135341, ENSG00000105221, ENSG00000104856, ENSG00000109320, ENSG00000204642, ENSG00000139687, ENSG00000034152, ENSG00000165025	523	122	6879	1.61717	65.2132
	hsa05219:Bladder cancer	7	0.491228	0.0867706	ENSG00000138798, ENSG00000039068, ENSG00000102882, ENSG00000137801, ENSG00000078061, ENSG00000139687, ENSG00000112242	523	41	6879	2.24563	69.5342
	hsa04014:Ras signaling pathway	24	1.68421	0.0896656	ENSG00000138193, ENSG00000138798, ENSG00000017797, ENSG00000115085, ENSG00000104365, ENSG00000130396, ENSG00000108774, ENSG00000116473, ENSG00000107643, ENSG00000266094, ENSG00000171608, ENSG00000109458, ENSG00000130669, ENSG00000171552, ENSG00000127314, ENSG00000102882, ENSG00000124181, ENSG00000105221, ENSG00000166501, ENSG00000109320, ENSG00000075391, ENSG00000154229, ENSG00000141068, ENSG0000…	523	226	6879	1.39677	70.7749
	hsa03060:Protein export	5	0.350877	0.0919044	ENSG00000174780, ENSG00000155463, ENSG00000008952, ENSG00000153037, ENSG00000144867	523	23	6879	2.85934	71.7022
Category	Term	Count	%	PValue	Genes	List Total	Pop Hits	Pop Total	Fold Enrichment	FDR
INTERPRO	IPR027417:P-loop containing nucleoside triphosphate hydrolase	99	6.94737	1.31273e-06	ENSG00000171316, ENSG00000119729, ENSG00000184640, ENSG00000113318, ENSG00000168827, ENSG00000157985, ENSG00000128641, ENSG00000204410, ENSG00000183495, ENSG00000005007, ENSG00000103222, ENSG00000198522, ENSG00000104388, ENSG00000082458, ENSG00000154027, ENSG00000117597, ENSG00000197299, ENSG00000122545, ENSG00000114573, ENSG00000183486, ENSG00000114353, ENSG00000108055, ENSG00000107937, ENSG0000…	1279	879	18559	1.63429	0.00225567
	IPR011009:Protein kinase-like domain	67	4.70175	2.12446e-06	ENSG00000100077, ENSG00000078142, ENSG00000114670, ENSG00000154358, ENSG00000133275, ENSG00000167363, ENSG00000188266, ENSG00000138756, ENSG00000124784, ENSG00000107968, ENSG00000136021, ENSG00000182866, ENSG00000178950, ENSG00000117266, ENSG00000134070, ENSG00000165238, ENSG00000034152, ENSG00000111271, ENSG00000086015, ENSG00000112742, ENSG00000146872, ENSG00000214102, ENSG00000166483, ENSG0000…	1279	531	18559	1.8309	0.00365043
	IPR008271:Serine/threonine-protein kinase, active site	45	3.15789	4.50692e-06	ENSG00000080823, ENSG00000100077, ENSG00000104365, ENSG00000114670, ENSG00000154358, ENSG00000133275, ENSG00000078061, ENSG00000106799, ENSG00000085511, ENSG00000138756, ENSG00000170312, ENSG00000107968, ENSG00000102882, ENSG00000178950, ENSG00000117266, ENSG00000135341, ENSG00000091436, ENSG00000105221, ENSG00000165238, ENSG00000166501, ENSG00000028116, ENSG00000119408, ENSG00000141068, ENSG0000…	1279	312	18559	2.09287	0.00774403
	IPR000719:Protein kinase, catalytic domain	60	4.21053	1.59807e-05	ENSG00000100077, ENSG00000114670, ENSG00000154358, ENSG00000133275, ENSG00000138756, ENSG00000107968, ENSG00000136021, ENSG00000182866, ENSG00000178950, ENSG00000117266, ENSG00000134070, ENSG00000165238, ENSG00000034152, ENSG00000086015, ENSG00000112742, ENSG00000146872, ENSG00000214102, ENSG00000166483, ENSG00000137764, ENSG00000154229, ENSG00000095015, ENSG00000080823, ENSG00000103653, ENSG0000…	1279	487	18559	1.78775	0.0274562
	IPR011993:Pleckstrin homology-like domain	53	3.7193	4.36558e-05	ENSG00000100106, ENSG00000100077, ENSG00000175895, ENSG00000088179, ENSG00000154783, ENSG00000115306, ENSG00000154358, ENSG00000157985, ENSG00000159023, ENSG00000110768, ENSG00000101333, ENSG00000109458, ENSG00000149527, ENSG00000172915, ENSG00000105443, ENSG00000077420, ENSG00000125753, ENSG00000031823, ENSG00000151491, ENSG00000187583, ENSG00000090924, ENSG00000126217, ENSG00000168807, ENSG0000…	1279	427	18559	1.80108	0.0749879
	IPR013083:Zinc finger, RING/FYVE/PHD-type	55	3.85965	5.61179e-05	ENSG00000100387, ENSG00000175895, ENSG00000071243, ENSG00000109685, ENSG00000100532, ENSG00000154783, ENSG00000142273, ENSG00000204977, ENSG00000157077, ENSG00000145916, ENSG00000103266, ENSG00000131653, ENSG00000168283, ENSG00000198919, ENSG00000155827, ENSG00000118058, ENSG00000182670, ENSG00000039319, ENSG00000122779, ENSG00000109654, ENSG00000141552, ENSG00000197530, ENSG00000198625, ENSG0000…	1279	453	18559	1.76177	0.0963845
	IPR011011:Zinc finger, FYVE/PHD-type	24	1.68421	9.35445e-05	ENSG00000175895, ENSG00000071243, ENSG00000109685, ENSG00000066135, ENSG00000118058, ENSG00000154783, ENSG00000127084, ENSG00000157077, ENSG00000067066, ENSG00000039319, ENSG00000122779, ENSG00000164674, ENSG00000092140, ENSG00000088305, ENSG00000078403, ENSG00000102221, ENSG00000077684, ENSG00000165632, ENSG00000025293, ENSG00000115020, ENSG00000137310, ENSG00000099364, ENSG00000171634, ENSG0000…	1279	141	18559	2.46988	0.160617
	IPR019786:Zinc finger, PHD-type, conserved site	15	1.05263	0.000155804	ENSG00000071243, ENSG00000109685, ENSG00000067066, ENSG00000122779, ENSG00000092140, ENSG00000086102, ENSG00000078403, ENSG00000102221, ENSG00000077684, ENSG00000025293, ENSG00000165632, ENSG00000137310, ENSG00000099364, ENSG00000171634, ENSG00000129292	1279	67	18559	3.24863	0.267383
	IPR016024:Armadillo-type fold	43	3.01754	0.000329265	ENSG00000135932, ENSG00000198520, ENSG00000136261, ENSG00000107099, ENSG00000078142, ENSG00000204764, ENSG00000198870, ENSG00000138246, ENSG00000168036, ENSG00000198561, ENSG00000066923, ENSG00000188352, ENSG00000136021, ENSG00000172915, ENSG00000083642, ENSG00000155393, ENSG00000150995, ENSG00000134030, ENSG00000114867, ENSG00000065150, ENSG00000196911, ENSG00000147459, ENSG00000198838, ENSG0000…	1279	351	18559	1.77765	0.564275
	IPR001452:Src homology-3 domain	30	2.10526	0.000493427	ENSG00000172985, ENSG00000103653, ENSG00000167535, ENSG00000102606, ENSG00000154358, ENSG00000160310, ENSG00000082458, ENSG00000134996, ENSG00000182866, ENSG00000137942, ENSG00000196935, ENSG00000151693, ENSG00000198087, ENSG00000085733, ENSG00000147459, ENSG00000097033, ENSG00000151491, ENSG00000002834, ENSG00000150760, ENSG00000160145, ENSG00000126217, ENSG00000236699, ENSG00000087589, ENSG0000…	1279	218	18559	1.99687	0.844486
	IPR001849:Pleckstrin homology domain	35	2.45614	0.000507583	ENSG00000100106, ENSG00000100077, ENSG00000175895, ENSG00000102606, ENSG00000154783, ENSG00000154358, ENSG00000115306, ENSG00000106070, ENSG00000157985, ENSG00000116191, ENSG00000109458, ENSG00000149527, ENSG00000186716, ENSG00000105221, ENSG00000105443, ENSG00000151693, ENSG00000166689, ENSG00000075884, ENSG00000214944, ENSG00000077420, ENSG00000152767, ENSG00000120278, ENSG00000127084, ENSG0000…	1279	271	18559	1.87406	0.868615
	IPR001965:Zinc finger, PHD-type	16	1.12281	0.00104536	ENSG00000071243, ENSG00000109685, ENSG00000066135, ENSG00000118058, ENSG00000067066, ENSG00000122779, ENSG00000092140, ENSG00000078403, ENSG00000102221, ENSG00000077684, ENSG00000165632, ENSG00000025293, ENSG00000137310, ENSG00000099364, ENSG00000156531, ENSG00000171634	1279	89	18559	2.60864	1.78115
	IPR000219:Dbl homology (DH) domain	13	0.912281	0.00313118	ENSG00000152767, ENSG00000102606, ENSG00000120278, ENSG00000154358, ENSG00000154783, ENSG00000127084, ENSG00000090924, ENSG00000160145, ENSG00000126217, ENSG00000236699, ENSG00000186716, ENSG00000038382, ENSG00000214944	1279	71	18559	2.65686	5.24617
	IPR000242:Protein-tyrosine phosphatase, receptor/non-receptor type	9	0.631579	0.00377261	ENSG00000184007, ENSG00000149177, ENSG00000173482, ENSG00000076201, ENSG00000088179, ENSG00000072135, ENSG00000060656, ENSG00000163629, ENSG00000127947	1279	38	18559	3.43671	6.28838
	IPR017986:WD40-repeat-containing domain	35	2.45614	0.00397871	ENSG00000105325, ENSG00000103168, ENSG00000119599, ENSG00000072803, ENSG00000005448, ENSG00000122741, ENSG00000172869, ENSG00000189091, ENSG00000172915, ENSG00000066629, ENSG00000125484, ENSG00000144451, ENSG00000137802, ENSG00000126870, ENSG00000131653, ENSG00000073350, ENSG00000154237, ENSG00000065268, ENSG00000152763, ENSG00000105339, ENSG00000136636, ENSG00000053900, ENSG00000156787, ENSG0000…	1279	306	18559	1.6597	6.62094
	IPR000008:C2 calcium-dependent membrane targeting	22	1.54386	0.00470282	ENSG00000138193, ENSG00000078142, ENSG00000047644, ENSG00000078747, ENSG00000101333, ENSG00000123143, ENSG00000171608, ENSG00000149782, ENSG00000164674, ENSG00000040933, ENSG00000149527, ENSG00000049759, ENSG00000140563, ENSG00000178950, ENSG00000124181, ENSG00000048342, ENSG00000186716, ENSG00000204176, ENSG00000166501, ENSG00000139641, ENSG00000075391, ENSG00000154229	1279	165	18559	1.93474	7.78062
	IPR000331:Rap GTPase activating proteins domain	5	0.350877	0.00498951	ENSG00000132359, ENSG00000213445, ENSG00000136895, ENSG00000170471, ENSG00000197555	1279	11	18559	6.59571	8.23599
	IPR002219:Protein kinase C-like, phorbol ester/diacylglycerol binding	12	0.842105	0.0051097	ENSG00000169189, ENSG00000149091, ENSG00000067606, ENSG00000266094, ENSG00000078061, ENSG00000144681, ENSG00000166501, ENSG00000180448, ENSG00000154229, ENSG00000141068, ENSG00000214944, ENSG00000065357	1279	66	18559	2.63828	8.42627
	IPR017441:Protein kinase, ATP binding site	41	2.87719	0.00513078	ENSG00000080823, ENSG00000103653, ENSG00000100077, ENSG00000154358, ENSG00000133275, ENSG00000078061, ENSG00000156711, ENSG00000106799, ENSG00000085511, ENSG00000133216, ENSG00000170312, ENSG00000172939, ENSG00000182866, ENSG00000102882, ENSG00000117266, ENSG00000135341, ENSG00000105221, ENSG00000166501, ENSG00000119408, ENSG00000137843, ENSG00000116141, ENSG00000096968, ENSG00000162889, ENSG0000…	1279	381	18559	1.5615	8.45961
	IPR001017:Dehydrogenase, E1 component	4	0.280702	0.00556326	ENSG00000105953, ENSG00000181192, ENSG00000131828, ENSG00000248098	1279	6	18559	9.6737	9.141
	IPR017946:PLC-like phosphodiesterase, TIM beta/alpha-barrel domain	7	0.491228	0.00599521	ENSG00000138193, ENSG00000182378, ENSG00000125772, ENSG00000124181, ENSG00000101333, ENSG00000149782, ENSG00000149527	1279	25	18559	4.06296	9.81676
	IPR001401:Dynamin, GTPase domain	4	0.280702	0.00923945	ENSG00000183486, ENSG00000079805, ENSG00000198836, ENSG00000157601	1279	7	18559	8.29175	14.7431
	IPR000909:Phospholipase C, phosphatidylinositol-specific , X domain	6	0.421053	0.0099665	ENSG00000138193, ENSG00000182378, ENSG00000124181, ENSG00000101333, ENSG00000149782, ENSG00000149527	1279	20	18559	4.35317	15.8118
	IPR000387:Protein-tyrosine/Dual specificity phosphatase	13	0.912281	0.0101328	ENSG00000173482, ENSG00000184007, ENSG00000088179, ENSG00000060656, ENSG00000184489, ENSG00000149177, ENSG00000076201, ENSG00000138166, ENSG00000072135, ENSG00000139318, ENSG00000163629, ENSG00000108861, ENSG00000127947	1279	82	18559	2.30045	16.0544
	IPR003595:Protein-tyrosine phosphatase, catalytic	11	0.77193	0.0104516	ENSG00000184007, ENSG00000149177, ENSG00000173482, ENSG00000076201, ENSG00000138166, ENSG00000088179, ENSG00000072135, ENSG00000184489, ENSG00000060656, ENSG00000163629, ENSG00000127947	1279	63	18559	2.53359	16.5177
	IPR001680:WD40 repeat	30	2.10526	0.0105325	ENSG00000105325, ENSG00000119599, ENSG00000072803, ENSG00000005448, ENSG00000122741, ENSG00000172869, ENSG00000172915, ENSG00000066629, ENSG00000144451, ENSG00000137802, ENSG00000126870, ENSG00000131653, ENSG00000073350, ENSG00000065268, ENSG00000105339, ENSG00000152763, ENSG00000136636, ENSG00000126883, ENSG00000156787, ENSG00000214595, ENSG00000157796, ENSG00000158023, ENSG00000160796, ENSG0000…	1279	268	18559	1.62432	16.635
	IPR000569:HECT	7	0.491228	0.0106908	ENSG00000138642, ENSG00000009335, ENSG00000049759, ENSG00000151148, ENSG00000078747, ENSG00000165338, ENSG00000092140	1279	28	18559	3.62764	16.8638
	IPR003903:Ubiquitin interacting motif	6	0.421053	0.0123538	ENSG00000076513, ENSG00000063245, ENSG00000072134, ENSG00000172932, ENSG00000001629, ENSG00000155313	1279	21	18559	4.14587	19.2328
	IPR015943:WD40/YVTN repeat-like-containing domain	35	2.45614	0.0127547	ENSG00000105325, ENSG00000119599, ENSG00000072803, ENSG00000136040, ENSG00000005448, ENSG00000122741, ENSG00000172869, ENSG00000172915, ENSG00000066629, ENSG00000144451, ENSG00000137802, ENSG00000001617, ENSG00000126870, ENSG00000131653, ENSG00000073350, ENSG00000065268, ENSG00000185033, ENSG00000152763, ENSG00000105339, ENSG00000136636, ENSG00000126883, ENSG00000053900, ENSG00000156787, ENSG0000…	1279	331	18559	1.53435	19.7943
	IPR001715:Calponin homology domain	12	0.842105	0.0145972	ENSG00000136068, ENSG00000136153, ENSG00000120756, ENSG00000102606, ENSG00000118200, ENSG00000115306, ENSG00000100014, ENSG00000064042, ENSG00000064666, ENSG00000133816, ENSG00000140575, ENSG00000127603	1279	76	18559	2.29114	22.3279
	IPR001192:Phosphoinositide phospholipase C	5	0.350877	0.0165453	ENSG00000138193, ENSG00000124181, ENSG00000101333, ENSG00000149782, ENSG00000149527	1279	15	18559	4.83685	24.9247
	IPR001711:Phospholipase C, phosphatidylinositol-specific, Y domain	5	0.350877	0.0165453	ENSG00000138193, ENSG00000124181, ENSG00000101333, ENSG00000149782, ENSG00000149527	1279	15	18559	4.83685	24.9247
	IPR000159:Ras-association	8	0.561404	0.0181836	ENSG00000077420, ENSG00000138193, ENSG00000115234, ENSG00000130396, ENSG00000106070, ENSG00000099849, ENSG00000266094, ENSG00000132669	1279	40	18559	2.90211	27.0449
	IPR019787:Zinc finger, PHD-finger	12	0.842105	0.0191198	ENSG00000078403, ENSG00000071243, ENSG00000102221, ENSG00000109685, ENSG00000077684, ENSG00000165632, ENSG00000118058, ENSG00000099364, ENSG00000067066, ENSG00000122779, ENSG00000171634, ENSG00000086102	1279	79	18559	2.20413	28.2312
	IPR019749:Band 4.1 domain	9	0.631579	0.0223404	ENSG00000126391, ENSG00000152767, ENSG00000088179, ENSG00000163629, ENSG00000159023, ENSG00000266714, ENSG00000139926, ENSG00000088367, ENSG00000096968	1279	51	18559	2.56069	32.1745
	IPR000299:FERM domain	9	0.631579	0.0223404	ENSG00000126391, ENSG00000152767, ENSG00000088179, ENSG00000163629, ENSG00000159023, ENSG00000266714, ENSG00000139926, ENSG00000088367, ENSG00000096968	1279	51	18559	2.56069	32.1745
	IPR019748:FERM central domain	9	0.631579	0.0223404	ENSG00000126391, ENSG00000152767, ENSG00000088179, ENSG00000163629, ENSG00000159023, ENSG00000266714, ENSG00000139926, ENSG00000088367, ENSG00000096968	1279	51	18559	2.56069	32.1745
	IPR001876:Zinc finger, RanBP2-type	6	0.421053	0.02569	ENSG00000019995, ENSG00000103326, ENSG00000182446, ENSG00000198625, ENSG00000182872, ENSG00000153201	1279	25	18559	3.48253	36.0587
	IPR022812:Dynamin	5	0.350877	0.0258535	ENSG00000183486, ENSG00000116688, ENSG00000079805, ENSG00000198836, ENSG00000157601	1279	17	18559	4.26781	36.2428
	IPR011044:Quinoprotein amine dehydrogenase, beta chain-like	4	0.280702	0.0271096	ENSG00000163913, ENSG00000130558, ENSG00000156931, ENSG00000172869	1279	10	18559	5.80422	37.6408
	IPR001202:WW domain	9	0.631579	0.0275772	ENSG00000049759, ENSG00000047644, ENSG00000110274, ENSG00000078747, ENSG00000166689, ENSG00000113649, ENSG00000140575, ENSG00000081026, ENSG00000137200	1279	53	18559	2.46406	38.1538
	IPR001841:Zinc finger, RING-type	30	2.10526	0.0340925	ENSG00000172985, ENSG00000100387, ENSG00000109685, ENSG00000157450, ENSG00000100532, ENSG00000158286, ENSG00000142273, ENSG00000204977, ENSG00000173821, ENSG00000163357, ENSG00000086102, ENSG00000131653, ENSG00000168283, ENSG00000198919, ENSG00000155827, ENSG00000101752, ENSG00000182670, ENSG00000122779, ENSG00000109654, ENSG00000112130, ENSG00000080561, ENSG00000141552, ENSG00000169189, ENSG0000…	1279	295	18559	1.47565	44.9008
	IPR018980:FERM, C-terminal PH-like domain	6	0.421053	0.0348638	ENSG00000152767, ENSG00000088179, ENSG00000163629, ENSG00000159023, ENSG00000139926, ENSG00000088367	1279	27	18559	3.22457	45.652
	IPR027007:DHR-1 domain	4	0.280702	0.0354047	ENSG00000147459, ENSG00000107099, ENSG00000134516, ENSG00000150760	1279	11	18559	5.27657	46.173
	IPR027357:DHR-2 domain	4	0.280702	0.0354047	ENSG00000147459, ENSG00000107099, ENSG00000134516, ENSG00000150760	1279	11	18559	5.27657	46.173
	IPR026791:Dedicator of cytokinesis	4	0.280702	0.0354047	ENSG00000147459, ENSG00000107099, ENSG00000134516, ENSG00000150760	1279	11	18559	5.27657	46.173
	IPR007527:Zinc finger, SWIM-type	4	0.280702	0.0354047	ENSG00000132003, ENSG00000185453, ENSG00000130449, ENSG00000095015	1279	11	18559	5.27657	46.173
	IPR001374:Single-stranded nucleic acid binding R3H	4	0.280702	0.0354047	ENSG00000104679, ENSG00000048991, ENSG00000047188, ENSG00000086102	1279	11	18559	5.27657	46.173
	IPR010703:Dedicator of cytokinesis C-terminal	4	0.280702	0.0354047	ENSG00000147459, ENSG00000107099, ENSG00000134516, ENSG00000150760	1279	11	18559	5.27657	46.173
	IPR001478:PDZ domain	18	1.26316	0.0383493	ENSG00000132849, ENSG00000130396, ENSG00000213445, ENSG00000088179, ENSG00000116117, ENSG00000178184, ENSG00000099308, ENSG00000086015, ENSG00000081026, ENSG00000082458, ENSG00000146950, ENSG00000136153, ENSG00000168807, ENSG00000141527, ENSG00000163629, ENSG00000155792, ENSG00000197555, ENSG00000110801	1279	155	18559	1.6851	48.9278
	IPR016194:SPOC like C-terminal domain	3	0.210526	0.0411977	ENSG00000079246, ENSG00000162775, ENSG00000196419	1279	5	18559	8.70633	51.4658
	IPR015359:Phospholipase C, phosphoinositol-specific, EF-hand-like	4	0.280702	0.0448462	ENSG00000138193, ENSG00000101333, ENSG00000149782, ENSG00000149527	1279	12	18559	4.83685	54.5434
	IPR013130:Ferric reductase transmembrane component-like domain	4	0.280702	0.0448462	ENSG00000137857, ENSG00000165168, ENSG00000115107, ENSG00000157214	1279	12	18559	4.83685	54.5434
	IPR000306:Zinc finger, FYVE-type	6	0.421053	0.0458285	ENSG00000175895, ENSG00000154783, ENSG00000115020, ENSG00000127084, ENSG00000157077, ENSG00000039319	1279	29	18559	3.00218	55.3401
	IPR018979:FERM, N-terminal	6	0.421053	0.0458285	ENSG00000152767, ENSG00000088179, ENSG00000163629, ENSG00000159023, ENSG00000139926, ENSG00000088367	1279	29	18559	3.00218	55.3401
	IPR011990:Tetratricopeptide-like helical	23	1.61404	0.0461835	ENSG00000168234, ENSG00000165416, ENSG00000162063, ENSG00000182670, ENSG00000112742, ENSG00000157796, ENSG00000214253, ENSG00000147050, ENSG00000149292, ENSG00000174780, ENSG00000163913, ENSG00000164941, ENSG00000196367, ENSG00000103266, ENSG00000126214, ENSG00000204815, ENSG00000198730, ENSG00000032742, ENSG00000185246, ENSG00000018699, ENSG00000153201, ENSG00000075234, ENSG00000115183	1279	218	18559	1.53093	55.6247
	IPR003961:Fibronectin, type III	22	1.54386	0.0482268	ENSG00000173482, ENSG00000081985, ENSG00000198223, ENSG00000060656, ENSG00000154358, ENSG00000116678, ENSG00000067141, ENSG00000036448, ENSG00000171681, ENSG00000131724, ENSG00000185291, ENSG00000133216, ENSG00000160145, ENSG00000149177, ENSG00000080561, ENSG00000149294, ENSG00000164309, ENSG00000166669, ENSG00000137642, ENSG00000075420, ENSG00000145623, ENSG00000077238	1279	207	18559	1.54218	57.2302
	IPR002049:EGF-like, laminin	7	0.491228	0.0488712	ENSG00000135862, ENSG00000188157, ENSG00000136011, ENSG00000065320, ENSG00000163703, ENSG00000010327, ENSG00000053747	1279	39	18559	2.60446	57.7251
	IPR014352:FERM/acyl-CoA-binding protein, 3-helical bundle	8	0.561404	0.0540274	ENSG00000126391, ENSG00000152767, ENSG00000088179, ENSG00000163629, ENSG00000159023, ENSG00000266714, ENSG00000139926, ENSG00000088367	1279	50	18559	2.32169	61.4949
	IPR023413:Green fluorescent protein-like	4	0.280702	0.0553971	ENSG00000138798, ENSG00000143341, ENSG00000136011, ENSG00000010327	1279	13	18559	4.46479	62.4418
	IPR014847:FERM adjacent (FA)	4	0.280702	0.0553971	ENSG00000152767, ENSG00000088179, ENSG00000159023, ENSG00000088367	1279	13	18559	4.46479	62.4418
	IPR000375:Dynamin central domain	3	0.210526	0.0590149	ENSG00000183486, ENSG00000079805, ENSG00000157601	1279	6	18559	7.25528	64.8384
	IPR003532:Short hematopoietin receptor, family 2, conserved site	3	0.210526	0.0590149	ENSG00000198223, ENSG00000185291, ENSG00000131724	1279	6	18559	7.25528	64.8384
	IPR013568:SEFIR	3	0.210526	0.0590149	ENSG00000163702, ENSG00000177663, ENSG00000163701	1279	6	18559	7.25528	64.8384
	IPR019762:Dynamin, GTPase region, conserved site	3	0.210526	0.0590149	ENSG00000183486, ENSG00000079805, ENSG00000157601	1279	6	18559	7.25528	64.8384
	IPR011989:Armadillo-like helical	23	1.61404	0.0612119	ENSG00000135932, ENSG00000196911, ENSG00000198520, ENSG00000204764, ENSG00000108424, ENSG00000095564, ENSG00000138246, ENSG00000120800, ENSG00000198561, ENSG00000168036, ENSG00000188352, ENSG00000149292, ENSG00000136021, ENSG00000196367, ENSG00000083642, ENSG00000172915, ENSG00000155393, ENSG00000006652, ENSG00000198718, ENSG00000141556, ENSG00000025800, ENSG00000197386, ENSG00000065150	1279	225	18559	1.4833	66.2227
	IPR000330:SNF2-related	6	0.421053	0.0657123	ENSG00000127616, ENSG00000171316, ENSG00000131778, ENSG00000153147, ENSG00000095564, ENSG00000183495	1279	32	18559	2.72073	68.8997
	IPR001810:F-box domain, cyclin-like	10	0.701754	0.0670008	ENSG00000145868, ENSG00000072803, ENSG00000112146, ENSG00000100225, ENSG00000186716, ENSG00000099364, ENSG00000162063, ENSG00000167196, ENSG00000177051, ENSG00000134452	1279	74	18559	1.96089	69.6285
	IPR001650:Helicase, C-terminal	13	0.912281	0.0678582	ENSG00000079785, ENSG00000198231, ENSG00000127616, ENSG00000171316, ENSG00000168872, ENSG00000101452, ENSG00000131778, ENSG00000153147, ENSG00000197299, ENSG00000095564, ENSG00000183495, ENSG00000047188, ENSG00000187790	1279	108	18559	1.74664	70.1046
	IPR001060:FCH domain	5	0.350877	0.0695066	ENSG00000171943, ENSG00000137942, ENSG00000196935, ENSG00000180448, ENSG00000157107	1279	23	18559	3.15447	71.0001
	IPR001005:SANT/Myb domain	7	0.491228	0.0726274	ENSG00000145734, ENSG00000007545, ENSG00000276234, ENSG00000182979, ENSG00000153147, ENSG00000135164, ENSG00000101057	1279	43	18559	2.36218	72.6268
	IPR001487:Bromodomain	7	0.491228	0.0726274	ENSG00000127616, ENSG00000163939, ENSG00000118058, ENSG00000067066, ENSG00000122779, ENSG00000171634, ENSG00000114166	1279	43	18559	2.36218	72.6268
	IPR014001:Helicase, superfamily 1/2, ATP-binding domain	13	0.912281	0.0757095	ENSG00000079785, ENSG00000198231, ENSG00000127616, ENSG00000171316, ENSG00000168872, ENSG00000101452, ENSG00000131778, ENSG00000153147, ENSG00000197299, ENSG00000095564, ENSG00000183495, ENSG00000047188, ENSG00000187790	1279	110	18559	1.71488	74.1487
	IPR003130:Dynamin GTPase effector	3	0.210526	0.0789251	ENSG00000183486, ENSG00000079805, ENSG00000157601	1279	7	18559	6.21881	75.6514
	IPR003395:RecF/RecN/SMC	3	0.210526	0.0789251	ENSG00000198887, ENSG00000108055, ENSG00000113810	1279	7	18559	6.21881	75.6514
	IPR003529:Long hematopoietin receptor, Gp130 family 2, conserved site	3	0.210526	0.0789251	ENSG00000081985, ENSG00000116678, ENSG00000145623	1279	7	18559	6.21881	75.6514
	IPR000538:Link	4	0.280702	0.0796251	ENSG00000136011, ENSG00000026508, ENSG00000010327, ENSG00000123610	1279	15	18559	3.86948	75.9674
	IPR017455:Zinc finger, FYVE-related	6	0.421053	0.0812494	ENSG00000175895, ENSG00000154783, ENSG00000115020, ENSG00000127084, ENSG00000157077, ENSG00000039319	1279	34	18559	2.56069	76.6858
	IPR000961:AGC-kinase, C-terminal	8	0.561404	0.0884819	ENSG00000100077, ENSG00000067606, ENSG00000105221, ENSG00000099308, ENSG00000123143, ENSG00000086015, ENSG00000166501, ENSG00000154229	1279	56	18559	2.07294	79.6464
	IPR002017:Spectrin repeat	5	0.350877	0.0892229	ENSG00000126217, ENSG00000115306, ENSG00000127603, ENSG00000038382, ENSG00000160145	1279	25	18559	2.90211	79.9289
	IPR009071:High mobility group (HMG) box domain	8	0.561404	0.0952028	ENSG00000113716, ENSG00000140382, ENSG00000092203, ENSG00000163939, ENSG00000109685, ENSG00000143842, ENSG00000067066, ENSG00000064933	1279	57	18559	2.03657	82.0769
	IPR018359:Bromodomain, conserved site	5	0.350877	0.0999803	ENSG00000127616, ENSG00000163939, ENSG00000122779, ENSG00000171634, ENSG00000114166	1279	26	18559	2.79049	83.6354
