# Supplementary material for: Alternative splicing of ceramide synthase 2 alters levels of specific ceramides and modulates cancer cell proliferation and migration in Luminal B breast cancer subtype
Source: Cell Death Dis. 2021 Feb 10;12(2):171. doi: 10.1038/s41419-021-03436-x (PMC7876150; doi:10.1038/s41419-021-03436-x)
Supplement: Supplementary file 26 — Data Set 5 [file 41419_2021_3436_MOESM26_ESM.xlsx]

## Sheet: Sheet1
		Data Set 5. Function of alternatively spliced genes by Gene Ontology (GO) analysis , KEGG pathways and protein domain in Luminal B subtypes. All terms and pathways shown in the corresponding figures have p value ≤ 0.05, Fisher Exact test.
		Sheet A. GO, KEGG pathway and protein domain in CE event
		Sheet B. GO, KEGG pathway and protein domain in IR event

## Sheet: CE event Luminal B
Category	Term	Count	%	PValue	Genes	List Total	Pop Hits	Pop Total	Fold Enrichment	FDR
GOTERM_BP_DIRECT	GO:0006886~intracellular protein transport	52	2.89532	1.02756e-08	ENSG00000105402, ENSG00000028528, ENSG00000177879, ENSG00000125447, ENSG00000005243, ENSG00000111237, ENSG00000111481, ENSG00000221838, ENSG00000120725, ENSG00000107036, ENSG00000213983, ENSG00000103365, ENSG00000164144, ENSG00000085733, ENSG00000152061, ENSG00000108424, ENSG00000164885, ENSG00000019582, ENSG00000184575, ENSG00000166747, ENSG00000161203, ENSG00000137177, ENSG00000116584, ENSG0000…	1574	236	16792	2.35066	1.92069e-05
	GO:0098609~cell-cell adhesion	56	3.11804	2.79598e-08	ENSG00000149115, ENSG00000028528, ENSG00000184640, ENSG00000115306, ENSG00000073921, ENSG00000204628, ENSG00000108953, ENSG00000062598, ENSG00000168003, ENSG00000136830, ENSG00000117450, ENSG00000115415, ENSG00000065613, ENSG00000136068, ENSG00000124942, ENSG00000148341, ENSG00000072518, ENSG00000117868, ENSG00000164144, ENSG00000085733, ENSG00000100401, ENSG00000115310, ENSG00000165119, ENSG0000…	1574	271	16792	2.20453	5.22617e-05
	GO:0016192~vesicle-mediated transport	35	1.94878	1.24351e-06	ENSG00000166887, ENSG00000125447, ENSG00000177879, ENSG00000073921, ENSG00000139719, ENSG00000111481, ENSG00000155256, ENSG00000221838, ENSG00000141376, ENSG00000213983, ENSG00000103365, ENSG00000133318, ENSG00000085719, ENSG00000144674, ENSG00000122705, ENSG00000103769, ENSG00000029725, ENSG00000265808, ENSG00000160325, ENSG00000166747, ENSG00000161203, ENSG00000100568, ENSG00000057608, ENSG0000…	1574	152	16792	2.45653	0.00232431
	GO:0006888~ER to Golgi vesicle-mediated transport	35	1.94878	4.20418e-06	ENSG00000119787, ENSG00000183087, ENSG00000105402, ENSG00000151150, ENSG00000054116, ENSG00000115306, ENSG00000005243, ENSG00000101199, ENSG00000138073, ENSG00000111481, ENSG00000077380, ENSG00000204843, ENSG00000175203, ENSG00000138674, ENSG00000144043, ENSG00000196352, ENSG00000173230, ENSG00000036257, ENSG00000149182, ENSG00000088986, ENSG00000101160, ENSG00000154305, ENSG00000105669, ENSG0000…	1574	160	16792	2.3337	0.00785803
	GO:0000245~spliceosomal complex assembly	12	0.668151	9.63292e-06	ENSG00000168066, ENSG00000172062, ENSG00000168883, ENSG00000205571, ENSG00000003756, ENSG00000100028, ENSG00000141759, ENSG00000110107, ENSG00000135250, ENSG00000092208, ENSG00000130520, ENSG00000198563	1574	26	16792	4.92386	0.018004
	GO:0016032~viral process	52	2.89532	1.84644e-05	ENSG00000138443, ENSG00000204628, ENSG00000108559, ENSG00000234745, ENSG00000077380, ENSG00000177885, ENSG00000167986, ENSG00000108953, ENSG00000204525, ENSG00000138750, ENSG00000136930, ENSG00000213983, ENSG00000277791, ENSG00000140307, ENSG00000065427, ENSG00000111321, ENSG00000114062, ENSG00000165119, ENSG00000077942, ENSG00000101473, ENSG00000010810, ENSG00000126214, ENSG00000075711, ENSG0000…	1574	299	16792	1.85537	0.0345075
	GO:0015031~protein transport	62	3.45212	6.52024e-05	ENSG00000150967, ENSG00000172661, ENSG00000171570, ENSG00000005243, ENSG00000143416, ENSG00000149196, ENSG00000101199, ENSG00000111237, ENSG00000111481, ENSG00000221838, ENSG00000100575, ENSG00000167705, ENSG00000167987, ENSG00000099246, ENSG00000131238, ENSG00000123595, ENSG00000149823, ENSG00000004059, ENSG00000168397, ENSG00000103769, ENSG00000139370, ENSG00000108774, ENSG00000031823, ENSG0000…	1574	395	16792	1.67453	0.121804					Category	Term	Count	PValue	FDR
	GO:0006396~RNA processing	23	1.28062	7.2142e-05	ENSG00000102317, ENSG00000165119, ENSG00000003756, ENSG00000100028, ENSG00000169813, ENSG00000132463, ENSG00000134815, ENSG00000152795, ENSG00000188917, ENSG00000090621, ENSG00000124788, ENSG00000139910, ENSG00000065457, ENSG00000157110, ENSG00000096746, ENSG00000101452, ENSG00000138668, ENSG00000160570, ENSG00000197381, ENSG00000130520, ENSG00000123737, ENSG00000047188, ENSG00000088930	1574	97	16792	2.52961	0.13476					GOTERM_BP_DIRECT	GO:0006886~intracellular protein transport	52	1.02756e-08	1.92069e-05
	GO:0036498~IRE1-mediated unfolded protein response	17	0.946548	7.26848e-05	ENSG00000160691, ENSG00000013573, ENSG00000101199, ENSG00000124702, ENSG00000072778, ENSG00000138073, ENSG00000070540, ENSG00000134109, ENSG00000159720, ENSG00000074842, ENSG00000065665, ENSG00000204843, ENSG00000087274, ENSG00000116809, ENSG00000138674, ENSG00000168970, ENSG00000044090	1574	59	16792	3.07393	0.135773						GO:0098609~cell-cell adhesion	56	2.79598e-08	5.22617e-05
	GO:0043161~proteasome-mediated ubiquitin-dependent protein catabolic process	37	2.06013	0.000134749	ENSG00000095261, ENSG00000131467, ENSG00000179526, ENSG00000119048, ENSG00000143106, ENSG00000101849, ENSG00000103126, ENSG00000064726, ENSG00000186591, ENSG00000167986, ENSG00000170312, ENSG00000110330, ENSG00000145916, ENSG00000132640, ENSG00000140464, ENSG00000129084, ENSG00000136930, ENSG00000125826, ENSG00000277791, ENSG00000183826, ENSG00000092871, ENSG00000164162, ENSG00000087191, ENSG0000…	1574	203	16792	1.94448	0.251569						GO:0016192~vesicle-mediated transport	35	1.24351e-06	0.00232431
	GO:0000398~mRNA splicing, via spliceosome	39	2.17149	0.000190286	ENSG00000128739, ENSG00000168883, ENSG00000033030, ENSG00000183684, ENSG00000122566, ENSG00000198563, ENSG00000115128, ENSG00000131876, ENSG00000060339, ENSG00000125944, ENSG00000183431, ENSG00000139910, ENSG00000183258, ENSG00000101452, ENSG00000130520, ENSG00000104852, ENSG00000204392, ENSG00000168066, ENSG00000124562, ENSG00000144231, ENSG00000165119, ENSG00000003756, ENSG00000169813, ENSG0000…	1574	222	16792	1.87417	0.355079						GO:0000245~spliceosomal complex assembly	12	9.63292e-06	0.018004
	GO:0019348~dolichol metabolic process	5	0.278396	0.000354996	ENSG00000128039, ENSG00000120697, ENSG00000172269, ENSG00000136908, ENSG00000000419	1574	5	16792	10.6684	0.661468						GO:0016032~viral process	52	1.84644e-05	0.0345075
	GO:0043488~regulation of mRNA stability	22	1.22494	0.000496411	ENSG00000095261, ENSG00000131467, ENSG00000055917, ENSG00000140350, ENSG00000143106, ENSG00000159352, ENSG00000100722, ENSG00000153048, ENSG00000185627, ENSG00000129084, ENSG00000136930, ENSG00000130713, ENSG00000277791, ENSG00000138668, ENSG00000197170, ENSG00000083520, ENSG00000164924, ENSG00000114867, ENSG00000123737, ENSG00000179134, ENSG00000134644, ENSG00000087191	1574	103	16792	2.27868	0.923814						GO:0006396~RNA processing	23	7.2142e-05	0.13476
	GO:0000387~spliceosomal snRNP assembly	10	0.556793	0.000721958	ENSG00000172062, ENSG00000124562, ENSG00000205571, ENSG00000100028, ENSG00000169371, ENSG00000023734, ENSG00000092208, ENSG00000130520, ENSG00000074201, ENSG00000132600	1574	28	16792	3.81013	1.34088						GO:0036498~IRE1-mediated unfolded protein response	17	7.26848e-05	0.135773
	GO:0060271~cilium morphogenesis	26	1.44766	0.000785636	ENSG00000138175, ENSG00000100554, ENSG00000100578, ENSG00000160050, ENSG00000168385, ENSG00000179029, ENSG00000188878, ENSG00000167705, ENSG00000159720, ENSG00000010361, ENSG00000088986, ENSG00000121289, ENSG00000157796, ENSG00000134874, ENSG00000187535, ENSG00000148180, ENSG00000068885, ENSG00000109083, ENSG00000163913, ENSG00000119650, ENSG00000173226, ENSG00000204852, ENSG00000156313, ENSG0000…	1574	136	16792	2.03954	1.45833						GO:0019348~dolichol metabolic process	5	0.000354996	0.661468
	GO:0043484~regulation of RNA splicing	10	0.556793	0.000960702	ENSG00000152601, ENSG00000013441, ENSG00000169813, ENSG00000124942, ENSG00000132819, ENSG00000113240, ENSG00000164896, ENSG00000176444, ENSG00000104852, ENSG00000139793	1574	29	16792	3.67875	1.78054						GO:0043488~regulation of mRNA stability	22	0.000496411	0.923814
	GO:0030866~cortical actin cytoskeleton organization	9	0.501114	0.00108842	ENSG00000104365, ENSG00000179218, ENSG00000164885, ENSG00000159023, ENSG00000075711, ENSG00000082397, ENSG00000073350, ENSG00000143093, ENSG00000088367	1574	24	16792	4.00064	2.01498						GO:0043484~regulation of RNA splicing	10	0.000960702	1.78054
	GO:0002474~antigen processing and presentation of peptide antigen via MHC class I	10	0.556793	0.00125963	ENSG00000150967, ENSG00000231925, ENSG00000204525, ENSG00000179218, ENSG00000206503, ENSG00000127022, ENSG00000138674, ENSG00000234745, ENSG00000153029, ENSG00000176986	1574	30	16792	3.55612	2.32842						GO:0002474~antigen processing and presentation of peptide antigen via MHC class I	10	0.00125963	2.32842
	GO:0048208~COPII vesicle coating	15	0.835189	0.00126054	ENSG00000105402, ENSG00000054116, ENSG00000110075, ENSG00000036257, ENSG00000138073, ENSG00000101160, ENSG00000265808, ENSG00000176986, ENSG00000100528, ENSG00000206560, ENSG00000138069, ENSG00000167632, ENSG00000119414, ENSG00000138674, ENSG00000197249	1574	61	16792	2.62337	2.33008						GO:0008152~metabolic process	29	0.00189346	3.48054
	GO:0006890~retrograde vesicle-mediated transport, Golgi to ER	18	1.00223	0.00135545	ENSG00000147127, ENSG00000231925, ENSG00000105402, ENSG00000005243, ENSG00000101199, ENSG00000175582, ENSG00000149182, ENSG00000111481, ENSG00000105669, ENSG00000265808, ENSG00000166377, ENSG00000166557, ENSG00000157916, ENSG00000126214, ENSG00000136152, ENSG00000138069, ENSG00000129250, ENSG00000004059	1574	82	16792	2.34184	2.50342						GO:0051056~regulation of small GTPase mediated signal transduction	24	0.00314783	5.87677
	GO:0015992~proton transport	13	0.723831	0.00151808	ENSG00000197496, ENSG00000100554, ENSG00000071553, ENSG00000139370, ENSG00000169359, ENSG00000131100, ENSG00000102078, ENSG00000167700, ENSG00000110446, ENSG00000117620, ENSG00000102100, ENSG00000110955, ENSG00000159720	1574	49	16792	2.83038	2.79977						GO:0000281~mitotic cytokinesis	9	0.00416262	7.50068
	GO:0042147~retrograde transport, endosome to Golgi	16	0.890869	0.00154473	ENSG00000204843, ENSG00000147127, ENSG00000172661, ENSG00000028528, ENSG00000123595, ENSG00000124222, ENSG00000115020, ENSG00000107036, ENSG00000089006, ENSG00000008294, ENSG00000111237, ENSG00000120805, ENSG00000149823, ENSG00000101246, ENSG00000100568, ENSG00000141367	1574	69	16792	2.47382	2.84825						GO:0006412~translation	38	0.00429759	7.73473
	GO:0002223~stimulatory C-type lectin receptor signaling pathway	21	1.16927	0.00161794	ENSG00000095261, ENSG00000177889, ENSG00000131467, ENSG00000132155, ENSG00000104365, ENSG00000143106, ENSG00000159352, ENSG00000197122, ENSG00000173039, ENSG00000072062, ENSG00000010810, ENSG00000185627, ENSG00000129084, ENSG00000172243, ENSG00000136930, ENSG00000135341, ENSG00000277791, ENSG00000104856, ENSG00000197170, ENSG00000174775, ENSG00000087191	1574	105	16792	2.13367	2.98131
	GO:0043984~histone H4-K16 acetylation	8	0.445434	0.00161833	ENSG00000103510, ENSG00000187778, ENSG00000147162, ENSG00000120071, ENSG00000118058, ENSG00000025293, ENSG00000163875, ENSG00000144445	1574	20	16792	4.26734	2.98203
	GO:0002479~antigen processing and presentation of exogenous peptide antigen via MHC class I, TAP-dependent	15	0.835189	0.0017539	ENSG00000095261, ENSG00000131467, ENSG00000159352, ENSG00000143106, ENSG00000234745, ENSG00000204525, ENSG00000185627, ENSG00000165168, ENSG00000129084, ENSG00000136930, ENSG00000277791, ENSG00000082781, ENSG00000206503, ENSG00000197170, ENSG00000087191	1574	63	16792	2.54009	3.22796					Category	Term	Count	PValue	FDR
	GO:0008152~metabolic process	29	1.6147	0.00189346	ENSG00000135838, ENSG00000123983, ENSG00000100294, ENSG00000068366, ENSG00000160216, ENSG00000110435, ENSG00000134184, ENSG00000226124, ENSG00000115042, ENSG00000102125, ENSG00000186480, ENSG00000154930, ENSG00000133313, ENSG00000167107, ENSG00000063241, ENSG00000111271, ENSG00000183077, ENSG00000010404, ENSG00000105552, ENSG00000134109, ENSG00000148090, ENSG00000172340, ENSG00000021574, ENSG0000…	1574	168	16792	1.84156	3.48054					KEGG_PATHWAY	hsa04142:Lysosome	31	1.92677e-06	0.00255042
	GO:0043982~histone H4-K8 acetylation	7	0.389755	0.00234668	ENSG00000103510, ENSG00000187778, ENSG00000147162, ENSG00000120071, ENSG00000025293, ENSG00000163875, ENSG00000144445	1574	16	16792	4.66741	4.29647						hsa05203:Viral carcinogenesis	39	0.000125187	0.165582
	GO:0043981~histone H4-K5 acetylation	7	0.389755	0.00234668	ENSG00000103510, ENSG00000187778, ENSG00000147162, ENSG00000120071, ENSG00000025293, ENSG00000163875, ENSG00000144445	1574	16	16792	4.66741	4.29647						hsa04510:Focal adhesion	39	0.000139167	0.184057
	GO:0051056~regulation of small GTPase mediated signal transduction	24	1.3363	0.00314783	ENSG00000102606, ENSG00000114346, ENSG00000099331, ENSG00000072422, ENSG00000066933, ENSG00000057608, ENSG00000090924, ENSG00000159842, ENSG00000126217, ENSG00000140983, ENSG00000165322, ENSG00000116584, ENSG00000173156, ENSG00000132359, ENSG00000186635, ENSG00000126858, ENSG00000031003, ENSG00000103197, ENSG00000140750, ENSG00000105137, ENSG00000146426, ENSG00000089639, ENSG00000089820, ENSG0000…	1574	134	16792	1.91075	5.72283						hsa04146:Peroxisome	20	0.00044419	0.586374
	GO:0043248~proteasome assembly	6	0.334076	0.00323498	ENSG00000095261, ENSG00000185627, ENSG00000136813, ENSG00000180822, ENSG00000159352, ENSG00000130706	1574	12	16792	5.33418	5.87677						hsa04145:Phagosome	29	0.00116427	1.53019
	GO:0008154~actin polymerization or depolymerization	6	0.334076	0.00323498	ENSG00000136754, ENSG00000131236, ENSG00000157017, ENSG00000125868, ENSG00000138443, ENSG00000112186	1574	12	16792	5.33418	5.87677						hsa04144:Endocytosis	42	0.00184871	2.41962
	GO:0000281~mitotic cytokinesis	9	0.501114	0.00416262	ENSG00000021574, ENSG00000151150, ENSG00000115306, ENSG00000136108, ENSG00000115163, ENSG00000137804, ENSG00000124356, ENSG00000044090, ENSG00000133026	1574	29	16792	3.31087	7.50068						hsa04120:Ubiquitin mediated proteolysis	25	0.00457977	5.89519
	GO:0006412~translation	38	2.11581	0.00429759	ENSG00000111358, ENSG00000125648, ENSG00000149792, ENSG00000143436, ENSG00000174547, ENSG00000138326, ENSG00000055950, ENSG00000112855, ENSG00000144029, ENSG00000175634, ENSG00000090621, ENSG00000102078, ENSG00000134419, ENSG00000115268, ENSG00000114867, ENSG00000122026, ENSG00000004864, ENSG00000203326, ENSG00000122406, ENSG00000100372, ENSG00000089009, ENSG00000095059, ENSG00000229117, ENSG0000…	1574	253	16792	1.60236	7.73473						hsa04141:Protein processing in endoplasmic reticulum	29	0.00519985	6.6682
	GO:0006977~DNA damage response, signal transduction by p53 class mediator resulting in cell cycle arrest	14	0.77951	0.00431734	ENSG00000149115, ENSG00000126457, ENSG00000135679, ENSG00000132819, ENSG00000169372, ENSG00000078304, ENSG00000080802, ENSG00000155508, ENSG00000173846, ENSG00000170312, ENSG00000140464, ENSG00000198625, ENSG00000132646, ENSG00000198176	1574	62	16792	2.40898	7.76893						hsa01100:Metabolic pathways	149	0.00650386	8.27471
	GO:0007229~integrin-mediated signaling pathway	19	1.05791	0.00454102	ENSG00000143537, ENSG00000150093, ENSG00000112851, ENSG00000084636, ENSG00000196776, ENSG00000077942, ENSG00000036257, ENSG00000151914, ENSG00000197122, ENSG00000011052, ENSG00000151651, ENSG00000132470, ENSG00000119185, ENSG00000160255, ENSG00000082781, ENSG00000169398, ENSG00000136280, ENSG00000050820, ENSG00000137845	1574	99	16792	2.04746	8.15545						hsa00510:N-Glycan biosynthesis	12	0.0080384	10.1324
	GO:0007173~epidermal growth factor receptor signaling pathway	13	0.723831	0.00498612	ENSG00000160691, ENSG00000169891, ENSG00000103653, ENSG00000112851, ENSG00000151491, ENSG00000169398, ENSG00000089159, ENSG00000109458, ENSG00000197122, ENSG00000177885, ENSG00000141738, ENSG00000050820, ENSG00000174775	1574	56	16792	2.47658	8.92003						hsa05205:Proteoglycans in cancer	32	0.00911874	11.4194
	GO:0000226~microtubule cytoskeleton organization	15	0.835189	0.00557868	ENSG00000124006, ENSG00000151914, ENSG00000128487, ENSG00000130479, ENSG00000131462, ENSG00000170312, ENSG00000089685, ENSG00000007168, ENSG00000170296, ENSG00000072518, ENSG00000075413, ENSG00000123416, ENSG00000169398, ENSG00000044090, ENSG00000144824	1574	71	16792	2.25388	9.92856
	GO:0008033~tRNA processing	10	0.556793	0.00602746	ENSG00000177192, ENSG00000100416, ENSG00000145982, ENSG00000043514, ENSG00000065457, ENSG00000105171, ENSG00000132463, ENSG00000100890, ENSG00000065427, ENSG00000188917	1574	37	16792	2.88334	10.6853
	GO:1902017~regulation of cilium assembly	10	0.556793	0.00602746	ENSG00000187535, ENSG00000078668, ENSG00000109083, ENSG00000121749, ENSG00000100359, ENSG00000083799, ENSG00000162065, ENSG00000132405, ENSG00000057663, ENSG00000197226	1574	37	16792	2.88334	10.6853					Category	Term	Count	PValue	FDR
	GO:0031145~anaphase-promoting complex-dependent catabolic process	16	0.890869	0.00606232	ENSG00000095261, ENSG00000131467, ENSG00000159352, ENSG00000036257, ENSG00000143106, ENSG00000170312, ENSG00000185627, ENSG00000170142, ENSG00000129084, ENSG00000136930, ENSG00000277791, ENSG00000197170, ENSG00000178999, ENSG00000175063, ENSG00000087191, ENSG00000164162	1574	79	16792	2.16068	10.7439					INTERPRO	IPR017986:WD40-repeat-containing domain	56	4.53224e-07	0.000794598
	GO:0006521~regulation of cellular amino acid metabolic process	12	0.668151	0.00668628	ENSG00000095261, ENSG00000131467, ENSG00000185627, ENSG00000129084, ENSG00000136930, ENSG00000143106, ENSG00000159352, ENSG00000277791, ENSG00000181019, ENSG00000104904, ENSG00000197170, ENSG00000087191	1574	51	16792	2.5102	11.7854						IPR016024:Armadillo-type fold	57	1.54347e-05	0.027057
	GO:0010801~negative regulation of peptidyl-threonine phosphorylation	6	0.334076	0.00697585	ENSG00000198369, ENSG00000148498, ENSG00000132376, ENSG00000198668, ENSG00000114867, ENSG00000143933	1574	14	16792	4.57215	12.2648						IPR023214:HAD-like domain	18	0.00072238	1.25896
	GO:0051081~nuclear envelope disassembly	4	0.222717	0.00709791	ENSG00000204843, ENSG00000011243, ENSG00000007168, ENSG00000166579	1574	5	16792	8.53469	12.4662						IPR001876:Zinc finger, RanBP2-type	9	0.00110519	1.92004
	GO:0038128~ERBB2 signaling pathway	10	0.556793	0.00725542	ENSG00000160691, ENSG00000112851, ENSG00000178568, ENSG00000065361, ENSG00000109458, ENSG00000197122, ENSG00000177885, ENSG00000141738, ENSG00000174775, ENSG00000085719	1574	38	16792	2.80746	12.7254						IPR008984:SMAD/FHA domain	13	0.00214856	3.70074
	GO:0006605~protein targeting	10	0.556793	0.00866565	ENSG00000108953, ENSG00000134308, ENSG00000173156, ENSG00000112851, ENSG00000170296, ENSG00000140464, ENSG00000051128, ENSG00000135506, ENSG00000164924, ENSG00000123159	1574	39	16792	2.73548	15.0138						IPR000648:Oxysterol-binding protein	6	0.00266462	4.57018
	GO:0043547~positive regulation of GTPase activity	71	3.95323	0.0092241	ENSG00000105971, ENSG00000154710, ENSG00000066468, ENSG00000169220, ENSG00000115306, ENSG00000087470, ENSG00000101199, ENSG00000204628, ENSG00000177885, ENSG00000103126, ENSG00000141376, ENSG00000107036, ENSG00000145191, ENSG00000089639, ENSG00000100401, ENSG00000107263, ENSG00000166444, ENSG00000149182, ENSG00000029725, ENSG00000090924, ENSG00000109756, ENSG00000010810, ENSG00000159842, ENSG0000…	1574	565	16792	1.34063	15.9043						IPR001315:Caspase Recruitment	9	0.0031745	5.42192
	GO:0030036~actin cytoskeleton organization	22	1.22494	0.0093592	ENSG00000196923, ENSG00000159023, ENSG00000128487, ENSG00000088986, ENSG00000112290, ENSG00000129116, ENSG00000196588, ENSG00000159842, ENSG00000077549, ENSG00000131236, ENSG00000134278, ENSG00000087274, ENSG00000007168, ENSG00000136068, ENSG00000172757, ENSG00000132376, ENSG00000102879, ENSG00000161791, ENSG00000182208, ENSG00000198301, ENSG00000070087, ENSG00000067560	1574	130	16792	1.80541	16.1183						IPR016135:Ubiquitin-conjugating enzyme/RWD-like	13	0.00350128	5.96403
	GO:0016477~cell migration	27	1.50334	0.00992979	ENSG00000183087, ENSG00000103653, ENSG00000138443, ENSG00000130635, ENSG00000205336, ENSG00000129116, ENSG00000062598, ENSG00000170312, ENSG00000119185, ENSG00000178568, ENSG00000105397, ENSG00000161791, ENSG00000050820, ENSG00000067560, ENSG00000150093, ENSG00000144791, ENSG00000149091, ENSG00000036257, ENSG00000130669, ENSG00000010810, ENSG00000166579, ENSG00000213853, ENSG00000177697, ENSG0000…	1574	172	16792	1.67468	17.0168						IPR011012:Longin-like domain	8	0.00821788	13.4695
	GO:0035721~intraciliary retrograde transport	5	0.278396	0.0101511	ENSG00000187535, ENSG00000119650, ENSG00000163913, ENSG00000088986, ENSG00000157796	1574	10	16792	5.33418	17.3629
	GO:0006418~tRNA aminoacylation for protein translation	10	0.556793	0.0102742	ENSG00000204394, ENSG00000134440, ENSG00000138777, ENSG00000145982, ENSG00000134905, ENSG00000113407, ENSG00000180817, ENSG00000065427, ENSG00000178149, ENSG00000112855	1574	40	16792	2.66709	17.5547
	GO:0005980~glycogen catabolic process	7	0.389755	0.0105857	ENSG00000171298, ENSG00000044446, ENSG00000102893, ENSG00000163754, ENSG00000198668, ENSG00000143933, ENSG00000152556	1574	21	16792	3.55612	18.0383
	GO:0019886~antigen processing and presentation of exogenous peptide antigen via MHC class II	17	0.946548	0.0110264	ENSG00000122705, ENSG00000019582, ENSG00000088986, ENSG00000077380, ENSG00000166747, ENSG00000161203, ENSG00000167705, ENSG00000176986, ENSG00000204843, ENSG00000182287, ENSG00000204257, ENSG00000126214, ENSG00000100600, ENSG00000175203, ENSG00000127022, ENSG00000138674, ENSG00000141367	1574	92	16792	1.97133	18.7181
	GO:0042384~cilium assembly	21	1.16927	0.0112099	ENSG00000100554, ENSG00000100578, ENSG00000160050, ENSG00000168385, ENSG00000179029, ENSG00000121289, ENSG00000134874, ENSG00000157796, ENSG00000159720, ENSG00000188878, ENSG00000187535, ENSG00000068885, ENSG00000163913, ENSG00000109083, ENSG00000173226, ENSG00000156313, ENSG00000099204, ENSG00000196924, ENSG00000010361, ENSG00000166004, ENSG00000125124	1574	124	16792	1.80674	18.9995
	GO:0007049~cell cycle	32	1.78174	0.0116732	ENSG00000112851, ENSG00000184640, ENSG00000168883, ENSG00000168385, ENSG00000083799, ENSG00000132819, ENSG00000204628, ENSG00000197122, ENSG00000132522, ENSG00000152455, ENSG00000060339, ENSG00000102882, ENSG00000178950, ENSG00000169727, ENSG00000167670, ENSG00000165689, ENSG00000178999, ENSG00000122359, ENSG00000164885, ENSG00000081154, ENSG00000112576, ENSG00000130669, ENSG00000115561, ENSG0000…	1574	217	16792	1.57321	19.7061
	GO:0000209~protein polyubiquitination	28	1.55902	0.0127407	ENSG00000095261, ENSG00000131467, ENSG00000119048, ENSG00000143106, ENSG00000072609, ENSG00000086758, ENSG00000153827, ENSG00000122257, ENSG00000177479, ENSG00000013561, ENSG00000110330, ENSG00000129084, ENSG00000136930, ENSG00000125826, ENSG00000277791, ENSG00000024048, ENSG00000133606, ENSG00000087191, ENSG00000160087, ENSG00000036257, ENSG00000159352, ENSG00000134758, ENSG00000110107, ENSG0000…	1574	184	16792	1.62345	21.3117
	GO:0006338~chromatin remodeling	16	0.890869	0.0132315	ENSG00000153391, ENSG00000091831, ENSG00000076108, ENSG00000196591, ENSG00000152455, ENSG00000163939, ENSG00000107485, ENSG00000108840, ENSG00000125482, ENSG00000104472, ENSG00000276234, ENSG00000010803, ENSG00000108604, ENSG00000118513, ENSG00000104872, ENSG00000198900	1574	86	16792	1.98481	22.0397
	GO:0051436~negative regulation of ubiquitin-protein ligase activity involved in mitotic cell cycle	14	0.77951	0.0137698	ENSG00000095261, ENSG00000131467, ENSG00000159352, ENSG00000143106, ENSG00000170312, ENSG00000185627, ENSG00000170142, ENSG00000136930, ENSG00000129084, ENSG00000277791, ENSG00000197170, ENSG00000175063, ENSG00000087191, ENSG00000164162	1574	71	16792	2.10362	22.8308
	GO:0006915~apoptotic process	70	3.89755	0.0141086	ENSG00000131467, ENSG00000066468, ENSG00000106100, ENSG00000204628, ENSG00000165806, ENSG00000130479, ENSG00000103126, ENSG00000105483, ENSG00000173846, ENSG00000104081, ENSG00000125347, ENSG00000062598, ENSG00000060339, ENSG00000115415, ENSG00000065613, ENSG00000160255, ENSG00000106052, ENSG00000140464, ENSG00000183258, ENSG00000137776, ENSG00000071994, ENSG00000099385, ENSG00000157601, ENSG0000…	1574	567	16792	1.31708	23.3248
	GO:0034067~protein localization to Golgi apparatus	5	0.278396	0.0147838	ENSG00000109083, ENSG00000124006, ENSG00000175582, ENSG00000120805, ENSG00000101246	1574	11	16792	4.84925	24.3005
	GO:0090557~establishment of endothelial intestinal barrier	5	0.278396	0.0147838	ENSG00000130396, ENSG00000138069, ENSG00000119139, ENSG00000104067, ENSG00000109756	1574	11	16792	4.84925	24.3005
	GO:0048010~vascular endothelial growth factor receptor signaling pathway	14	0.77951	0.0154063	ENSG00000175866, ENSG00000112715, ENSG00000273749, ENSG00000197122, ENSG00000062598, ENSG00000010810, ENSG00000136754, ENSG00000099250, ENSG00000165168, ENSG00000169398, ENSG00000089159, ENSG00000050820, ENSG00000167193, ENSG00000067560	1574	72	16792	2.0744	25.1894
	GO:0006754~ATP biosynthetic process	8	0.445434	0.0154625	ENSG00000154723, ENSG00000135390, ENSG00000167863, ENSG00000159199, ENSG00000146729, ENSG00000110955, ENSG00000004864, ENSG00000169020	1574	29	16792	2.943	25.2692
	GO:0007163~establishment or maintenance of cell polarity	8	0.445434	0.0154625	ENSG00000131236, ENSG00000044115, ENSG00000167642, ENSG00000148498, ENSG00000075711, ENSG00000112186, ENSG00000083857, ENSG00000054654	1574	29	16792	2.943	25.2692
	GO:0006099~tricarboxylic acid cycle	8	0.445434	0.0154625	ENSG00000014641, ENSG00000146701, ENSG00000150768, ENSG00000166411, ENSG00000182054, ENSG00000181192, ENSG00000131828, ENSG00000172340	1574	29	16792	2.943	25.2692
	GO:0042981~regulation of apoptotic process	31	1.72606	0.0155846	ENSG00000132155, ENSG00000179218, ENSG00000091831, ENSG00000140350, ENSG00000106100, ENSG00000115129, ENSG00000198218, ENSG00000143384, ENSG00000105483, ENSG00000130402, ENSG00000115415, ENSG00000065613, ENSG00000089685, ENSG00000110330, ENSG00000141527, ENSG00000162337, ENSG00000050820, ENSG00000115310, ENSG00000137752, ENSG00000164733, ENSG00000003756, ENSG00000140939, ENSG00000164885, ENSG0000…	1574	213	16792	1.55267	25.4423
	GO:0042787~protein ubiquitination involved in ubiquitin-dependent protein catabolic process	24	1.3363	0.0156056	ENSG00000135679, ENSG00000100225, ENSG00000036257, ENSG00000086758, ENSG00000153827, ENSG00000122257, ENSG00000177479, ENSG00000013561, ENSG00000064726, ENSG00000167986, ENSG00000170312, ENSG00000007944, ENSG00000132640, ENSG00000170142, ENSG00000145916, ENSG00000135506, ENSG00000076321, ENSG00000183826, ENSG00000092871, ENSG00000198742, ENSG00000127481, ENSG00000178999, ENSG00000175063, ENSG0000…	1574	153	16792	1.67347	25.472
	GO:0090307~mitotic spindle assembly	9	0.501114	0.0163316	ENSG00000103769, ENSG00000089685, ENSG00000110330, ENSG00000116213, ENSG00000108424, ENSG00000196924, ENSG00000141367, ENSG00000101057, ENSG00000067560	1574	36	16792	2.66709	26.4927
	GO:0000086~G2/M transition of mitotic cell cycle	22	1.22494	0.0165093	ENSG00000077157, ENSG00000101639, ENSG00000119397, ENSG00000088986, ENSG00000077380, ENSG00000173846, ENSG00000131462, ENSG00000072062, ENSG00000108953, ENSG00000170312, ENSG00000204843, ENSG00000089685, ENSG00000007168, ENSG00000114107, ENSG00000175203, ENSG00000058272, ENSG00000198668, ENSG00000127824, ENSG00000121774, ENSG00000108100, ENSG00000143933, ENSG00000103540	1574	137	16792	1.71317	26.7405
	GO:2000811~negative regulation of anoikis	6	0.334076	0.0170179	ENSG00000150093, ENSG00000105388, ENSG00000169398, ENSG00000196781, ENSG00000143384, ENSG00000197122	1574	17	16792	3.7653	27.4455
	GO:0045892~negative regulation of transcription, DNA-templated	62	3.45212	0.0184308	ENSG00000131759, ENSG00000179218, ENSG00000171720, ENSG00000160310, ENSG00000109118, ENSG00000159692, ENSG00000173039, ENSG00000125347, ENSG00000015153, ENSG00000107485, ENSG00000101158, ENSG00000124788, ENSG00000140464, ENSG00000010803, ENSG00000108788, ENSG00000179583, ENSG00000134046, ENSG00000164885, ENSG00000124831, ENSG00000196591, ENSG00000167232, ENSG00000155090, ENSG00000065717, ENSG0000…	1574	499	16792	1.32553	29.3701
	GO:0038061~NIK/NF-kappaB signaling	13	0.723831	0.0184915	ENSG00000095261, ENSG00000131467, ENSG00000159352, ENSG00000143106, ENSG00000110330, ENSG00000185627, ENSG00000136930, ENSG00000129084, ENSG00000277791, ENSG00000149923, ENSG00000104856, ENSG00000197170, ENSG00000087191	1574	66	16792	2.10134	29.4518
	GO:1900740~positive regulation of protein insertion into mitochondrial membrane involved in apoptotic signaling pathway	8	0.445434	0.0185803	ENSG00000104081, ENSG00000108953, ENSG00000134308, ENSG00000107643, ENSG00000088986, ENSG00000164924, ENSG00000153094, ENSG00000198176	1574	30	16792	2.8449	29.5709
	GO:0048813~dendrite morphogenesis	9	0.501114	0.0191741	ENSG00000010810, ENSG00000136754, ENSG00000152767, ENSG00000150093, ENSG00000132640, ENSG00000073921, ENSG00000164885, ENSG00000047579, ENSG00000106460	1574	37	16792	2.59501	30.3633
	GO:0050852~T cell receptor signaling pathway	23	1.28062	0.0199888	ENSG00000095261, ENSG00000177889, ENSG00000103653, ENSG00000131467, ENSG00000104365, ENSG00000130775, ENSG00000143106, ENSG00000159352, ENSG00000173039, ENSG00000010810, ENSG00000185627, ENSG00000213047, ENSG00000107485, ENSG00000129084, ENSG00000136930, ENSG00000135341, ENSG00000125826, ENSG00000277791, ENSG00000197170, ENSG00000010610, ENSG00000050820, ENSG00000174775, ENSG00000087191	1574	148	16792	1.65792	31.4365
	GO:0019725~cellular homeostasis	5	0.278396	0.0205583	ENSG00000140983, ENSG00000111077, ENSG00000126858, ENSG00000160570, ENSG00000143384	1574	12	16792	4.44515	32.1774
	GO:0051382~kinetochore assembly	5	0.278396	0.0205583	ENSG00000169689, ENSG00000115163, ENSG00000143442, ENSG00000153044, ENSG00000175279	1574	12	16792	4.44515	32.1774
	GO:0001961~positive regulation of cytokine-mediated signaling pathway	4	0.222717	0.0215211	ENSG00000183087, ENSG00000007168, ENSG00000019582, ENSG00000169692	1574	7	16792	6.09621	33.4128
	GO:0051170~nuclear import	6	0.334076	0.0217863	ENSG00000172062, ENSG00000205571, ENSG00000109854, ENSG00000100028, ENSG00000169371, ENSG00000092208	1574	18	16792	3.55612	33.7493
	GO:0030433~ER-associated ubiquitin-dependent protein catabolic process	12	0.668151	0.0222163	ENSG00000135924, ENSG00000136813, ENSG00000182446, ENSG00000135506, ENSG00000160087, ENSG00000115307, ENSG00000072849, ENSG00000134109, ENSG00000145495, ENSG00000088298, ENSG00000100350, ENSG00000087191	1574	60	16792	2.13367	34.2916
	GO:0006461~protein complex assembly	19	1.05791	0.0224395	ENSG00000231925, ENSG00000169891, ENSG00000118058, ENSG00000135679, ENSG00000019582, ENSG00000073921, ENSG00000137713, ENSG00000112290, ENSG00000157216, ENSG00000170312, ENSG00000102882, ENSG00000140464, ENSG00000198625, ENSG00000148498, ENSG00000167670, ENSG00000214063, ENSG00000197858, ENSG00000123472, ENSG00000141385	1574	116	16792	1.7474	34.5714
	GO:0007264~small GTPase mediated signal transduction	34	1.8931	0.0225509	ENSG00000138175, ENSG00000157869, ENSG00000165105, ENSG00000107099, ENSG00000171570, ENSG00000116191, ENSG00000175582, ENSG00000120805, ENSG00000072422, ENSG00000099246, ENSG00000128581, ENSG00000173156, ENSG00000123595, ENSG00000101246, ENSG00000174775, ENSG00000004059, ENSG00000067560, ENSG00000130158, ENSG00000147127, ENSG00000107263, ENSG00000103769, ENSG00000108774, ENSG00000144134, ENSG0000…	1574	246	16792	1.47449	34.7106
	GO:0051437~positive regulation of ubiquitin-protein ligase activity involved in regulation of mitotic cell cycle transition	14	0.77951	0.0234662	ENSG00000095261, ENSG00000131467, ENSG00000159352, ENSG00000143106, ENSG00000170312, ENSG00000185627, ENSG00000170142, ENSG00000136930, ENSG00000129084, ENSG00000277791, ENSG00000197170, ENSG00000175063, ENSG00000087191, ENSG00000164162	1574	76	16792	1.96522	35.8439
	GO:0016236~macroautophagy	14	0.77951	0.0234662	ENSG00000149547, ENSG00000168397, ENSG00000116688, ENSG00000181929, ENSG00000088986, ENSG00000188603, ENSG00000070540, ENSG00000145782, ENSG00000149357, ENSG00000057663, ENSG00000163719, ENSG00000188554, ENSG00000170296, ENSG00000107897	1574	76	16792	1.96522	35.8439
	GO:0002486~antigen processing and presentation of endogenous peptide antigen via MHC class I via ER pathway, TAP-independent	3	0.167038	0.024669	ENSG00000204525, ENSG00000206503, ENSG00000234745	1574	3	16792	10.6684	37.305
	GO:0022604~regulation of cell morphogenesis	7	0.389755	0.0250343	ENSG00000186174, ENSG00000161813, ENSG00000077549, ENSG00000172757, ENSG00000198218, ENSG00000146463, ENSG00000143093	1574	25	16792	2.98714	37.7424
	GO:0006470~protein dephosphorylation	20	1.11359	0.0254664	ENSG00000173482, ENSG00000138777, ENSG00000144579, ENSG00000175826, ENSG00000111077, ENSG00000275052, ENSG00000054148, ENSG00000112640, ENSG00000087053, ENSG00000105197, ENSG00000126787, ENSG00000186298, ENSG00000138814, ENSG00000072135, ENSG00000127952, ENSG00000058272, ENSG00000119414, ENSG00000149923, ENSG00000172531, ENSG00000075711	1574	126	16792	1.69339	38.2561
	GO:0016311~dephosphorylation	15	0.835189	0.0283857	ENSG00000134575, ENSG00000146733, ENSG00000125458, ENSG00000144115, ENSG00000178425, ENSG00000141698, ENSG00000138814, ENSG00000076685, ENSG00000132376, ENSG00000137074, ENSG00000172531, ENSG00000039650, ENSG00000134324, ENSG00000168268, ENSG00000141349	1574	86	16792	1.86076	41.6232
	GO:0006506~GPI anchor biosynthetic process	7	0.389755	0.0300417	ENSG00000120697, ENSG00000154889, ENSG00000136908, ENSG00000007541, ENSG00000000419, ENSG00000161395, ENSG00000197563	1574	26	16792	2.87225	43.4552
	GO:0051983~regulation of chromosome segregation	4	0.222717	0.032068	ENSG00000055917, ENSG00000178999, ENSG00000148773, ENSG00000134644	1574	8	16792	5.33418	45.6229
	GO:0035148~tube formation	4	0.222717	0.032068	ENSG00000141376, ENSG00000119185, ENSG00000112715, ENSG00000153094	1574	8	16792	5.33418	45.6229
	GO:0090005~negative regulation of establishment of protein localization to plasma membrane	4	0.222717	0.032068	ENSG00000172061, ENSG00000066027, ENSG00000116209, ENSG00000131626	1574	8	16792	5.33418	45.6229
	GO:0071786~endoplasmic reticulum tubular network organization	4	0.222717	0.032068	ENSG00000099246, ENSG00000115310, ENSG00000084733, ENSG00000133318	1574	8	16792	5.33418	45.6229
	GO:0040016~embryonic cleavage	4	0.222717	0.032068	ENSG00000163870, ENSG00000036257, ENSG00000104884, ENSG00000198900	1574	8	16792	5.33418	45.6229
	GO:0043297~apical junction assembly	4	0.222717	0.032068	ENSG00000044115, ENSG00000071127, ENSG00000188878, ENSG00000067560	1574	8	16792	5.33418	45.6229
	GO:0032438~melanosome organization	6	0.334076	0.0337254	ENSG00000137177, ENSG00000104164, ENSG00000065000, ENSG00000047579, ENSG00000166747, ENSG00000143669	1574	20	16792	3.20051	47.3372
	GO:0043113~receptor clustering	6	0.334076	0.0337254	ENSG00000082458, ENSG00000119185, ENSG00000160255, ENSG00000164885, ENSG00000075711, ENSG00000196924	1574	20	16792	3.20051	47.3372
	GO:0045787~positive regulation of cell cycle	8	0.445434	0.035427	ENSG00000131759, ENSG00000066468, ENSG00000071564, ENSG00000179218, ENSG00000134419, ENSG00000135250, ENSG00000153094, ENSG00000135446	1574	34	16792	2.5102	49.0439
	GO:0043001~Golgi to plasma membrane protein transport	7	0.389755	0.0356618	ENSG00000137177, ENSG00000151150, ENSG00000115306, ENSG00000084733, ENSG00000101246, ENSG00000125124, ENSG00000144674	1574	27	16792	2.76587	49.2753
	GO:0006891~intra-Golgi vesicle-mediated transport	7	0.389755	0.0356618	ENSG00000257923, ENSG00000147127, ENSG00000105402, ENSG00000136152, ENSG00000111481, ENSG00000105669, ENSG00000100568	1574	27	16792	2.76587	49.2753
	GO:0042752~regulation of circadian rhythm	10	0.556793	0.0362499	ENSG00000155090, ENSG00000114062, ENSG00000050748, ENSG00000140464, ENSG00000107643, ENSG00000138668, ENSG00000095794, ENSG00000172531, ENSG00000147140, ENSG00000186298	1574	49	16792	2.17722	49.8503
	GO:0008380~RNA splicing	24	1.3363	0.0367677	ENSG00000120948, ENSG00000128739, ENSG00000051596, ENSG00000168883, ENSG00000003756, ENSG00000140939, ENSG00000100028, ENSG00000132819, ENSG00000115875, ENSG00000135250, ENSG00000092208, ENSG00000198563, ENSG00000131876, ENSG00000139793, ENSG00000152601, ENSG00000011243, ENSG00000183431, ENSG00000139910, ENSG00000122085, ENSG00000075292, ENSG00000096746, ENSG00000130520, ENSG00000147140, ENSG0000…	1574	166	16792	1.54241	50.3516
	GO:0007160~cell-matrix adhesion	15	0.835189	0.0399904	ENSG00000143537, ENSG00000150093, ENSG00000169231, ENSG00000164885, ENSG00000153094, ENSG00000132470, ENSG00000026508, ENSG00000213853, ENSG00000119185, ENSG00000127990, ENSG00000160255, ENSG00000116962, ENSG00000082781, ENSG00000089159, ENSG00000131626	1574	90	16792	1.77806	53.3662
	GO:0031648~protein destabilization	8	0.445434	0.0408323	ENSG00000007944, ENSG00000148180, ENSG00000135679, ENSG00000072609, ENSG00000197122, ENSG00000105677, ENSG00000164751, ENSG00000063241	1574	35	16792	2.43848	54.1248
	GO:0032402~melanosome transport	6	0.334076	0.0409566	ENSG00000204843, ENSG00000103769, ENSG00000104164, ENSG00000175203, ENSG00000138069, ENSG00000125124	1574	21	16792	3.0481	54.2357
	GO:0042776~mitochondrial ATP synthesis coupled proton transport	6	0.334076	0.0409566	ENSG00000154723, ENSG00000135390, ENSG00000167863, ENSG00000159199, ENSG00000110955, ENSG00000169020	1574	21	16792	3.0481	54.2357
	GO:0007030~Golgi organization	13	0.723831	0.04151	ENSG00000081923, ENSG00000119787, ENSG00000141376, ENSG00000143515, ENSG00000102606, ENSG00000178950, ENSG00000124006, ENSG00000182446, ENSG00000138069, ENSG00000136152, ENSG00000120805, ENSG00000044090, ENSG00000173230	1574	74	16792	1.87417	54.7269
	GO:0006661~phosphatidylinositol biosynthetic process	11	0.612472	0.0415853	ENSG00000276293, ENSG00000165458, ENSG00000103502, ENSG00000115020, ENSG00000132376, ENSG00000143393, ENSG00000166908, ENSG00000150867, ENSG00000087053, ENSG00000211456, ENSG00000163719	1574	58	16792	2.02331	54.7933
	GO:0031623~receptor internalization	9	0.501114	0.0438642	ENSG00000150093, ENSG00000028528, ENSG00000160255, ENSG00000073921, ENSG00000110651, ENSG00000177885, ENSG00000141367, ENSG00000064989, ENSG00000141480	1574	43	16792	2.23291	56.7608
	GO:0034260~negative regulation of GTPase activity	9	0.501114	0.0438642	ENSG00000132522, ENSG00000141376, ENSG00000169727, ENSG00000130147, ENSG00000089639, ENSG00000114993, ENSG00000174775, ENSG00000141480, ENSG00000065150	1574	43	16792	2.23291	56.7608
	GO:2000146~negative regulation of cell motility	4	0.222717	0.0448152	ENSG00000044115, ENSG00000167642, ENSG00000107485, ENSG00000077942	1574	9	16792	4.74149	57.5576
	GO:2000786~positive regulation of autophagosome assembly	4	0.222717	0.0448152	ENSG00000276293, ENSG00000116299, ENSG00000166908, ENSG00000150867	1574	9	16792	4.74149	57.5576
	GO:0006353~DNA-templated transcription, termination	4	0.222717	0.0448152	ENSG00000172062, ENSG00000205571, ENSG00000125482, ENSG00000088930	1574	9	16792	4.74149	57.5576
	GO:0046475~glycerophospholipid catabolic process	4	0.222717	0.0448152	ENSG00000105499, ENSG00000136699, ENSG00000100997, ENSG00000168970	1574	9	16792	4.74149	57.5576
	GO:0043149~stress fiber assembly	5	0.278396	0.0452512	ENSG00000150093, ENSG00000082781, ENSG00000036257, ENSG00000197122, ENSG00000067560	1574	15	16792	3.55612	57.9183
	GO:2000251~positive regulation of actin cytoskeleton reorganization	5	0.278396	0.0452512	ENSG00000175866, ENSG00000141376, ENSG00000164885, ENSG00000180353, ENSG00000174775	1574	15	16792	3.55612	57.9183
	GO:0006488~dolichol-linked oligosaccharide biosynthetic process	5	0.278396	0.0452512	ENSG00000128039, ENSG00000159063, ENSG00000172269, ENSG00000086848, ENSG00000033011	1574	15	16792	3.55612	57.9183
	GO:0035973~aggrephagy	3	0.167038	0.0462858	ENSG00000107897, ENSG00000163625, ENSG00000057663	1574	4	16792	8.00127	58.7625
	GO:0071787~endoplasmic reticulum tubular network assembly	3	0.167038	0.0462858	ENSG00000115310, ENSG00000155256, ENSG00000133318	1574	4	16792	8.00127	58.7625
	GO:0002084~protein depalmitoylation	3	0.167038	0.0462858	ENSG00000131238, ENSG00000143353, ENSG00000120992	1574	4	16792	8.00127	58.7625
	GO:1901888~regulation of cell junction assembly	3	0.167038	0.0462858	ENSG00000107263, ENSG00000127314, ENSG00000109756	1574	4	16792	8.00127	58.7625
	GO:0019673~GDP-mannose metabolic process	3	0.167038	0.0462858	ENSG00000104522, ENSG00000000419, ENSG00000143774	1574	4	16792	8.00127	58.7625
	GO:1901998~toxin transport	8	0.445434	0.0467463	ENSG00000086061, ENSG00000157869, ENSG00000099250, ENSG00000137752, ENSG00000115484, ENSG00000150753, ENSG00000111481, ENSG00000103671	1574	36	16792	2.37075	59.1331
	GO:0007040~lysosome organization	8	0.445434	0.0467463	ENSG00000134575, ENSG00000162341, ENSG00000171298, ENSG00000108784, ENSG00000106460, ENSG00000188603, ENSG00000143669, ENSG00000149357	1574	36	16792	2.37075	59.1331
	GO:0060071~Wnt signaling pathway, planar cell polarity pathway	15	0.835189	0.0469089	ENSG00000095261, ENSG00000131467, ENSG00000159352, ENSG00000143106, ENSG00000161203, ENSG00000141480, ENSG00000185627, ENSG00000136930, ENSG00000129084, ENSG00000277791, ENSG00000197170, ENSG00000198742, ENSG00000141367, ENSG00000087191, ENSG00000067560	1574	92	16792	1.73941	59.2632
	GO:0051897~positive regulation of protein kinase B signaling	14	0.77951	0.0482981	ENSG00000183087, ENSG00000197122, ENSG00000117525, ENSG00000164327, ENSG00000141480, ENSG00000074842, ENSG00000180353, ENSG00000151651, ENSG00000107485, ENSG00000119185, ENSG00000091039, ENSG00000086991, ENSG00000169398, ENSG00000214078	1574	84	16792	1.77806	60.3589
	GO:0043542~endothelial cell migration	7	0.389755	0.0488152	ENSG00000115415, ENSG00000134013, ENSG00000261371, ENSG00000160255, ENSG00000169398, ENSG00000123159, ENSG00000067560	1574	29	16792	2.57512	60.7595
	GO:0048008~platelet-derived growth factor receptor signaling pathway	7	0.389755	0.0488152	ENSG00000104368, ENSG00000107263, ENSG00000099250, ENSG00000169220, ENSG00000109458, ENSG00000197122, ENSG00000050820	1574	29	16792	2.57512	60.7595
	GO:0043928~exonucleolytic nuclear-transcribed mRNA catabolic process involved in deadenylation-dependent decay	7	0.389755	0.0488152	ENSG00000204392, ENSG00000141698, ENSG00000130713, ENSG00000130520, ENSG00000083520, ENSG00000123737, ENSG00000155508	1574	29	16792	2.57512	60.7595
	GO:0006090~pyruvate metabolic process	6	0.334076	0.0490541	ENSG00000134333, ENSG00000082212, ENSG00000150768, ENSG00000131828, ENSG00000110435, ENSG00000100889	1574	22	16792	2.90955	60.9433
	GO:0016241~regulation of macroautophagy	9	0.501114	0.049387	ENSG00000100554, ENSG00000107643, ENSG00000131100, ENSG00000164885, ENSG00000089006, ENSG00000090989, ENSG00000014216, ENSG00000182473, ENSG00000159720	1574	44	16792	2.18216	61.1981
	GO:0001666~response to hypoxia	24	1.3363	0.051744	ENSG00000104368, ENSG00000134013, ENSG00000144791, ENSG00000132155, ENSG00000137752, ENSG00000112715, ENSG00000140939, ENSG00000143437, ENSG00000135766, ENSG00000130402, ENSG00000091542, ENSG00000134333, ENSG00000152952, ENSG00000069509, ENSG00000110330, ENSG00000140464, ENSG00000103415, ENSG00000086991, ENSG00000091879, ENSG00000177674, ENSG00000120868, ENSG00000104884, ENSG00000145730, ENSG0000…	1574	172	16792	1.48861	62.9575
	GO:0006511~ubiquitin-dependent protein catabolic process	25	1.39198	0.0545729	ENSG00000177889, ENSG00000119048, ENSG00000100225, ENSG00000083799, ENSG00000072609, ENSG00000070010, ENSG00000130706, ENSG00000177479, ENSG00000186591, ENSG00000156804, ENSG00000129084, ENSG00000092871, ENSG00000044090, ENSG00000155313, ENSG00000114062, ENSG00000036257, ENSG00000159352, ENSG00000078902, ENSG00000143258, ENSG00000185627, ENSG00000170142, ENSG00000182446, ENSG00000204463, ENSG0000…	1574	182	16792	1.46543	64.9695
	GO:0045727~positive regulation of translation	10	0.556793	0.0560804	ENSG00000102317, ENSG00000102882, ENSG00000151806, ENSG00000107929, ENSG00000138668, ENSG00000110321, ENSG00000125351, ENSG00000100227, ENSG00000198563, ENSG00000135446	1574	53	16792	2.0129	65.9989
	GO:0006611~protein export from nucleus	7	0.389755	0.0563739	ENSG00000179218, ENSG00000124207, ENSG00000169180, ENSG00000136243, ENSG00000198742, ENSG00000108559, ENSG00000113013	1574	30	16792	2.48928	66.196
	GO:0010803~regulation of tumor necrosis factor-mediated signaling pathway	7	0.389755	0.0563739	ENSG00000110330, ENSG00000104365, ENSG00000179526, ENSG00000106052, ENSG00000083799, ENSG00000125826, ENSG00000204628	1574	30	16792	2.48928	66.196
	GO:0006479~protein methylation	6	0.334076	0.0580256	ENSG00000126457, ENSG00000100028, ENSG00000203880, ENSG00000160310, ENSG00000156239, ENSG00000132600	1574	23	16792	2.78305	67.285
	GO:0008286~insulin receptor signaling pathway	13	0.723831	0.0584462	ENSG00000100554, ENSG00000175866, ENSG00000160691, ENSG00000105971, ENSG00000103994, ENSG00000106070, ENSG00000177879, ENSG00000131100, ENSG00000109458, ENSG00000177885, ENSG00000159720, ENSG00000071553, ENSG00000050820	1574	78	16792	1.77806	67.557
	GO:0007067~mitotic nuclear division	32	1.78174	0.0596012	ENSG00000169689, ENSG00000169220, ENSG00000168385, ENSG00000072609, ENSG00000185621, ENSG00000108559, ENSG00000111665, ENSG00000160783, ENSG00000204843, ENSG00000170312, ENSG00000089685, ENSG00000175203, ENSG00000037474, ENSG00000178999, ENSG00000113328, ENSG00000175279, ENSG00000164162, ENSG00000175470, ENSG00000122705, ENSG00000165416, ENSG00000129534, ENSG00000176915, ENSG00000116584, ENSG0000…	1574	248	16792	1.37656	68.2928
	GO:1904380~endoplasmic reticulum mannose trimming	4	0.222717	0.0596713	ENSG00000135506, ENSG00000072849, ENSG00000134109, ENSG00000088298	1574	10	16792	4.26734	68.337
	GO:0032486~Rap protein signal transduction	4	0.222717	0.0596713	ENSG00000107263, ENSG00000100359, ENSG00000127314, ENSG00000109756	1574	10	16792	4.26734	68.337
	GO:0031115~negative regulation of microtubule polymerization	4	0.222717	0.0596713	ENSG00000077549, ENSG00000004478, ENSG00000125746, ENSG00000141556	1574	10	16792	4.26734	68.337
	GO:0006897~endocytosis	20	1.11359	0.0602419	ENSG00000105290, ENSG00000099785, ENSG00000154710, ENSG00000165458, ENSG00000087470, ENSG00000139636, ENSG00000073921, ENSG00000100599, ENSG00000275066, ENSG00000029725, ENSG00000196586, ENSG00000166377, ENSG00000063245, ENSG00000187239, ENSG00000138069, ENSG00000162337, ENSG00000103197, ENSG00000130147, ENSG00000117868, ENSG00000174775	1574	139	16792	1.53502	68.6942
	GO:0050900~leukocyte migration	18	1.00223	0.0627377	ENSG00000160691, ENSG00000183087, ENSG00000149564, ENSG00000150093, ENSG00000261371, ENSG00000197405, ENSG00000196776, ENSG00000019582, ENSG00000197122, ENSG00000177885, ENSG00000168003, ENSG00000010810, ENSG00000026508, ENSG00000160255, ENSG00000091879, ENSG00000117091, ENSG00000141738, ENSG00000174775	1574	122	16792	1.57402	70.2123
	GO:0030032~lamellipodium assembly	7	0.389755	0.0645965	ENSG00000077549, ENSG00000173156, ENSG00000188677, ENSG00000102606, ENSG00000178188, ENSG00000273749, ENSG00000099204	1574	31	16792	2.40898	71.2973
	GO:0072659~protein localization to plasma membrane	11	0.612472	0.0670211	ENSG00000137145, ENSG00000137501, ENSG00000103769, ENSG00000151150, ENSG00000213853, ENSG00000084733, ENSG00000075711, ENSG00000196924, ENSG00000155256, ENSG00000082397, ENSG00000109756	1574	63	16792	1.86273	72.6566
	GO:0006487~protein N-linked glycosylation	8	0.445434	0.0676344	ENSG00000118705, ENSG00000120697, ENSG00000140650, ENSG00000159063, ENSG00000172269, ENSG00000000419, ENSG00000134851, ENSG00000152127	1574	39	16792	2.18838	72.9906
	GO:2000114~regulation of establishment of cell polarity	5	0.278396	0.0679985	ENSG00000141376, ENSG00000107485, ENSG00000204628, ENSG00000164327, ENSG00000127314	1574	17	16792	3.13775	73.1871
	GO:0006364~rRNA processing	28	1.55902	0.0681919	ENSG00000184967, ENSG00000136891, ENSG00000105171, ENSG00000138326, ENSG00000124787, ENSG00000163684, ENSG00000130713, ENSG00000134419, ENSG00000115268, ENSG00000083520, ENSG00000001497, ENSG00000104872, ENSG00000123737, ENSG00000122026, ENSG00000088930, ENSG00000122406, ENSG00000089009, ENSG00000229117, ENSG00000105640, ENSG00000108651, ENSG00000182362, ENSG00000140988, ENSG00000122085, ENSG0000…	1574	214	16792	1.39586	73.2909
	GO:0070936~protein K48-linked ubiquitination	9	0.501114	0.0685672	ENSG00000114062, ENSG00000170142, ENSG00000119048, ENSG00000140367, ENSG00000092871, ENSG00000145495, ENSG00000177479, ENSG00000175063, ENSG00000186591	1574	47	16792	2.04288	73.4912
	GO:0031532~actin cytoskeleton reorganization	9	0.501114	0.0685672	ENSG00000142330, ENSG00000085733, ENSG00000160691, ENSG00000188677, ENSG00000151491, ENSG00000047579, ENSG00000196924, ENSG00000164327, ENSG00000067560	1574	47	16792	2.04288	73.4912
	GO:0008283~cell proliferation	44	2.44989	0.069664	ENSG00000183087, ENSG00000132155, ENSG00000013441, ENSG00000176890, ENSG00000124207, ENSG00000073921, ENSG00000109458, ENSG00000197122, ENSG00000148773, ENSG00000148516, ENSG00000170312, ENSG00000117450, ENSG00000186480, ENSG00000178568, ENSG00000175203, ENSG00000183258, ENSG00000184371, ENSG00000132646, ENSG00000136877, ENSG00000178999, ENSG00000050820, ENSG00000136758, ENSG00000198176, ENSG0000…	1574	366	16792	1.28254	74.0687
	GO:0001701~in utero embryonic development	25	1.39198	0.0701495	ENSG00000066468, ENSG00000112715, ENSG00000119048, ENSG00000131446, ENSG00000143845, ENSG00000122257, ENSG00000147050, ENSG00000114861, ENSG00000063245, ENSG00000107485, ENSG00000136280, ENSG00000133026, ENSG00000137845, ENSG00000150093, ENSG00000126457, ENSG00000157796, ENSG00000153094, ENSG00000152601, ENSG00000087274, ENSG00000204852, ENSG00000132376, ENSG00000104884, ENSG00000065978, ENSG0000…	1574	187	16792	1.42625	74.3204
	GO:0016485~protein processing	12	0.668151	0.0708875	ENSG00000168397, ENSG00000107959, ENSG00000137752, ENSG00000162736, ENSG00000165806, ENSG00000078304, ENSG00000188603, ENSG00000117525, ENSG00000117362, ENSG00000156521, ENSG00000108582, ENSG00000137845	1574	72	16792	1.77806	74.6987
	GO:0072594~establishment of protein localization to organelle	3	0.167038	0.072411	ENSG00000103769, ENSG00000163913, ENSG00000185896	1574	5	16792	6.40102	75.4631
	GO:0046813~receptor-mediated virion attachment to host cell	3	0.167038	0.072411	ENSG00000172061, ENSG00000183087, ENSG00000110651	1574	5	16792	6.40102	75.4631
	GO:0046822~regulation of nucleocytoplasmic transport	3	0.167038	0.072411	ENSG00000094914, ENSG00000058272, ENSG00000186298	1574	5	16792	6.40102	75.4631
	GO:2001046~positive regulation of integrin-mediated signaling pathway	3	0.167038	0.072411	ENSG00000072163, ENSG00000213853, ENSG00000196924	1574	5	16792	6.40102	75.4631
	GO:0008054~negative regulation of cyclin-dependent protein serine/threonine kinase by cyclin degradation	3	0.167038	0.072411	ENSG00000036257, ENSG00000175063, ENSG00000164162	1574	5	16792	6.40102	75.4631
	GO:0036035~osteoclast development	3	0.167038	0.072411	ENSG00000114861, ENSG00000007168, ENSG00000197122	1574	5	16792	6.40102	75.4631
	GO:0051343~positive regulation of cyclic-nucleotide phosphodiesterase activity	3	0.167038	0.072411	ENSG00000198668, ENSG00000204628, ENSG00000143933	1574	5	16792	6.40102	75.4631
	GO:0060337~type I interferon signaling pathway	11	0.612472	0.073083	ENSG00000125347, ENSG00000115415, ENSG00000068745, ENSG00000204525, ENSG00000126456, ENSG00000105397, ENSG00000206503, ENSG00000213928, ENSG00000157601, ENSG00000234745, ENSG00000135114	1574	64	16792	1.83362	75.7932
	GO:0032212~positive regulation of telomere maintenance via telomerase	7	0.389755	0.0734837	ENSG00000146731, ENSG00000102882, ENSG00000115484, ENSG00000150753, ENSG00000039650, ENSG00000178999, ENSG00000135549	1574	32	16792	2.3337	75.988
	GO:0006397~mRNA processing	24	1.3363	0.0742166	ENSG00000120948, ENSG00000172062, ENSG00000168883, ENSG00000205571, ENSG00000132819, ENSG00000115875, ENSG00000092208, ENSG00000122566, ENSG00000100722, ENSG00000122257, ENSG00000139793, ENSG00000198860, ENSG00000072062, ENSG00000152601, ENSG00000011243, ENSG00000091542, ENSG00000111605, ENSG00000125944, ENSG00000183431, ENSG00000121774, ENSG00000197381, ENSG00000147140, ENSG00000088930, ENSG0000…	1574	179	16792	1.43039	76.3406
	GO:0007010~cytoskeleton organization	22	1.22494	0.0751608	ENSG00000144791, ENSG00000124006, ENSG00000138443, ENSG00000176014, ENSG00000115306, ENSG00000130203, ENSG00000151914, ENSG00000198218, ENSG00000130669, ENSG00000129116, ENSG00000062598, ENSG00000077549, ENSG00000161813, ENSG00000172757, ENSG00000197694, ENSG00000076321, ENSG00000099204, ENSG00000112186, ENSG00000127824, ENSG00000161791, ENSG00000146463, ENSG00000089820	1574	161	16792	1.45779	76.7876
	GO:0018279~protein N-linked glycosylation via asparagine	8	0.445434	0.0756626	ENSG00000118705, ENSG00000120697, ENSG00000126091, ENSG00000134910, ENSG00000136908, ENSG00000000419, ENSG00000160408, ENSG00000070731	1574	40	16792	2.13367	77.0219
	GO:0043066~negative regulation of apoptotic process	53	2.951	0.0761337	ENSG00000131759, ENSG00000171720, ENSG00000143384, ENSG00000188603, ENSG00000173846, ENSG00000167986, ENSG00000173039, ENSG00000136830, ENSG00000131238, ENSG00000106052, ENSG00000172757, ENSG00000165119, ENSG00000019582, ENSG00000140939, ENSG00000196591, ENSG00000176915, ENSG00000074842, ENSG00000086061, ENSG00000198625, ENSG00000076321, ENSG00000162894, ENSG00000183087, ENSG00000072163, ENSG0000…	1574	455	16792	1.24269	77.2398
	GO:0030278~regulation of ossification	4	0.222717	0.076504	ENSG00000102882, ENSG00000162496, ENSG00000184371, ENSG00000185630	1574	11	16792	3.8794	77.4097
	GO:0001682~tRNA 5'-leader removal	4	0.222717	0.076504	ENSG00000124787, ENSG00000163684, ENSG00000105171, ENSG00000100890	1574	11	16792	3.8794	77.4097
	GO:0048333~mesodermal cell differentiation	4	0.222717	0.076504	ENSG00000132470, ENSG00000066468, ENSG00000150093, ENSG00000147050	1574	11	16792	3.8794	77.4097
	GO:0007016~cytoskeletal anchoring at plasma membrane	4	0.222717	0.076504	ENSG00000151150, ENSG00000136068, ENSG00000082397, ENSG00000088367	1574	11	16792	3.8794	77.4097
	GO:0060765~regulation of androgen receptor signaling pathway	4	0.222717	0.076504	ENSG00000160310, ENSG00000130254, ENSG00000141480, ENSG00000013561	1574	11	16792	3.8794	77.4097
	GO:0051301~cell division	42	2.33853	0.0789834	ENSG00000169689, ENSG00000184640, ENSG00000168883, ENSG00000169220, ENSG00000168385, ENSG00000072609, ENSG00000185621, ENSG00000119397, ENSG00000111665, ENSG00000160783, ENSG00000164649, ENSG00000170312, ENSG00000089685, ENSG00000165689, ENSG00000123416, ENSG00000037474, ENSG00000108100, ENSG00000073350, ENSG00000050820, ENSG00000122359, ENSG00000135446, ENSG00000113328, ENSG00000175279, ENSG0000…	1574	350	16792	1.2802	78.5168
	GO:0016925~protein sumoylation	17	0.946548	0.0793701	ENSG00000100401, ENSG00000100395, ENSG00000165119, ENSG00000094914, ENSG00000188612, ENSG00000135679, ENSG00000108559, ENSG00000119231, ENSG00000142230, ENSG00000089685, ENSG00000138750, ENSG00000140464, ENSG00000010803, ENSG00000136243, ENSG00000132646, ENSG00000198900, ENSG00000178999	1574	117	16792	1.5501	78.6848
	GO:0032922~circadian regulation of gene expression	10	0.556793	0.0818438	ENSG00000147162, ENSG00000118058, ENSG00000140464, ENSG00000095794, ENSG00000104856, ENSG00000196591, ENSG00000172531, ENSG00000198900, ENSG00000132382, ENSG00000186298	1574	57	16792	1.87164	79.7303
	GO:0031175~neuron projection development	15	0.835189	0.0828041	ENSG00000173482, ENSG00000126457, ENSG00000103769, ENSG00000104164, ENSG00000168385, ENSG00000164885, ENSG00000047579, ENSG00000155256, ENSG00000162065, ENSG00000196588, ENSG00000143258, ENSG00000109756, ENSG00000077549, ENSG00000047849, ENSG00000075539	1574	100	16792	1.60025	80.1229
	GO:0006361~transcription initiation from RNA polymerase I promoter	7	0.389755	0.0830319	ENSG00000111358, ENSG00000102882, ENSG00000145736, ENSG00000103168, ENSG00000125482, ENSG00000108312, ENSG00000104884	1574	33	16792	2.26299	80.215
	GO:0051402~neuron apoptotic process	7	0.389755	0.0830319	ENSG00000124155, ENSG00000145390, ENSG00000065361, ENSG00000164885, ENSG00000120868, ENSG00000165806, ENSG00000070501	1574	33	16792	2.26299	80.215
	GO:0001934~positive regulation of protein phosphorylation	18	1.00223	0.0844422	ENSG00000183087, ENSG00000112715, ENSG00000204628, ENSG00000171720, ENSG00000112576, ENSG00000103126, ENSG00000074842, ENSG00000102882, ENSG00000156642, ENSG00000090612, ENSG00000178568, ENSG00000141527, ENSG00000089248, ENSG00000169398, ENSG00000137312, ENSG00000182208, ENSG00000174775, ENSG00000134452	1574	127	16792	1.51205	80.7761
	GO:0002053~positive regulation of mesenchymal cell proliferation	6	0.334076	0.090136	ENSG00000114861, ENSG00000115415, ENSG00000066468, ENSG00000112715, ENSG00000162337, ENSG00000116132	1574	26	16792	2.46193	82.892
	GO:2001238~positive regulation of extrinsic apoptotic signaling pathway	6	0.334076	0.090136	ENSG00000111321, ENSG00000135916, ENSG00000140464, ENSG00000083799, ENSG00000125826, ENSG00000160570	1574	26	16792	2.46193	82.892
	GO:0007568~aging	22	1.22494	0.0917027	ENSG00000134013, ENSG00000044115, ENSG00000134046, ENSG00000176890, ENSG00000165806, ENSG00000177885, ENSG00000070501, ENSG00000173039, ENSG00000118705, ENSG00000163870, ENSG00000160255, ENSG00000106268, ENSG00000181019, ENSG00000198836, ENSG00000127022, ENSG00000120868, ENSG00000104884, ENSG00000179583, ENSG00000149131, ENSG00000145191, ENSG00000178999, ENSG00000114650	1574	165	16792	1.42245	83.4343
	GO:0007266~Rho protein signal transduction	9	0.501114	0.0917449	ENSG00000173156, ENSG00000261371, ENSG00000177106, ENSG00000172757, ENSG00000099331, ENSG00000205336, ENSG00000114993, ENSG00000089820, ENSG00000067560	1574	50	16792	1.9203	83.4487
	GO:0031124~mRNA 3'-end processing	9	0.501114	0.0917449	ENSG00000051596, ENSG00000058673, ENSG00000125351, ENSG00000100227, ENSG00000115875, ENSG00000183684, ENSG00000149532, ENSG00000198563, ENSG00000090060	1574	50	16792	1.9203	83.4487
	GO:0006626~protein targeting to mitochondrion	7	0.389755	0.0932329	ENSG00000116688, ENSG00000122085, ENSG00000100225, ENSG00000126768, ENSG00000205981, ENSG00000150779, ENSG00000100575	1574	34	16792	2.19643	83.9482
	GO:0090002~establishment of protein localization to plasma membrane	8	0.445434	0.0933167	ENSG00000099282, ENSG00000158457, ENSG00000109083, ENSG00000104365, ENSG00000168890, ENSG00000178950, ENSG00000122591, ENSG00000137312	1574	42	16792	2.03207	83.9759
	GO:0070374~positive regulation of ERK1 and ERK2 cascade	23	1.28062	0.0950466	ENSG00000122694, ENSG00000183087, ENSG00000066468, ENSG00000197405, ENSG00000106100, ENSG00000166444, ENSG00000112715, ENSG00000019582, ENSG00000197122, ENSG00000141480, ENSG00000127314, ENSG00000109756, ENSG00000071553, ENSG00000168961, ENSG00000099250, ENSG00000026508, ENSG00000102882, ENSG00000156642, ENSG00000178568, ENSG00000086991, ENSG00000136869, ENSG00000124588, ENSG00000174775	1574	175	16792	1.40213	84.5378
	GO:0010458~exit from mitosis	4	0.222717	0.0951526	ENSG00000175470, ENSG00000021574, ENSG00000151491, ENSG00000175063	1574	12	16792	3.55612	84.5717
	GO:0032801~receptor catabolic process	4	0.222717	0.0951526	ENSG00000100600, ENSG00000164885, ENSG00000198742, ENSG00000014216	1574	12	16792	3.55612	84.5717
	GO:0032211~negative regulation of telomere maintenance via telomerase	4	0.222717	0.0951526	ENSG00000135372, ENSG00000140464, ENSG00000197122, ENSG00000092330	1574	12	16792	3.55612	84.5717
	GO:0006107~oxaloacetate metabolic process	4	0.222717	0.0951526	ENSG00000014641, ENSG00000146701, ENSG00000114021, ENSG00000100889	1574	12	16792	3.55612	84.5717
	GO:0060444~branching involved in mammary gland duct morphogenesis	4	0.222717	0.0951526	ENSG00000140464, ENSG00000162337, ENSG00000184371, ENSG00000197122	1574	12	16792	3.55612	84.5717
	GO:0010510~regulation of acetyl-CoA biosynthetic process from pyruvate	4	0.222717	0.0951526	ENSG00000164951, ENSG00000150768, ENSG00000131828, ENSG00000110435	1574	12	16792	3.55612	84.5717
	GO:0043393~regulation of protein binding	5	0.278396	0.0955641	ENSG00000108840, ENSG00000197122, ENSG00000072062, ENSG00000132600, ENSG00000064726	1574	19	16792	2.80746	84.7023
	GO:0010881~regulation of cardiac muscle contraction by regulation of the release of sequestered calcium ion	5	0.278396	0.0955641	ENSG00000151067, ENSG00000198668, ENSG00000198363, ENSG00000143933, ENSG00000072062	1574	19	16792	2.80746	84.7023
	GO:0006869~lipid transport	12	0.668151	0.0960898	ENSG00000130703, ENSG00000188488, ENSG00000117859, ENSG00000177119, ENSG00000079156, ENSG00000100979, ENSG00000091039, ENSG00000130203, ENSG00000169682, ENSG00000184792, ENSG00000117868, ENSG00000149823	1574	76	16792	1.68448	84.8676
	GO:0055114~oxidation-reduction process	66	3.67483	0.0969882	ENSG00000162496, ENSG00000119723, ENSG00000072042, ENSG00000110074, ENSG00000106348, ENSG00000121350, ENSG00000159692, ENSG00000134824, ENSG00000147050, ENSG00000117450, ENSG00000152952, ENSG00000087842, ENSG00000082212, ENSG00000164830, ENSG00000106605, ENSG00000105865, ENSG00000157326, ENSG00000147383, ENSG00000165568, ENSG00000111325, ENSG00000128039, ENSG00000065621, ENSG00000169718, ENSG0000…	1574	592	16792	1.18938	85.1463
	GO:0046854~phosphatidylinositol phosphorylation	14	0.77951	0.099192	ENSG00000276293, ENSG00000066468, ENSG00000168890, ENSG00000065361, ENSG00000109458, ENSG00000143393, ENSG00000166908, ENSG00000150867, ENSG00000177885, ENSG00000010810, ENSG00000068745, ENSG00000178568, ENSG00000115020, ENSG00000122591	1574	94	16792	1.5889	85.8095
Category	Term	Count	%	PValue	Genes	List Total	Pop Hits	Pop Total	Fold Enrichment	FDR
KEGG_PATHWAY	hsa04142:Lysosome	31	1.72606	1.92677e-06	ENSG00000150967, ENSG00000108784, ENSG00000177879, ENSG00000125447, ENSG00000213614, ENSG00000221838, ENSG00000188603, ENSG00000143387, ENSG00000159720, ENSG00000038002, ENSG00000131238, ENSG00000144455, ENSG00000169919, ENSG00000213983, ENSG00000103365, ENSG00000104774, ENSG00000185896, ENSG00000134575, ENSG00000122705, ENSG00000010404, ENSG00000164733, ENSG00000101160, ENSG00000166747, ENSG0000…	695	121	6910	2.54724	0.00255042
	hsa05131:Shigellosis	19	1.05791	3.66489e-05	ENSG00000085733, ENSG00000150093, ENSG00000163466, ENSG00000104365, ENSG00000106100, ENSG00000107643, ENSG00000112290, ENSG00000197122, ENSG00000180353, ENSG00000057663, ENSG00000173039, ENSG00000062598, ENSG00000026508, ENSG00000241553, ENSG00000102882, ENSG00000050748, ENSG00000167193, ENSG00000070087, ENSG00000161265	695	64	6910	2.95166	0.0485009
	hsa05100:Bacterial invasion of epithelial cells	21	1.16927	5.93567e-05	ENSG00000085733, ENSG00000160691, ENSG00000105971, ENSG00000122705, ENSG00000150093, ENSG00000044115, ENSG00000163466, ENSG00000184640, ENSG00000168385, ENSG00000109458, ENSG00000112290, ENSG00000197122, ENSG00000180353, ENSG00000062598, ENSG00000241553, ENSG00000169398, ENSG00000089159, ENSG00000050820, ENSG00000141367, ENSG00000167193, ENSG00000067560	695	78	6910	2.67681	0.0785411
	hsa05203:Viral carcinogenesis	39	2.17149	0.000125187	ENSG00000111358, ENSG00000171720, ENSG00000234745, ENSG00000197122, ENSG00000177885, ENSG00000159720, ENSG00000072062, ENSG00000173039, ENSG00000167986, ENSG00000170312, ENSG00000108953, ENSG00000130402, ENSG00000111642, ENSG00000204525, ENSG00000102882, ENSG00000213928, ENSG00000089159, ENSG00000140307, ENSG00000183474, ENSG00000135446, ENSG00000174775, ENSG00000067560, ENSG00000111321, ENSG0000…	695	205	6910	1.89149	0.165582
	hsa04510:Focal adhesion	39	2.17149	0.000139167	ENSG00000105971, ENSG00000132155, ENSG00000112715, ENSG00000130635, ENSG00000197122, ENSG00000177885, ENSG00000163359, ENSG00000130402, ENSG00000102882, ENSG00000110330, ENSG00000188677, ENSG00000136068, ENSG00000050748, ENSG00000082781, ENSG00000089159, ENSG00000118785, ENSG00000050820, ENSG00000167193, ENSG00000174775, ENSG00000067560, ENSG00000041982, ENSG00000107263, ENSG00000160691, ENSG0000…	695	206	6910	1.88231	0.184057
	hsa04146:Peroxisome	20	1.11359	0.00044419	ENSG00000123983, ENSG00000112357, ENSG00000100372, ENSG00000157326, ENSG00000115204, ENSG00000182054, ENSG00000068366, ENSG00000163344, ENSG00000197448, ENSG00000164751, ENSG00000101473, ENSG00000148832, ENSG00000117450, ENSG00000060971, ENSG00000242110, ENSG00000095321, ENSG00000166821, ENSG00000107537, ENSG00000124587, ENSG00000119688	695	83	6910	2.39577	0.586374
	hsa05133:Pertussis	18	1.00223	0.00098547	ENSG00000150093, ENSG00000137752, ENSG00000106100, ENSG00000126456, ENSG00000107643, ENSG00000165806, ENSG00000173039, ENSG00000125347, ENSG00000102882, ENSG00000050748, ENSG00000160255, ENSG00000172757, ENSG00000198668, ENSG00000136869, ENSG00000244731, ENSG00000149131, ENSG00000143933, ENSG00000067560	695	75	6910	2.38619	1.29662
	hsa04910:Insulin signaling pathway	27	1.50334	0.00111139	ENSG00000132155, ENSG00000104365, ENSG00000165458, ENSG00000181929, ENSG00000177885, ENSG00000072062, ENSG00000100889, ENSG00000102882, ENSG00000175634, ENSG00000044446, ENSG00000050748, ENSG00000182473, ENSG00000143933, ENSG00000174775, ENSG00000167193, ENSG00000160691, ENSG00000107263, ENSG00000107643, ENSG00000186298, ENSG00000156515, ENSG00000188191, ENSG00000102893, ENSG00000198668, ENSG0000…	695	138	6910	1.94526	1.46118
	hsa04145:Phagosome	29	1.6147	0.00116427	ENSG00000100554, ENSG00000179218, ENSG00000176014, ENSG00000234745, ENSG00000077380, ENSG00000159720, ENSG00000167705, ENSG00000204525, ENSG00000165168, ENSG00000160255, ENSG00000115020, ENSG00000082781, ENSG00000123416, ENSG00000127022, ENSG00000127824, ENSG00000185896, ENSG00000150093, ENSG00000108774, ENSG00000169231, ENSG00000131100, ENSG00000265808, ENSG00000065665, ENSG00000071553, ENSG0000…	695	153	6910	1.88452	1.53019
	hsa04144:Endocytosis	42	2.33853	0.00184871	ENSG00000105971, ENSG00000172661, ENSG00000066468, ENSG00000028528, ENSG00000049283, ENSG00000101199, ENSG00000111237, ENSG00000141971, ENSG00000234745, ENSG00000197122, ENSG00000155256, ENSG00000167987, ENSG00000077549, ENSG00000204525, ENSG00000063245, ENSG00000241553, ENSG00000178568, ENSG00000140464, ENSG00000148341, ENSG00000004059, ENSG00000174775, ENSG00000067560, ENSG00000122705, ENSG0000…	695	258	6910	1.61854	2.41962
	hsa04810:Regulation of actin cytoskeleton	36	2.00445	0.00186535	ENSG00000066468, ENSG00000132155, ENSG00000102606, ENSG00000138443, ENSG00000197122, ENSG00000166908, ENSG00000150867, ENSG00000130402, ENSG00000102882, ENSG00000241553, ENSG00000160255, ENSG00000115020, ENSG00000172757, ENSG00000082781, ENSG00000089159, ENSG00000050820, ENSG00000167193, ENSG00000070087, ENSG00000174775, ENSG00000067560, ENSG00000175866, ENSG00000276293, ENSG00000163466, ENSG0000…	695	211	6910	1.69634	2.44115
	hsa04120:Ubiquitin mediated proteolysis	25	1.39198	0.00457977	ENSG00000177889, ENSG00000156587, ENSG00000119048, ENSG00000086758, ENSG00000153827, ENSG00000072422, ENSG00000184182, ENSG00000186591, ENSG00000167986, ENSG00000142230, ENSG00000108395, ENSG00000143207, ENSG00000110330, ENSG00000140464, ENSG00000044090, ENSG00000164162, ENSG00000114062, ENSG00000135679, ENSG00000160087, ENSG00000036257, ENSG00000110107, ENSG00000140367, ENSG00000170142, ENSG0000…	695	137	6910	1.81431	5.89519
	hsa04141:Protein processing in endoplasmic reticulum	29	1.6147	0.00519985	ENSG00000163479, ENSG00000179218, ENSG00000138073, ENSG00000070010, ENSG00000120725, ENSG00000185624, ENSG00000088298, ENSG00000136770, ENSG00000118705, ENSG00000050748, ENSG00000134910, ENSG00000135506, ENSG00000127022, ENSG00000014216, ENSG00000138674, ENSG00000072849, ENSG00000145495, ENSG00000089597, ENSG00000135924, ENSG00000107643, ENSG00000160087, ENSG00000067167, ENSG00000134109, ENSG0000…	695	169	6910	1.7061	6.6682
	hsa01100:Metabolic pathways	149	8.29621	0.00650386	ENSG00000139631, ENSG00000123983, ENSG00000159063, ENSG00000176890, ENSG00000008130, ENSG00000146701, ENSG00000119723, ENSG00000143418, ENSG00000000419, ENSG00000132423, ENSG00000033011, ENSG00000136699, ENSG00000131238, ENSG00000159322, ENSG00000136877, ENSG00000197858, ENSG00000140650, ENSG00000125458, ENSG00000139624, ENSG00000157326, ENSG00000139629, ENSG00000105552, ENSG00000182054, ENSG0000…	695	1228	6910	1.20637	8.27471
	hsa05132:Salmonella infection	17	0.946548	0.00760026	ENSG00000163466, ENSG00000137752, ENSG00000107643, ENSG00000123143, ENSG00000112290, ENSG00000077380, ENSG00000167705, ENSG00000173039, ENSG00000241553, ENSG00000102882, ENSG00000136068, ENSG00000050748, ENSG00000126214, ENSG00000136869, ENSG00000196924, ENSG00000104067, ENSG00000070087	695	83	6910	2.0364	9.6056
	hsa00510:N-Glycan biosynthesis	12	0.668151	0.0080384	ENSG00000118705, ENSG00000089597, ENSG00000120697, ENSG00000134910, ENSG00000159063, ENSG00000172269, ENSG00000136908, ENSG00000000419, ENSG00000152127, ENSG00000131446, ENSG00000086848, ENSG00000033011	695	49	6910	2.43488	10.1324
	hsa05205:Proteoglycans in cancer	32	1.78174	0.00911874	ENSG00000105971, ENSG00000151150, ENSG00000132155, ENSG00000091831, ENSG00000112715, ENSG00000062716, ENSG00000109458, ENSG00000197122, ENSG00000177885, ENSG00000180353, ENSG00000072062, ENSG00000026508, ENSG00000102882, ENSG00000136068, ENSG00000175634, ENSG00000178568, ENSG00000082781, ENSG00000089159, ENSG00000174775, ENSG00000067560, ENSG00000085733, ENSG00000063660, ENSG00000150093, ENSG0000…	695	200	6910	1.59079	11.4194
	hsa04520:Adherens junction	15	0.835189	0.00992959	ENSG00000173482, ENSG00000175866, ENSG00000044115, ENSG00000130396, ENSG00000112290, ENSG00000197122, ENSG00000198561, ENSG00000010810, ENSG00000130402, ENSG00000102882, ENSG00000148498, ENSG00000135341, ENSG00000175387, ENSG00000104067, ENSG00000067560	695	71	6910	2.10052	12.3741
	hsa05130:Pathogenic Escherichia coli infection	12	0.668151	0.0109285	ENSG00000010810, ENSG00000085733, ENSG00000163466, ENSG00000116584, ENSG00000150093, ENSG00000241553, ENSG00000176014, ENSG00000136869, ENSG00000123416, ENSG00000127824, ENSG00000180353, ENSG00000067560	695	51	6910	2.3394	13.5372
	hsa03013:RNA transport	28	1.55902	0.0122296	ENSG00000205571, ENSG00000105171, ENSG00000183684, ENSG00000023734, ENSG00000198563, ENSG00000108559, ENSG00000074201, ENSG00000138750, ENSG00000124787, ENSG00000090621, ENSG00000163684, ENSG00000136243, ENSG00000114867, ENSG00000145191, ENSG00000100353, ENSG00000100401, ENSG00000051596, ENSG00000172062, ENSG00000094914, ENSG00000188612, ENSG00000108424, ENSG00000273749, ENSG00000110321, ENSG0000…	695	172	6910	1.61854	15.0307
	hsa05152:Tuberculosis	28	1.55902	0.0174624	ENSG00000132155, ENSG00000066136, ENSG00000197122, ENSG00000159720, ENSG00000173039, ENSG00000173846, ENSG00000115415, ENSG00000102882, ENSG00000050748, ENSG00000160255, ENSG00000179583, ENSG00000143933, ENSG00000185896, ENSG00000067560, ENSG00000108774, ENSG00000019582, ENSG00000107643, ENSG00000120837, ENSG00000071553, ENSG00000138814, ENSG00000204257, ENSG00000172243, ENSG00000198668, ENSG0000…	695	177	6910	1.57282	20.7997
	hsa04612:Antigen processing and presentation	15	0.835189	0.0177703	ENSG00000231925, ENSG00000131467, ENSG00000179218, ENSG00000066136, ENSG00000164733, ENSG00000019582, ENSG00000120837, ENSG00000234745, ENSG00000204525, ENSG00000204257, ENSG00000100600, ENSG00000206503, ENSG00000127022, ENSG00000010610, ENSG00000179583	695	76	6910	1.96232	21.1276
	hsa04621:NOD-like receptor signaling pathway	12	0.668151	0.0190175	ENSG00000110330, ENSG00000102882, ENSG00000104365, ENSG00000112851, ENSG00000137752, ENSG00000050748, ENSG00000106100, ENSG00000165416, ENSG00000107643, ENSG00000135341, ENSG00000105483, ENSG00000173039	695	55	6910	2.16926	22.443
	hsa05169:Epstein-Barr virus infection	29	1.6147	0.0239576	ENSG00000104365, ENSG00000234745, ENSG00000072062, ENSG00000173039, ENSG00000108953, ENSG00000170312, ENSG00000204525, ENSG00000100413, ENSG00000026508, ENSG00000050748, ENSG00000105397, ENSG00000135341, ENSG00000168255, ENSG00000104856, ENSG00000034152, ENSG00000087191, ENSG00000144231, ENSG00000126456, ENSG00000135679, ENSG00000107643, ENSG00000159352, ENSG00000196591, ENSG00000011243, ENSG0000…	695	190	6910	1.51753	27.4565
	hsa00020:Citrate cycle (TCA cycle)	8	0.445434	0.0260928	ENSG00000014641, ENSG00000146701, ENSG00000150768, ENSG00000166411, ENSG00000182054, ENSG00000131828, ENSG00000172340, ENSG00000100889	695	30	6910	2.65132	29.5293
	hsa05120:Epithelial cell signaling in Helicobacter pylori infection	13	0.723831	0.0329723	ENSG00000100554, ENSG00000071553, ENSG00000103653, ENSG00000104365, ENSG00000050748, ENSG00000106100, ENSG00000107643, ENSG00000131100, ENSG00000197122, ENSG00000104067, ENSG00000159720, ENSG00000173039, ENSG00000137845	695	67	6910	1.92913	35.8411
	hsa04917:Prolactin signaling pathway	13	0.723831	0.048829	ENSG00000160691, ENSG00000132155, ENSG00000091831, ENSG00000107643, ENSG00000197122, ENSG00000177885, ENSG00000173039, ENSG00000125347, ENSG00000115415, ENSG00000102882, ENSG00000050748, ENSG00000213930, ENSG00000174775	695	71	6910	1.82045	48.452
	hsa04012:ErbB signaling pathway	15	0.835189	0.050435	ENSG00000160691, ENSG00000132155, ENSG00000065361, ENSG00000107643, ENSG00000109458, ENSG00000130669, ENSG00000197122, ENSG00000177885, ENSG00000102882, ENSG00000175634, ENSG00000178568, ENSG00000050748, ENSG00000169398, ENSG00000167193, ENSG00000174775	695	87	6910	1.71421	49.5923
	hsa05211:Renal cell carcinoma	12	0.668151	0.0572697	ENSG00000107263, ENSG00000102882, ENSG00000132155, ENSG00000112715, ENSG00000109458, ENSG00000143437, ENSG00000130669, ENSG00000177885, ENSG00000167193, ENSG00000127314, ENSG00000174775, ENSG00000135766	695	65	6910	1.83553	54.1889
	hsa03050:Proteasome	9	0.501114	0.0686953	ENSG00000131467, ENSG00000185627, ENSG00000129084, ENSG00000136930, ENSG00000143106, ENSG00000159352, ENSG00000277791, ENSG00000197170, ENSG00000087191	695	44	6910	2.03368	61.0173
	hsa03015:mRNA surveillance pathway	15	0.835189	0.0689406	ENSG00000175470, ENSG00000125351, ENSG00000137713, ENSG00000078304, ENSG00000183684, ENSG00000149532, ENSG00000112640, ENSG00000198563, ENSG00000090060, ENSG00000071626, ENSG00000186298, ENSG00000111605, ENSG00000066027, ENSG00000090621, ENSG00000172531	695	91	6910	1.63886	61.153
	hsa04912:GnRH signaling pathway	15	0.835189	0.0689406	ENSG00000132155, ENSG00000151067, ENSG00000107643, ENSG00000197122, ENSG00000177885, ENSG00000072062, ENSG00000105499, ENSG00000102882, ENSG00000050748, ENSG00000157388, ENSG00000198668, ENSG00000168970, ENSG00000143933, ENSG00000174775, ENSG00000034152	695	91	6910	1.63886	61.153
	hsa05010:Alzheimer's disease	24	1.3363	0.0761494	ENSG00000127540, ENSG00000154723, ENSG00000151067, ENSG00000136521, ENSG00000164885, ENSG00000170906, ENSG00000135390, ENSG00000130203, ENSG00000167863, ENSG00000165806, ENSG00000159199, ENSG00000117362, ENSG00000138814, ENSG00000102882, ENSG00000119421, ENSG00000162736, ENSG00000147684, ENSG00000157388, ENSG00000198668, ENSG00000120868, ENSG00000014216, ENSG00000110955, ENSG00000143933, ENSG0000…	695	168	6910	1.42035	64.9511
	hsa04114:Oocyte meiosis	17	0.946548	0.0770269	ENSG00000137713, ENSG00000078304, ENSG00000112640, ENSG00000072062, ENSG00000186298, ENSG00000108953, ENSG00000170312, ENSG00000138814, ENSG00000065613, ENSG00000134308, ENSG00000102882, ENSG00000066027, ENSG00000198668, ENSG00000172531, ENSG00000164924, ENSG00000143933, ENSG00000164162	695	109	6910	1.55066	65.3892
	hsa05161:Hepatitis B	21	1.16927	0.0880556	ENSG00000132155, ENSG00000104365, ENSG00000126456, ENSG00000107643, ENSG00000197122, ENSG00000177885, ENSG00000167986, ENSG00000173039, ENSG00000071553, ENSG00000115415, ENSG00000078668, ENSG00000089685, ENSG00000134308, ENSG00000102882, ENSG00000050748, ENSG00000136869, ENSG00000120868, ENSG00000132646, ENSG00000164924, ENSG00000174775, ENSG00000135446	695	145	6910	1.43994	70.4807
	hsa04071:Sphingolipid signaling pathway	18	1.00223	0.0907276	ENSG00000175470, ENSG00000132155, ENSG00000139624, ENSG00000143753, ENSG00000107643, ENSG00000137713, ENSG00000143418, ENSG00000078304, ENSG00000112640, ENSG00000173039, ENSG00000010810, ENSG00000104763, ENSG00000102882, ENSG00000066027, ENSG00000050748, ENSG00000198964, ENSG00000174775, ENSG00000067560	695	120	6910	1.49137	71.6053
	hsa04722:Neurotrophin signaling pathway	18	1.00223	0.0907276	ENSG00000160691, ENSG00000107263, ENSG00000132155, ENSG00000104365, ENSG00000107643, ENSG00000109458, ENSG00000177885, ENSG00000127314, ENSG00000173039, ENSG00000108953, ENSG00000102882, ENSG00000050748, ENSG00000178188, ENSG00000198668, ENSG00000143933, ENSG00000167193, ENSG00000174775, ENSG00000067560	695	120	6910	1.49137	71.6053
	hsa00564:Glycerophospholipid metabolism	15	0.835189	0.0914569	ENSG00000149091, ENSG00000103502, ENSG00000160216, ENSG00000143845, ENSG00000087157, ENSG00000065357, ENSG00000156471, ENSG00000105499, ENSG00000102125, ENSG00000125505, ENSG00000169692, ENSG00000168970, ENSG00000134324, ENSG00000088766, ENSG00000120992	695	95	6910	1.56986	71.9052
Category	Term	Count	%	PValue	Genes	List Total	Pop Hits	Pop Total	Fold Enrichment	FDR
INTERPRO	IPR017986:WD40-repeat-containing domain	56	3.11804	4.53224e-07	ENSG00000112357, ENSG00000103168, ENSG00000204628, ENSG00000125746, ENSG00000077380, ENSG00000167986, ENSG00000143207, ENSG00000141376, ENSG00000107036, ENSG00000144021, ENSG00000175470, ENSG00000116213, ENSG00000156787, ENSG00000157796, ENSG00000134759, ENSG00000187535, ENSG00000065717, ENSG00000103426, ENSG00000100897, ENSG00000007168, ENSG00000196792, ENSG00000120868, ENSG00000127481, ENSG0000…	1665	306	18559	2.03989	0.000794598
	IPR015943:WD40/YVTN repeat-like-containing domain	57	3.17372	2.59334e-06	ENSG00000112357, ENSG00000143416, ENSG00000204628, ENSG00000125746, ENSG00000077380, ENSG00000167986, ENSG00000143207, ENSG00000141376, ENSG00000107036, ENSG00000144021, ENSG00000175470, ENSG00000116213, ENSG00000156787, ENSG00000157796, ENSG00000134759, ENSG00000187535, ENSG00000065717, ENSG00000103426, ENSG00000100897, ENSG00000007168, ENSG00000196792, ENSG00000120868, ENSG00000125124, ENSG0000…	1665	331	18559	1.9195	0.00454659
	IPR001680:WD40 repeat	47	2.61693	1.34775e-05	ENSG00000112357, ENSG00000184465, ENSG00000132716, ENSG00000163625, ENSG00000138073, ENSG00000204628, ENSG00000196781, ENSG00000023734, ENSG00000125746, ENSG00000101849, ENSG00000070540, ENSG00000077380, ENSG00000071127, ENSG00000143207, ENSG00000144021, ENSG00000119333, ENSG00000133316, ENSG00000138674, ENSG00000073350, ENSG00000114650, ENSG00000175470, ENSG00000051596, ENSG00000103994, ENSG0000…	1665	268	18559	1.9548	0.0236264
	IPR016024:Armadillo-type fold	57	3.17372	1.54347e-05	ENSG00000095261, ENSG00000184967, ENSG00000110075, ENSG00000086758, ENSG00000153827, ENSG00000198561, ENSG00000120725, ENSG00000179832, ENSG00000062598, ENSG00000213983, ENSG00000145191, ENSG00000055917, ENSG00000108424, ENSG00000125457, ENSG00000110321, ENSG00000184575, ENSG00000078304, ENSG00000164327, ENSG00000100239, ENSG00000166747, ENSG00000140553, ENSG00000173226, ENSG00000147202, ENSG0000…	1665	351	18559	1.81012	0.027057
	IPR023214:HAD-like domain	18	1.00223	0.00072238	ENSG00000111271, ENSG00000140650, ENSG00000146733, ENSG00000125458, ENSG00000144579, ENSG00000175826, ENSG00000178425, ENSG00000105197, ENSG00000166377, ENSG00000141698, ENSG00000213920, ENSG00000081923, ENSG00000076685, ENSG00000143515, ENSG00000123191, ENSG00000039650, ENSG00000134324, ENSG00000168268	1665	81	18559	2.47701	1.25896
	IPR001876:Zinc finger, RanBP2-type	9	0.501114	0.00110519	ENSG00000015153, ENSG00000182944, ENSG00000179526, ENSG00000103326, ENSG00000182446, ENSG00000135679, ENSG00000198625, ENSG00000003756, ENSG00000125826	1665	25	18559	4.01276	1.92004
	IPR008984:SMAD/FHA domain	13	0.723831	0.00214856	ENSG00000187778, ENSG00000130396, ENSG00000126456, ENSG00000143702, ENSG00000072609, ENSG00000109118, ENSG00000148773, ENSG00000137177, ENSG00000213928, ENSG00000129250, ENSG00000137074, ENSG00000039650, ENSG00000175387	1665	53	18559	2.73406	3.70074
	IPR000648:Oxysterol-binding protein	6	0.334076	0.00266462	ENSG00000130703, ENSG00000117859, ENSG00000110048, ENSG00000079156, ENSG00000091039, ENSG00000184792	1665	12	18559	5.57327	4.57018
	IPR018494:Oxysterol-binding protein, conserved site	6	0.334076	0.00266462	ENSG00000130703, ENSG00000117859, ENSG00000110048, ENSG00000079156, ENSG00000091039, ENSG00000184792	1665	12	18559	5.57327	4.57018
	IPR001315:Caspase Recruitment	9	0.501114	0.0031745	ENSG00000110330, ENSG00000137752, ENSG00000106100, ENSG00000141527, ENSG00000140939, ENSG00000120868, ENSG00000169372, ENSG00000198218, ENSG00000105483	1665	29	18559	3.45927	5.42192
	IPR016135:Ubiquitin-conjugating enzyme/RWD-like	13	0.723831	0.00350128	ENSG00000177889, ENSG00000122481, ENSG00000156253, ENSG00000156587, ENSG00000119048, ENSG00000160087, ENSG00000140367, ENSG00000184182, ENSG00000186591, ENSG00000013561, ENSG00000170142, ENSG00000143222, ENSG00000175063	1665	56	18559	2.58759	5.96403
	IPR000253:Forkhead-associated (FHA) domain	10	0.556793	0.00452164	ENSG00000187778, ENSG00000137177, ENSG00000130396, ENSG00000143702, ENSG00000072609, ENSG00000137074, ENSG00000129250, ENSG00000039650, ENSG00000109118, ENSG00000148773	1665	37	18559	3.01258	7.63796
	IPR011012:Longin-like domain	8	0.445434	0.00821788	ENSG00000182287, ENSG00000177879, ENSG00000005243, ENSG00000111481, ENSG00000221838, ENSG00000265808, ENSG00000093183, ENSG00000161203	1665	27	18559	3.30268	13.4695
	IPR003903:Ubiquitin interacting motif	7	0.389755	0.00859409	ENSG00000135924, ENSG00000063245, ENSG00000158552, ENSG00000049283, ENSG00000159352, ENSG00000172932, ENSG00000155313	1665	21	18559	3.71552	14.0431
	IPR004843:Metallophosphoesterase domain	8	0.445434	0.0101266	ENSG00000138814, ENSG00000172594, ENSG00000154889, ENSG00000149923, ENSG00000119414, ENSG00000172531, ENSG00000137842, ENSG00000186298	1665	28	18559	3.18473	16.3431
	IPR000504:RNA recognition motif domain	32	1.78174	0.0113695	ENSG00000120948, ENSG00000132463, ENSG00000132819, ENSG00000100227, ENSG00000183684, ENSG00000122566, ENSG00000115128, ENSG00000152795, ENSG00000080802, ENSG00000111605, ENSG00000125944, ENSG00000182944, ENSG00000090621, ENSG00000137776, ENSG00000160633, ENSG00000130254, ENSG00000104852, ENSG00000102317, ENSG00000003756, ENSG00000169813, ENSG00000115875, ENSG00000149532, ENSG00000071626, ENSG0000…	1665	226	18559	1.57827	18.1658
	IPR008153:Clathrin adaptor, gamma-adaptin, appendage	4	0.222717	0.0116955	ENSG00000125447, ENSG00000213983, ENSG00000103365, ENSG00000166747	1665	6	18559	7.43103	18.6375
	IPR004152:GAT	4	0.222717	0.0116955	ENSG00000175662, ENSG00000141198, ENSG00000125447, ENSG00000103365	1665	6	18559	7.43103	18.6375
	IPR001452:Src homology-3 domain	31	1.72606	0.0120849	ENSG00000103653, ENSG00000102606, ENSG00000177106, ENSG00000138443, ENSG00000197122, ENSG00000160310, ENSG00000177885, ENSG00000180353, ENSG00000082458, ENSG00000136754, ENSG00000100359, ENSG00000148341, ENSG00000104067, ENSG00000050820, ENSG00000167193, ENSG00000085733, ENSG00000175866, ENSG00000151491, ENSG00000154305, ENSG00000010810, ENSG00000126217, ENSG00000165322, ENSG00000187239, ENSG0000…	1665	218	18559	1.58506	19.1977
	IPR012677:Nucleotide-binding, alpha-beta plait	36	2.00445	0.012468	ENSG00000120948, ENSG00000107929, ENSG00000132463, ENSG00000132819, ENSG00000100227, ENSG00000183684, ENSG00000122566, ENSG00000138326, ENSG00000115128, ENSG00000152795, ENSG00000080802, ENSG00000161813, ENSG00000111605, ENSG00000125944, ENSG00000182944, ENSG00000090621, ENSG00000137776, ENSG00000160633, ENSG00000130254, ENSG00000104852, ENSG00000102317, ENSG00000003756, ENSG00000169813, ENSG0000…	1665	264	18559	1.51998	19.7453
	IPR011053:Single hybrid motif	5	0.278396	0.0127061	ENSG00000119328, ENSG00000150768, ENSG00000078070, ENSG00000110435, ENSG00000140905	1665	11	18559	5.06661	20.0839
	IPR022775:AP complex, mu/sigma subunit	6	0.334076	0.0142595	ENSG00000182287, ENSG00000177879, ENSG00000005243, ENSG00000111481, ENSG00000221838, ENSG00000161203	1665	17	18559	3.93408	22.26
	IPR016040:NAD(P)-binding domain	26	1.44766	0.0174011	ENSG00000153406, ENSG00000104522, ENSG00000162496, ENSG00000146701, ENSG00000115129, ENSG00000072042, ENSG00000159692, ENSG00000134333, ENSG00000142230, ENSG00000106853, ENSG00000109854, ENSG00000014641, ENSG00000109814, ENSG00000151552, ENSG00000100612, ENSG00000082212, ENSG00000143224, ENSG00000106605, ENSG00000169084, ENSG00000116791, ENSG00000157326, ENSG00000147383, ENSG00000164038, ENSG0000…	1665	179	18559	1.61905	26.4912
	IPR011989:Armadillo-like helical	31	1.72606	0.0182053	ENSG00000095261, ENSG00000114098, ENSG00000136813, ENSG00000124207, ENSG00000099889, ENSG00000136891, ENSG00000163625, ENSG00000153827, ENSG00000120725, ENSG00000198561, ENSG00000179832, ENSG00000166788, ENSG00000062598, ENSG00000213983, ENSG00000134644, ENSG00000065150, ENSG00000055917, ENSG00000155229, ENSG00000108424, ENSG00000137713, ENSG00000169180, ENSG00000184575, ENSG00000164327, ENSG0000…	1665	225	18559	1.53575	27.5388
	IPR012896:Integrin beta subunit, tail	4	0.222717	0.019113	ENSG00000132470, ENSG00000150093, ENSG00000160255, ENSG00000082781	1665	7	18559	6.36946	28.7044
	IPR011993:Pleckstrin homology-like domain	52	2.89532	0.0212442	ENSG00000115306, ENSG00000159023, ENSG00000109458, ENSG00000062598, ENSG00000136830, ENSG00000110048, ENSG00000152061, ENSG00000111077, ENSG00000079156, ENSG00000051128, ENSG00000031823, ENSG00000151491, ENSG00000082397, ENSG00000090924, ENSG00000126217, ENSG00000159842, ENSG00000007944, ENSG00000116584, ENSG00000165322, ENSG00000186635, ENSG00000114541, ENSG00000091039, ENSG00000141738, ENSG0000…	1665	427	18559	1.35742	31.3721
	IPR000159:Ras-association	9	0.501114	0.0236203	ENSG00000130396, ENSG00000186635, ENSG00000106070, ENSG00000099849, ENSG00000099331, ENSG00000100599, ENSG00000141738, ENSG00000066933, ENSG00000109756	1665	40	18559	2.50797	34.2351
	IPR019775:WD40 repeat, conserved site	24	1.3363	0.0237882	ENSG00000112357, ENSG00000094914, ENSG00000136636, ENSG00000163625, ENSG00000110107, ENSG00000204628, ENSG00000196781, ENSG00000023734, ENSG00000101849, ENSG00000156787, ENSG00000177565, ENSG00000071127, ENSG00000065717, ENSG00000103426, ENSG00000143207, ENSG00000007168, ENSG00000196792, ENSG00000144021, ENSG00000102879, ENSG00000120868, ENSG00000148399, ENSG00000073350, ENSG00000114650, ENSG0000…	1665	166	18559	1.61155	34.4331
	IPR006186:Serine/threonine-specific protein phosphatase/bis(5-nucleosyl)-tetraphosphatase	5	0.278396	0.0238219	ENSG00000138814, ENSG00000149923, ENSG00000119414, ENSG00000172531, ENSG00000186298	1665	13	18559	4.28713	34.4728
	IPR023313:Ubiquitin-conjugating enzyme, active site	7	0.389755	0.024811	ENSG00000177889, ENSG00000156587, ENSG00000170142, ENSG00000119048, ENSG00000184182, ENSG00000175063, ENSG00000186591	1665	26	18559	3.00099	35.6272
	IPR005225:Small GTP-binding protein domain	24	1.3363	0.0253299	ENSG00000147127, ENSG00000138175, ENSG00000103769, ENSG00000157869, ENSG00000165105, ENSG00000108774, ENSG00000184640, ENSG00000171570, ENSG00000144134, ENSG00000175582, ENSG00000120805, ENSG00000127314, ENSG00000140983, ENSG00000099246, ENSG00000173156, ENSG00000123595, ENSG00000151806, ENSG00000126858, ENSG00000138069, ENSG00000084733, ENSG00000101246, ENSG00000174775, ENSG00000004059, ENSG0000…	1665	167	18559	1.6019	36.2251
	IPR002035:von Willebrand factor, type A	16	0.890869	0.0256707	ENSG00000150093, ENSG00000140848, ENSG00000110799, ENSG00000159352, ENSG00000111799, ENSG00000163359, ENSG00000176986, ENSG00000138614, ENSG00000132470, ENSG00000007402, ENSG00000145736, ENSG00000160255, ENSG00000082781, ENSG00000214078, ENSG00000183474, ENSG00000085719	1665	97	18559	1.83861	36.615
	IPR000690:Zinc finger, C2H2-type matrin	4	0.222717	0.0285677	ENSG00000124562, ENSG00000183431, ENSG00000075292, ENSG00000015479	1665	8	18559	5.57327	39.8391
	IPR002369:Integrin beta subunit, N-terminal	4	0.222717	0.0285677	ENSG00000132470, ENSG00000150093, ENSG00000160255, ENSG00000082781	1665	8	18559	5.57327	39.8391
	IPR003960:ATPase, AAA-type, conserved site	7	0.389755	0.0295519	ENSG00000021574, ENSG00000074582, ENSG00000143748, ENSG00000124587, ENSG00000136758, ENSG00000141385, ENSG00000087191	1665	27	18559	2.88985	40.8989
	IPR008942:ENTH/VHS	7	0.389755	0.0295519	ENSG00000175662, ENSG00000063245, ENSG00000141198, ENSG00000125447, ENSG00000049283, ENSG00000073921, ENSG00000103365	1665	27	18559	2.88985	40.8989
	IPR000608:Ubiquitin-conjugating enzyme, E2	9	0.501114	0.0309512	ENSG00000177889, ENSG00000156587, ENSG00000170142, ENSG00000119048, ENSG00000160087, ENSG00000140367, ENSG00000184182, ENSG00000175063, ENSG00000186591	1665	42	18559	2.38855	42.3752
	IPR014352:FERM/acyl-CoA-binding protein, 3-helical bundle	10	0.556793	0.0319523	ENSG00000007944, ENSG00000152767, ENSG00000155368, ENSG00000114541, ENSG00000107897, ENSG00000159023, ENSG00000266714, ENSG00000082397, ENSG00000088367, ENSG00000182827	1665	50	18559	2.22931	43.4101
	IPR000571:Zinc finger, CCCH-type	11	0.612472	0.0357196	ENSG00000152601, ENSG00000058673, ENSG00000197114, ENSG00000136243, ENSG00000104907, ENSG00000080802, ENSG00000100722, ENSG00000139793, ENSG00000133606, ENSG00000059378, ENSG00000161265	1665	59	18559	2.07817	47.1494
	IPR002014:VHS	4	0.222717	0.0400452	ENSG00000175662, ENSG00000141198, ENSG00000125447, ENSG00000103365	1665	9	18559	4.95402	51.1554
	IPR008152:Clathrin adaptor, alpha/beta/gamma-adaptin, appendage, Ig-like subdomain	4	0.222717	0.0400452	ENSG00000125447, ENSG00000213983, ENSG00000103365, ENSG00000166747	1665	9	18559	4.95402	51.1554
	IPR027483:Phosphatidylinositol-4-phosphate 5-kinase, C-terminal	4	0.222717	0.0400452	ENSG00000276293, ENSG00000115020, ENSG00000166908, ENSG00000150867	1665	9	18559	4.95402	51.1554
	IPR027484:Phosphatidylinositol-4-phosphate 5-kinase, N-terminal domain	4	0.222717	0.0400452	ENSG00000276293, ENSG00000115020, ENSG00000166908, ENSG00000150867	1665	9	18559	4.95402	51.1554
	IPR002498:Phosphatidylinositol-4-phosphate 5-kinase, core	4	0.222717	0.0400452	ENSG00000276293, ENSG00000115020, ENSG00000166908, ENSG00000150867	1665	9	18559	4.95402	51.1554
	IPR015812:Integrin beta subunit	4	0.222717	0.0400452	ENSG00000132470, ENSG00000150093, ENSG00000160255, ENSG00000082781	1665	9	18559	4.95402	51.1554
	IPR008144:Guanylate kinase	6	0.334076	0.0417883	ENSG00000082458, ENSG00000141527, ENSG00000119139, ENSG00000075711, ENSG00000143774, ENSG00000104067	1665	22	18559	3.03997	52.6872
	IPR007477:SAB domain	3	0.167038	0.0426437	ENSG00000159023, ENSG00000082397, ENSG00000088367	1665	4	18559	8.35991	53.4222
	IPR007848:Methyltransferase small domain	3	0.167038	0.0426437	ENSG00000138382, ENSG00000160310, ENSG00000156239	1665	4	18559	8.35991	53.4222
	IPR008379:Band 4.1, C-terminal	3	0.167038	0.0426437	ENSG00000159023, ENSG00000082397, ENSG00000088367	1665	4	18559	8.35991	53.4222
	IPR000301:Tetraspanin	7	0.389755	0.0471832	ENSG00000099282, ENSG00000158457, ENSG00000177697, ENSG00000110651, ENSG00000214063, ENSG00000143119, ENSG00000011105	1665	30	18559	2.60086	57.1463
	IPR001589:Actinin-type, actin-binding, conserved site	6	0.334076	0.0495911	ENSG00000130402, ENSG00000136068, ENSG00000115306, ENSG00000151914, ENSG00000196924, ENSG00000054654	1665	23	18559	2.90779	59.0058
	IPR000089:Biotin/lipoyl attachment	4	0.222717	0.0534807	ENSG00000150768, ENSG00000078070, ENSG00000110435, ENSG00000140905	1665	10	18559	4.45862	61.8498
	IPR003892:Ubiquitin system component Cue	4	0.222717	0.0534807	ENSG00000180891, ENSG00000115307, ENSG00000078902, ENSG00000100325	1665	10	18559	4.45862	61.8498
	IPR008952:Tetraspanin, EC2 domain	7	0.389755	0.0542426	ENSG00000099282, ENSG00000158457, ENSG00000177697, ENSG00000110651, ENSG00000214063, ENSG00000143119, ENSG00000011105	1665	31	18559	2.51696	62.3846
	IPR000717:Proteasome component (PCI) domain	5	0.278396	0.0595732	ENSG00000144524, ENSG00000111652, ENSG00000185627, ENSG00000169727, ENSG00000197170	1665	17	18559	3.2784	65.9334
	IPR001494:Importin-beta, N-terminal	5	0.278396	0.0595732	ENSG00000124207, ENSG00000108424, ENSG00000184575, ENSG00000169180, ENSG00000065150	1665	17	18559	3.2784	65.9334
	IPR006195:Aminoacyl-tRNA synthetase, class II	5	0.278396	0.0595732	ENSG00000134440, ENSG00000145982, ENSG00000113407, ENSG00000065427, ENSG00000112855	1665	17	18559	3.2784	65.9334
	IPR002347:Glucose/ribitol dehydrogenase	10	0.556793	0.0658415	ENSG00000162496, ENSG00000169738, ENSG00000169084, ENSG00000157326, ENSG00000157379, ENSG00000100612, ENSG00000151552, ENSG00000187630, ENSG00000072042, ENSG00000164038	1665	57	18559	1.95553	69.7025
	IPR012983:PHR	3	0.167038	0.0668966	ENSG00000132640, ENSG00000005810, ENSG00000064726	1665	5	18559	6.68793	70.2968
	IPR022408:Acyl-CoA-binding protein, ACBP, conserved site	3	0.167038	0.0668966	ENSG00000155368, ENSG00000107897, ENSG00000182827	1665	5	18559	6.68793	70.2968
	IPR008380:HAD-superfamily hydrolase, subfamily IG, 5'-nucleotidase	3	0.167038	0.0668966	ENSG00000076685, ENSG00000178425, ENSG00000168268	1665	5	18559	6.68793	70.2968
	IPR005617:Groucho/TLE, N-terminal Q-rich domain	3	0.167038	0.0668966	ENSG00000065717, ENSG00000104964, ENSG00000196781	1665	5	18559	6.68793	70.2968
	IPR007275:YTH domain	3	0.167038	0.0668966	ENSG00000185728, ENSG00000083896, ENSG00000047188	1665	5	18559	6.68793	70.2968
	IPR002554:Protein phosphatase 2A, regulatory B subunit, B56	3	0.167038	0.0668966	ENSG00000066027, ENSG00000078304, ENSG00000112640	1665	5	18559	6.68793	70.2968
	IPR003016:2-oxo acid dehydrogenase, lipoyl-binding site	3	0.167038	0.0668966	ENSG00000150768, ENSG00000110435, ENSG00000140905	1665	5	18559	6.68793	70.2968
	IPR002017:Spectrin repeat	6	0.334076	0.0675876	ENSG00000130402, ENSG00000126217, ENSG00000115306, ENSG00000197694, ENSG00000151914, ENSG00000054654	1665	25	18559	2.67517	70.6801
	IPR018499:Tetraspanin/Peripherin	7	0.389755	0.0701766	ENSG00000099282, ENSG00000158457, ENSG00000177697, ENSG00000110651, ENSG00000214063, ENSG00000143119, ENSG00000011105	1665	33	18559	2.36442	72.0751
	IPR000798:Ezrin/radixin/moesin like	5	0.278396	0.0713609	ENSG00000007944, ENSG00000152767, ENSG00000159023, ENSG00000082397, ENSG00000088367	1665	18	18559	3.09626	72.6922
	IPR010630:Neuroblastoma breakpoint family (NBPF) domain	5	0.278396	0.0713609	ENSG00000263956, ENSG00000269713, ENSG00000268043, ENSG00000219481, ENSG00000273136	1665	18	18559	3.09626	72.6922
	IPR001806:Small GTPase superfamily	19	1.05791	0.0719932	ENSG00000147127, ENSG00000103769, ENSG00000157869, ENSG00000165105, ENSG00000108774, ENSG00000171570, ENSG00000144134, ENSG00000175582, ENSG00000072422, ENSG00000127314, ENSG00000140983, ENSG00000099246, ENSG00000173156, ENSG00000123595, ENSG00000126858, ENSG00000138069, ENSG00000084733, ENSG00000174775, ENSG00000067560	1665	139	18559	1.52363	73.0164
	IPR000198:Rho GTPase-activating protein domain	11	0.612472	0.0743581	ENSG00000159842, ENSG00000165322, ENSG00000186635, ENSG00000031003, ENSG00000099331, ENSG00000140750, ENSG00000105137, ENSG00000159314, ENSG00000089639, ENSG00000066933, ENSG00000089820	1665	67	18559	1.83003	74.1969
	IPR001715:Calponin homology domain	12	0.668151	0.0756862	ENSG00000130402, ENSG00000136068, ENSG00000188677, ENSG00000102606, ENSG00000115306, ENSG00000077454, ENSG00000064042, ENSG00000151914, ENSG00000128487, ENSG00000196924, ENSG00000115504, ENSG00000054654	1665	76	18559	1.75998	74.8383
	IPR008145:Guanylate kinase/L-type calcium channel	6	0.334076	0.0777725	ENSG00000082458, ENSG00000141527, ENSG00000119139, ENSG00000075711, ENSG00000143774, ENSG00000104067	1665	26	18559	2.57228	75.8157
	IPR019749:Band 4.1 domain	9	0.501114	0.0825818	ENSG00000007944, ENSG00000152767, ENSG00000114541, ENSG00000105397, ENSG00000159023, ENSG00000266714, ENSG00000169398, ENSG00000082397, ENSG00000088367	1665	51	18559	1.96704	77.934
	IPR019748:FERM central domain	9	0.501114	0.0825818	ENSG00000007944, ENSG00000152767, ENSG00000114541, ENSG00000105397, ENSG00000159023, ENSG00000266714, ENSG00000169398, ENSG00000082397, ENSG00000088367	1665	51	18559	1.96704	77.934
	IPR000299:FERM domain	9	0.501114	0.0825818	ENSG00000007944, ENSG00000152767, ENSG00000114541, ENSG00000105397, ENSG00000159023, ENSG00000266714, ENSG00000169398, ENSG00000082397, ENSG00000088367	1665	51	18559	1.96704	77.934
	IPR013041:Coatomer/clathrin adaptor appendage, Ig-like subdomain	4	0.222717	0.0857861	ENSG00000125447, ENSG00000213983, ENSG00000103365, ENSG00000166747	1665	12	18559	3.71552	79.2469
	IPR006575:RWD domain	4	0.222717	0.0857861	ENSG00000156253, ENSG00000122481, ENSG00000140367, ENSG00000013561	1665	12	18559	3.71552	79.2469
	IPR027410:TCP-1-like chaperonin intermediate domain	4	0.222717	0.0857861	ENSG00000146731, ENSG00000115020, ENSG00000115484, ENSG00000150753	1665	12	18559	3.71552	79.2469
	IPR001039:MHC class I, alpha chain, alpha1/alpha2	4	0.222717	0.0857861	ENSG00000204525, ENSG00000206503, ENSG00000234745, ENSG00000153029	1665	12	18559	3.71552	79.2469
	IPR017868:Filamin/ABP280 repeat-like	4	0.222717	0.0857861	ENSG00000178202, ENSG00000136068, ENSG00000005810, ENSG00000196924	1665	12	18559	3.71552	79.2469
	IPR018980:FERM, C-terminal PH-like domain	6	0.334076	0.0887317	ENSG00000007944, ENSG00000152767, ENSG00000114541, ENSG00000159023, ENSG00000082397, ENSG00000088367	1665	27	18559	2.47701	80.3885
	IPR011511:Variant SH3	10	0.556793	0.0926827	ENSG00000126217, ENSG00000102606, ENSG00000266714, ENSG00000130147, ENSG00000119139, ENSG00000075711, ENSG00000154305, ENSG00000104067, ENSG00000050820, ENSG00000167193	1665	61	18559	1.8273	81.827
	IPR021816:Dedicator of cytokinesis C/D, N-terminal	3	0.167038	0.0944971	ENSG00000088387, ENSG00000107099, ENSG00000130158	1665	6	18559	5.57327	82.4538
	IPR014836:Integrin beta subunit, cytoplasmic domain	3	0.167038	0.0944971	ENSG00000150093, ENSG00000160255, ENSG00000082781	1665	6	18559	5.57327	82.4538
	IPR019844:Cold-shock conserved site	3	0.167038	0.0944971	ENSG00000153048, ENSG00000065978, ENSG00000009307	1665	6	18559	5.57327	82.4538
	IPR003121:SWIB/MDM2 domain	3	0.167038	0.0944971	ENSG00000135679, ENSG00000198625, ENSG00000108604	1665	6	18559	5.57327	82.4538
	IPR016201:Plexin-like fold	8	0.445434	0.0948717	ENSG00000075223, ENSG00000132470, ENSG00000183255, ENSG00000150093, ENSG00000135622, ENSG00000160255, ENSG00000082781, ENSG00000001617	1665	44	18559	2.02664	82.5806
	IPR015940:Ubiquitin-associated/translation elongation factor EF1B, N-terminal, eukaryote	8	0.445434	0.0948717	ENSG00000188554, ENSG00000160584, ENSG00000162191, ENSG00000072518, ENSG00000137073, ENSG00000075413, ENSG00000086758, ENSG00000138629	1665	44	18559	2.02664	82.5806

## Sheet: IR event Luminal B
Category	Term	Count	%	PValue	Genes	List Total	Pop Hits	Pop Total	Fold Enrichment	FDR
GOTERM_BP_DIRECT	GO:0043547~positive regulation of GTPase activity	55	4.68883	0.000185532	ENSG00000138193, ENSG00000154783, ENSG00000115306, ENSG00000154358, ENSG00000157985, ENSG00000109680, ENSG00000101017, ENSG00000159496, ENSG00000105443, ENSG00000188157, ENSG00000104332, ENSG00000166444, ENSG00000123338, ENSG00000090924, ENSG00000126217, ENSG00000275832, ENSG00000132359, ENSG00000130988, ENSG00000133612, ENSG00000136848, ENSG00000087258, ENSG00000017797, ENSG00000137145, ENSG0000…	970	565	16792	1.68517	0.338588
	GO:0035023~regulation of Rho protein signal transduction	15	1.27877	0.000201173	ENSG00000152767, ENSG00000104728, ENSG00000177106, ENSG00000154783, ENSG00000154358, ENSG00000127084, ENSG00000136002, ENSG00000050327, ENSG00000090924, ENSG00000160145, ENSG00000126217, ENSG00000236699, ENSG00000146426, ENSG00000038382, ENSG00000214944	970	81	16792	3.2058	0.367082
	GO:0098609~cell-cell adhesion	30	2.55754	0.00100307	ENSG00000136261, ENSG00000130396, ENSG00000184640, ENSG00000177106, ENSG00000115306, ENSG00000142634, ENSG00000173992, ENSG00000155506, ENSG00000138592, ENSG00000165219, ENSG00000204120, ENSG00000163110, ENSG00000136068, ENSG00000125966, ENSG00000137942, ENSG00000122545, ENSG00000100139, ENSG00000125753, ENSG00000130669, ENSG00000002834, ENSG00000161204, ENSG00000130741, ENSG00000168488, ENSG0000…	970	271	16792	1.91638	1.81769
	GO:0006468~protein phosphorylation	44	3.75107	0.00105119	ENSG00000118246, ENSG00000131759, ENSG00000080823, ENSG00000103653, ENSG00000104365, ENSG00000078142, ENSG00000154358, ENSG00000147133, ENSG00000198870, ENSG00000204435, ENSG00000102010, ENSG00000136021, ENSG00000182866, ENSG00000102882, ENSG00000156970, ENSG00000117266, ENSG00000134070, ENSG00000166501, ENSG00000157554, ENSG00000116141, ENSG00000096968, ENSG00000154237, ENSG00000165025, ENSG0000…	970	456	16792	1.67039	1.90411
	GO:0030866~cortical actin cytoskeleton organization	7	0.59676	0.00199323	ENSG00000104365, ENSG00000079819, ENSG00000123338, ENSG00000159023, ENSG00000184922, ENSG00000073350, ENSG00000088367	970	24	16792	5.04914	3.58132
	GO:0007010~cytoskeleton organization	19	1.61978	0.00542959	ENSG00000138193, ENSG00000071205, ENSG00000188157, ENSG00000154783, ENSG00000115306, ENSG00000176014, ENSG00000145362, ENSG00000127084, ENSG00000086015, ENSG00000130669, ENSG00000184922, ENSG00000167552, ENSG00000150760, ENSG00000129219, ENSG00000197694, ENSG00000163558, ENSG00000121741, ENSG00000116141, ENSG00000198087	970	161	16792	2.04295	9.47253			Category	Term	Count	PValue	FDR
	GO:1902018~negative regulation of cilium assembly	4	0.341006	0.00562579	ENSG00000142459, ENSG00000111490, ENSG00000182504, ENSG00000103540	970	7	16792	9.89219	9.79841			GOTERM_BP_DIRECT	GO:0043547~positive regulation of GTPase activity	55	0.000185532	0.338588
	GO:0030217~T cell differentiation	7	0.59676	0.00654467	ENSG00000128917, ENSG00000115085, ENSG00000182866, ENSG00000116678, ENSG00000171608, ENSG00000157404, ENSG00000010610	970	30	16792	4.03931	11.3099				GO:0035023~regulation of Rho protein signal transduction	15	0.000201173	0.367082
	GO:0038083~peptidyl-tyrosine autophosphorylation	8	0.682012	0.00730072	ENSG00000102010, ENSG00000103653, ENSG00000115085, ENSG00000102882, ENSG00000182866, ENSG00000120899, ENSG00000096968, ENSG00000165025	970	40	16792	3.46227	12.5356				GO:0098609~cell-cell adhesion	30	0.00100307	1.81769
	GO:0006281~DNA repair	24	2.04604	0.00933898	ENSG00000182185, ENSG00000013573, ENSG00000115274, ENSG00000113318, ENSG00000101751, ENSG00000170734, ENSG00000062822, ENSG00000119048, ENSG00000173559, ENSG00000110274, ENSG00000110768, ENSG00000005007, ENSG00000070501, ENSG00000169188, ENSG00000106268, ENSG00000149273, ENSG00000130726, ENSG00000135999, ENSG00000174371, ENSG00000197299, ENSG00000104885, ENSG00000113522, ENSG00000143624, ENSG0000…	970	235	16792	1.76797	15.7606				GO:0006468~protein phosphorylation	44	0.00105119	1.90411
	GO:0030198~extracellular matrix organization	21	1.79028	0.009553	ENSG00000187955, ENSG00000188157, ENSG00000142156, ENSG00000188153, ENSG00000142173, ENSG00000058085, ENSG00000182871, ENSG00000143382, ENSG00000205221, ENSG00000112562, ENSG00000196569, ENSG00000053747, ENSG00000135862, ENSG00000039068, ENSG00000140564, ENSG00000147408, ENSG00000196739, ENSG00000137801, ENSG00000130714, ENSG00000144668, ENSG00000077150	970	196	16792	1.85479	16.0926				GO:0030866~cortical actin cytoskeleton organization	7	0.00199323	3.58132
	GO:0060374~mast cell differentiation	3	0.255754	0.00959705	ENSG00000107485, ENSG00000171608, ENSG00000157404	970	3	16792	17.3113	16.1608
	GO:0051056~regulation of small GTPase mediated signal transduction	16	1.36402	0.0104502	ENSG00000017797, ENSG00000071205, ENSG00000154358, ENSG00000127084, ENSG00000136002, ENSG00000180448, ENSG00000090924, ENSG00000160145, ENSG00000126217, ENSG00000275832, ENSG00000031081, ENSG00000130052, ENSG00000132359, ENSG00000136895, ENSG00000146426, ENSG00000038382	970	134	16792	2.06703	17.4712
	GO:0035556~intracellular signal transduction	36	3.06905	0.0104802	ENSG00000135932, ENSG00000106100, ENSG00000266094, ENSG00000136002, ENSG00000050327, ENSG00000085511, ENSG00000065357, ENSG00000149527, ENSG00000102010, ENSG00000166501, ENSG00000116141, ENSG00000141068, ENSG00000096968, ENSG00000214944, ENSG00000165025, ENSG00000132849, ENSG00000115085, ENSG00000149091, ENSG00000067606, ENSG00000060237, ENSG00000086015, ENSG00000152495, ENSG00000180448, ENSG0000…	970	403	16792	1.54642	17.5168
	GO:0016477~cell migration	19	1.61978	0.0105638	ENSG00000103653, ENSG00000149091, ENSG00000067606, ENSG00000113645, ENSG00000140368, ENSG00000112655, ENSG00000130669, ENSG00000150760, ENSG00000135862, ENSG00000146950, ENSG00000137801, ENSG00000124181, ENSG00000177697, ENSG00000079691, ENSG00000163558, ENSG00000157554, ENSG00000096968, ENSG00000138792, ENSG00000169439	970	172	16792	1.9123	17.6441			Category	Term	Count	PValue	FDR
	GO:0048593~camera-type eye morphogenesis	5	0.426257	0.0114785	ENSG00000161798, ENSG00000204227, ENSG00000146950, ENSG00000157933, ENSG00000133216	970	16	16792	5.40979	19.0247			KEGG_PATHWAY	hsa04666:Fc gamma R-mediated phagocytosis	14	0.00109897	1.43534
	GO:0050852~T cell receptor signaling pathway	17	1.44928	0.0114939	ENSG00000013275, ENSG00000115085, ENSG00000103653, ENSG00000104365, ENSG00000167535, ENSG00000171608, ENSG00000269335, ENSG00000099341, ENSG00000182866, ENSG00000107485, ENSG00000100804, ENSG00000055130, ENSG00000124181, ENSG00000104312, ENSG00000010610, ENSG00000109320, ENSG00000110801	970	148	16792	1.98846	19.0478				hsa04512:ECM-receptor interaction	12	0.0122335	14.9423
	GO:0035335~peptidyl-tyrosine dephosphorylation	13	1.10827	0.0115138	ENSG00000173482, ENSG00000132334, ENSG00000081721, ENSG00000088179, ENSG00000144724, ENSG00000184489, ENSG00000172830, ENSG00000076201, ENSG00000107719, ENSG00000158079, ENSG00000154127, ENSG00000072135, ENSG00000163629	970	99	16792	2.27321	19.0775				hsa04064:NF-kappa B signaling pathway	12	0.0122335	14.9423
	GO:0007077~mitotic nuclear envelope disassembly	8	0.682012	0.0122979	ENSG00000126883, ENSG00000119638, ENSG00000166501, ENSG00000134324, ENSG00000155561, ENSG00000175334, ENSG00000125450, ENSG00000154229	970	44	16792	3.14752	20.2429
	GO:0000086~G2/M transition of mitotic cell cycle	16	1.36402	0.0126606	ENSG00000116127, ENSG00000046651, ENSG00000110274, ENSG00000088986, ENSG00000183580, ENSG00000167552, ENSG00000136811, ENSG00000204843, ENSG00000148019, ENSG00000055130, ENSG00000127914, ENSG00000072571, ENSG00000198089, ENSG00000079805, ENSG00000160299, ENSG00000103540	970	137	16792	2.02176	20.7766
	GO:0001843~neural tube closure	11	0.937766	0.0127924	ENSG00000131759, ENSG00000125753, ENSG00000104290, ENSG00000138182, ENSG00000048342, ENSG00000157933, ENSG00000083307, ENSG00000158055, ENSG00000103351, ENSG00000149418, ENSG00000147050	970	77	16792	2.47305	20.9696			Category	Term	Count	PValue	FDR
	GO:0007165~signal transduction	86	7.33163	0.0132324	ENSG00000131759, ENSG00000106100, ENSG00000197081, ENSG00000134769, ENSG00000160310, ENSG00000112562, ENSG00000141404, ENSG00000131507, ENSG00000087266, ENSG00000115604, ENSG00000107485, ENSG00000136068, ENSG00000017260, ENSG00000157601, ENSG00000034152, ENSG00000188157, ENSG00000111321, ENSG00000185359, ENSG00000019582, ENSG00000106683, ENSG00000151491, ENSG00000140368, ENSG00000112655, ENSG0000…	970	1161	16792	1.28232	21.6111			INTERPRO	IPR001849:Pleckstrin homology domain	38	4.87378e-07	0.000821991
	GO:0021987~cerebral cortex development	9	0.767263	0.0144633	ENSG00000084676, ENSG00000075702, ENSG00000148053, ENSG00000130396, ENSG00000196159, ENSG00000138162, ENSG00000147526, ENSG00000128602, ENSG00000145545	970	56	16792	2.78218	23.3792				IPR001452:Src homology-3 domain	29	3.61251e-05	0.0609098
	GO:0070072~vacuolar proton-transporting V-type ATPase complex assembly	4	0.341006	0.0169321	ENSG00000110719, ENSG00000101337, ENSG00000172869, ENSG00000198825	970	10	16792	6.92454	26.8128				IPR011009:Protein kinase-like domain	53	6.57234e-05	0.110789
	GO:0031532~actin cytoskeleton reorganization	8	0.682012	0.0173951	ENSG00000142330, ENSG00000154639, ENSG00000067606, ENSG00000112137, ENSG00000151491, ENSG00000017260, ENSG00000157404, ENSG00000112655	970	47	16792	2.94661	27.4402				IPR000219:Dbl homology (DH) domain	14	0.000139372	0.2348
	GO:2000664~positive regulation of interleukin-5 secretion	3	0.255754	0.0184608	ENSG00000107485, ENSG00000067606, ENSG00000177663	970	4	16792	12.9835	28.8653				IPR027417:P-loop containing nucleoside triphosphate hydrolase	76	0.000178951	0.301385
	GO:0033522~histone H2A ubiquitination	3	0.255754	0.0184608	ENSG00000119048, ENSG00000024048, ENSG00000112130	970	4	16792	12.9835	28.8653				IPR001401:Dynamin, GTPase domain	5	0.000299361	0.503695
	GO:0006655~phosphatidylglycerol biosynthetic process	3	0.255754	0.0184608	ENSG00000130304, ENSG00000163624, ENSG00000087157	970	4	16792	12.9835	28.8653
	GO:0030335~positive regulation of cell migration	19	1.61978	0.0199475	ENSG00000108839, ENSG00000135622, ENSG00000185033, ENSG00000140945, ENSG00000133067, ENSG00000058085, ENSG00000182871, ENSG00000171608, ENSG00000111186, ENSG00000054654, ENSG00000120899, ENSG00000126218, ENSG00000137801, ENSG00000079691, ENSG00000157404, ENSG00000001617, ENSG00000154229, ENSG00000096968, ENSG00000170291	970	184	16792	1.78758	30.8092
	GO:0051301~cell division	31	2.6428	0.0202865	ENSG00000010292, ENSG00000100106, ENSG00000184640, ENSG00000110274, ENSG00000162063, ENSG00000183580, ENSG00000174442, ENSG00000167552, ENSG00000165730, ENSG00000156970, ENSG00000073350, ENSG00000144354, ENSG00000198087, ENSG00000060069, ENSG00000198887, ENSG00000040275, ENSG00000116117, ENSG00000138182, ENSG00000113810, ENSG00000119638, ENSG00000053900, ENSG00000112130, ENSG00000141552, ENSG0000…	970	350	16792	1.53329	31.2453
	GO:0000226~microtubule cytoskeleton organization	10	0.852515	0.020478	ENSG00000116957, ENSG00000162946, ENSG00000112659, ENSG00000118200, ENSG00000067606, ENSG00000138162, ENSG00000147526, ENSG00000100285, ENSG00000160299, ENSG00000116141	970	71	16792	2.43822	31.4906
	GO:0007411~axon guidance	17	1.44928	0.0214609	ENSG00000063660, ENSG00000135622, ENSG00000125753, ENSG00000115306, ENSG00000144857, ENSG00000196569, ENSG00000133216, ENSG00000149294, ENSG00000132561, ENSG00000102882, ENSG00000107485, ENSG00000065320, ENSG00000197694, ENSG00000001617, ENSG00000163531, ENSG00000138834, ENSG00000143590	970	159	16792	1.8509	32.7363
	GO:0072659~protein localization to plasma membrane	9	0.767263	0.0277724	ENSG00000137145, ENSG00000039068, ENSG00000167535, ENSG00000163681, ENSG00000145362, ENSG00000067606, ENSG00000116171, ENSG00000167874, ENSG00000157107	970	63	16792	2.47305	40.2398
	GO:0009950~dorsal/ventral axis specification	4	0.341006	0.0284797	ENSG00000116035, ENSG00000112559, ENSG00000104332, ENSG00000163904	970	12	16792	5.77045	41.0294
	GO:0031581~hemidesmosome assembly	4	0.341006	0.0284797	ENSG00000135862, ENSG00000177697, ENSG00000058085, ENSG00000053747	970	12	16792	5.77045	41.0294
	GO:0016310~phosphorylation	12	1.02302	0.0291315	ENSG00000113716, ENSG00000078177, ENSG00000102882, ENSG00000102144, ENSG00000198964, ENSG00000171608, ENSG00000131730, ENSG00000179583, ENSG00000167363, ENSG00000188266, ENSG00000133216, ENSG00000156136	970	100	16792	2.07736	41.7484
	GO:1904417~positive regulation of xenophagy	3	0.255754	0.0295983	ENSG00000102882, ENSG00000106100, ENSG00000104312	970	5	16792	10.3868	42.2583
	GO:0006897~endocytosis	15	1.27877	0.02991	ENSG00000017797, ENSG00000101752, ENSG00000140368, ENSG00000157077, ENSG00000166377, ENSG00000063245, ENSG00000165219, ENSG00000137942, ENSG00000162337, ENSG00000130147, ENSG00000197959, ENSG00000079805, ENSG00000105443, ENSG00000100284, ENSG00000100139	970	139	16792	1.86813	42.5963
	GO:0022617~extracellular matrix disassembly	10	0.852515	0.0304274	ENSG00000143537, ENSG00000087245, ENSG00000100985, ENSG00000135862, ENSG00000039068, ENSG00000140564, ENSG00000148180, ENSG00000058085, ENSG00000126247, ENSG00000053747	970	76	16792	2.27781	43.1534
	GO:0006869~lipid transport	10	0.852515	0.0304274	ENSG00000197324, ENSG00000131748, ENSG00000117859, ENSG00000137642, ENSG00000183018, ENSG00000103202, ENSG00000158220, ENSG00000139641, ENSG00000106086, ENSG00000182557	970	76	16792	2.27781	43.1534
	GO:0018108~peptidyl-tyrosine phosphorylation	16	1.36402	0.0311429	ENSG00000081985, ENSG00000115085, ENSG00000148053, ENSG00000112742, ENSG00000122779, ENSG00000185291, ENSG00000120899, ENSG00000133216, ENSG00000257923, ENSG00000104312, ENSG00000157404, ENSG00000162878, ENSG00000137764, ENSG00000121741, ENSG00000096968, ENSG00000034152	970	153	16792	1.81034	43.9153
	GO:0006954~inflammatory response	32	2.72805	0.0319319	ENSG00000154451, ENSG00000213903, ENSG00000104365, ENSG00000106100, ENSG00000269335, ENSG00000139193, ENSG00000153162, ENSG00000165168, ENSG00000101017, ENSG00000137801, ENSG00000134070, ENSG00000163701, ENSG00000157368, ENSG00000179583, ENSG00000010327, ENSG00000165025, ENSG00000111321, ENSG00000115085, ENSG00000067606, ENSG00000140368, ENSG00000171608, ENSG00000152495, ENSG00000022556, ENSG0000…	970	379	16792	1.46164	44.7443
	GO:0046330~positive regulation of JNK cascade	9	0.767263	0.0327608	ENSG00000139193, ENSG00000127863, ENSG00000111321, ENSG00000106100, ENSG00000104312, ENSG00000167711, ENSG00000136848, ENSG00000135299, ENSG00000120899	970	65	16792	2.39695	45.6028
	GO:0008285~negative regulation of cell proliferation	33	2.8133	0.0342562	ENSG00000131759, ENSG00000103653, ENSG00000140945, ENSG00000100532, ENSG00000266094, ENSG00000182871, ENSG00000106692, ENSG00000182872, ENSG00000114166, ENSG00000204435, ENSG00000125347, ENSG00000143499, ENSG00000174348, ENSG00000107485, ENSG00000116260, ENSG00000096968, ENSG00000128917, ENSG00000185359, ENSG00000104332, ENSG00000157933, ENSG00000122779, ENSG00000120800, ENSG00000120899, ENSG0000…	970	396	16792	1.44261	47.1197
	GO:0007093~mitotic cell cycle checkpoint	6	0.511509	0.0348705	ENSG00000156970, ENSG00000173559, ENSG00000112742, ENSG00000174442, ENSG00000139687, ENSG00000143624	970	32	16792	3.24588	47.7312
	GO:0001954~positive regulation of cell-matrix adhesion	5	0.426257	0.0350905	ENSG00000162946, ENSG00000140945, ENSG00000104332, ENSG00000067606, ENSG00000120899	970	22	16792	3.9344	47.9485
	GO:0090330~regulation of platelet aggregation	3	0.255754	0.0427183	ENSG00000115085, ENSG00000154229, ENSG00000165025	970	6	16792	8.65567	54.9775
	GO:2000667~positive regulation of interleukin-13 secretion	3	0.255754	0.0427183	ENSG00000107485, ENSG00000067606, ENSG00000177663	970	6	16792	8.65567	54.9775
	GO:0010324~membrane invagination	3	0.255754	0.0427183	ENSG00000185359, ENSG00000137942, ENSG00000157107	970	6	16792	8.65567	54.9775
	GO:0009143~nucleoside triphosphate catabolic process	3	0.255754	0.0427183	ENSG00000172594, ENSG00000197594, ENSG00000125877	970	6	16792	8.65567	54.9775
	GO:0006360~transcription from RNA polymerase I promoter	3	0.255754	0.0427183	ENSG00000171453, ENSG00000103168, ENSG00000110768	970	6	16792	8.65567	54.9775
	GO:0045579~positive regulation of B cell differentiation	4	0.341006	0.0432561	ENSG00000139193, ENSG00000115085, ENSG00000123338, ENSG00000165025	970	14	16792	4.9461	55.4376
	GO:0003382~epithelial cell morphogenesis	4	0.341006	0.0432561	ENSG00000136068, ENSG00000132698, ENSG00000083307, ENSG00000113749	970	14	16792	4.9461	55.4376
	GO:0022011~myelination in peripheral nervous system	4	0.341006	0.0432561	ENSG00000104728, ENSG00000112414, ENSG00000157933, ENSG00000196569	970	14	16792	4.9461	55.4376
	GO:2000353~positive regulation of endothelial cell apoptotic process	4	0.341006	0.0432561	ENSG00000101017, ENSG00000137801, ENSG00000182871, ENSG00000163558	970	14	16792	4.9461	55.4376
	GO:0051092~positive regulation of NF-kappaB transcription factor activity	14	1.19352	0.0436203	ENSG00000104365, ENSG00000106100, ENSG00000067606, ENSG00000092529, ENSG00000269335, ENSG00000080561, ENSG00000101017, ENSG00000082512, ENSG00000134070, ENSG00000104312, ENSG00000166501, ENSG00000163558, ENSG00000077150, ENSG00000109320	970	133	16792	1.82225	55.7466
	GO:0016573~histone acetylation	6	0.511509	0.0438744	ENSG00000103510, ENSG00000276234, ENSG00000147133, ENSG00000135999, ENSG00000080603, ENSG00000168395	970	34	16792	3.05494	55.9611
	GO:0000187~activation of MAPK activity	12	1.02302	0.0445381	ENSG00000138193, ENSG00000157017, ENSG00000102882, ENSG00000106100, ENSG00000137801, ENSG00000019582, ENSG00000134070, ENSG00000104312, ENSG00000157404, ENSG00000137764, ENSG00000269335, ENSG00000034152	970	107	16792	1.94146	56.5165
	GO:0043123~positive regulation of I-kappaB kinase/NF-kappaB signaling	16	1.36402	0.0456364	ENSG00000127863, ENSG00000129353, ENSG00000111321, ENSG00000104365, ENSG00000106100, ENSG00000186908, ENSG00000269335, ENSG00000131507, ENSG00000080561, ENSG00000101017, ENSG00000197530, ENSG00000132024, ENSG00000082512, ENSG00000104312, ENSG00000017260, ENSG00000166501	970	161	16792	1.72038	57.4212
	GO:0000731~DNA synthesis involved in DNA repair	6	0.511509	0.0488513	ENSG00000182185, ENSG00000170734, ENSG00000062822, ENSG00000174371, ENSG00000197299, ENSG00000113522	970	35	16792	2.96766	59.968
	GO:0007067~mitotic nuclear division	22	1.87553	0.050714	ENSG00000100106, ENSG00000198887, ENSG00000046651, ENSG00000138182, ENSG00000110274, ENSG00000119638, ENSG00000053900, ENSG00000162063, ENSG00000183580, ENSG00000174442, ENSG00000163808, ENSG00000165730, ENSG00000112130, ENSG00000204843, ENSG00000141552, ENSG00000163939, ENSG00000156970, ENSG00000276234, ENSG00000149273, ENSG00000011426, ENSG00000122545, ENSG00000198087	970	248	16792	1.53568	61.377
	GO:0031116~positive regulation of microtubule polymerization	4	0.341006	0.0518166	ENSG00000204843, ENSG00000149273, ENSG00000198718, ENSG00000144031	970	15	16792	4.61636	62.1889
	GO:0045582~positive regulation of T cell differentiation	4	0.341006	0.0518166	ENSG00000139193, ENSG00000115085, ENSG00000107485, ENSG00000019582	970	15	16792	4.61636	62.1889
	GO:0071230~cellular response to amino acid stimulus	7	0.59676	0.0519571	ENSG00000087245, ENSG00000148053, ENSG00000142156, ENSG00000130147, ENSG00000130707, ENSG00000130766, ENSG00000065150	970	47	16792	2.57828	62.2912
	GO:0070423~nucleotide-binding oligomerization domain containing signaling pathway	5	0.426257	0.0530027	ENSG00000104365, ENSG00000106100, ENSG00000134070, ENSG00000104312, ENSG00000269335	970	25	16792	3.46227	63.0442
	GO:0060976~coronary vasculature development	5	0.426257	0.0530027	ENSG00000187240, ENSG00000049323, ENSG00000079805, ENSG00000112655, ENSG00000173511	970	25	16792	3.46227	63.0442
	GO:0042384~cilium assembly	13	1.10827	0.0544459	ENSG00000116127, ENSG00000187240, ENSG00000110318, ENSG00000048342, ENSG00000100211, ENSG00000110274, ENSG00000137942, ENSG00000130638, ENSG00000168778, ENSG00000103351, ENSG00000160299, ENSG00000166004, ENSG00000204104	970	124	16792	1.8149	64.0602
	GO:0003374~dynamin polymerization involved in mitochondrial fission	3	0.255754	0.0575553	ENSG00000079805, ENSG00000197959, ENSG00000198836	970	7	16792	7.41915	66.1602
	GO:0009791~post-embryonic development	9	0.767263	0.0586928	ENSG00000116957, ENSG00000204120, ENSG00000107485, ENSG00000197081, ENSG00000150995, ENSG00000198198, ENSG00000138834, ENSG00000117054, ENSG00000173706	970	73	16792	2.13427	66.899
	GO:0001736~establishment of planar polarity	4	0.341006	0.0611254	ENSG00000116127, ENSG00000104290, ENSG00000158055, ENSG00000112655	970	16	16792	4.32784	68.4282
	GO:0031175~neuron projection development	11	0.937766	0.0626437	ENSG00000173482, ENSG00000039068, ENSG00000149294, ENSG00000118200, ENSG00000073910, ENSG00000130638, ENSG00000092621, ENSG00000087258, ENSG00000100139, ENSG00000139687, ENSG00000120899	970	100	16792	1.90425	69.3485
	GO:0016032~viral process	25	2.13129	0.0640544	ENSG00000111321, ENSG00000013573, ENSG00000162775, ENSG00000065526, ENSG00000172349, ENSG00000147133, ENSG00000126883, ENSG00000088986, ENSG00000155561, ENSG00000114166, ENSG00000204516, ENSG00000175115, ENSG00000182866, ENSG00000102882, ENSG00000105662, ENSG00000100804, ENSG00000126214, ENSG00000055130, ENSG00000124181, ENSG00000080603, ENSG00000113522, ENSG00000125450, ENSG00000139687, ENSG0000…	970	299	16792	1.44744	70.1808
	GO:0007257~activation of JUN kinase activity	6	0.511509	0.0656954	ENSG00000112559, ENSG00000123143, ENSG00000109458, ENSG00000138834, ENSG00000136848, ENSG00000165025	970	38	16792	2.73337	71.1222
	GO:0016337~single organismal cell-cell adhesion	11	0.937766	0.0661148	ENSG00000039068, ENSG00000187955, ENSG00000072163, ENSG00000169992, ENSG00000184363, ENSG00000136153, ENSG00000102359, ENSG00000062038, ENSG00000065320, ENSG00000163600, ENSG00000198087	970	101	16792	1.88539	71.3582
	GO:0000209~protein polyubiquitination	17	1.44928	0.0666011	ENSG00000013275, ENSG00000009335, ENSG00000119048, ENSG00000147133, ENSG00000160087, ENSG00000173821, ENSG00000099341, ENSG00000143476, ENSG00000100804, ENSG00000197530, ENSG00000135722, ENSG00000055130, ENSG00000146373, ENSG00000001629, ENSG00000024048, ENSG00000165338, ENSG00000110801	970	184	16792	1.59942	71.6296
	GO:0031032~actomyosin structure organization	5	0.426257	0.0672288	ENSG00000079819, ENSG00000112137, ENSG00000159023, ENSG00000139926, ENSG00000088367	970	27	16792	3.2058	71.9763
	GO:0031297~replication fork processing	5	0.426257	0.0672288	ENSG00000013573, ENSG00000138375, ENSG00000197299, ENSG00000187790, ENSG00000134452	970	27	16792	3.2058	71.9763
	GO:0007219~Notch signaling pathway	12	1.02302	0.0680762	ENSG00000128917, ENSG00000105372, ENSG00000063245, ENSG00000101752, ENSG00000162736, ENSG00000196159, ENSG00000197530, ENSG00000184489, ENSG00000065526, ENSG00000271383, ENSG00000114166, ENSG00000091073	970	115	16792	1.8064	72.438
	GO:0002479~antigen processing and presentation of exogenous peptide antigen via MHC class I, TAP-dependent	8	0.682012	0.0699176	ENSG00000013275, ENSG00000165168, ENSG00000100804, ENSG00000198019, ENSG00000150337, ENSG00000099341, ENSG00000204642, ENSG00000110801	970	63	16792	2.19827	73.4167
	GO:0046847~filopodium assembly	4	0.341006	0.0711515	ENSG00000154783, ENSG00000127084, ENSG00000197959, ENSG00000136002	970	17	16792	4.07326	74.054
	GO:2000114~regulation of establishment of cell polarity	4	0.341006	0.0711515	ENSG00000107485, ENSG00000138182, ENSG00000127314, ENSG00000120899	970	17	16792	4.07326	74.054
	GO:0006461~protein complex assembly	12	1.02302	0.071491	ENSG00000135862, ENSG00000102882, ENSG00000101017, ENSG00000185437, ENSG00000019582, ENSG00000123338, ENSG00000214063, ENSG00000092529, ENSG00000197858, ENSG00000120899, ENSG00000198087, ENSG00000159259	970	116	16792	1.79083	74.2268
	GO:0030036~actin cytoskeleton organization	13	1.10827	0.0724978	ENSG00000010322, ENSG00000196923, ENSG00000136068, ENSG00000154783, ENSG00000127084, ENSG00000106683, ENSG00000159023, ENSG00000105443, ENSG00000088986, ENSG00000103647, ENSG00000203485, ENSG00000050327, ENSG00000182208	970	130	16792	1.73113	74.7328
	GO:0046777~protein autophosphorylation	16	1.36402	0.0725098	ENSG00000128829, ENSG00000103653, ENSG00000148053, ENSG00000147133, ENSG00000060237, ENSG00000152495, ENSG00000112742, ENSG00000122779, ENSG00000196730, ENSG00000120899, ENSG00000102010, ENSG00000072786, ENSG00000130726, ENSG00000157404, ENSG00000096968, ENSG00000165025	970	172	16792	1.61036	74.7388
	GO:0071499~cellular response to laminar fluid shear stress	3	0.255754	0.0738679	ENSG00000198911, ENSG00000130707, ENSG00000137764	970	8	16792	6.49175	75.4065
	GO:0001945~lymph vessel development	3	0.255754	0.0738679	ENSG00000131634, ENSG00000165025, ENSG00000173706	970	8	16792	6.49175	75.4065
	GO:0071313~cellular response to caffeine	3	0.255754	0.0738679	ENSG00000196218, ENSG00000198838, ENSG00000162430	970	8	16792	6.49175	75.4065
	GO:0045630~positive regulation of T-helper 2 cell differentiation	3	0.255754	0.0738679	ENSG00000131759, ENSG00000067606, ENSG00000077238	970	8	16792	6.49175	75.4065
	GO:0030574~collagen catabolic process	8	0.682012	0.0747957	ENSG00000143537, ENSG00000087245, ENSG00000100985, ENSG00000140564, ENSG00000142156, ENSG00000188153, ENSG00000142173, ENSG00000182871	970	64	16792	2.16392	75.8529
	GO:0003281~ventricular septum development	5	0.426257	0.0750091	ENSG00000049323, ENSG00000107485, ENSG00000079805, ENSG00000112655, ENSG00000173706	970	28	16792	3.09131	75.9545
	GO:0016925~protein sumoylation	12	1.02302	0.0750133	ENSG00000168283, ENSG00000100395, ENSG00000204227, ENSG00000198887, ENSG00000126883, ENSG00000130726, ENSG00000163904, ENSG00000197299, ENSG00000155561, ENSG00000130529, ENSG00000112701, ENSG00000125450	970	117	16792	1.77552	75.9566
	GO:0042472~inner ear morphogenesis	7	0.59676	0.077649	ENSG00000117013, ENSG00000107485, ENSG00000104290, ENSG00000184254, ENSG00000065320, ENSG00000112320, ENSG00000133216	970	52	16792	2.33037	77.1785
	GO:0007049~cell cycle	19	1.61978	0.0776498	ENSG00000157500, ENSG00000184640, ENSG00000107551, ENSG00000058453, ENSG00000116117, ENSG00000147133, ENSG00000130669, ENSG00000115107, ENSG00000169188, ENSG00000163564, ENSG00000102882, ENSG00000117676, ENSG00000072786, ENSG00000147526, ENSG00000166140, ENSG00000172530, ENSG00000135164, ENSG00000136848, ENSG00000159259	970	217	16792	1.51574	77.1788
	GO:0043010~camera-type eye development	6	0.511509	0.0785087	ENSG00000146950, ENSG00000151067, ENSG00000048342, ENSG00000122085, ENSG00000157933, ENSG00000083307	970	40	16792	2.5967	77.5642
	GO:0030218~erythrocyte differentiation	6	0.511509	0.0785087	ENSG00000105372, ENSG00000107485, ENSG00000157404, ENSG00000126351, ENSG00000096968, ENSG00000116016	970	40	16792	2.5967	77.5642
	GO:0043087~regulation of GTPase activity	8	0.682012	0.0798689	ENSG00000017797, ENSG00000165219, ENSG00000148053, ENSG00000154783, ENSG00000127084, ENSG00000075391, ENSG00000050327, ENSG00000136848	970	65	16792	2.13063	78.1619
	GO:0006351~transcription, DNA-templated	128	10.9122	0.0805883	ENSG00000166135, ENSG00000131759, ENSG00000198131, ENSG00000113645, ENSG00000110768, ENSG00000197951, ENSG00000162664, ENSG00000143499, ENSG00000177311, ENSG00000124191, ENSG00000137166, ENSG00000166669, ENSG00000127511, ENSG00000159592, ENSG00000198911, ENSG00000135164, ENSG00000136870, ENSG00000189164, ENSG00000119685, ENSG00000168283, ENSG00000144712, ENSG00000029153, ENSG00000138767, ENSG0000…	970	1955	16792	1.13343	78.4718
	GO:0010596~negative regulation of endothelial cell migration	4	0.341006	0.08186	ENSG00000173482, ENSG00000128917, ENSG00000137801, ENSG00000136848	970	18	16792	3.84696	79.0097
	GO:0071901~negative regulation of protein serine/threonine kinase activity	4	0.341006	0.08186	ENSG00000108465, ENSG00000060237, ENSG00000162337, ENSG00000136848	970	18	16792	3.84696	79.0097
	GO:0060324~face development	4	0.341006	0.08186	ENSG00000131759, ENSG00000102882, ENSG00000184254, ENSG00000083307	970	18	16792	3.84696	79.0097
	GO:0001556~oocyte maturation	4	0.341006	0.08186	ENSG00000100918, ENSG00000071539, ENSG00000101104, ENSG00000120899	970	18	16792	3.84696	79.0097
	GO:0032526~response to retinoic acid	6	0.511509	0.0853817	ENSG00000131759, ENSG00000084676, ENSG00000153162, ENSG00000171456, ENSG00000197081, ENSG00000204516	970	41	16792	2.53337	80.4336
	GO:0051209~release of sequestered calcium ion into cytosol	6	0.511509	0.0853817	ENSG00000182866, ENSG00000196218, ENSG00000198838, ENSG00000142185, ENSG00000150995, ENSG00000186815	970	41	16792	2.53337	80.4336
	GO:0032024~positive regulation of insulin secretion	6	0.511509	0.0853817	ENSG00000142330, ENSG00000169992, ENSG00000157017, ENSG00000142185, ENSG00000096968, ENSG00000110801	970	41	16792	2.53337	80.4336
	GO:0002250~adaptive immune response	14	1.19352	0.0861403	ENSG00000128829, ENSG00000115085, ENSG00000103653, ENSG00000111729, ENSG00000171608, ENSG00000152495, ENSG00000198019, ENSG00000130529, ENSG00000120899, ENSG00000104312, ENSG00000166501, ENSG00000010610, ENSG00000096968, ENSG00000165025	970	148	16792	1.63756	80.7281
	GO:1900017~positive regulation of cytokine production involved in inflammatory response	3	0.255754	0.0914368	ENSG00000154451, ENSG00000163702, ENSG00000177663	970	9	16792	5.77045	82.6707
	GO:0046641~positive regulation of alpha-beta T cell proliferation	3	0.255754	0.0914368	ENSG00000115085, ENSG00000104312, ENSG00000165025	970	9	16792	5.77045	82.6707
	GO:0002281~macrophage activation involved in immune response	3	0.255754	0.0914368	ENSG00000115085, ENSG00000064932, ENSG00000165025	970	9	16792	5.77045	82.6707
	GO:0046339~diacylglycerol metabolic process	3	0.255754	0.0914368	ENSG00000149091, ENSG00000087157, ENSG00000065357	970	9	16792	5.77045	82.6707
	GO:0006220~pyrimidine nucleotide metabolic process	3	0.255754	0.0914368	ENSG00000103202, ENSG00000047230, ENSG00000156136	970	9	16792	5.77045	82.6707
	GO:0007167~enzyme linked receptor protein signaling pathway	3	0.255754	0.0914368	ENSG00000010610, ENSG00000096968, ENSG00000165025	970	9	16792	5.77045	82.6707
	GO:0007131~reciprocal meiotic recombination	5	0.426257	0.091854	ENSG00000100918, ENSG00000182185, ENSG00000113318, ENSG00000071539, ENSG00000113522	970	30	16792	2.88522	82.8155
	GO:0051496~positive regulation of stress fiber assembly	6	0.511509	0.0925595	ENSG00000104728, ENSG00000104332, ENSG00000079691, ENSG00000106683, ENSG00000167711, ENSG00000050327	970	42	16792	2.47305	83.0579
	GO:0045638~negative regulation of myeloid cell differentiation	4	0.341006	0.0932133	ENSG00000162775, ENSG00000198730, ENSG00000029993, ENSG00000120899	970	19	16792	3.64449	83.2797
	GO:0000266~mitochondrial fission	4	0.341006	0.0932133	ENSG00000168958, ENSG00000079805, ENSG00000197959, ENSG00000198836	970	19	16792	3.64449	83.2797
	GO:0006974~cellular response to DNA damage stimulus	18	1.53452
Category	Term	Count	%	PValue	Genes	List Total	Pop Hits	Pop Total	Fold Enrichment	FDR
KEGG_PATHWAY	hsa04666:Fc gamma R-mediated phagocytosis	14	1.19352	0.00109897	ENSG00000125753, ENSG00000106683, ENSG00000171608, ENSG00000129219, ENSG00000148180, ENSG00000143226, ENSG00000102882, ENSG00000241553, ENSG00000124181, ENSG00000151693, ENSG00000166501, ENSG00000150337, ENSG00000154229, ENSG00000165025	406	84	6910	2.83662	1.43534
	hsa04512:ECM-receptor interaction	12	1.02302	0.0122335	ENSG00000135862, ENSG00000188157, ENSG00000142156, ENSG00000196739, ENSG00000137801, ENSG00000188153, ENSG00000144668, ENSG00000142173, ENSG00000072571, ENSG00000058085, ENSG00000053747, ENSG00000196569	406	87	6910	2.34755	14.9423
	hsa04064:NF-kappa B signaling pathway	12	1.02302	0.0122335	ENSG00000111321, ENSG00000115085, ENSG00000104365, ENSG00000182866, ENSG00000101017, ENSG00000124181, ENSG00000082512, ENSG00000109320, ENSG00000077150, ENSG00000269335, ENSG00000204435, ENSG00000165025	406	87	6910	2.34755	14.9423
	hsa04014:Ras signaling pathway	23	1.96078	0.0127586	ENSG00000138193, ENSG00000017797, ENSG00000115085, ENSG00000104365, ENSG00000130396, ENSG00000266094, ENSG00000171608, ENSG00000109458, ENSG00000173511, ENSG00000130669, ENSG00000269335, ENSG00000127314, ENSG00000111664, ENSG00000129219, ENSG00000102882, ENSG00000124181, ENSG00000157404, ENSG00000166501, ENSG00000109320, ENSG00000075391, ENSG00000154229, ENSG00000141068, ENSG00000143590	406	226	6910	1.73209	15.5349
	hsa05340:Primary immunodeficiency	7	0.59676	0.0129602	ENSG00000115085, ENSG00000182866, ENSG00000101017, ENSG00000163600, ENSG00000010610, ENSG00000179583, ENSG00000269335	406	34	6910	3.50406	15.7614
	hsa05205:Proteoglycans in cancer	21	1.79028	0.0130361	ENSG00000138193, ENSG00000063660, ENSG00000104290, ENSG00000145362, ENSG00000142273, ENSG00000233608, ENSG00000171608, ENSG00000109458, ENSG00000063046, ENSG00000111186, ENSG00000087245, ENSG00000100985, ENSG00000102882, ENSG00000136068, ENSG00000137801, ENSG00000124181, ENSG00000150995, ENSG00000166501, ENSG00000128602, ENSG00000154229, ENSG00000169439	406	200	6910	1.78707	15.8465
	hsa05200:Pathways in cancer	35	2.9838	0.0135285	ENSG00000017797, ENSG00000131759, ENSG00000104365, ENSG00000113318, ENSG00000104290, ENSG00000058085, ENSG00000266094, ENSG00000142273, ENSG00000269335, ENSG00000111186, ENSG00000196569, ENSG00000111664, ENSG00000087245, ENSG00000100985, ENSG00000102882, ENSG00000166501, ENSG00000128602, ENSG00000157500, ENSG00000188153, ENSG00000171608, ENSG00000173511, ENSG00000078295, ENSG00000196730, ENSG0000…	406	393	6910	1.51575	16.3969
	hsa05100:Bacterial invasion of epithelial cells	11	0.937766	0.0150783	ENSG00000039068, ENSG00000071205, ENSG00000241553, ENSG00000184640, ENSG00000142273, ENSG00000171608, ENSG00000079805, ENSG00000197959, ENSG00000109458, ENSG00000150760, ENSG00000198087	406	78	6910	2.40021	18.1074
	hsa05145:Toxoplasmosis	14	1.19352	0.0202091	ENSG00000104365, ENSG00000058085, ENSG00000171608, ENSG00000269335, ENSG00000196569, ENSG00000053747, ENSG00000135862, ENSG00000101017, ENSG00000102882, ENSG00000109320, ENSG00000179583, ENSG00000087258, ENSG00000096968, ENSG00000034152	406	118	6910	2.01929	23.5424
	hsa04713:Circadian entrainment	12	1.02302	0.022503	ENSG00000102882, ENSG00000196218, ENSG00000198838, ENSG00000061918, ENSG00000151067, ENSG00000150995, ENSG00000166501, ENSG00000078295, ENSG00000087258, ENSG00000154229, ENSG00000196557, ENSG00000111664	406	95	6910	2.14986	25.8628
	hsa05222:Small cell lung cancer	11	0.937766	0.0261414	ENSG00000135862, ENSG00000104365, ENSG00000188153, ENSG00000082512, ENSG00000058085, ENSG00000171608, ENSG00000109320, ENSG00000269335, ENSG00000053747, ENSG00000196569, ENSG00000139687	406	85	6910	2.20255	29.4101
	hsa04725:Cholinergic synapse	13	1.10827	0.0285876	ENSG00000117013, ENSG00000151067, ENSG00000171608, ENSG00000152495, ENSG00000078295, ENSG00000111664, ENSG00000102882, ENSG00000157613, ENSG00000150995, ENSG00000166501, ENSG00000087258, ENSG00000154229, ENSG00000096968	406	111	6910	1.9933	31.7062
	hsa05169:Epstein-Barr virus infection	19	1.61978	0.029231	ENSG00000128829, ENSG00000013275, ENSG00000104365, ENSG00000126883, ENSG00000171608, ENSG00000269335, ENSG00000099341, ENSG00000204435, ENSG00000101017, ENSG00000171453, ENSG00000124181, ENSG00000082512, ENSG00000168255, ENSG00000109320, ENSG00000077150, ENSG00000139687, ENSG00000204642, ENSG00000165025, ENSG00000034152	406	190	6910	1.70197	32.2985
	hsa05219:Bladder cancer	7	0.59676	0.0307568	ENSG00000087245, ENSG00000100985, ENSG00000039068, ENSG00000102882, ENSG00000137801, ENSG00000196730, ENSG00000139687	406	41	6910	2.9058	33.6844
	hsa04510:Focal adhesion	20	1.70503	0.03252	ENSG00000142156, ENSG00000125753, ENSG00000188153, ENSG00000142173, ENSG00000058085, ENSG00000171608, ENSG00000173511, ENSG00000130669, ENSG00000196569, ENSG00000053747, ENSG00000127314, ENSG00000150760, ENSG00000135862, ENSG00000102882, ENSG00000136068, ENSG00000196739, ENSG00000137801, ENSG00000144668, ENSG00000166501, ENSG00000154229	406	206	6910	1.6524	35.2531
	hsa04660:T cell receptor signaling pathway	12	1.02302	0.0380056	ENSG00000115085, ENSG00000102882, ENSG00000104365, ENSG00000182866, ENSG00000124181, ENSG00000142273, ENSG00000171608, ENSG00000163600, ENSG00000010610, ENSG00000130669, ENSG00000109320, ENSG00000269335	406	103	6910	1.98288	39.9172
	hsa04015:Rap1 signaling pathway	20	1.70503	0.0384964	ENSG00000138193, ENSG00000130396, ENSG00000125753, ENSG00000067606, ENSG00000266094, ENSG00000171608, ENSG00000173511, ENSG00000078295, ENSG00000127314, ENSG00000039068, ENSG00000102882, ENSG00000137801, ENSG00000124181, ENSG00000157404, ENSG00000166501, ENSG00000163558, ENSG00000087258, ENSG00000154229, ENSG00000034152, ENSG00000143590	406	210	6910	1.62092	40.319
	hsa04141:Protein processing in endoplasmic reticulum	17	1.44928	0.0385838	ENSG00000113615, ENSG00000128829, ENSG00000109501, ENSG00000163479, ENSG00000160087, ENSG00000101310, ENSG00000112208, ENSG00000204308, ENSG00000068912, ENSG00000118705, ENSG00000096384, ENSG00000055130, ENSG00000134910, ENSG00000182446, ENSG00000167004, ENSG00000180879, ENSG00000136731	406	169	6910	1.71204	40.3903
	hsa04912:GnRH signaling pathway	11	0.937766	0.0394719	ENSG00000087245, ENSG00000129219, ENSG00000102882, ENSG00000151067, ENSG00000150995, ENSG00000166501, ENSG00000078295, ENSG00000085511, ENSG00000154229, ENSG00000120899, ENSG00000034152	406	91	6910	2.05733	41.1102
	hsa04621:NOD-like receptor signaling pathway	8	0.682012	0.0402706	ENSG00000096384, ENSG00000102882, ENSG00000104365, ENSG00000106100, ENSG00000104312, ENSG00000140368, ENSG00000109320, ENSG00000269335	406	55	6910	2.47559	41.7508
	hsa05120:Epithelial cell signaling in Helicobacter pylori infection	9	0.767263	0.0409432	ENSG00000143882, ENSG00000110719, ENSG00000103653, ENSG00000104365, ENSG00000106100, ENSG00000124181, ENSG00000109320, ENSG00000147614, ENSG00000269335	406	67	6910	2.28623	42.2853
	hsa04921:Oxytocin signaling pathway	16	1.36402	0.0433617	ENSG00000167535, ENSG00000198838, ENSG00000151067, ENSG00000142185, ENSG00000171608, ENSG00000152495, ENSG00000078295, ENSG00000196218, ENSG00000102882, ENSG00000061918, ENSG00000150995, ENSG00000166501, ENSG00000087258, ENSG00000137764, ENSG00000154229, ENSG00000157445	406	158	6910	1.72351	44.1698
	hsa05146:Amoebiasis	12	1.02302	0.0453865	ENSG00000135862, ENSG00000196739, ENSG00000188153, ENSG00000058085, ENSG00000171608, ENSG00000060558, ENSG00000166501, ENSG00000109320, ENSG00000141404, ENSG00000053747, ENSG00000196569, ENSG00000154229	406	106	6910	1.92676	45.7037
	hsa04722:Neurotrophin signaling pathway	13	1.10827	0.047899	ENSG00000102882, ENSG00000104365, ENSG00000148053, ENSG00000117676, ENSG00000124181, ENSG00000134070, ENSG00000104312, ENSG00000171608, ENSG00000152495, ENSG00000109458, ENSG00000109320, ENSG00000137764, ENSG00000127314	406	120	6910	1.8438	47.5529
	hsa04144:Endocytosis	23	1.96078	0.0480215	ENSG00000172661, ENSG00000185359, ENSG00000067606, ENSG00000049283, ENSG00000157985, ENSG00000099290, ENSG00000197081, ENSG00000142273, ENSG00000157077, ENSG00000039319, ENSG00000090565, ENSG00000129219, ENSG00000138592, ENSG00000241553, ENSG00000063245, ENSG00000079805, ENSG00000197959, ENSG00000157404, ENSG00000151693, ENSG00000105443, ENSG00000163558, ENSG00000133612, ENSG00000204642	406	258	6910	1.51726	47.6416
	hsa04151:PI3K-Akt signaling pathway	29	2.47229	0.0482828	ENSG00000104365, ENSG00000142156, ENSG00000142173, ENSG00000058085, ENSG00000063046, ENSG00000269335, ENSG00000185291, ENSG00000196569, ENSG00000073711, ENSG00000111664, ENSG00000102882, ENSG00000196739, ENSG00000137801, ENSG00000096968, ENSG00000165025, ENSG00000143590, ENSG00000188153, ENSG00000171608, ENSG00000123143, ENSG00000173511, ENSG00000053747, ENSG00000135862, ENSG00000096384, ENSG0000…	406	345	6910	1.43064	47.8302
	hsa04150:mTOR signaling pathway	8	0.682012	0.0514631	ENSG00000135932, ENSG00000102882, ENSG00000104365, ENSG00000117676, ENSG00000171608, ENSG00000166501, ENSG00000063046, ENSG00000154229	406	58	6910	2.34755	50.0764
	hsa04020:Calcium signaling pathway	17	1.44928	0.0595861	ENSG00000138193, ENSG00000126010, ENSG00000198838, ENSG00000151067, ENSG00000113749, ENSG00000152495, ENSG00000078295, ENSG00000141404, ENSG00000196557, ENSG00000120899, ENSG00000196218, ENSG00000124181, ENSG00000150995, ENSG00000060558, ENSG00000166501, ENSG00000154229, ENSG00000169403	406	179	6910	1.6164	55.4144
	hsa01130:Biosynthesis of antibiotics	19	1.61978	0.0713798	ENSG00000105953, ENSG00000172331, ENSG00000153574, ENSG00000103202, ENSG00000105552, ENSG00000092621, ENSG00000130707, ENSG00000159399, ENSG00000173653, ENSG00000117054, ENSG00000154027, ENSG00000102144, ENSG00000239900, ENSG00000150768, ENSG00000130988, ENSG00000131828, ENSG00000131069, ENSG00000117143, ENSG00000248098	406	212	6910	1.52535	62.2314
	hsa05166:HTLV-I infection	22	1.87553	0.0730118	ENSG00000111321, ENSG00000104365, ENSG00000104290, ENSG00000062822, ENSG00000053900, ENSG00000171608, ENSG00000078295, ENSG00000111186, ENSG00000269335, ENSG00000114166, ENSG00000070501, ENSG00000164136, ENSG00000141552, ENSG00000182866, ENSG00000101017, ENSG00000105662, ENSG00000156970, ENSG00000109320, ENSG00000077150, ENSG00000139687, ENSG00000101057, ENSG00000204642	406	256	6910	1.46263	63.0949
	hsa04611:Platelet activation	13	1.10827	0.0781715	ENSG00000125753, ENSG00000067606, ENSG00000171608, ENSG00000078295, ENSG00000127314, ENSG00000059377, ENSG00000143226, ENSG00000102882, ENSG00000196739, ENSG00000061918, ENSG00000150995, ENSG00000163558, ENSG00000165025	406	130	6910	1.70197	65.7063
	hsa05131:Shigellosis	8	0.682012	0.0792357	ENSG00000102882, ENSG00000104365, ENSG00000241553, ENSG00000106100, ENSG00000104312, ENSG00000109320, ENSG00000269335, ENSG00000150760	406	64	6910	2.12746	66.2232
	hsa04670:Leukocyte transendothelial migration	12	1.02302	0.0844914	ENSG00000087245, ENSG00000100985, ENSG00000165168, ENSG00000130396, ENSG00000125753, ENSG00000124181, ENSG00000266094, ENSG00000171608, ENSG00000166501, ENSG00000154229, ENSG00000127314, ENSG00000120899	406	118	6910	1.73082	68.672
	hsa04720:Long-term potentiation	8	0.682012	0.0901076	ENSG00000102882, ENSG00000117676, ENSG00000151067, ENSG00000150995, ENSG00000166501, ENSG00000152495, ENSG00000154229, ENSG00000127314	406	66	6910	2.06299	71.1068
	hsa04668:TNF signaling pathway	11	0.937766	0.0912801	ENSG00000164136, ENSG00000100985, ENSG00000115604, ENSG00000102882, ENSG00000104365, ENSG00000082512, ENSG00000157613, ENSG00000171608, ENSG00000109320, ENSG00000269335, ENSG00000034152	406	106	6910	1.7662	71.5926
	hsa00230:Purine metabolism	16	1.36402	0.0916295	ENSG00000165704, ENSG00000062822, ENSG00000103202, ENSG00000078295, ENSG00000014138, ENSG00000073417, ENSG00000156136, ENSG00000163655, ENSG00000152270, ENSG00000171453, ENSG00000154027, ENSG00000061918, ENSG00000239900, ENSG00000168255, ENSG00000197594, ENSG00000125877	406	176	6910	1.54725	71.7358
	hsa00010:Glycolysis / Gluconeogenesis	8	0.682012	0.0958434	ENSG00000172331, ENSG00000102144, ENSG00000184254, ENSG00000150768, ENSG00000131828, ENSG00000159399, ENSG00000006534, ENSG00000131069	406	67	6910	2.0322	73.412
Category	Term	Count	%	PValue	Genes	List Total	Pop Hits	Pop Total	Fold Enrichment	FDR
INTERPRO	IPR011993:Pleckstrin homology-like domain	54	4.60358	4.60822e-08	ENSG00000100106, ENSG00000088179, ENSG00000154783, ENSG00000115306, ENSG00000154358, ENSG00000157985, ENSG00000159023, ENSG00000110768, ENSG00000109458, ENSG00000149527, ENSG00000087266, ENSG00000105443, ENSG00000079819, ENSG00000125753, ENSG00000152061, ENSG00000151491, ENSG00000153815, ENSG00000187583, ENSG00000090924, ENSG00000126217, ENSG00000275832, ENSG00000129219, ENSG00000011426, ENSG0000…	1041	427	18559	2.2546	7.77207e-05
	IPR001849:Pleckstrin homology domain	38	3.23956	4.87378e-07	ENSG00000071205, ENSG00000100106, ENSG00000154783, ENSG00000154358, ENSG00000115306, ENSG00000157985, ENSG00000116191, ENSG00000204149, ENSG00000109458, ENSG00000136002, ENSG00000050327, ENSG00000149527, ENSG00000102010, ENSG00000087266, ENSG00000151693, ENSG00000105443, ENSG00000214944, ENSG00000152767, ENSG00000157500, ENSG00000127084, ENSG00000187583, ENSG00000106086, ENSG00000090924, ENSG0000…	1041	271	18559	2.49987	0.000821991
	IPR001452:Src homology-3 domain	29	2.47229	3.61251e-05	ENSG00000198853, ENSG00000071205, ENSG00000103653, ENSG00000167535, ENSG00000177106, ENSG00000154358, ENSG00000160310, ENSG00000136002, ENSG00000050327, ENSG00000182866, ENSG00000137942, ENSG00000151693, ENSG00000198087, ENSG00000151491, ENSG00000140368, ENSG00000150527, ENSG00000002834, ENSG00000150760, ENSG00000160145, ENSG00000126217, ENSG00000236699, ENSG00000087589, ENSG00000154127, ENSG0000…	1041	218	18559	2.37162	0.0609098
	IPR011009:Protein kinase-like domain	53	4.51833	6.57234e-05	ENSG00000078142, ENSG00000154358, ENSG00000167363, ENSG00000188266, ENSG00000136021, ENSG00000182866, ENSG00000156970, ENSG00000117266, ENSG00000134070, ENSG00000034152, ENSG00000111271, ENSG00000106683, ENSG00000119638, ENSG00000086015, ENSG00000112655, ENSG00000152495, ENSG00000112742, ENSG00000123815, ENSG00000117676, ENSG00000163558, ENSG00000137764, ENSG00000154229, ENSG00000080823, ENSG0000…	1041	531	18559	1.77945	0.110789
	IPR000219:Dbl homology (DH) domain	14	1.19352	0.000139372	ENSG00000152767, ENSG00000104728, ENSG00000154783, ENSG00000154358, ENSG00000127084, ENSG00000136002, ENSG00000050327, ENSG00000090924, ENSG00000160145, ENSG00000126217, ENSG00000236699, ENSG00000146426, ENSG00000038382, ENSG00000214944	1041	71	18559	3.51539	0.2348
	IPR027417:P-loop containing nucleoside triphosphate hydrolase	76	6.47911	0.000178951	ENSG00000198231, ENSG00000079785, ENSG00000154451, ENSG00000164080, ENSG00000167535, ENSG00000184640, ENSG00000113318, ENSG00000157985, ENSG00000071539, ENSG00000168827, ENSG00000183495, ENSG00000141404, ENSG00000005007, ENSG00000103222, ENSG00000104388, ENSG00000099246, ENSG00000154027, ENSG00000128294, ENSG00000106012, ENSG00000122545, ENSG00000114841, ENSG00000197299, ENSG00000157601, ENSG0000…	1041	879	18559	1.54145	0.301385
	IPR001401:Dynamin, GTPase domain	5	0.426257	0.000299361	ENSG00000183486, ENSG00000079805, ENSG00000197959, ENSG00000198836, ENSG00000157601	1041	7	18559	12.7343	0.503695
	IPR000719:Protein kinase, catalytic domain	47	4.00682	0.000394903	ENSG00000080823, ENSG00000103653, ENSG00000148053, ENSG00000104365, ENSG00000154358, ENSG00000121989, ENSG00000198870, ENSG00000085511, ENSG00000133216, ENSG00000102010, ENSG00000136021, ENSG00000182866, ENSG00000102882, ENSG00000156970, ENSG00000117266, ENSG00000134070, ENSG00000166501, ENSG00000141068, ENSG00000116141, ENSG00000096968, ENSG00000154237, ENSG00000034152, ENSG00000165025, ENSG0000…	1041	487	18559	1.72057	0.663948
	IPR001881:EGF-like calcium-binding	18	1.53453	0.000730482	ENSG00000128917, ENSG00000188157, ENSG00000049323, ENSG00000196159, ENSG00000144152, ENSG00000172889, ENSG00000184164, ENSG00000090006, ENSG00000126218, ENSG00000132561, ENSG00000143126, ENSG00000137801, ENSG00000271383, ENSG00000115718, ENSG00000163520, ENSG00000010327, ENSG00000175356, ENSG00000173706	1041	127	18559	2.52681	1.22489
	IPR002049:EGF-like, laminin	9	0.767263	0.00123016	ENSG00000135862, ENSG00000188157, ENSG00000143126, ENSG00000065320, ENSG00000058085, ENSG00000184164, ENSG00000010327, ENSG00000053747, ENSG00000196569	1041	39	18559	4.11417	2.05462
	IPR000299:FERM domain	10	0.852515	0.00190542	ENSG00000152767, ENSG00000079819, ENSG00000088179, ENSG00000163629, ENSG00000159023, ENSG00000266714, ENSG00000139926, ENSG00000088367, ENSG00000120899, ENSG00000096968	1041	51	18559	3.4957	3.1655
	IPR019749:Band 4.1 domain	10	0.852515	0.00190542	ENSG00000152767, ENSG00000079819, ENSG00000088179, ENSG00000163629, ENSG00000159023, ENSG00000266714, ENSG00000139926, ENSG00000088367, ENSG00000120899, ENSG00000096968	1041	51	18559	3.4957	3.1655
	IPR019748:FERM central domain	10	0.852515	0.00190542	ENSG00000152767, ENSG00000079819, ENSG00000088179, ENSG00000163629, ENSG00000159023, ENSG00000266714, ENSG00000139926, ENSG00000088367, ENSG00000120899, ENSG00000096968	1041	51	18559	3.4957	3.1655
	IPR019762:Dynamin, GTPase region, conserved site	4	0.341006	0.00308788	ENSG00000183486, ENSG00000079805, ENSG00000197959, ENSG00000157601	1041	6	18559	11.8854	5.08228
	IPR000375:Dynamin central domain	4	0.341006	0.00308788	ENSG00000183486, ENSG00000079805, ENSG00000197959, ENSG00000157601	1041	6	18559	11.8854	5.08228
	IPR018980:FERM, C-terminal PH-like domain	7	0.59676	0.00327109	ENSG00000152767, ENSG00000079819, ENSG00000088179, ENSG00000163629, ENSG00000159023, ENSG00000139926, ENSG00000088367	1041	27	18559	4.62209	5.37605
	IPR002219:Protein kinase C-like, phorbol ester/diacylglycerol binding	11	0.937766	0.00353082	ENSG00000149091, ENSG00000067606, ENSG00000266094, ENSG00000144681, ENSG00000166501, ENSG00000163558, ENSG00000180448, ENSG00000154229, ENSG00000141068, ENSG00000214944, ENSG00000065357	1041	66	18559	2.97134	5.79105
	IPR014847:FERM adjacent (FA)	5	0.426257	0.00466305	ENSG00000152767, ENSG00000079819, ENSG00000088179, ENSG00000159023, ENSG00000088367	1041	13	18559	6.85694	7.58024
	IPR018979:FERM, N-terminal	7	0.59676	0.00477108	ENSG00000152767, ENSG00000079819, ENSG00000088179, ENSG00000163629, ENSG00000159023, ENSG00000139926, ENSG00000088367	1041	29	18559	4.30332	7.74928
	IPR016024:Armadillo-type fold	33	2.8133	0.00480977	ENSG00000135932, ENSG00000010292, ENSG00000136261, ENSG00000107099, ENSG00000078142, ENSG00000198870, ENSG00000138246, ENSG00000184922, ENSG00000146909, ENSG00000179832, ENSG00000066923, ENSG00000136021, ENSG00000150995, ENSG00000105792, ENSG00000065150, ENSG00000198700, ENSG00000198838, ENSG00000112659, ENSG00000073910, ENSG00000144712, ENSG00000171608, ENSG00000163138, ENSG00000203485, ENSG0000…	1041	351	18559	1.67614	7.80974
	IPR003130:Dynamin GTPase effector	4	0.341006	0.00517928	ENSG00000183486, ENSG00000079805, ENSG00000197959, ENSG00000157601	1041	7	18559	10.1875	8.38534
	IPR003903:Ubiquitin interacting motif	6	0.511509	0.00524579	ENSG00000076513, ENSG00000063245, ENSG00000185359, ENSG00000198720, ENSG00000049283, ENSG00000001629	1041	21	18559	5.09373	8.4886
	IPR000742:Epidermal growth factor-like domain	24	2.04604	0.00547361	ENSG00000128917, ENSG00000143537, ENSG00000188157, ENSG00000049323, ENSG00000196159, ENSG00000144152, ENSG00000058085, ENSG00000172889, ENSG00000184164, ENSG00000090006, ENSG00000196569, ENSG00000053747, ENSG00000135862, ENSG00000126218, ENSG00000132561, ENSG00000143126, ENSG00000137801, ENSG00000271383, ENSG00000162337, ENSG00000115718, ENSG00000163520, ENSG00000010327, ENSG00000175356, ENSG0000…	1041	231	18559	1.85226	8.84144
	IPR000152:EGF-type aspartate/asparagine hydroxylation site	14	1.19352	0.00580734	ENSG00000128917, ENSG00000049323, ENSG00000196159, ENSG00000144152, ENSG00000184164, ENSG00000090006, ENSG00000126218, ENSG00000132561, ENSG00000143126, ENSG00000115718, ENSG00000271383, ENSG00000163520, ENSG00000175356, ENSG00000173706	1041	105	18559	2.37707	9.35597
	IPR014352:FERM/acyl-CoA-binding protein, 3-helical bundle	9	0.767263	0.00623553	ENSG00000152767, ENSG00000079819, ENSG00000088179, ENSG00000163629, ENSG00000159023, ENSG00000266714, ENSG00000139926, ENSG00000088367, ENSG00000120899	1041	50	18559	3.20905	10.0122
	IPR000034:Laminin B type IV	4	0.341006	0.00794356	ENSG00000135862, ENSG00000058085, ENSG00000053747, ENSG00000196569	1041	8	18559	8.91402	12.5854
	IPR003595:Protein-tyrosine phosphatase, catalytic	10	0.852515	0.00815262	ENSG00000173482, ENSG00000132334, ENSG00000107719, ENSG00000076201, ENSG00000158079, ENSG00000088179, ENSG00000072135, ENSG00000184489, ENSG00000144724, ENSG00000163629	1041	63	18559	2.82985	12.8956
	IPR013032:EGF-like, conserved site	21	1.79028	0.00830536	ENSG00000143537, ENSG00000128917, ENSG00000188157, ENSG00000049323, ENSG00000196159, ENSG00000144152, ENSG00000172889, ENSG00000184164, ENSG00000090006, ENSG00000053747, ENSG00000126218, ENSG00000132561, ENSG00000143126, ENSG00000137801, ENSG00000271383, ENSG00000115718, ENSG00000163520, ENSG00000137103, ENSG00000010327, ENSG00000175356, ENSG00000173706	1041	199	18559	1.88135	13.1216
	IPR013083:Zinc finger, RING/FYVE/PHD-type	39	3.32481	0.00893103	ENSG00000100532, ENSG00000154783, ENSG00000158286, ENSG00000142273, ENSG00000157077, ENSG00000187147, ENSG00000173821, ENSG00000078403, ENSG00000145916, ENSG00000077684, ENSG00000130726, ENSG00000127870, ENSG00000168283, ENSG00000101752, ENSG00000185359, ENSG00000136536, ENSG00000162300, ENSG00000127084, ENSG00000182670, ENSG00000039319, ENSG00000122779, ENSG00000204308, ENSG00000142765, ENSG0000…	1041	453	18559	1.53487	14.0414
	IPR009030:Insulin-like growth factor binding protein, N-terminal	16	1.36402	0.0112273	ENSG00000128917, ENSG00000111321, ENSG00000049323, ENSG00000196159, ENSG00000144152, ENSG00000172889, ENSG00000184164, ENSG00000090006, ENSG00000196569, ENSG00000133216, ENSG00000140564, ENSG00000132561, ENSG00000143126, ENSG00000163520, ENSG00000175356, ENSG00000173706	1041	139	18559	2.05215	17.3394
	IPR000008:C2 calcium-dependent membrane targeting	18	1.53453	0.0112893	ENSG00000138193, ENSG00000078142, ENSG00000047644, ENSG00000113645, ENSG00000123143, ENSG00000171608, ENSG00000158220, ENSG00000142765, ENSG00000149527, ENSG00000132024, ENSG00000124181, ENSG00000048342, ENSG00000204176, ENSG00000166501, ENSG00000139641, ENSG00000075391, ENSG00000136848, ENSG00000154229	1041	165	18559	1.94488	17.4267
	IPR002017:Spectrin repeat	6	0.511509	0.0113786	ENSG00000126217, ENSG00000115306, ENSG00000197694, ENSG00000038382, ENSG00000054654, ENSG00000160145	1041	25	18559	4.27873	17.5524
	IPR020850:GTPase effector domain, GED	4	0.341006	0.0114232	ENSG00000183486, ENSG00000079805, ENSG00000197959, ENSG00000157601	1041	9	18559	7.92358	17.6152
	IPR011011:Zinc finger, FYVE/PHD-type	16	1.36402	0.0126981	ENSG00000185359, ENSG00000154783, ENSG00000127084, ENSG00000157077, ENSG00000039319, ENSG00000122779, ENSG00000142765, ENSG00000088305, ENSG00000078403, ENSG00000197724, ENSG00000077684, ENSG00000165632, ENSG00000130726, ENSG00000173120, ENSG00000166140, ENSG00000168395	1041	141	18559	2.02304	19.3888
	IPR022812:Dynamin	5	0.426257	0.0129797	ENSG00000183486, ENSG00000079805, ENSG00000197959, ENSG00000198836, ENSG00000157601	1041	17	18559	5.24354	19.7757
	IPR016093:MIR motif	4	0.341006	0.015647	ENSG00000196218, ENSG00000198838, ENSG00000130714, ENSG00000150995	1041	10	18559	7.13122	23.3548
	IPR000798:Ezrin/radixin/moesin like	5	0.426257	0.0159624	ENSG00000152767, ENSG00000079819, ENSG00000088179, ENSG00000159023, ENSG00000088367	1041	18	18559	4.95224	23.7679
	IPR000387:Protein-tyrosine/Dual specificity phosphatase	11	0.937766	0.0160763	ENSG00000173482, ENSG00000132334, ENSG00000076201, ENSG00000158079, ENSG00000081721, ENSG00000088179, ENSG00000072135, ENSG00000184489, ENSG00000144724, ENSG00000163629, ENSG00000172830	1041	82	18559	2.39157	23.9166
	IPR008271:Serine/threonine-protein kinase, active site	28	2.38704	0.0170147	ENSG00000080823, ENSG00000104365, ENSG00000154358, ENSG00000121989, ENSG00000085511, ENSG00000102882, ENSG00000117266, ENSG00000166501, ENSG00000116141, ENSG00000141068, ENSG00000034152, ENSG00000128829, ENSG00000067606, ENSG00000060237, ENSG00000119638, ENSG00000086015, ENSG00000123143, ENSG00000152495, ENSG00000112742, ENSG00000196730, ENSG00000160145, ENSG00000117676, ENSG00000072786, ENSG0000…	1041	312	18559	1.59995	25.1313
	IPR002110:Ankyrin repeat	24	2.04604	0.0170829	ENSG00000064692, ENSG00000101752, ENSG00000149091, ENSG00000198720, ENSG00000186908, ENSG00000145362, ENSG00000157985, ENSG00000135976, ENSG00000204149, ENSG00000114626, ENSG00000196730, ENSG00000076513, ENSG00000197530, ENSG00000085185, ENSG00000001629, ENSG00000151693, ENSG00000133612, ENSG00000109320, ENSG00000077150, ENSG00000047188, ENSG00000135299, ENSG00000115419, ENSG00000154237, ENSG0000…	1041	255	18559	1.67793	25.2188
	IPR008266:Tyrosine-protein kinase, active site	12	1.02302	0.0171217	ENSG00000102010, ENSG00000103653, ENSG00000115085, ENSG00000148053, ENSG00000182866, ENSG00000154358, ENSG00000157404, ENSG00000112655, ENSG00000120899, ENSG00000133216, ENSG00000096968, ENSG00000165025	1041	95	18559	2.25196	25.2686
	IPR007477:SAB domain	3	0.255754	0.0174496	ENSG00000079819, ENSG00000159023, ENSG00000088367	1041	4	18559	13.371	25.688
	IPR008379:Band 4.1, C-terminal	3	0.255754	0.0174496	ENSG00000079819, ENSG00000159023, ENSG00000088367	1041	4	18559	13.371	25.688
	IPR000242:Protein-tyrosine phosphatase, receptor/non-receptor type	7	0.59676	0.0180974	ENSG00000173482, ENSG00000132334, ENSG00000076201, ENSG00000088179, ENSG00000072135, ENSG00000144724, ENSG00000163629	1041	38	18559	3.28411	26.5099
	IPR001791:Laminin G domain	9	0.767263	0.0182219	ENSG00000187955, ENSG00000188157, ENSG00000196159, ENSG00000196739, ENSG00000143126, ENSG00000137801, ENSG00000182871, ENSG00000053747, ENSG00000196569	1041	60	18559	2.67421	26.6669
	IPR018159:Spectrin/alpha-actinin	6	0.511509	0.0211558	ENSG00000126217, ENSG00000115306, ENSG00000197694, ENSG00000038382, ENSG00000054654, ENSG00000160145	1041	29	18559	3.68856	30.2766
	IPR000306:Zinc finger, FYVE-type	6	0.511509	0.0211558	ENSG00000185359, ENSG00000154783, ENSG00000127084, ENSG00000157077, ENSG00000166140, ENSG00000039319	1041	29	18559	3.68856	30.2766
	IPR003961:Fibronectin, type III	20	1.70503	0.023803	ENSG00000173482, ENSG00000187955, ENSG00000081985, ENSG00000144724, ENSG00000154358, ENSG00000116678, ENSG00000036448, ENSG00000144857, ENSG00000185291, ENSG00000133216, ENSG00000160145, ENSG00000080561, ENSG00000149294, ENSG00000164309, ENSG00000137070, ENSG00000166669, ENSG00000137642, ENSG00000075420, ENSG00000163531, ENSG00000077238	1041	207	18559	1.72252	33.3895
	IPR017892:Protein kinase, C-terminal	6	0.511509	0.0242497	ENSG00000117676, ENSG00000067606, ENSG00000123143, ENSG00000166501, ENSG00000163558, ENSG00000154229	1041	30	18559	3.56561	33.9017
	IPR017441:Protein kinase, ATP binding site	32	2.72805	0.0249415	ENSG00000080823, ENSG00000103653, ENSG00000148053, ENSG00000154358, ENSG00000085511, ENSG00000133216, ENSG00000102010, ENSG00000182866, ENSG00000102882, ENSG00000117266, ENSG00000166501, ENSG00000116141, ENSG00000096968, ENSG00000034152, ENSG00000165025, ENSG00000128829, ENSG00000115085, ENSG00000067606, ENSG00000106683, ENSG00000123143, ENSG00000112742, ENSG00000152495, ENSG00000130669, ENSG0000…	1041	381	18559	1.49737	34.6877
	IPR020683:Ankyrin repeat-containing domain	24	2.04604	0.0255786	ENSG00000064692, ENSG00000101752, ENSG00000149091, ENSG00000198720, ENSG00000186908, ENSG00000145362, ENSG00000157985, ENSG00000135976, ENSG00000204149, ENSG00000114626, ENSG00000196730, ENSG00000076513, ENSG00000197530, ENSG00000085185, ENSG00000001629, ENSG00000151693, ENSG00000133612, ENSG00000109320, ENSG00000077150, ENSG00000047188, ENSG00000135299, ENSG00000115419, ENSG00000154237, ENSG0000…	1041	265	18559	1.61462	35.4037
	IPR018097:EGF-like calcium-binding, conserved site	12	1.02302	0.0275316	ENSG00000126218, ENSG00000049323, ENSG00000196159, ENSG00000144152, ENSG00000115718, ENSG00000271383, ENSG00000172889, ENSG00000163520, ENSG00000184164, ENSG00000090006, ENSG00000175356, ENSG00000173706	1041	102	18559	2.09742	37.5529
	IPR001478:PDZ domain	16	1.36402	0.0275837	ENSG00000132849, ENSG00000275832, ENSG00000146950, ENSG00000196923, ENSG00000142675, ENSG00000130396, ENSG00000163110, ENSG00000136153, ENSG00000088179, ENSG00000116117, ENSG00000163629, ENSG00000172349, ENSG00000106683, ENSG00000086015, ENSG00000146426, ENSG00000110801	1041	155	18559	1.84031	37.6093
	IPR017455:Zinc finger, FYVE-related	6	0.511509	0.0394516	ENSG00000185359, ENSG00000154783, ENSG00000127084, ENSG00000157077, ENSG00000166140, ENSG00000039319	1041	34	18559	3.14613	49.2804
	IPR001650:Helicase, C-terminal	12	1.02302	0.0395564	ENSG00000079785, ENSG00000164080, ENSG00000198231, ENSG00000067596, ENSG00000138375, ENSG00000168872, ENSG00000153147, ENSG00000197299, ENSG00000080603, ENSG00000183495, ENSG00000047188, ENSG00000187790	1041	108	18559	1.98089	49.3737
	IPR022049:Uncharacterised protein family FAM69	3	0.255754	0.040469	ENSG00000165716, ENSG00000147113, ENSG00000162878	1041	6	18559	8.91402	50.1789
	IPR014821:Inositol 1,4,5-trisphosphate/ryanodine receptor	3	0.255754	0.040469	ENSG00000196218, ENSG00000198838, ENSG00000150995	1041	6	18559	8.91402	50.1789
	IPR013568:SEFIR	3	0.255754	0.040469	ENSG00000163702, ENSG00000177663, ENSG00000163701	1041	6	18559	8.91402	50.1789
	IPR015925:Ryanodine receptor-related	3	0.255754	0.040469	ENSG00000196218, ENSG00000198838, ENSG00000150995	1041	6	18559	8.91402	50.1789
	IPR013662:RyR/IP3R Homology associated domain	3	0.255754	0.040469	ENSG00000196218, ENSG00000198838, ENSG00000150995	1041	6	18559	8.91402	50.1789
	IPR001017:Dehydrogenase, E1 component	3	0.255754	0.040469	ENSG00000105953, ENSG00000131828, ENSG00000248098	1041	6	18559	8.91402	50.1789
	IPR000699:Intracellular calcium-release channel	3	0.255754	0.040469	ENSG00000196218, ENSG00000198838, ENSG00000150995	1041	6	18559	8.91402	50.1789
	IPR019747:FERM conserved site	5	0.426257	0.0425417	ENSG00000152767, ENSG00000079819, ENSG00000088179, ENSG00000159023, ENSG00000088367	1041	24	18559	3.71418	51.9632
	IPR000488:Death domain	6	0.511509	0.0439836	ENSG00000145362, ENSG00000134070, ENSG00000169372, ENSG00000109320, ENSG00000077150, ENSG00000196730	1041	35	18559	3.05624	53.1688
	IPR014001:Helicase, superfamily 1/2, ATP-binding domain	12	1.02302	0.044269	ENSG00000079785, ENSG00000164080, ENSG00000198231, ENSG00000067596, ENSG00000138375, ENSG00000168872, ENSG00000153147, ENSG00000197299, ENSG00000080603, ENSG00000183495, ENSG00000047188, ENSG00000187790	1041	110	18559	1.94488	53.4041
	IPR020635:Tyrosine-protein kinase, catalytic domain	10	0.852515	0.0481405	ENSG00000102010, ENSG00000103653, ENSG00000115085, ENSG00000148053, ENSG00000182866, ENSG00000157404, ENSG00000120899, ENSG00000133216, ENSG00000096968, ENSG00000165025	1041	85	18559	2.09742	56.4872
	IPR001245:Serine-threonine/tyrosine-protein kinase catalytic domain	14	1.19352	0.0507047	ENSG00000115085, ENSG00000103653, ENSG00000148053, ENSG00000106683, ENSG00000112655, ENSG00000120899, ENSG00000133216, ENSG00000102010, ENSG00000182866, ENSG00000104312, ENSG00000157404, ENSG00000141068, ENSG00000096968, ENSG00000165025	1041	140	18559	1.7828	58.4225
	IPR001810:F-box domain, cyclin-like	9	0.767263	0.0545795	ENSG00000145868, ENSG00000135722, ENSG00000112146, ENSG00000100225, ENSG00000173120, ENSG00000162063, ENSG00000183580, ENSG00000177051, ENSG00000134452	1041	74	18559	2.16828	61.1939
	IPR001736:Phospholipase D/Transphosphatidylase	3	0.255754	0.0545849	ENSG00000129219, ENSG00000105223, ENSG00000087157	1041	7	18559	7.64059	61.1977
	IPR008211:Laminin, N-terminal	4	0.341006	0.0568999	ENSG00000135862, ENSG00000065320, ENSG00000053747, ENSG00000196569	1041	16	18559	4.45701	62.7694
	IPR001715:Calponin homology domain	9	0.767263	0.0620493	ENSG00000136068, ENSG00000136153, ENSG00000120756, ENSG00000118200, ENSG00000173442, ENSG00000115306, ENSG00000100139, ENSG00000115504, ENSG00000054654	1041	76	18559	2.11122	66.0533
	IPR008936:Rho GTPase activation protein	10	0.852515	0.068519	ENSG00000017797, ENSG00000275832, ENSG00000071205, ENSG00000031081, ENSG00000130052, ENSG00000165219, ENSG00000136040, ENSG00000180448, ENSG00000075391, ENSG00000136848	1041	91	18559	1.95913	69.7936
	IPR026823:Complement Clr-like EGF domain	5	0.426257	0.0688608	ENSG00000132561, ENSG00000049323, ENSG00000163520, ENSG00000090006, ENSG00000175356	1041	28	18559	3.18358	69.98
	IPR014868:Cadherin prodomain	3	0.255754	0.070132	ENSG00000039068, ENSG00000140945, ENSG00000062038	1041	8	18559	6.68552	70.6638
	IPR022735:Domain of unknown function DUF3585	3	0.255754	0.070132	ENSG00000173442, ENSG00000100139, ENSG00000115504	1041	8	18559	6.68552	70.6638
	IPR001841:Zinc finger, RING-type	24	2.04604	0.0702196	ENSG00000168283, ENSG00000101752, ENSG00000100532, ENSG00000112659, ENSG00000158286, ENSG00000142273, ENSG00000182670, ENSG00000187147, ENSG00000173821, ENSG00000122779, ENSG00000163357, ENSG00000204308, ENSG00000105982, ENSG00000112130, ENSG00000141552, ENSG00000080561, ENSG00000204227, ENSG00000197530, ENSG00000130726, ENSG00000082512, ENSG00000156931, ENSG00000001629, ENSG00000091073, ENSG0000…	1041	295	18559	1.45042	70.7103
	IPR019786:Zinc finger, PHD-type, conserved site	8	0.682012	0.0804029	ENSG00000078403, ENSG00000197724, ENSG00000077684, ENSG00000165632, ENSG00000130726, ENSG00000173120, ENSG00000122779, ENSG00000168395	1041	67	18559	2.12872	75.6752
	IPR011029:Death-like domain	10	0.852515	0.0804628	ENSG00000106100, ENSG00000145362, ENSG00000140939, ENSG00000134070, ENSG00000104312, ENSG00000169372, ENSG00000109320, ENSG00000077150, ENSG00000196730, ENSG00000022556	1041	94	18559	1.8966	75.7019
	IPR000873:AMP-dependent synthetase/ligase	5	0.426257	0.0845311	ENSG00000160305, ENSG00000130304, ENSG00000005187, ENSG00000111058, ENSG00000131069	1041	30	18559	2.97134	77.4528
	IPR010472:Diaphanous FH3	3	0.255754	0.0869059	ENSG00000147202, ENSG00000203485, ENSG00000184922	1041	9	18559	5.94268	78.4192
	IPR010473:Diaphanous GTPase-binding	3	0.255754	0.0869059	ENSG00000147202, ENSG00000203485, ENSG00000184922	1041	9	18559	5.94268	78.4192
	IPR025110:Domain of unknown function DUF4009	4	0.341006	0.087076	ENSG00000130304, ENSG00000005187, ENSG00000111058, ENSG00000131069	1041	19	18559	3.75327	78.4869
	IPR013767:PAS fold	4	0.341006	0.087076	ENSG00000084676, ENSG00000029153, ENSG00000073417, ENSG00000116016	1041	19	18559	3.75327	78.4869
	IPR002048:EF-hand domain	19	1.61978	0.0901278	ENSG00000198838, ENSG00000120756, ENSG00000104805, ENSG00000142634, ENSG00000126247, ENSG00000112562, ENSG00000092529, ENSG00000172137, ENSG00000073711, ENSG00000162430, ENSG00000065357, ENSG00000149527, ENSG00000090565, ENSG00000137857, ENSG00000096093, ENSG00000196218, ENSG00000124181, ENSG00000197694, ENSG00000122642	1041	228	18559	1.48567	79.6681
	IPR001005:SANT/Myb domain	6	0.511509	0.0909844	ENSG00000145734, ENSG00000057935, ENSG00000276234, ENSG00000153147, ENSG00000135164, ENSG00000101057	1041	43	18559	2.48763	79.9886
	IPR000961:AGC-kinase, C-terminal	7	0.59676	0.0922064	ENSG00000117676, ENSG00000067606, ENSG00000123143, ENSG00000086015, ENSG00000166501, ENSG00000163558, ENSG00000154229	1041	56	18559	2.22851	80.4375
	IPR013098:Immunoglobulin I-set	13	1.10827	0.097883	ENSG00000149294, ENSG00000148053, ENSG00000072195, ENSG00000134256, ENSG00000100767, ENSG00000154358, ENSG00000129009, ENSG00000112655, ENSG00000036448, ENSG00000144857, ENSG00000163531, ENSG00000038382, ENSG00000160145	1041	141	18559	1.64372	82.4014
	IPR000795:Elongation factor, GTP-binding domain	4	0.341006	0.0983606	ENSG00000132394, ENSG00000151806, ENSG00000168827, ENSG00000130741	1041	20	18559	3.56561	82.5579
