# Supplementary material for: Alternative splicing of ceramide synthase 2 alters levels of specific ceramides and modulates cancer cell proliferation and migration in Luminal B breast cancer subtype
Source: Cell Death Dis. 2021 Feb 10;12(2):171. doi: 10.1038/s41419-021-03436-x (PMC7876150; doi:10.1038/s41419-021-03436-x)
Supplement: Supplementary file 27 — Data Set 6 [file 41419_2021_3436_MOESM27_ESM.xlsx]

## Sheet: Sheet1
			Data Set 6. Function of alternatively spliced genes by Gene Ontology (GO) analysis , KEGG pathways and protein domain in Basal. All terms and pathways shown in the corresponding figures have p value ≤ 0.05, Fisher Exact test.
			Sheet A. GO, KEGG pathway and protein domain in CE event
			Sheet B. GO, KEGG pathway and protein domain in IR event

## Sheet: CE event in Basal
Category	Term	Count	%	PValue	Genes	List Total	Pop Hits	Pop Total	Fold Enrichment	FDR
GOTERM_BP_DIRECT	GO:0000398~mRNA splicing, via spliceosome	34	2.78005	2.57198e-06	ENSG00000205937, ENSG00000125743, ENSG00000116350, ENSG00000033030, ENSG00000183684, ENSG00000089876, ENSG00000131876, ENSG00000163882, ENSG00000189091, ENSG00000164548, ENSG00000197111, ENSG00000126698, ENSG00000136450, ENSG00000130520, ENSG00000100138, ENSG00000136937, ENSG00000204392, ENSG00000168066, ENSG00000162775, ENSG00000135486, ENSG00000003756, ENSG00000169045, ENSG00000115875, ENSG0000…	1042	222	16792	2.46809	0.00466978
	GO:0006281~DNA repair	33	2.69828	2.2864e-05	ENSG00000153391, ENSG00000111358, ENSG00000182185, ENSG00000107949, ENSG00000104320, ENSG00000119048, ENSG00000131778, ENSG00000100865, ENSG00000175792, ENSG00000167986, ENSG00000092201, ENSG00000083642, ENSG00000148153, ENSG00000167670, ENSG00000174371, ENSG00000039650, ENSG00000107672, ENSG00000175279, ENSG00000013573, ENSG00000111206, ENSG00000173559, ENSG00000160953, ENSG00000166169, ENSG0000…	1042	235	16792	2.26298	0.0415054
	GO:0043484~regulation of RNA splicing	10	0.817661	4.22583e-05	ENSG00000179335, ENSG00000152601, ENSG00000013441, ENSG00000169045, ENSG00000132819, ENSG00000113240, ENSG00000164896, ENSG00000176444, ENSG00000149187, ENSG00000139793	1042	29	16792	5.55695	0.0766993
	GO:0006890~retrograde vesicle-mediated transport, Golgi to ER	15	1.22649	0.0004761	ENSG00000147127, ENSG00000231925, ENSG00000105402, ENSG00000136240, ENSG00000175582, ENSG00000149182, ENSG00000105669, ENSG00000166557, ENSG00000242247, ENSG00000126214, ENSG00000136152, ENSG00000138069, ENSG00000184432, ENSG00000004059, ENSG00000148248	1042	82	16792	2.9479	0.860919			Category	Term	Count	PValue
	GO:0008380~RNA splicing	23	1.88062	0.000604795	ENSG00000051596, ENSG00000103005, ENSG00000205937, ENSG00000003756, ENSG00000108819, ENSG00000125743, ENSG00000116350, ENSG00000132819, ENSG00000115875, ENSG00000092208, ENSG00000131876, ENSG00000139793, ENSG00000152601, ENSG00000189091, ENSG00000090470, ENSG00000100296, ENSG00000122085, ENSG00000075292, ENSG00000096746, ENSG00000130520, ENSG00000147140, ENSG00000136937, ENSG00000092199	1042	166	16792	2.23282	1.09243			GOTERM_BP_DIRECT	GO:0000398~mRNA splicing, via spliceosome	34	2.57198e-06
	GO:0016032~viral process	34	2.78005	0.000940661	ENSG00000139842, ENSG00000138443, ENSG00000175582, ENSG00000234745, ENSG00000110713, ENSG00000167986, ENSG00000160752, ENSG00000161960, ENSG00000125826, ENSG00000119335, ENSG00000213983, ENSG00000124789, ENSG00000135899, ENSG00000044090, ENSG00000133318, ENSG00000067560, ENSG00000111321, ENSG00000013573, ENSG00000162775, ENSG00000135486, ENSG00000077942, ENSG00000164615, ENSG00000067167, ENSG0000…	1042	299	16792	1.83249	1.69422				GO:0006281~DNA repair	33	2.2864e-05
	GO:0016192~vesicle-mediated transport	21	1.71709	0.00114865	ENSG00000103769, ENSG00000122705, ENSG00000177879, ENSG00000125447, ENSG00000073921, ENSG00000029725, ENSG00000221838, ENSG00000161203, ENSG00000242247, ENSG00000137501, ENSG00000124222, ENSG00000187239, ENSG00000138069, ENSG00000213983, ENSG00000103197, ENSG00000084733, ENSG00000103365, ENSG00000164077, ENSG00000133318, ENSG00000214078, ENSG00000184432	1042	152	16792	2.22644	2.06515				GO:0006890~retrograde vesicle-mediated transport, Golgi to ER	15	0.0004761
	GO:0060333~interferon-gamma-mediated signaling pathway	13	1.06296	0.00129582	ENSG00000204592, ENSG00000067066, ENSG00000234745, ENSG00000223865, ENSG00000125347, ENSG00000026508, ENSG00000140464, ENSG00000213928, ENSG00000206503, ENSG00000117228, ENSG00000185507, ENSG00000179583, ENSG00000204642	1042	71	16792	2.95066	2.32681				GO:0016032~viral process	34	0.000940661
	GO:0006405~RNA export from nucleus	11	0.899428	0.00182644	ENSG00000051596, ENSG00000205937, ENSG00000100296, ENSG00000135486, ENSG00000116350, ENSG00000160679, ENSG00000115875, ENSG00000183684, ENSG00000136450, ENSG00000110713, ENSG00000136937	1042	55	16792	3.22303	3.26476				GO:0060333~interferon-gamma-mediated signaling pathway	13	0.00129582
	GO:0019882~antigen processing and presentation	11	0.899428	0.00182644	ENSG00000223865, ENSG00000103811, ENSG00000204592, ENSG00000104870, ENSG00000019582, ENSG00000175582, ENSG00000206503, ENSG00000104856, ENSG00000084733, ENSG00000234745, ENSG00000153029	1042	55	16792	3.22303	3.26476				GO:0019882~antigen processing and presentation	11	0.00182644
	GO:0006886~intracellular protein transport	27	2.20769	0.00317662	ENSG00000105402, ENSG00000136240, ENSG00000177879, ENSG00000125447, ENSG00000071189, ENSG00000128731, ENSG00000221838, ENSG00000132405, ENSG00000242247, ENSG00000213983, ENSG00000103365, ENSG00000122705, ENSG00000019582, ENSG00000075790, ENSG00000161203, ENSG00000137177, ENSG00000143486, ENSG00000137501, ENSG00000116584, ENSG00000124222, ENSG00000126214, ENSG00000065882, ENSG00000136152, ENSG0000…	1042	236	16792	1.84368	5.61318				GO:0006886~intracellular protein transport	27	0.00317662
	GO:0031124~mRNA 3'-end processing	10	0.817661	0.003273	ENSG00000051596, ENSG00000205937, ENSG00000100296, ENSG00000116350, ENSG00000160679, ENSG00000115875, ENSG00000183684, ENSG00000136450, ENSG00000090060, ENSG00000136937	1042	50	16792	3.22303	5.77875				GO:0048208~COPII vesicle coating	11	0.00402603
	GO:0043486~histone exchange	5	0.408831	0.0034081	ENSG00000140350, ENSG00000163159, ENSG00000143401, ENSG00000132780, ENSG00000112130	1042	11	16792	7.32507	6.01035				GO:0051271~negative regulation of cellular component movement	4	0.00412328
	GO:0048208~COPII vesicle coating	11	0.899428	0.00402603	ENSG00000100528, ENSG00000105402, ENSG00000148396, ENSG00000160218, ENSG00000138069, ENSG00000036257, ENSG00000119414, ENSG00000109861, ENSG00000117153, ENSG00000101160, ENSG00000138674	1042	61	16792	2.90601	7.06288				GO:0007050~cell cycle arrest	18	0.00641466
	GO:0051271~negative regulation of cellular component movement	4	0.327065	0.00412328	ENSG00000130402, ENSG00000067066, ENSG00000072110, ENSG00000111276	1042	6	16792	10.7434	7.22751				GO:1900025~negative regulation of substrate adhesion-dependent cell spreading	5	0.00668388
	GO:0006977~DNA damage response, signal transduction by p53 class mediator resulting in cell cycle arrest	11	0.899428	0.00453985	ENSG00000126457, ENSG00000161642, ENSG00000140464, ENSG00000090097, ENSG00000132819, ENSG00000182973, ENSG00000118495, ENSG00000145632, ENSG00000080802, ENSG00000111276, ENSG00000183765	1042	62	16792	2.85914	7.92957
	GO:0006888~ER to Golgi vesicle-mediated transport	20	1.63532	0.00484704	ENSG00000105402, ENSG00000075790, ENSG00000036257, ENSG00000149182, ENSG00000101160, ENSG00000105669, ENSG00000154305, ENSG00000093183, ENSG00000166557, ENSG00000242247, ENSG00000204843, ENSG00000100528, ENSG00000175203, ENSG00000136152, ENSG00000197694, ENSG00000138069, ENSG00000109861, ENSG00000117153, ENSG00000138674, ENSG00000184432	1042	160	16792	2.0144	8.44408
	GO:0006891~intra-Golgi vesicle-mediated transport	7	0.572363	0.00537488	ENSG00000257923, ENSG00000147127, ENSG00000105402, ENSG00000160218, ENSG00000136152, ENSG00000105669, ENSG00000184432	1042	27	16792	4.17801	9.32181			Category	Term	Count	PValue
	GO:0007050~cell cycle arrest	18	1.47179	0.00641466	ENSG00000139842, ENSG00000181929, ENSG00000090097, ENSG00000104320, ENSG00000108819, ENSG00000036257, ENSG00000110321, ENSG00000132819, ENSG00000166333, ENSG00000149357, ENSG00000125347, ENSG00000140464, ENSG00000103197, ENSG00000148737, ENSG00000118495, ENSG00000100614, ENSG00000025039, ENSG00000111276	1042	141	16792	2.05725	11.0276			KEGG_PATHWAY	hsa04142:Lysosome	20	0.000299392
	GO:1900025~negative regulation of substrate adhesion-dependent cell spreading	5	0.408831	0.00668388	ENSG00000130402, ENSG00000119185, ENSG00000077942, ENSG00000117228, ENSG00000107104	1042	13	16792	6.19814	11.4643				hsa04144:Endocytosis	32	0.000694164
	GO:0071679~commissural neuron axon guidance	4	0.327065	0.0068844	ENSG00000112715, ENSG00000147862, ENSG00000173402, ENSG00000163785	1042	7	16792	9.20866	11.7883				hsa01100:Metabolic pathways	107	0.00102619
	GO:0006260~DNA replication	19	1.55356	0.00754622	ENSG00000164045, ENSG00000104320, ENSG00000135336, ENSG00000100865, ENSG00000093009, ENSG00000198000, ENSG00000166169, ENSG00000110713, ENSG00000132780, ENSG00000092201, ENSG00000198646, ENSG00000035928, ENSG00000147862, ENSG00000167670, ENSG00000119335, ENSG00000174371, ENSG00000198900, ENSG00000169592, ENSG00000159259	1042	155	16792	1.97541	12.8495				hsa00510:N-Glycan biosynthesis	10	0.00403243
	GO:0015031~protein transport	38	3.10711	0.00811627	ENSG00000172661, ENSG00000171570, ENSG00000136240, ENSG00000120742, ENSG00000119392, ENSG00000066777, ENSG00000141971, ENSG00000221838, ENSG00000119522, ENSG00000105197, ENSG00000100575, ENSG00000130402, ENSG00000099246, ENSG00000168010, ENSG00000119185, ENSG00000167578, ENSG00000081803, ENSG00000138674, ENSG00000004059, ENSG00000123106, ENSG00000103769, ENSG00000046653, ENSG00000108774, ENSG0000…	1042	395	16792	1.55032	13.754				hsa05203:Viral carcinogenesis	24	0.00768454
	GO:0006406~mRNA export from nucleus	14	1.14473	0.00873219	ENSG00000091542, ENSG00000051596, ENSG00000205937, ENSG00000100296, ENSG00000119392, ENSG00000116350, ENSG00000160679, ENSG00000115875, ENSG00000183684, ENSG00000124789, ENSG00000136450, ENSG00000110713, ENSG00000125450, ENSG00000136937	1042	100	16792	2.25612	14.7212				hsa04120:Ubiquitin mediated proteolysis	18	0.00789883
	GO:0002474~antigen processing and presentation of peptide antigen via MHC class I	7	0.572363	0.00920309	ENSG00000231925, ENSG00000204592, ENSG00000206503, ENSG00000138674, ENSG00000234745, ENSG00000153029, ENSG00000204642	1042	30	16792	3.7602	15.4538
	GO:0021762~substantia nigra development	9	0.735895	0.00990776	ENSG00000069535, ENSG00000134308, ENSG00000160014, ENSG00000148396, ENSG00000160678, ENSG00000198668, ENSG00000143933, ENSG00000148672, ENSG00000067560	1042	49	16792	2.95993	16.5389
	GO:0036498~IRE1-mediated unfolded protein response	10	0.817661	0.00999192	ENSG00000204843, ENSG00000124783, ENSG00000013573, ENSG00000120742, ENSG00000025796, ENSG00000138674, ENSG00000168970, ENSG00000044090, ENSG00000182934, ENSG00000159720	1042	59	16792	2.73138	16.6676			Category	Term	Count	PValue
	GO:0006974~cellular response to DNA damage stimulus	23	1.88062	0.0100329	ENSG00000139842, ENSG00000161642, ENSG00000013573, ENSG00000198887, ENSG00000112511, ENSG00000136560, ENSG00000119048, ENSG00000173559, ENSG00000131778, ENSG00000128731, ENSG00000113916, ENSG00000070501, ENSG00000162585, ENSG00000112130, ENSG00000170485, ENSG00000198646, ENSG00000149273, ENSG00000148153, ENSG00000137074, ENSG00000185507, ENSG00000175279, ENSG00000183765, ENSG00000148362	1042	208	16792	1.78197	16.7302			INTERPRO	IPR000504:RNA recognition motif domain	31	3.02409e-05
	GO:0098609~cell-cell adhesion	28	2.28945	0.0102491	ENSG00000175866, ENSG00000115310, ENSG00000153113, ENSG00000133030, ENSG00000182718, ENSG00000073921, ENSG00000124831, ENSG00000110321, ENSG00000175792, ENSG00000074181, ENSG00000153317, ENSG00000120802, ENSG00000168488, ENSG00000168003, ENSG00000136830, ENSG00000077549, ENSG00000065613, ENSG00000149925, ENSG00000138069, ENSG00000197694, ENSG00000072518, ENSG00000084733, ENSG00000178209, ENSG0000…	1042	271	16792	1.66504	17.0597				IPR000253:Forkhead-associated (FHA) domain	11	4.17324e-05
	GO:0071786~endoplasmic reticulum tubular network organization	4	0.327065	0.0105109	ENSG00000099246, ENSG00000115310, ENSG00000084733, ENSG00000133318	1042	8	16792	8.05758	17.4572				IPR012677:Nucleotide-binding, alpha-beta plait	33	9.95287e-05
	GO:0032049~cardiolipin biosynthetic process	4	0.327065	0.0105109	ENSG00000130304, ENSG00000102125, ENSG00000144559, ENSG00000088766	1042	8	16792	8.05758	17.4572				IPR001039:MHC class I, alpha chain, alpha1/alpha2	5	0.00416524
	GO:0030801~positive regulation of cyclic nucleotide metabolic process	3	0.245298	0.0110441	ENSG00000160014, ENSG00000198668, ENSG00000143933	1042	3	16792	16.1152	18.2611				IPR001806:Small GTPase superfamily	17	0.00838195
	GO:0006488~dolichol-linked oligosaccharide biosynthetic process	5	0.408831	0.0115555	ENSG00000119523, ENSG00000214160, ENSG00000159063, ENSG00000172269, ENSG00000101901	1042	15	16792	5.37172	19.0251
	GO:0070911~global genome nucleotide-excision repair	7	0.572363	0.0126436	ENSG00000177889, ENSG00000111358, ENSG00000139842, ENSG00000145736, ENSG00000188612, ENSG00000131778, ENSG00000167986	1042	32	16792	3.52519	20.6284
	GO:0006310~DNA recombination	12	0.981194	0.0132278	ENSG00000153391, ENSG00000182185, ENSG00000170322, ENSG00000198646, ENSG00000211460, ENSG00000174371, ENSG00000157212, ENSG00000175792, ENSG00000107672, ENSG00000147140, ENSG00000169592, ENSG00000116750	1042	83	16792	2.3299	21.4768
	GO:0030099~myeloid cell differentiation	6	0.490597	0.0143553	ENSG00000103510, ENSG00000087842, ENSG00000198646, ENSG00000140464, ENSG00000113916, ENSG00000165672	1042	24	16792	4.02879	23.09
	GO:0002480~antigen processing and presentation of exogenous peptide antigen via MHC class I, TAP-independent	4	0.327065	0.0150472	ENSG00000204592, ENSG00000206503, ENSG00000234745, ENSG00000204642	1042	9	16792	7.16229	24.0644
	GO:0006621~protein retention in ER lumen	4	0.327065	0.0150472	ENSG00000135506, ENSG00000136240, ENSG00000118454, ENSG00000197858	1042	9	16792	7.16229	24.0644
	GO:0060316~positive regulation of ryanodine-sensitive calcium-release channel activity	4	0.327065	0.0150472	ENSG00000160014, ENSG00000198668, ENSG00000198363, ENSG00000143933	1042	9	16792	7.16229	24.0644
	GO:0006369~termination of RNA polymerase II transcription	10	0.817661	0.0166502	ENSG00000051596, ENSG00000205937, ENSG00000100296, ENSG00000116350, ENSG00000160679, ENSG00000115875, ENSG00000183684, ENSG00000136450, ENSG00000090060, ENSG00000136937	1042	64	16792	2.51799	26.2772
	GO:0060337~type I interferon signaling pathway	10	0.817661	0.0166502	ENSG00000125347, ENSG00000204592, ENSG00000105397, ENSG00000206503, ENSG00000213928, ENSG00000157601, ENSG00000185507, ENSG00000067066, ENSG00000234745, ENSG00000204642	1042	64	16792	2.51799	26.2772
	GO:0006626~protein targeting to mitochondrion	7	0.572363	0.0168974	ENSG00000173726, ENSG00000122085, ENSG00000168958, ENSG00000173171, ENSG00000205981, ENSG00000150779, ENSG00000100575	1042	34	16792	3.31783	26.613
	GO:0006913~nucleocytoplasmic transport	6	0.490597	0.0170504	ENSG00000140350, ENSG00000169220, ENSG00000119335, ENSG00000110713, ENSG00000143401, ENSG00000132382	1042	25	16792	3.86764	26.82
	GO:0071902~positive regulation of protein serine/threonine kinase activity	7	0.572363	0.0193545	ENSG00000130304, ENSG00000160014, ENSG00000151726, ENSG00000198668, ENSG00000104872, ENSG00000143933, ENSG00000067560	1042	35	16792	3.22303	29.8728
	GO:0000245~spliceosomal complex assembly	6	0.490597	0.0200605	ENSG00000079785, ENSG00000168066, ENSG00000003756, ENSG00000125743, ENSG00000092208, ENSG00000130520	1042	26	16792	3.71888	30.7839
	GO:0033619~membrane protein proteolysis	4	0.327065	0.0205189	ENSG00000103811, ENSG00000175193, ENSG00000101294, ENSG00000138600	1042	10	16792	6.44607	31.3693
	GO:0006613~cotranslational protein targeting to membrane	4	0.327065	0.0205189	ENSG00000124783, ENSG00000163479, ENSG00000067167, ENSG00000182934	1042	10	16792	6.44607	31.3693
	GO:1901796~regulation of signal transduction by p53 class mediator	15	1.22649	0.0214185	ENSG00000161642, ENSG00000181929, ENSG00000104320, ENSG00000196591, ENSG00000166164, ENSG00000204435, ENSG00000092201, ENSG00000143499, ENSG00000143514, ENSG00000025293, ENSG00000140464, ENSG00000101266, ENSG00000088325, ENSG00000174371, ENSG00000183765	1042	124	16792	1.94941	32.5048
	GO:0090307~mitotic spindle assembly	7	0.572363	0.0220441	ENSG00000103769, ENSG00000116213, ENSG00000088325, ENSG00000196924, ENSG00000101057, ENSG00000183765, ENSG00000067560	1042	36	16792	3.1335	33.2841
	GO:0042981~regulation of apoptotic process	22	1.79886	0.0239342	ENSG00000132155, ENSG00000115310, ENSG00000140350, ENSG00000003756, ENSG00000115129, ENSG00000146674, ENSG00000026103, ENSG00000113916, ENSG00000143384, ENSG00000143401, ENSG00000105483, ENSG00000157873, ENSG00000130402, ENSG00000003402, ENSG00000065613, ENSG00000143514, ENSG00000149273, ENSG00000149932, ENSG00000120868, ENSG00000072110, ENSG00000104419, ENSG00000118960	1042	213	16792	1.66448	35.5868
	GO:0002576~platelet degranulation	13	1.06296	0.025506	ENSG00000261371, ENSG00000160014, ENSG00000112715, ENSG00000084234, ENSG00000130402, ENSG00000112419, ENSG00000142192, ENSG00000149925, ENSG00000198668, ENSG00000196924, ENSG00000149131, ENSG00000072110, ENSG00000143933	1042	103	16792	2.03395	37.4443
	GO:0001682~tRNA 5'-leader removal	4	0.327065	0.0269354	ENSG00000124787, ENSG00000148688, ENSG00000163684, ENSG00000105171	1042	11	16792	5.86006	39.0896
	GO:0051764~actin crosslink formation	4	0.327065	0.0269354	ENSG00000128298, ENSG00000175866, ENSG00000196924, ENSG00000072110	1042	11	16792	5.86006	39.0896
	GO:0060314~regulation of ryanodine-sensitive calcium-release channel activity	5	0.408831	0.0269495	ENSG00000160014, ENSG00000198668, ENSG00000198363, ENSG00000143933, ENSG00000072062	1042	19	16792	4.24083	39.1056
	GO:0046827~positive regulation of protein export from nucleus	5	0.408831	0.0269495	ENSG00000082701, ENSG00000031823, ENSG00000148737, ENSG00000100614, ENSG00000072062	1042	19	16792	4.24083	39.1056
	GO:0010881~regulation of cardiac muscle contraction by regulation of the release of sequestered calcium ion	5	0.408831	0.0269495	ENSG00000160014, ENSG00000198668, ENSG00000198363, ENSG00000143933, ENSG00000072062	1042	19	16792	4.24083	39.1056
	GO:0043161~proteasome-mediated ubiquitin-dependent protein catabolic process	21	1.71709	0.0272321	ENSG00000139842, ENSG00000154473, ENSG00000186187, ENSG00000119048, ENSG00000081154, ENSG00000036257, ENSG00000163636, ENSG00000100567, ENSG00000177565, ENSG00000141480, ENSG00000167986, ENSG00000082701, ENSG00000132640, ENSG00000140464, ENSG00000125826, ENSG00000162191, ENSG00000197111, ENSG00000173692, ENSG00000198742, ENSG00000175063, ENSG00000087191	1042	203	16792	1.66709	39.4259
	GO:0010467~gene expression	8	0.654129	0.0274478	ENSG00000165819, ENSG00000135486, ENSG00000169045, ENSG00000026103, ENSG00000197111, ENSG00000136937, ENSG00000163882, ENSG00000092199	1042	48	16792	2.68586	39.6693
	GO:0006351~transcription, DNA-templated	142	11.6108	0.028755	ENSG00000153391, ENSG00000162086, ENSG00000173041, ENSG00000161642, ENSG00000198131, ENSG00000171720, ENSG00000197008, ENSG00000141002, ENSG00000163882, ENSG00000013561, ENSG00000143499, ENSG00000170485, ENSG00000124788, ENSG00000101266, ENSG00000140464, ENSG00000159592, ENSG00000118495, ENSG00000156508, ENSG00000162961, ENSG00000112511, ENSG00000066379, ENSG00000134046, ENSG00000130940, ENSG0000…	1042	1955	16792	1.17051	41.1248
	GO:0006099~tricarboxylic acid cycle	6	0.490597	0.0310978	ENSG00000112992, ENSG00000073578, ENSG00000150768, ENSG00000166411, ENSG00000181192, ENSG00000131828	1042	29	16792	3.33417	43.6507
	GO:0006487~protein N-linked glycosylation	7	0.572363	0.0315882	ENSG00000129562, ENSG00000120697, ENSG00000140650, ENSG00000159063, ENSG00000172269, ENSG00000244038, ENSG00000134851	1042	39	16792	2.89247	44.1663
	GO:0007264~small GTPase mediated signal transduction	24	1.96239	0.0323102	ENSG00000008853, ENSG00000138175, ENSG00000075651, ENSG00000171570, ENSG00000175582, ENSG00000072422, ENSG00000109113, ENSG00000099246, ENSG00000167578, ENSG00000196503, ENSG00000004059, ENSG00000067560, ENSG00000147127, ENSG00000103769, ENSG00000108774, ENSG00000136828, ENSG00000127314, ENSG00000140983, ENSG00000134308, ENSG00000126858, ENSG00000138069, ENSG00000115963, ENSG00000084733, ENSG0000…	1042	246	16792	1.57221	44.9172
	GO:0007015~actin filament organization	10	0.817661	0.0332835	ENSG00000116584, ENSG00000149925, ENSG00000108819, ENSG00000147202, ENSG00000102879, ENSG00000140416, ENSG00000072110, ENSG00000154556, ENSG00000198467, ENSG00000196405	1042	72	16792	2.23822	45.9146
	GO:0051343~positive regulation of cyclic-nucleotide phosphodiesterase activity	3	0.245298	0.0338622	ENSG00000160014, ENSG00000198668, ENSG00000143933	1042	5	16792	9.6691	46.4994
	GO:0042270~protection from natural killer cell mediated cytotoxicity	3	0.245298	0.0338622	ENSG00000204592, ENSG00000206503, ENSG00000234745	1042	5	16792	9.6691	46.4994
	GO:0018401~peptidyl-proline hydroxylation to 4-hydroxy-L-proline	3	0.245298	0.0338622	ENSG00000122884, ENSG00000185624, ENSG00000135766	1042	5	16792	9.6691	46.4994
	GO:0010815~bradykinin catabolic process	3	0.245298	0.0338622	ENSG00000103811, ENSG00000119912, ENSG00000108039	1042	5	16792	9.6691	46.4994
	GO:0006552~leucine catabolic process	3	0.245298	0.0338622	ENSG00000128928, ENSG00000117305, ENSG00000148090	1042	5	16792	9.6691	46.4994
	GO:0008154~actin polymerization or depolymerization	4	0.327065	0.0342928	ENSG00000131236, ENSG00000157017, ENSG00000138443, ENSG00000196405	1042	12	16792	5.37172	46.9306
	GO:0019725~cellular homeostasis	4	0.327065	0.0342928	ENSG00000140983, ENSG00000111077, ENSG00000126858, ENSG00000143384	1042	12	16792	5.37172	46.9306
	GO:0045773~positive regulation of axon extension	6	0.490597	0.0354767	ENSG00000082701, ENSG00000103769, ENSG00000166579, ENSG00000110321, ENSG00000101126, ENSG00000166333	1042	30	16792	3.22303	48.0997
	GO:0051017~actin filament bundle assembly	6	0.490597	0.0354767	ENSG00000128298, ENSG00000130402, ENSG00000175866, ENSG00000111859, ENSG00000204472, ENSG00000072110	1042	30	16792	3.22303	48.0997
	GO:0006293~nucleotide-excision repair, preincision complex stabilization	5	0.408831	0.0377414	ENSG00000111358, ENSG00000139842, ENSG00000145736, ENSG00000131778, ENSG00000167986	1042	21	16792	3.83694	50.2682
	GO:0035307~positive regulation of protein dephosphorylation	5	0.408831	0.0377414	ENSG00000160014, ENSG00000198668, ENSG00000176915, ENSG00000115685, ENSG00000143933	1042	21	16792	3.83694	50.2682
	GO:0031954~positive regulation of protein autophosphorylation	5	0.408831	0.0377414	ENSG00000160014, ENSG00000104320, ENSG00000112715, ENSG00000198668, ENSG00000143933	1042	21	16792	3.83694	50.2682
	GO:0001676~long-chain fatty acid metabolic process	5	0.408831	0.0377414	ENSG00000083807, ENSG00000123983, ENSG00000130304, ENSG00000151726, ENSG00000068366	1042	21	16792	3.83694	50.2682
	GO:0032402~melanosome transport	5	0.408831	0.0377414	ENSG00000204843, ENSG00000103769, ENSG00000175203, ENSG00000138069, ENSG00000125124	1042	21	16792	3.83694	50.2682
	GO:0051056~regulation of small GTPase mediated signal transduction	15	1.22649	0.0383236	ENSG00000008853, ENSG00000102606, ENSG00000154358, ENSG00000099331, ENSG00000123329, ENSG00000072422, ENSG00000126217, ENSG00000140983, ENSG00000116584, ENSG00000126858, ENSG00000103197, ENSG00000105738, ENSG00000131089, ENSG00000105137, ENSG00000067560	1042	134	16792	1.80394	50.8118
	GO:0016477~cell migration	18	1.47179	0.0384706	ENSG00000138443, ENSG00000108819, ENSG00000072864, ENSG00000130635, ENSG00000036257, ENSG00000112655, ENSG00000147010, ENSG00000082701, ENSG00000166579, ENSG00000119185, ENSG00000105397, ENSG00000177697, ENSG00000138069, ENSG00000168615, ENSG00000154556, ENSG00000105778, ENSG00000173517, ENSG00000067560	1042	172	16792	1.68647	50.9481
	GO:0001666~response to hypoxia	18	1.47179	0.0384706	ENSG00000134013, ENSG00000132155, ENSG00000183044, ENSG00000139567, ENSG00000112715, ENSG00000156113, ENSG00000143437, ENSG00000083444, ENSG00000135766, ENSG00000130402, ENSG00000091542, ENSG00000119630, ENSG00000175567, ENSG00000069509, ENSG00000140464, ENSG00000150995, ENSG00000120868, ENSG00000111276	1042	172	16792	1.68647	50.9481
	GO:0032024~positive regulation of insulin secretion	7	0.572363	0.0392478	ENSG00000142330, ENSG00000157017, ENSG00000183044, ENSG00000120742, ENSG00000148737, ENSG00000148672, ENSG00000100889	1042	41	16792	2.75137	51.663
	GO:0006338~chromatin remodeling	11	0.899428	0.0397352	ENSG00000153391, ENSG00000152455, ENSG00000142599, ENSG00000165609, ENSG00000131778, ENSG00000153922, ENSG00000108604, ENSG00000196591, ENSG00000175792, ENSG00000104872, ENSG00000198900	1042	86	16792	2.06124	52.1063
	GO:0016311~dephosphorylation	11	0.899428	0.0397352	ENSG00000141698, ENSG00000134575, ENSG00000146733, ENSG00000125458, ENSG00000162836, ENSG00000137074, ENSG00000170525, ENSG00000100614, ENSG00000039650, ENSG00000134324, ENSG00000040933	1042	86	16792	2.06124	52.1063
	GO:0006303~double-strand break repair via nonhomologous end joining	9	0.735895	0.0400024	ENSG00000177889, ENSG00000152457, ENSG00000198887, ENSG00000104320, ENSG00000128731, ENSG00000157212, ENSG00000166169, ENSG00000148362, ENSG00000112130	1042	63	16792	2.30217	52.3476
	GO:0007623~circadian rhythm	10	0.817661	0.0417501	ENSG00000082701, ENSG00000170485, ENSG00000165819, ENSG00000029153, ENSG00000026103, ENSG00000171720, ENSG00000141027, ENSG00000198900, ENSG00000147140, ENSG00000135446	1042	75	16792	2.14869	53.8984
	GO:0032516~positive regulation of phosphoprotein phosphatase activity	4	0.327065	0.0425754	ENSG00000160014, ENSG00000198668, ENSG00000105053, ENSG00000143933	1042	13	16792	4.95851	54.6141
	GO:0036109~alpha-linolenic acid metabolic process	4	0.327065	0.0425754	ENSG00000060971, ENSG00000151726, ENSG00000012660, ENSG00000134824	1042	13	16792	4.95851	54.6141
	GO:0009117~nucleotide metabolic process	4	0.327065	0.0425754	ENSG00000141698, ENSG00000165609, ENSG00000076043, ENSG00000125877	1042	13	16792	4.95851	54.6141
	GO:0007009~plasma membrane organization	4	0.327065	0.0425754	ENSG00000128298, ENSG00000175866, ENSG00000120742, ENSG00000132613	1042	13	16792	4.95851	54.6141
	GO:0051496~positive regulation of stress fiber assembly	7	0.572363	0.0434827	ENSG00000119185, ENSG00000104332, ENSG00000074964, ENSG00000140416, ENSG00000186575, ENSG00000196405, ENSG00000067560	1042	42	16792	2.68586	55.3887
	GO:0006364~rRNA processing	21	1.71709	0.0438016	ENSG00000184967, ENSG00000122406, ENSG00000136891, ENSG00000105171, ENSG00000198000, ENSG00000182362, ENSG00000101546, ENSG00000124787, ENSG00000148688, ENSG00000122085, ENSG00000163684, ENSG00000149273, ENSG00000037241, ENSG00000134419, ENSG00000145425, ENSG00000126524, ENSG00000104872, ENSG00000141076, ENSG00000100138, ENSG00000087269, ENSG00000102309	1042	214	16792	1.58139	55.658
	GO:0000717~nucleotide-excision repair, DNA duplex unwinding	5	0.408831	0.0439387	ENSG00000111358, ENSG00000139842, ENSG00000145736, ENSG00000131778, ENSG00000167986	1042	22	16792	3.66254	55.7732
	GO:0006509~membrane protein ectodomain proteolysis	5	0.408831	0.0439387	ENSG00000162736, ENSG00000173402, ENSG00000168615, ENSG00000101294, ENSG00000138600	1042	22	16792	3.66254	55.7732
	GO:0016236~macroautophagy	10	0.817661	0.0448673	ENSG00000149547, ENSG00000170296, ENSG00000181929, ENSG00000139112, ENSG00000173726, ENSG00000025039, ENSG00000145782, ENSG00000149357, ENSG00000057663, ENSG00000163719	1042	76	16792	2.12042	56.5468
	GO:0000086~G2/M transition of mitotic cell cycle	15	1.22649	0.0448713	ENSG00000164045, ENSG00000160014, ENSG00000111206, ENSG00000072864, ENSG00000072062, ENSG00000204843, ENSG00000175203, ENSG00000088325, ENSG00000198668, ENSG00000058272, ENSG00000141577, ENSG00000101224, ENSG00000108100, ENSG00000143933, ENSG00000183765	1042	137	16792	1.76443	56.55
	GO:0006486~protein glycosylation	13	1.06296	0.0472984	ENSG00000140650, ENSG00000120742, ENSG00000151348, ENSG00000121578, ENSG00000178234, ENSG00000131446, ENSG00000129562, ENSG00000073849, ENSG00000120697, ENSG00000214160, ENSG00000136840, ENSG00000136152, ENSG00000244038	1042	113	16792	1.85396	58.5117
	GO:0034260~negative regulation of GTPase activity	7	0.572363	0.0479928	ENSG00000156973, ENSG00000169727, ENSG00000066777, ENSG00000165533, ENSG00000197622, ENSG00000114993, ENSG00000141480	1042	43	16792	2.6234	59.0573
	GO:0033211~adiponectin-activated signaling pathway	3	0.245298	0.0487316	ENSG00000130304, ENSG00000151726, ENSG00000204435	1042	6	16792	8.05758	59.6303
	GO:0061000~negative regulation of dendritic spine development	3	0.245298	0.0487316	ENSG00000196591, ENSG00000145632, ENSG00000153317	1042	6	16792	8.05758	59.6303
	GO:0002819~regulation of adaptive immune response	3	0.245298	0.0487316	ENSG00000125347, ENSG00000117091, ENSG00000185507	1042	6	16792	8.05758	59.6303
	GO:0032288~myelin assembly	3	0.245298	0.0487316	ENSG00000115020, ENSG00000166333, ENSG00000087053	1042	6	16792	8.05758	59.6303
	GO:0006295~nucleotide-excision repair, DNA incision, 3'-to lesion	5	0.408831	0.0506707	ENSG00000111358, ENSG00000139842, ENSG00000145736, ENSG00000131778, ENSG00000167986	1042	23	16792	3.5033	61.0986
	GO:0010801~negative regulation of peptidyl-threonine phosphorylation	4	0.327065	0.0517585	ENSG00000160014, ENSG00000148498, ENSG00000198668, ENSG00000143933	1042	14	16792	4.60433	61.9001
	GO:0005513~detection of calcium ion	4	0.327065	0.0517585	ENSG00000160014, ENSG00000198668, ENSG00000198363, ENSG00000143933	1042	14	16792	4.60433	61.9001
	GO:0006397~mRNA processing	18	1.47179	0.0526691	ENSG00000103005, ENSG00000135486, ENSG00000117569, ENSG00000116350, ENSG00000132819, ENSG00000115875, ENSG00000092208, ENSG00000100722, ENSG00000149187, ENSG00000139793, ENSG00000164329, ENSG00000072062, ENSG00000152601, ENSG00000091542, ENSG00000189091, ENSG00000165819, ENSG00000136450, ENSG00000147140	1042	179	16792	1.62052	62.5589
	GO:0006915~apoptotic process	46	3.76124	0.0536552	ENSG00000149547, ENSG00000105290, ENSG00000161642, ENSG00000132155, ENSG00000188313, ENSG00000184584, ENSG00000026103, ENSG00000151923, ENSG00000114993, ENSG00000105483, ENSG00000057663, ENSG00000125347, ENSG00000129562, ENSG00000147010, ENSG00000010322, ENSG00000065613, ENSG00000140464, ENSG00000101266, ENSG00000136108, ENSG00000054523, ENSG00000088325, ENSG00000109861, ENSG00000137776, ENSG0000…	1042	567	16792	1.3074	63.2603
	GO:0006461~protein complex assembly	13	1.06296	0.0557748	ENSG00000231925, ENSG00000189091, ENSG00000140464, ENSG00000167670, ENSG00000073921, ENSG00000019582, ENSG00000148498, ENSG00000137713, ENSG00000026103, ENSG00000197858, ENSG00000131899, ENSG00000141385, ENSG00000159259	1042	116	16792	1.80601	64.726
	GO:0006355~regulation of transcription, DNA-templated	109	8.91251	0.0569181	ENSG00000153391, ENSG00000162086, ENSG00000173041, ENSG00000161642, ENSG00000198131, ENSG00000103326, ENSG00000197008, ENSG00000013561, ENSG00000087842, ENSG00000101266, ENSG00000140464, ENSG00000159592, ENSG00000160679, ENSG00000156508, ENSG00000009307, ENSG00000130382, ENSG00000126457, ENSG00000101040, ENSG00000112511, ENSG00000139567, ENSG00000130940, ENSG00000029153, ENSG00000124831, ENSG0000…	1042	1504	16792	1.16792	65.4935
	GO:0006468~protein phosphorylation	38	3.10711	0.0572443	ENSG00000179335, ENSG00000080823, ENSG00000104365, ENSG00000132155, ENSG00000181929, ENSG00000154358, ENSG00000129351, ENSG00000164896, ENSG00000196182, ENSG00000176444, ENSG00000166333, ENSG00000163785, ENSG00000204435, ENSG00000072062, ENSG00000102225, ENSG00000142192, ENSG00000175634, ENSG00000178950, ENSG00000105397, ENSG00000171219, ENSG00000101266, ENSG00000072518, ENSG00000165238, ENSG0000…	1042	456	16792	1.34293	65.7096
	GO:0007059~chromosome segregation	9	0.735895	0.05849	ENSG00000166579, ENSG00000122390, ENSG00000169220, ENSG00000148335, ENSG00000149273, ENSG00000072864, ENSG00000144021, ENSG00000198900, ENSG00000115685	1042	68	16792	2.13289	66.523
	GO:0030036~actin cytoskeleton organization	14	1.14473	0.0597624	ENSG00000177731, ENSG00000196923, ENSG00000178104, ENSG00000203485, ENSG00000186575, ENSG00000113916, ENSG00000010322, ENSG00000077549, ENSG00000131236, ENSG00000172757, ENSG00000115963, ENSG00000102879, ENSG00000100266, ENSG00000067560	1042	130	16792	1.73548	67.335
	GO:0042993~positive regulation of transcription factor import into nucleus	4	0.327065	0.0618092	ENSG00000184584, ENSG00000171720, ENSG00000196924, ENSG00000180353	1042	15	16792	4.29738	68.6023
	GO:0000422~mitophagy	6	0.490597	0.062858	ENSG00000069509, ENSG00000196998, ENSG00000139112, ENSG00000072518, ENSG00000145782, ENSG00000057663	1042	35	16792	2.7626	69.2334
	GO:1901841~regulation of high voltage-gated calcium channel activity	3	0.245298	0.0654705	ENSG00000160014, ENSG00000198668, ENSG00000143933	1042	7	16792	6.9065	70.754
	GO:0006047~UDP-N-acetylglucosamine metabolic process	3	0.245298	0.0654705	ENSG00000172269, ENSG00000117620, ENSG00000117143	1042	7	16792	6.9065	70.754
	GO:0030252~growth hormone secretion	3	0.245298	0.0654705	ENSG00000102225, ENSG00000157017, ENSG00000138069	1042	7	16792	6.9065	70.754
	GO:0051592~response to calcium ion	8	0.654129	0.0662377	ENSG00000119523, ENSG00000160014, ENSG00000198668, ENSG00000168615, ENSG00000156113, ENSG00000138674, ENSG00000143933, ENSG00000122359	1042	58	16792	2.22278	71.1869
	GO:0070373~negative regulation of ERK1 and ERK2 cascade	8	0.654129	0.0662377	ENSG00000116285, ENSG00000119185, ENSG00000169220, ENSG00000139318, ENSG00000077942, ENSG00000165238, ENSG00000117228, ENSG00000105053	1042	58	16792	2.22278	71.1869
	GO:0042769~DNA damage response, detection of DNA damage	6	0.490597	0.0694409	ENSG00000139842, ENSG00000119048, ENSG00000035928, ENSG00000149273, ENSG00000039650, ENSG00000167986	1042	36	16792	2.68586	72.9297
	GO:0042059~negative regulation of epidermal growth factor receptor signaling pathway	6	0.490597	0.0694409	ENSG00000147010, ENSG00000122705, ENSG00000063245, ENSG00000102606, ENSG00000127527, ENSG00000161203	1042	36	16792	2.68586	72.9297
	GO:0006978~DNA damage response, signal transduction by p53 class mediator resulting in transcription of p21 class mediator	4	0.327065	0.0726887	ENSG00000111206, ENSG00000132819, ENSG00000067066, ENSG00000183765	1042	16	16792	4.02879	74.5948
	GO:0051603~proteolysis involved in cellular protein catabolic process	7	0.572363	0.0747411	ENSG00000121064, ENSG00000103811, ENSG00000119912, ENSG00000100600, ENSG00000109861, ENSG00000101160, ENSG00000100567	1042	48	16792	2.35013	75.5965
	GO:0007162~negative regulation of cell adhesion	6	0.490597	0.0763887	ENSG00000139567, ENSG00000065361, ENSG00000077942, ENSG00000154305, ENSG00000135535, ENSG00000041982	1042	37	16792	2.61327	76.3736
	GO:0006296~nucleotide-excision repair, DNA incision, 5'-to lesion	6	0.490597	0.0763887	ENSG00000111358, ENSG00000139842, ENSG00000145736, ENSG00000035928, ENSG00000131778, ENSG00000167986	1042	37	16792	2.61327	76.3736
	GO:0006979~response to oxidative stress	12	0.981194	0.0788615	ENSG00000142192, ENSG00000169220, ENSG00000106268, ENSG00000149273, ENSG00000157110, ENSG00000164985, ENSG00000167468, ENSG00000171503, ENSG00000039650, ENSG00000177556, ENSG00000105854, ENSG00000165672	1042	110	16792	1.75802	77.4961
	GO:0060271~cilium morphogenesis	14	1.14473	0.0792892	ENSG00000100554, ENSG00000138175, ENSG00000101052, ENSG00000179029, ENSG00000178234, ENSG00000153317, ENSG00000159720, ENSG00000048342, ENSG00000138069, ENSG00000165533, ENSG00000119977, ENSG00000214021, ENSG00000196924, ENSG00000125124	1042	136	16792	1.65891	77.6851
	GO:0010212~response to ionizing radiation	7	0.572363	0.0809322	ENSG00000182185, ENSG00000152457, ENSG00000148153, ENSG00000173559, ENSG00000176444, ENSG00000157212, ENSG00000112130	1042	49	16792	2.30217	78.3971
	GO:0015992~proton transport	7	0.572363	0.0809322	ENSG00000100554, ENSG00000071553, ENSG00000112992, ENSG00000175567, ENSG00000117620, ENSG00000110955, ENSG00000159720	1042	49	16792	2.30217	78.3971
	GO:0032259~methylation	9	0.735895	0.0816227	ENSG00000169612, ENSG00000138382, ENSG00000206562, ENSG00000186523, ENSG00000117543, ENSG00000123600, ENSG00000132423, ENSG00000156239, ENSG00000123427	1042	73	16792	1.9868	78.6899
	GO:0007409~axonogenesis	11	0.899428	0.0819164	ENSG00000082701, ENSG00000175866, ENSG00000142192, ENSG00000073921, ENSG00000148498, ENSG00000084733, ENSG00000116641, ENSG00000137312, ENSG00000163785, ENSG00000131899, ENSG00000141385	1042	98	16792	1.80884	78.8133
	GO:0018107~peptidyl-threonine phosphorylation	6	0.490597	0.0836971	ENSG00000082701, ENSG00000013441, ENSG00000084774, ENSG00000107643, ENSG00000072518, ENSG00000072062	1042	38	16792	2.5445	79.5471
	GO:0033683~nucleotide-excision repair, DNA incision	6	0.490597	0.0836971	ENSG00000111358, ENSG00000139842, ENSG00000145736, ENSG00000035928, ENSG00000131778, ENSG00000167986	1042	38	16792	2.5445	79.5471
	GO:0060346~bone trabecula formation	3	0.245298	0.0837903	ENSG00000104332, ENSG00000169231, ENSG00000108821	1042	8	16792	6.04319	79.5849
	GO:1901844~regulation of cell communication by electrical coupling involved in cardiac conduction	3	0.245298	0.0837903	ENSG00000160014, ENSG00000198668, ENSG00000143933	1042	8	16792	6.04319	79.5849
	GO:0046784~viral mRNA export from host cell nucleus	3	0.245298	0.0837903	ENSG00000051596, ENSG00000100296, ENSG00000183684	1042	8	16792	6.04319	79.5849
	GO:0060124~positive regulation of growth hormone secretion	3	0.245298	0.0837903	ENSG00000157017, ENSG00000102606, ENSG00000120742	1042	8	16792	6.04319	79.5849
	GO:0034551~mitochondrial respiratory chain complex III assembly	3	0.245298	0.0837903	ENSG00000074582, ENSG00000156467, ENSG00000137288	1042	8	16792	6.04319	79.5849
	GO:1901216~positive regulation of neuron death	4	0.327065	0.0843531	ENSG00000082701, ENSG00000143514, ENSG00000073921, ENSG00000126767	1042	17	16792	3.7918	79.8114
	GO:0055093~response to hyperoxia	4	0.327065	0.0843531	ENSG00000196591, ENSG00000108821, ENSG00000135446, ENSG00000070501	1042	17	16792	3.7918	79.8114
	GO:0050775~positive regulation of dendrite morphogenesis	4	0.327065	0.0843531	ENSG00000257923, ENSG00000124006, ENSG00000166333, ENSG00000044090	1042	17	16792	3.7918	79.8114
	GO:0006376~mRNA splice site selection	4	0.327065	0.0843531	ENSG00000117569, ENSG00000007392, ENSG00000136450, ENSG00000149187	1042	17	16792	3.7918	79.8114
	GO:0035335~peptidyl-tyrosine dephosphorylation	11	0.899428	0.0863362	ENSG00000184007, ENSG00000213920, ENSG00000164045, ENSG00000072135, ENSG00000143727, ENSG00000139318, ENSG00000101224, ENSG00000087053, ENSG00000139505, ENSG00000105197, ENSG00000163719	1042	99	16792	1.79057	80.5907
	GO:0007584~response to nutrient	9	0.735895	0.0868155	ENSG00000129562, ENSG00000100299, ENSG00000123983, ENSG00000083720, ENSG00000151726, ENSG00000117305, ENSG00000120868, ENSG00000185122, ENSG00000068366	1042	74	16792	1.95995	80.7747
	GO:0007030~Golgi organization	9	0.735895	0.0868155	ENSG00000140859, ENSG00000102606, ENSG00000178950, ENSG00000124006, ENSG00000138069, ENSG00000136152, ENSG00000066777, ENSG00000044090, ENSG00000148248	1042	74	16792	1.95995	80.7747
	GO:0006283~transcription-coupled nucleotide-excision repair	9	0.735895	0.0868155	ENSG00000144524, ENSG00000111358, ENSG00000139842, ENSG00000145736, ENSG00000169727, ENSG00000035928, ENSG00000163882, ENSG00000187735, ENSG00000167986	1042	74	16792	1.95995	80.7747
	GO:0007266~Rho protein signal transduction	7	0.572363	0.0874007	ENSG00000261371, ENSG00000172757, ENSG00000099331, ENSG00000113916, ENSG00000128283, ENSG00000114993, ENSG00000067560	1042	50	16792	2.25612	80.9972
	GO:0031175~neuron projection development	11	0.899428	0.0908977	ENSG00000102225, ENSG00000077549, ENSG00000103769, ENSG00000126457, ENSG00000142192, ENSG00000108819, ENSG00000020129, ENSG00000066777, ENSG00000135441, ENSG00000116641, ENSG00000163785	1042	100	16792	1.77267	82.2768
	GO:0030199~collagen fibril organization	6	0.490597	0.0913601	ENSG00000134013, ENSG00000182718, ENSG00000130635, ENSG00000122884, ENSG00000111799, ENSG00000108821	1042	39	16792	2.47926	82.4397
	GO:0006605~protein targeting	6	0.490597	0.0913601	ENSG00000134308, ENSG00000170296, ENSG00000140464, ENSG00000051128, ENSG00000135506, ENSG00000173726	1042	39	16792	2.47926	82.4397
	GO:0016358~dendrite development	5	0.408831	0.0921195	ENSG00000175866, ENSG00000157017, ENSG00000142192, ENSG00000108819, ENSG00000196591	1042	28	16792	2.87771	82.7043
	GO:2000145~regulation of cell motility	5	0.408831	0.0921195	ENSG00000132155, ENSG00000065361, ENSG00000110651, ENSG00000123143, ENSG00000067560	1042	28	16792	2.87771	82.7043
	GO:0042787~protein ubiquitination involved in ubiquitin-dependent protein catabolic process	15	1.22649	0.0930564	ENSG00000139842, ENSG00000185651, ENSG00000154473, ENSG00000036257, ENSG00000128731, ENSG00000148634, ENSG00000034677, ENSG00000122550, ENSG00000167986, ENSG00000013561, ENSG00000132640, ENSG00000135506, ENSG00000079999, ENSG00000198742, ENSG00000175063	1042	153	16792	1.57992	83.0255
	GO:0002479~antigen processing and presentation of exogenous peptide antigen via MHC class I, TAP-dependent	8	0.654129	0.0939755	ENSG00000204592, ENSG00000206503, ENSG00000163636, ENSG00000173692, ENSG00000234745, ENSG00000100567, ENSG00000204642, ENSG00000087191	1042	63	16792	2.04637	83.3351
	GO:0008360~regulation of cell shape	14	1.14473	0.0943371	ENSG00000162458, ENSG00000175866, ENSG00000189171, ENSG00000112715, ENSG00000184922, ENSG00000197622, ENSG00000147010, ENSG00000149925, ENSG00000102879, ENSG00000140416, ENSG00000128283, ENSG00000101608, ENSG00000105053, ENSG00000145555	1042	140	16792	1.61152	83.4555
	GO:0048384~retinoic acid receptor signaling pathway	4	0.327065	0.0967548	ENSG00000130402, ENSG00000140464, ENSG00000095794, ENSG00000067066	1042	18	16792	3.58115	84.2393
	GO:0051412~response to corticosterone	4	0.327065	0.0967548	ENSG00000069535, ENSG00000160014, ENSG00000198668, ENSG00000143933	1042	18	16792	3.58115	84.2393
	GO:0010880~regulation of release of sequestered calcium ion into cytosol by sarcoplasmic reticulum	4	0.327065	0.0967548	ENSG00000160014, ENSG00000198668, ENSG00000198363, ENSG00000143933	1042	18	16792	3.58115	84.2393
	GO:0010971~positive regulation of G2/M transition of mitotic cell cycle	4	0.327065	0.0967548	ENSG00000182185, ENSG00000103769, ENSG00000142192, ENSG00000135446	1042	18	16792	3.58115	84.2393
	GO:0045944~positive regulation of transcription from RNA polymerase II promoter	72	5.88716	0.0976374	ENSG00000188313, ENSG00000184584, ENSG00000171720, ENSG00000042429, ENSG00000125347, ENSG00000102034, ENSG00000170485, ENSG00000140464, ENSG00000147862, ENSG00000118495, ENSG00000179583, ENSG00000101057, ENSG00000139567, ENSG00000029153, ENSG00000164985, ENSG00000147044, ENSG00000180628, ENSG00000196591, ENSG00000074181, ENSG00000120616, ENSG00000116584, ENSG00000142599, ENSG00000158321, ENSG0000…	1042	981	16792	1.18276	84.5166
	GO:0008152~metabolic process	16	1.30826	0.0987966	ENSG00000135838, ENSG00000169764, ENSG00000123983, ENSG00000010404, ENSG00000151726, ENSG00000100294, ENSG00000068366, ENSG00000148090, ENSG00000100299, ENSG00000115042, ENSG00000060971, ENSG00000102125, ENSG00000083720, ENSG00000186480, ENSG00000133313, ENSG00000144199	1042	168	16792	1.53478	84.8738
	GO:0007190~activation of adenylate cyclase activity	6	0.490597	0.0993709	ENSG00000131236, ENSG00000132155, ENSG00000160014, ENSG00000198668, ENSG00000141404, ENSG00000143933	1042	40	16792	2.41727	85.0478
Category	Term	Count	%	PValue	Genes	List Total	Pop Hits	Pop Total	Fold Enrichment	FDR
KEGG_PATHWAY	hsa04142:Lysosome	20	1.63532	0.000291122	ENSG00000134575, ENSG00000103811, ENSG00000122705, ENSG00000010404, ENSG00000102393, ENSG00000177879, ENSG00000125447, ENSG00000213614, ENSG00000101160, ENSG00000221838, ENSG00000159720, ENSG00000100299, ENSG00000038002, ENSG00000071553, ENSG00000003056, ENSG00000100600, ENSG00000213983, ENSG00000109861, ENSG00000103365, ENSG00000135535	451	121	6879	2.52112	0.382966
	hsa04144:Endocytosis	31	2.53475	0.000448586	ENSG00000172661, ENSG00000075651, ENSG00000049283, ENSG00000066777, ENSG00000141971, ENSG00000234745, ENSG00000242247, ENSG00000147010, ENSG00000077549, ENSG00000241553, ENSG00000063245, ENSG00000140464, ENSG00000204642, ENSG00000004059, ENSG00000067560, ENSG00000122705, ENSG00000103769, ENSG00000204592, ENSG00000108774, ENSG00000149182, ENSG00000029725, ENSG00000124356, ENSG00000161203, ENSG0000…	451	241	6879	1.96197	0.589542
	hsa01100:Metabolic pathways	106	8.66721	0.00107905	ENSG00000083807, ENSG00000123983, ENSG00000114054, ENSG00000159063, ENSG00000075651, ENSG00000119723, ENSG00000132423, ENSG00000163882, ENSG00000119523, ENSG00000149925, ENSG00000159322, ENSG00000197858, ENSG00000135845, ENSG00000140650, ENSG00000066379, ENSG00000125458, ENSG00000139624, ENSG00000157326, ENSG00000126088, ENSG00000148090, ENSG00000139428, ENSG00000148672, ENSG00000119537, ENSG0000…	451	1219	6879	1.32633	1.41268
	hsa00510:N-Glycan biosynthesis	10	0.817661	0.00397462	ENSG00000129562, ENSG00000073849, ENSG00000120697, ENSG00000119523, ENSG00000214160, ENSG00000159063, ENSG00000172269, ENSG00000244038, ENSG00000101901, ENSG00000131446	451	49	6879	3.11281	5.11291
	hsa05203:Viral carcinogenesis	24	1.96239	0.00749019	ENSG00000111358, ENSG00000111321, ENSG00000204592, ENSG00000196591, ENSG00000171720, ENSG00000067066, ENSG00000234745, ENSG00000159720, ENSG00000070501, ENSG00000072062, ENSG00000167986, ENSG00000130402, ENSG00000134308, ENSG00000145736, ENSG00000206503, ENSG00000213928, ENSG00000089159, ENSG00000185507, ENSG00000072110, ENSG00000183474, ENSG00000111276, ENSG00000135446, ENSG00000204642, ENSG0000…	451	205	6879	1.78569	9.43283
	hsa04120:Ubiquitin mediated proteolysis	18	1.47179	0.00773438	ENSG00000008853, ENSG00000177889, ENSG00000139842, ENSG00000185651, ENSG00000119048, ENSG00000160087, ENSG00000036257, ENSG00000128731, ENSG00000140367, ENSG00000148634, ENSG00000072422, ENSG00000184182, ENSG00000167986, ENSG00000140464, ENSG00000079999, ENSG00000198742, ENSG00000044090, ENSG00000175063	451	137	6879	2.00401	9.72603
	hsa03040:Spliceosome	17	1.39002	0.0127656	ENSG00000204392, ENSG00000051596, ENSG00000135486, ENSG00000125743, ENSG00000116350, ENSG00000115875, ENSG00000183684, ENSG00000106245, ENSG00000131876, ENSG00000189091, ENSG00000164548, ENSG00000136450, ENSG00000130520, ENSG00000100138, ENSG00000136937, ENSG00000092199, ENSG00000161265	451	133	6879	1.9496	15.5753
	hsa05168:Herpes simplex infection	21	1.71709	0.0159272	ENSG00000204592, ENSG00000104365, ENSG00000019582, ENSG00000107643, ENSG00000116350, ENSG00000115875, ENSG00000026103, ENSG00000183684, ENSG00000067066, ENSG00000234745, ENSG00000204435, ENSG00000157873, ENSG00000223865, ENSG00000105397, ENSG00000140464, ENSG00000101266, ENSG00000206503, ENSG00000213928, ENSG00000185507, ENSG00000136450, ENSG00000204642	451	183	6879	1.75032	19.0696
	hsa05010:Alzheimer's disease	19	1.55356	0.0257379	ENSG00000119912, ENSG00000160014, ENSG00000136521, ENSG00000073578, ENSG00000026103, ENSG00000165629, ENSG00000082701, ENSG00000189043, ENSG00000142192, ENSG00000162736, ENSG00000147684, ENSG00000198668, ENSG00000156467, ENSG00000150995, ENSG00000120868, ENSG00000110955, ENSG00000140740, ENSG00000143933, ENSG00000167792	451	168	6879	1.72502	29.0801
	hsa05169:Epstein-Barr virus infection	15	1.22649	0.0276061	ENSG00000204592, ENSG00000104365, ENSG00000107643, ENSG00000196591, ENSG00000163636, ENSG00000234745, ENSG00000223865, ENSG00000026508, ENSG00000105397, ENSG00000206503, ENSG00000104856, ENSG00000173692, ENSG00000111276, ENSG00000204642, ENSG00000087191	451	122	6879	1.87534	30.8514
	hsa00280:Valine, leucine and isoleucine degradation	8	0.654129	0.0316431	ENSG00000128928, ENSG00000060971, ENSG00000183044, ENSG00000114054, ENSG00000083720, ENSG00000117305, ENSG00000124370, ENSG00000148090	451	47	6879	2.59622	34.5405
	hsa03013:RNA transport	19	1.55356	0.0316544	ENSG00000051596, ENSG00000205937, ENSG00000188612, ENSG00000105171, ENSG00000110321, ENSG00000183684, ENSG00000092208, ENSG00000074201, ENSG00000110713, ENSG00000124787, ENSG00000090621, ENSG00000100296, ENSG00000148688, ENSG00000163684, ENSG00000161960, ENSG00000156508, ENSG00000124789, ENSG00000125450, ENSG00000136937	451	172	6879	1.6849	34.5506
	hsa00520:Amino sugar and nucleotide sugar metabolism	8	0.654129	0.0350438	ENSG00000135838, ENSG00000140650, ENSG00000169764, ENSG00000213930, ENSG00000213614, ENSG00000166394, ENSG00000162066, ENSG00000117143	451	48	6879	2.54213	37.5059
	hsa04622:RIG-I-like receptor signaling pathway	10	0.817661	0.0376398	ENSG00000104365, ENSG00000052723, ENSG00000149476, ENSG00000184584, ENSG00000136560, ENSG00000163512, ENSG00000107643, ENSG00000185507, ENSG00000145782, ENSG00000057663	451	70	6879	2.17897	39.6856
	hsa00061:Fatty acid biosynthesis	4	0.327065	0.0486458	ENSG00000123983, ENSG00000151726, ENSG00000100294, ENSG00000068366	451	13	6879	4.69316	48.1689
	hsa04612:Antigen processing and presentation	10	0.817661	0.0586802	ENSG00000223865, ENSG00000231925, ENSG00000204592, ENSG00000066136, ENSG00000100600, ENSG00000019582, ENSG00000206503, ENSG00000179583, ENSG00000234745, ENSG00000204642	451	76	6879	2.00694	54.9282
	hsa05332:Graft-versus-host disease	6	0.490597	0.0611113	ENSG00000223865, ENSG00000204592, ENSG00000206503, ENSG00000026103, ENSG00000234745, ENSG00000204642	451	33	6879	2.77323	56.4384
	hsa04910:Insulin signaling pathway	15	1.22649	0.0664477	ENSG00000104365, ENSG00000132155, ENSG00000160014, ENSG00000181929, ENSG00000107643, ENSG00000126767, ENSG00000100889, ENSG00000072062, ENSG00000082701, ENSG00000175634, ENSG00000188191, ENSG00000103197, ENSG00000198668, ENSG00000137312, ENSG00000143933	451	138	6879	1.65791	59.5906
	hsa03320:PPAR signaling pathway	9	0.735895	0.069474	ENSG00000083807, ENSG00000123983, ENSG00000130304, ENSG00000060971, ENSG00000151726, ENSG00000068366, ENSG00000166333, ENSG00000134824, ENSG00000100889	451	67	6879	2.04888	61.2832
	hsa04912:GnRH signaling pathway	11	0.899428	0.0724666	ENSG00000132155, ENSG00000160014, ENSG00000075651, ENSG00000107643, ENSG00000198668, ENSG00000126767, ENSG00000150995, ENSG00000168970, ENSG00000085511, ENSG00000143933, ENSG00000072062	451	91	6879	1.84374	62.8923
	hsa04140:Regulation of autophagy	5	0.408831	0.0767439	ENSG00000168010, ENSG00000170296, ENSG00000139112, ENSG00000145782, ENSG00000057663	451	25	6879	3.05055	65.0851
	hsa01212:Fatty acid metabolism	7	0.572363	0.0909599	ENSG00000123983, ENSG00000060971, ENSG00000151726, ENSG00000100294, ENSG00000068366, ENSG00000012660, ENSG00000134824	451	48	6879	2.22436	71.5422
	hsa05330:Allograft rejection	6	0.490597	0.091006	ENSG00000223865, ENSG00000204592, ENSG00000206503, ENSG00000026103, ENSG00000234745, ENSG00000204642	451	37	6879	2.47342	71.5612
	hsa04146:Peroxisome	10	0.817661	0.0913043	ENSG00000148832, ENSG00000123983, ENSG00000060971, ENSG00000151726, ENSG00000157326, ENSG00000117305, ENSG00000115204, ENSG00000107537, ENSG00000068366, ENSG00000119688	451	83	6879	1.83768	71.684
	hsa01130:Biosynthesis of antibiotics	20	1.63532	0.0992986	ENSG00000169764, ENSG00000172331, ENSG00000130313, ENSG00000146733, ENSG00000114054, ENSG00000073578, ENSG00000067064, ENSG00000166411, ENSG00000167508, ENSG00000011052, ENSG00000173653, ENSG00000100889, ENSG00000162066, ENSG00000160752, ENSG00000060971, ENSG00000149925, ENSG00000159322, ENSG00000150768, ENSG00000131828, ENSG00000117143	451	212	6879	1.43894	74.7966
Category	Term	Count	%	PValue	Genes	List Total	Pop Hits	Pop Total	Fold Enrichment	FDR
INTERPRO	IPR000504:RNA recognition motif domain	31	2.53475	3.02409e-05	ENSG00000205937, ENSG00000116350, ENSG00000132819, ENSG00000151923, ENSG00000183684, ENSG00000152795, ENSG00000080802, ENSG00000198000, ENSG00000182944, ENSG00000090621, ENSG00000164548, ENSG00000183808, ENSG00000137776, ENSG00000136450, ENSG00000130254, ENSG00000102317, ENSG00000162775, ENSG00000135486, ENSG00000117569, ENSG00000003756, ENSG00000169045, ENSG00000115875, ENSG00000149187, ENSG0000…	1103	226	18559	2.30798	0.0512258
	IPR000253:Forkhead-associated (FHA) domain	11	0.899428	4.17324e-05	ENSG00000137177, ENSG00000104320, ENSG00000054523, ENSG00000143702, ENSG00000137074, ENSG00000039650, ENSG00000141568, ENSG00000105538, ENSG00000148773, ENSG00000183765, ENSG00000112130	1103	37	18559	5.0023	0.0706852
	IPR008984:SMAD/FHA domain	13	1.06296	4.99631e-05	ENSG00000137177, ENSG00000104320, ENSG00000054523, ENSG00000213928, ENSG00000143702, ENSG00000137074, ENSG00000185507, ENSG00000039650, ENSG00000141568, ENSG00000105538, ENSG00000148773, ENSG00000112130, ENSG00000183765	1103	53	18559	4.12711	0.0846205
	IPR012677:Nucleotide-binding, alpha-beta plait	33	2.69828	9.95287e-05	ENSG00000205937, ENSG00000116350, ENSG00000132819, ENSG00000151923, ENSG00000183684, ENSG00000152795, ENSG00000080802, ENSG00000198000, ENSG00000161813, ENSG00000182944, ENSG00000090621, ENSG00000164548, ENSG00000183808, ENSG00000137776, ENSG00000136450, ENSG00000130254, ENSG00000102317, ENSG00000162775, ENSG00000104679, ENSG00000135486, ENSG00000117569, ENSG00000003756, ENSG00000169045, ENSG0000…	1103	264	18559	2.10324	0.168501
	IPR001039:MHC class I, alpha chain, alpha1/alpha2	5	0.408831	0.00416524	ENSG00000204592, ENSG00000206503, ENSG00000234745, ENSG00000153029, ENSG00000204642	1103	12	18559	7.0108	6.82777
	IPR016135:Ubiquitin-conjugating enzyme/RWD-like	10	0.817661	0.00539766	ENSG00000177889, ENSG00000185651, ENSG00000122481, ENSG00000119048, ENSG00000160087, ENSG00000182552, ENSG00000140367, ENSG00000184182, ENSG00000175063, ENSG00000013561	1103	56	18559	3.00463	8.76231
	IPR010579:MHC class I, alpha chain, C-terminal	4	0.327065	0.00609927	ENSG00000204592, ENSG00000206503, ENSG00000234745, ENSG00000204642	1103	7	18559	9.61482	9.84669
	IPR001806:Small GTPase superfamily	17	1.39002	0.00838195	ENSG00000147127, ENSG00000008853, ENSG00000103769, ENSG00000108774, ENSG00000171570, ENSG00000175582, ENSG00000072422, ENSG00000127314, ENSG00000109113, ENSG00000140983, ENSG00000099246, ENSG00000126858, ENSG00000167578, ENSG00000138069, ENSG00000115963, ENSG00000084733, ENSG00000133612, ENSG00000067560	1103	139	18559	2.05785	13.2914
	IPR019543:Beta-amyloid precursor protein C-terminal	3	0.245298	0.0101506	ENSG00000105290, ENSG00000142192, ENSG00000084234	1103	3	18559	16.8259	15.8749
	IPR019745:Amyloidogenic glycoprotein, intracellular domain, conserved site	3	0.245298	0.0101506	ENSG00000105290, ENSG00000142192, ENSG00000084234	1103	3	18559	16.8259	15.8749
	IPR008155:Amyloidogenic glycoprotein	3	0.245298	0.0101506	ENSG00000105290, ENSG00000142192, ENSG00000084234	1103	3	18559	16.8259	15.8749
	IPR011178:Amyloidogenic glycoprotein, copper-binding	3	0.245298	0.0101506	ENSG00000105290, ENSG00000142192, ENSG00000084234	1103	3	18559	16.8259	15.8749
	IPR024329:Amyloidogenic glycoprotein, E2 domain	3	0.245298	0.0101506	ENSG00000105290, ENSG00000142192, ENSG00000084234	1103	3	18559	16.8259	15.8749
	IPR015849:Amyloidogenic glycoprotein, heparin-binding	3	0.245298	0.0101506	ENSG00000105290, ENSG00000142192, ENSG00000084234	1103	3	18559	16.8259	15.8749
	IPR019744:Amyloidogenic glycoprotein, extracellular domain conserved site	3	0.245298	0.0101506	ENSG00000105290, ENSG00000142192, ENSG00000084234	1103	3	18559	16.8259	15.8749
	IPR008154:Amyloidogenic glycoprotein, extracellular	3	0.245298	0.0101506	ENSG00000105290, ENSG00000142192, ENSG00000084234	1103	3	18559	16.8259	15.8749
	IPR000994:Peptidase M24, structural domain	4	0.327065	0.0133841	ENSG00000092201, ENSG00000108039, ENSG00000164024, ENSG00000124299	1103	9	18559	7.47819	20.4117
	IPR001452:Src homology-3 domain	22	1.79886	0.0198504	ENSG00000175866, ENSG00000111859, ENSG00000102606, ENSG00000100842, ENSG00000125089, ENSG00000138443, ENSG00000154358, ENSG00000123329, ENSG00000147044, ENSG00000154305, ENSG00000153317, ENSG00000180353, ENSG00000128298, ENSG00000126217, ENSG00000147010, ENSG00000143514, ENSG00000187239, ENSG00000197694, ENSG00000131089, ENSG00000078114, ENSG00000100266, ENSG00000154556	1103	218	18559	1.69803	28.8027
	IPR005225:Small GTP-binding protein domain	18	1.47179	0.0210579	ENSG00000147127, ENSG00000138175, ENSG00000008853, ENSG00000103769, ENSG00000108774, ENSG00000171570, ENSG00000175582, ENSG00000127314, ENSG00000109113, ENSG00000140983, ENSG00000099246, ENSG00000126858, ENSG00000167578, ENSG00000138069, ENSG00000115963, ENSG00000084733, ENSG00000196503, ENSG00000004059, ENSG00000067560	1103	167	18559	1.81357	30.2744
	IPR000571:Zinc finger, CCCH-type	9	0.735895	0.02265	ENSG00000152601, ENSG00000122299, ENSG00000059145, ENSG00000104907, ENSG00000080802, ENSG00000100722, ENSG00000139793, ENSG00000059378, ENSG00000161265	1103	59	18559	2.56667	32.171
	IPR011161:MHC class I-like antigen recognition	6	0.490597	0.0229618	ENSG00000204592, ENSG00000104870, ENSG00000206503, ENSG00000234745, ENSG00000153029, ENSG00000204642	1103	28	18559	3.60556	32.5367
	IPR018159:Spectrin/alpha-actinin	6	0.490597	0.0264292	ENSG00000130402, ENSG00000126217, ENSG00000197694, ENSG00000178209, ENSG00000072110, ENSG00000054654	1103	29	18559	3.48123	36.4805
	IPR027417:P-loop containing nucleoside triphosphate hydrolase	67	5.47833	0.0290369	ENSG00000079785, ENSG00000171570, ENSG00000119596, ENSG00000087470, ENSG00000175792, ENSG00000089876, ENSG00000141404, ENSG00000072422, ENSG00000109113, ENSG00000099246, ENSG00000054523, ENSG00000167578, ENSG00000161960, ENSG00000106012, ENSG00000170525, ENSG00000156508, ENSG00000157601, ENSG00000106733, ENSG00000179583, ENSG00000004059, ENSG00000145555, ENSG00000103769, ENSG00000108774, ENSG0000…	1103	879	18559	1.28252	39.3024
	IPR006575:RWD domain	4	0.327065	0.0306811	ENSG00000122481, ENSG00000182552, ENSG00000140367, ENSG00000013561	1103	12	18559	5.60864	41.0206
	IPR013606:IRSp53/MIM homology domain (IMD)	3	0.245298	0.0312338	ENSG00000128298, ENSG00000175866, ENSG00000132613	1103	5	18559	10.0956	41.5879
	IPR001431:Peptidase M16, zinc-binding site	3	0.245298	0.0312338	ENSG00000119912, ENSG00000105819, ENSG00000140740	1103	5	18559	10.0956	41.5879
	IPR003903:Ubiquitin interacting motif	5	0.408831	0.0329277	ENSG00000135924, ENSG00000063245, ENSG00000158552, ENSG00000049283, ENSG00000127527	1103	21	18559	4.00617	43.2945
	IPR000608:Ubiquitin-conjugating enzyme, E2	7	0.572363	0.0364002	ENSG00000177889, ENSG00000185651, ENSG00000119048, ENSG00000160087, ENSG00000140367, ENSG00000184182, ENSG00000175063	1103	42	18559	2.80432	46.6474
	IPR013315:Spectrin alpha chain, SH3 domain	4	0.327065	0.0381644	ENSG00000147010, ENSG00000143514, ENSG00000197694, ENSG00000131089	1103	13	18559	5.17721	48.2785
	IPR001487:Bromodomain	7	0.572363	0.0402597	ENSG00000100425, ENSG00000101040, ENSG00000112983, ENSG00000135899, ENSG00000067066, ENSG00000028310, ENSG00000166164	1103	43	18559	2.7391	50.1547
	IPR017986:WD40-repeat-containing domain	27	2.20769	0.0420179	ENSG00000132716, ENSG00000154473, ENSG00000119599, ENSG00000196781, ENSG00000122741, ENSG00000167986, ENSG00000131899, ENSG00000189091, ENSG00000168010, ENSG00000196998, ENSG00000008294, ENSG00000162923, ENSG00000144021, ENSG00000138674, ENSG00000051596, ENSG00000116213, ENSG00000074964, ENSG00000156787, ENSG00000177565, ENSG00000032389, ENSG00000140006, ENSG00000102879, ENSG00000120868, ENSG0000…	1103	306	18559	1.48464	51.6794
	IPR001589:Actinin-type, actin-binding, conserved site	5	0.408831	0.0443846	ENSG00000130402, ENSG00000178209, ENSG00000196924, ENSG00000072110, ENSG00000054654	1103	23	18559	3.65781	53.6627
	IPR014837:EF-hand, Ca insensitive	3	0.245298	0.0450279	ENSG00000130402, ENSG00000197694, ENSG00000072110	1103	6	18559	8.41296	54.1884
	IPR001222:Zinc finger, TFIIS-type	3	0.245298	0.0450279	ENSG00000171703, ENSG00000066379, ENSG00000187735	1103	6	18559	8.41296	54.1884
	IPR008153:Clathrin adaptor, gamma-adaptin, appendage	3	0.245298	0.0450279	ENSG00000125447, ENSG00000213983, ENSG00000103365	1103	6	18559	8.41296	54.1884
	IPR013568:SEFIR	3	0.245298	0.0450279	ENSG00000056736, ENSG00000163702, ENSG00000163701	1103	6	18559	8.41296	54.1884
	IPR019844:Cold-shock conserved site	3	0.245298	0.0450279	ENSG00000153048, ENSG00000065978, ENSG00000009307	1103	6	18559	8.41296	54.1884
	IPR018502:Annexin repeat	4	0.327065	0.0464844	ENSG00000182718, ENSG00000143412, ENSG00000197043, ENSG00000122359	1103	14	18559	4.80741	55.358
	IPR018252:Annexin repeat, conserved site	4	0.327065	0.0464844	ENSG00000182718, ENSG00000143412, ENSG00000197043, ENSG00000122359	1103	14	18559	4.80741	55.358
	IPR001464:Annexin	4	0.327065	0.0464844	ENSG00000182718, ENSG00000143412, ENSG00000197043, ENSG00000122359	1103	14	18559	4.80741	55.358
	IPR003597:Immunoglobulin C1-set	9	0.735895	0.0475919	ENSG00000223865, ENSG00000231925, ENSG00000204592, ENSG00000104870, ENSG00000206503, ENSG00000198053, ENSG00000234745, ENSG00000153029, ENSG00000204642	1103	68	18559	2.22696	56.2285
	IPR011162:MHC classes I/II-like antigen recognition protein	7	0.572363	0.0487295	ENSG00000223865, ENSG00000204592, ENSG00000104870, ENSG00000206503, ENSG00000234745, ENSG00000153029, ENSG00000204642	1103	45	18559	2.61737	57.1059
	IPR011993:Pleckstrin homology-like domain	35	2.86182	0.0498844	ENSG00000102606, ENSG00000075651, ENSG00000154358, ENSG00000123329, ENSG00000186575, ENSG00000087053, ENSG00000114993, ENSG00000136830, ENSG00000110048, ENSG00000119185, ENSG00000105397, ENSG00000171219, ENSG00000054523, ENSG00000081803, ENSG00000196405, ENSG00000145555, ENSG00000143850, ENSG00000111077, ENSG00000136828, ENSG00000133030, ENSG00000051128, ENSG00000074964, ENSG00000031823, ENSG0000…	1103	427	18559	1.37917	57.9798
	IPR001876:Zinc finger, RanBP2-type	5	0.408831	0.0577951	ENSG00000182944, ENSG00000103326, ENSG00000003756, ENSG00000125826, ENSG00000124789	1103	25	18559	3.36519	63.53
	IPR002017:Spectrin repeat	5	0.408831	0.0577951	ENSG00000130402, ENSG00000126217, ENSG00000197694, ENSG00000072110, ENSG00000054654	1103	25	18559	3.36519	63.53
	IPR011990:Tetratricopeptide-like helical	20	1.63532	0.0605839	ENSG00000105402, ENSG00000125089, ENSG00000122884, ENSG00000004478, ENSG00000182670, ENSG00000182973, ENSG00000163636, ENSG00000105669, ENSG00000141002, ENSG00000132780, ENSG00000122299, ENSG00000143499, ENSG00000160949, ENSG00000105701, ENSG00000164941, ENSG00000126214, ENSG00000169727, ENSG00000165533, ENSG00000198363, ENSG00000137824	1103	218	18559	1.54366	65.3164
	IPR011237:Peptidase M16 domain	3	0.245298	0.0605993	ENSG00000119912, ENSG00000105819, ENSG00000140740	1103	7	18559	7.21111	65.3261
	IPR011249:Metalloenzyme, LuxS/M16 peptidase-like	3	0.245298	0.0605993	ENSG00000119912, ENSG00000105819, ENSG00000140740	1103	7	18559	7.21111	65.3261
	IPR001067:Nuclear translocator	3	0.245298	0.0605993	ENSG00000170485, ENSG00000029153, ENSG00000143437	1103	7	18559	7.21111	65.3261
	IPR007863:Peptidase M16, C-terminal domain	3	0.245298	0.0605993	ENSG00000119912, ENSG00000105819, ENSG00000140740	1103	7	18559	7.21111	65.3261
	IPR011765:Peptidase M16, N-terminal	3	0.245298	0.0605993	ENSG00000119912, ENSG00000105819, ENSG00000140740	1103	7	18559	7.21111	65.3261
	IPR003603:U2A'/phosphoprotein 32 family A, C-terminal	3	0.245298	0.0605993	ENSG00000140350, ENSG00000131876, ENSG00000115685	1103	7	18559	7.21111	65.3261
	IPR003006:Immunoglobulin/major histocompatibility complex, conserved site	8	0.654129	0.063912	ENSG00000223865, ENSG00000204592, ENSG00000104870, ENSG00000154358, ENSG00000206503, ENSG00000234745, ENSG00000153029, ENSG00000204642	1103	60	18559	2.24346	67.3406
	IPR020845:AMP-binding, conserved site	5	0.408831	0.0652229	ENSG00000083807, ENSG00000123983, ENSG00000130304, ENSG00000151726, ENSG00000068366	1103	26	18559	3.23576	68.1069
	IPR023313:Ubiquitin-conjugating enzyme, active site	5	0.408831	0.0652229	ENSG00000177889, ENSG00000185651, ENSG00000119048, ENSG00000184182, ENSG00000175063	1103	26	18559	3.23576	68.1069
	IPR003616:Post-SET domain	4	0.327065	0.0655275	ENSG00000152455, ENSG00000143379, ENSG00000167548, ENSG00000181555	1103	16	18559	4.20648	68.2825
	IPR006620:Prolyl 4-hydroxylase, alpha subunit	4	0.327065	0.0655275	ENSG00000087263, ENSG00000122884, ENSG00000083444, ENSG00000135766	1103	16	18559	4.20648	68.2825
	IPR008942:ENTH/VHS	5	0.408831	0.073122	ENSG00000063245, ENSG00000125447, ENSG00000049283, ENSG00000073921, ENSG00000103365	1103	27	18559	3.11591	72.3782
	IPR011012:Longin-like domain	5	0.408831	0.073122	ENSG00000177879, ENSG00000221838, ENSG00000093183, ENSG00000182934, ENSG00000161203	1103	27	18559	3.11591	72.3782
	IPR014722:Ribosomal protein L2 domain 2	4	0.327065	0.0761838	ENSG00000037241, ENSG00000128731, ENSG00000044090, ENSG00000112651	1103	17	18559	3.95904	73.8842
	IPR011129:Cold shock protein	3	0.245298	0.0776889	ENSG00000153048, ENSG00000065978, ENSG00000009307	1103	8	18559	6.30972	74.5957
	IPR019559:Cullin protein, neddylation domain	3	0.245298	0.0776889	ENSG00000139842, ENSG00000036257, ENSG00000044090	1103	8	18559	6.30972	74.5957
	IPR003618:Transcription elongation factor S-II, central domain	3	0.245298	0.0776889	ENSG00000171703, ENSG00000118482, ENSG00000187735	1103	8	18559	6.30972	74.5957
	IPR002059:Cold-shock protein, DNA-binding	3	0.245298	0.0776889	ENSG00000153048, ENSG00000065978, ENSG00000009307	1103	8	18559	6.30972	74.5957
	IPR008271:Serine/threonine-protein kinase, active site	26	2.12592	0.0783568	ENSG00000080823, ENSG00000179335, ENSG00000132155, ENSG00000104365, ENSG00000013441, ENSG00000154358, ENSG00000113240, ENSG00000196182, ENSG00000176444, ENSG00000085511, ENSG00000072062, ENSG00000102225, ENSG00000065613, ENSG00000178950, ENSG00000175634, ENSG00000171219, ENSG00000101266, ENSG00000072518, ENSG00000165238, ENSG00000135446, ENSG00000183765, ENSG00000139567, ENSG00000107643, ENSG0000…	1103	312	18559	1.40216	74.9057
	IPR001214:SET domain	7	0.572363	0.0802768	ENSG00000152455, ENSG00000143499, ENSG00000183576, ENSG00000143379, ENSG00000167548, ENSG00000185420, ENSG00000181555	1103	51	18559	2.30944	75.7769
	IPR001715:Calponin homology domain	9	0.735895	0.0808868	ENSG00000130402, ENSG00000102606, ENSG00000173442, ENSG00000077454, ENSG00000178209, ENSG00000196924, ENSG00000072110, ENSG00000115504, ENSG00000054654	1103	76	18559	1.99254	76.0476
	IPR001849:Pleckstrin homology domain	23	1.88062	0.0839764	ENSG00000102606, ENSG00000075651, ENSG00000143850, ENSG00000136828, ENSG00000133030, ENSG00000154358, ENSG00000123329, ENSG00000184792, ENSG00000115762, ENSG00000153317, ENSG00000114993, ENSG00000126217, ENSG00000136830, ENSG00000116584, ENSG00000110048, ENSG00000171219, ENSG00000148735, ENSG00000054523, ENSG00000081803, ENSG00000131089, ENSG00000133612, ENSG00000145555, ENSG00000144824	1103	271	18559	1.42803	77.3759
	IPR003137:Protease-associated domain, PA	4	0.327065	0.0875452	ENSG00000082996, ENSG00000086205, ENSG00000138600, ENSG00000108523	1103	18	18559	3.7391	78.8238
	IPR010473:Diaphanous GTPase-binding	3	0.245298	0.0960616	ENSG00000147202, ENSG00000203485, ENSG00000184922	1103	9	18559	5.60864	81.9347
	IPR008152:Clathrin adaptor, alpha/beta/gamma-adaptin, appendage, Ig-like subdomain	3	0.245298	0.0960616	ENSG00000125447, ENSG00000213983, ENSG00000103365	1103	9	18559	5.60864	81.9347
	IPR001346:Interferon regulatory factor DNA-binding domain	3	0.245298	0.0960616	ENSG00000125347, ENSG00000213928, ENSG00000185507	1103	9	18559	5.60864	81.9347
	IPR016158:Cullin homology	3	0.245298	0.0960616	ENSG00000139842, ENSG00000036257, ENSG00000044090	1103	9	18559	5.60864	81.9347
	IPR010472:Diaphanous FH3	3	0.245298	0.0960616	ENSG00000147202, ENSG00000203485, ENSG00000184922	1103	9	18559	5.60864	81.9347
	IPR019817:Interferon regulatory factor, conserved site	3	0.245298	0.0960616	ENSG00000125347, ENSG00000213928, ENSG00000185507	1103	9	18559	5.60864	81.9347
	IPR000873:AMP-dependent synthetase/ligase	5	0.408831	0.0995331	ENSG00000083807, ENSG00000123983, ENSG00000130304, ENSG00000151726, ENSG00000068366	1103	30	18559	2.80432	83.0749
	IPR025110:Domain of unknown function DUF4009	4	0.327065	0.0995691	ENSG00000083807, ENSG00000123983, ENSG00000130304, ENSG00000151726	1103	19	18559	3.5423	83.0864
	IPR021133:HEAT, type 2	4	0.327065	0.0995691	ENSG00000136891, ENSG00000134444, ENSG00000137713, ENSG00000179832	1103	19	18559	3.5423	83.0864

## Sheet: IR event in Basal
Category	Term	Count	%	PValue	Genes	List Total	Pop Hits	Pop Total	Fold Enrichment	FDR
GOTERM_BP_DIRECT	GO:0048146~positive regulation of fibroblast proliferation	13	1.00775	0.000127817	ENSG00000168283, ENSG00000091831, ENSG00000140464, ENSG00000113721, ENSG00000077942, ENSG00000019582, ENSG00000240583, ENSG00000134853, ENSG00000162733, ENSG00000134057, ENSG00000146648, ENSG00000075426, ENSG00000156860	1079	54	16792	3.74654	0.234434
	GO:0035023~regulation of Rho protein signal transduction	16	1.24031	0.000174682	ENSG00000102606, ENSG00000183111, ENSG00000113319, ENSG00000110237, ENSG00000120278, ENSG00000154358, ENSG00000074964, ENSG00000127084, ENSG00000099331, ENSG00000090924, ENSG00000159842, ENSG00000126217, ENSG00000126822, ENSG00000131037, ENSG00000038382, ENSG00000214944	1079	81	16792	3.07409	0.320259
	GO:0035082~axoneme assembly	7	0.542636	0.000462096	ENSG00000172426, ENSG00000048342, ENSG00000213204, ENSG00000152582, ENSG00000144451, ENSG00000214021, ENSG00000198718	1079	17	16792	6.40811	0.84509
	GO:0018108~peptidyl-tyrosine phosphorylation	22	1.70543	0.000784239	ENSG00000138798, ENSG00000165731, ENSG00000115085, ENSG00000185483, ENSG00000169071, ENSG00000065361, ENSG00000113721, ENSG00000134853, ENSG00000112742, ENSG00000101336, ENSG00000146648, ENSG00000162733, ENSG00000154928, ENSG00000133216, ENSG00000120899, ENSG00000257923, ENSG00000182580, ENSG00000153208, ENSG00000157404, ENSG00000162878, ENSG00000121741, ENSG00000173517	1079	153	16792	2.23775	1.43023
	GO:0051056~regulation of small GTPase mediated signal transduction	20	1.55039	0.000919783	ENSG00000008853, ENSG00000113319, ENSG00000102606, ENSG00000110237, ENSG00000154358, ENSG00000127084, ENSG00000099331, ENSG00000180448, ENSG00000006740, ENSG00000090924, ENSG00000159842, ENSG00000126217, ENSG00000133121, ENSG00000168421, ENSG00000105137, ENSG00000136895, ENSG00000138639, ENSG00000075884, ENSG00000038382, ENSG00000197555	1079	134	16792	2.32277	1.67546
	GO:0010863~positive regulation of phospholipase C activity	5	0.387597	0.00163913	ENSG00000091831, ENSG00000113721, ENSG00000134853, ENSG00000157404, ENSG00000169403	1079	9	16792	8.64587	2.96727
	GO:0043122~regulation of I-kappaB kinase/NF-kappaB signaling	6	0.465116	0.00188543	ENSG00000140992, ENSG00000092529, ENSG00000136848, ENSG00000086666, ENSG00000105483, ENSG00000161011	1079	15	16792	6.22502	3.40587			Category	Term	Count	PValue	FDR
	GO:0018105~peptidyl-serine phosphorylation	18	1.39535	0.00263009	ENSG00000135932, ENSG00000067606, ENSG00000097046, ENSG00000133275, ENSG00000099308, ENSG00000086015, ENSG00000112742, ENSG00000152495, ENSG00000101109, ENSG00000069020, ENSG00000102882, ENSG00000171791, ENSG00000140992, ENSG00000152953, ENSG00000166501, ENSG00000154229, ENSG00000112062, ENSG00000165025	1079	125	16792	2.24101	4.72059			GOTERM_BP_DIRECT	GO:0048146~positive regulation of fibroblast proliferation	13	0.000127817	0.234434
	GO:0000086~G2/M transition of mitotic cell cycle	19	1.47287	0.00293787	ENSG00000142731, ENSG00000077157, ENSG00000101639, ENSG00000072803, ENSG00000134057, ENSG00000054282, ENSG00000249115, ENSG00000148019, ENSG00000055130, ENSG00000105568, ENSG00000127914, ENSG00000072571, ENSG00000088325, ENSG00000198089, ENSG00000079805, ENSG00000005249, ENSG00000108100, ENSG00000160299, ENSG00000174799	1079	137	16792	2.15831	5.25903				GO:0035023~regulation of Rho protein signal transduction	16	0.000174682	0.320259
	GO:0006461~protein complex assembly	17	1.31783	0.00300038	ENSG00000118058, ENSG00000049245, ENSG00000019582, ENSG00000134057, ENSG00000092529, ENSG00000120899, ENSG00000135862, ENSG00000010704, ENSG00000102882, ENSG00000105568, ENSG00000140464, ENSG00000214063, ENSG00000197858, ENSG00000196083, ENSG00000115935, ENSG00000198087, ENSG00000159259	1079	116	16792	2.28072	5.36803				GO:0018108~peptidyl-tyrosine phosphorylation	22	0.000784239	1.43023
	GO:0043547~positive regulation of GTPase activity	54	4.18605	0.00351272	ENSG00000138193, ENSG00000138798, ENSG00000113319, ENSG00000183111, ENSG00000154358, ENSG00000115306, ENSG00000146648, ENSG00000136161, ENSG00000143344, ENSG00000179604, ENSG00000133121, ENSG00000105443, ENSG00000131037, ENSG00000166444, ENSG00000134853, ENSG00000029725, ENSG00000090924, ENSG00000109756, ENSG00000159842, ENSG00000126217, ENSG00000134516, ENSG00000159788, ENSG00000130988, ENSG0000…	1079	565	16792	1.48739	6.25698				GO:0051056~regulation of small GTPase mediated signal transduction	20	0.000919783	1.67546
	GO:0030335~positive regulation of cell migration	23	1.78295	0.00358417	ENSG00000165731, ENSG00000169071, ENSG00000145675, ENSG00000140945, ENSG00000133067, ENSG00000058085, ENSG00000113721, ENSG00000182871, ENSG00000171608, ENSG00000134853, ENSG00000146648, ENSG00000111186, ENSG00000120899, ENSG00000054654, ENSG00000126218, ENSG00000163832, ENSG00000137801, ENSG00000079691, ENSG00000157404, ENSG00000018189, ENSG00000154229, ENSG00000123610, ENSG00000170291	1079	184	16792	1.94532	6.38031				GO:0010863~positive regulation of phospholipase C activity	5	0.00163913	2.96727
	GO:0035556~intracellular signal transduction	41	3.17829	0.00408252	ENSG00000135932, ENSG00000102780, ENSG00000102606, ENSG00000099331, ENSG00000101333, ENSG00000100150, ENSG00000081026, ENSG00000161664, ENSG00000065357, ENSG00000161011, ENSG00000149527, ENSG00000131196, ENSG00000140992, ENSG00000115556, ENSG00000152953, ENSG00000166501, ENSG00000005249, ENSG00000141068, ENSG00000112062, ENSG00000214944, ENSG00000165025, ENSG00000132849, ENSG00000168918, ENSG0000…	1079	403	16792	1.58329	7.23635				GO:0043122~regulation of I-kappaB kinase/NF-kappaB signaling	6	0.00188543	3.40587
	GO:0001556~oocyte maturation	6	0.465116	0.00457877	ENSG00000071539, ENSG00000214274, ENSG00000134057, ENSG00000101104, ENSG00000172572, ENSG00000120899	1079	18	16792	5.18752	8.08142				GO:0000086~G2/M transition of mitotic cell cycle	19	0.00293787	5.25903
	GO:0030198~extracellular matrix organization	23	1.78295	0.00756077	ENSG00000154721, ENSG00000107821, ENSG00000107742, ENSG00000106366, ENSG00000058085, ENSG00000077942, ENSG00000182871, ENSG00000134871, ENSG00000143382, ENSG00000162733, ENSG00000140678, ENSG00000166086, ENSG00000105855, ENSG00000196569, ENSG00000135862, ENSG00000140564, ENSG00000147408, ENSG00000165240, ENSG00000196739, ENSG00000137801, ENSG00000144668, ENSG00000164692, ENSG00000122707	1079	196	16792	1.82622	13.0081				GO:0006461~protein complex assembly	17	0.00300038	5.36803
	GO:0006897~endocytosis	18	1.39535	0.00779425	ENSG00000165458, ENSG00000101752, ENSG00000163072, ENSG00000133275, ENSG00000157077, ENSG00000148158, ENSG00000029725, ENSG00000171552, ENSG00000112964, ENSG00000166377, ENSG00000136011, ENSG00000165219, ENSG00000144566, ENSG00000162337, ENSG00000079805, ENSG00000130147, ENSG00000105443, ENSG00000115935	1079	139	16792	2.0153	13.3832				GO:0030335~positive regulation of cell migration	23	0.00358417	6.38031
	GO:0007169~transmembrane receptor protein tyrosine kinase signaling pathway	14	1.08527	0.00824852	ENSG00000165731, ENSG00000103653, ENSG00000169071, ENSG00000185483, ENSG00000115085, ENSG00000142675, ENSG00000197965, ENSG00000144724, ENSG00000065361, ENSG00000157404, ENSG00000010610, ENSG00000101336, ENSG00000146648, ENSG00000165025	1079	96	16792	2.26954	14.1084				GO:0030198~extracellular matrix organization	23	0.00756077	13.0081
	GO:0034332~adherens junction organization	8	0.620155	0.00831369	ENSG00000140937, ENSG00000103653, ENSG00000044115, ENSG00000140945, ENSG00000214274, ENSG00000166128, ENSG00000177707, ENSG00000182985	1079	37	16792	3.36488	14.212				GO:0006897~endocytosis	18	0.00779425	13.3832
	GO:0008360~regulation of cell shape	18	1.39535	0.00835755	ENSG00000162458, ENSG00000157654, ENSG00000097046, ENSG00000127084, ENSG00000133275, ENSG00000049860, ENSG00000198121, ENSG00000101336, ENSG00000120899, ENSG00000105357, ENSG00000179604, ENSG00000128585, ENSG00000157404, ENSG00000075884, ENSG00000105707, ENSG00000099864, ENSG00000149930, ENSG00000115935	1079	140	16792	2.0009	14.2817				GO:0034332~adherens junction organization	8	0.00831369	14.212
	GO:0030036~actin cytoskeleton organization	17	1.31783	0.00910629	ENSG00000196923, ENSG00000110237, ENSG00000127084, ENSG00000159023, ENSG00000106683, ENSG00000203485, ENSG00000103647, ENSG00000129116, ENSG00000159842, ENSG00000010322, ENSG00000131236, ENSG00000140992, ENSG00000187961, ENSG00000134516, ENSG00000105443, ENSG00000100266, ENSG00000149930	1079	130	16792	2.0351	15.4623				GO:0008360~regulation of cell shape	18	0.00835755	14.2817
	GO:0042787~protein ubiquitination involved in ubiquitin-dependent protein catabolic process	19	1.47287	0.00932994	ENSG00000105325, ENSG00000009335, ENSG00000121067, ENSG00000154473, ENSG00000157450, ENSG00000151148, ENSG00000142273, ENSG00000053900, ENSG00000114626, ENSG00000174013, ENSG00000134057, ENSG00000117399, ENSG00000138642, ENSG00000049759, ENSG00000145916, ENSG00000198373, ENSG00000156970, ENSG00000055130, ENSG00000001629	1079	153	16792	1.93261	15.812
	GO:0003382~epithelial cell morphogenesis	5	0.387597	0.010057	ENSG00000132698, ENSG00000169083, ENSG00000083307, ENSG00000113749, ENSG00000129116	1079	14	16792	5.55806	16.9392
	GO:0035335~peptidyl-tyrosine dephosphorylation	14	1.08527	0.0106019	ENSG00000173482, ENSG00000116675, ENSG00000081721, ENSG00000088179, ENSG00000144724, ENSG00000172830, ENSG00000149177, ENSG00000076201, ENSG00000107719, ENSG00000072135, ENSG00000139318, ENSG00000163629, ENSG00000196396, ENSG00000127947	1079	99	16792	2.20077	17.7748			Category	Term	Count	PValue	FDR
	GO:0030100~regulation of endocytosis	7	0.542636	0.0127284	ENSG00000168118, ENSG00000111540, ENSG00000140945, ENSG00000144566, ENSG00000167578, ENSG00000196396, ENSG00000100266	1079	31	16792	3.51413	20.9598			KEGG_PATHWAY	hsa04510:Focal adhesion	29	0.000142475	0.160735
	GO:0016477~cell migration	20	1.55039	0.0145752	ENSG00000103653, ENSG00000120332, ENSG00000067606, ENSG00000113721, ENSG00000214274, ENSG00000205336, ENSG00000129116, ENSG00000150760, ENSG00000135862, ENSG00000182580, ENSG00000019995, ENSG00000146950, ENSG00000140992, ENSG00000137801, ENSG00000177697, ENSG00000124181, ENSG00000079691, ENSG00000157554, ENSG00000173517, ENSG00000149930	1079	172	16792	1.8096	23.6311				hsa04666:Fc gamma R-mediated phagocytosis	16	0.000284019	0.338884
	GO:0046777~protein autophosphorylation	20	1.55039	0.0145752	ENSG00000103653, ENSG00000103319, ENSG00000113721, ENSG00000133275, ENSG00000134853, ENSG00000152495, ENSG00000112742, ENSG00000101336, ENSG00000162733, ENSG00000198873, ENSG00000146648, ENSG00000154928, ENSG00000120899, ENSG00000101109, ENSG00000182580, ENSG00000140992, ENSG00000135503, ENSG00000157404, ENSG00000173517, ENSG00000165025	1079	172	16792	1.8096	23.6311				hsa04015:Rap1 signaling pathway	27	0.00104708	1.2018
	GO:0048593~camera-type eye morphogenesis	5	0.387597	0.016505	ENSG00000204227, ENSG00000116688, ENSG00000146950, ENSG00000154928, ENSG00000133216	1079	16	16792	4.8633	26.331				hsa05231:Choline metabolism in cancer	16	0.00206159	2.45866
	GO:0043162~ubiquitin-dependent protein catabolic process via the multivesicular body sorting pathway	5	0.387597	0.016505	ENSG00000196814, ENSG00000076201, ENSG00000141198, ENSG00000155975, ENSG00000131507	1079	16	16792	4.8633	26.331				hsa05230:Central carbon metabolism in cancer	12	0.00248461	3.00802
	GO:0051301~cell division	34	2.63566	0.0173537	ENSG00000105325, ENSG00000100106, ENSG00000154473, ENSG00000097046, ENSG00000007080, ENSG00000134057, ENSG00000167553, ENSG00000185324, ENSG00000143228, ENSG00000129933, ENSG00000156970, ENSG00000065135, ENSG00000088325, ENSG00000108100, ENSG00000073350, ENSG00000144354, ENSG00000013810, ENSG00000175279, ENSG00000144535, ENSG00000198087, ENSG00000154839, ENSG00000116117, ENSG00000113810, ENSG0000…	1079	350	16792	1.51179	27.4896				hsa04014:Ras signaling pathway	27	0.00300382	3.44291
	GO:0048015~phosphatidylinositol-mediated signaling	14	1.08527	0.018111	ENSG00000138798, ENSG00000147162, ENSG00000145675, ENSG00000065361, ENSG00000113721, ENSG00000134853, ENSG00000171608, ENSG00000134698, ENSG00000146648, ENSG00000140992, ENSG00000078687, ENSG00000157404, ENSG00000198825, ENSG00000169403	1079	106	16792	2.05543	28.5089				hsa04151:PI3K-Akt signaling pathway	35	0.00889102	10.0414
	GO:0060976~coronary vasculature development	6	0.465116	0.0195642	ENSG00000187240, ENSG00000100324, ENSG00000049323, ENSG00000105429, ENSG00000079805, ENSG00000173511	1079	25	16792	3.73501	30.4268				hsa05223:Non-small cell lung cancer	10	0.00937618	11.0692
	GO:0042327~positive regulation of phosphorylation	6	0.465116	0.0195642	ENSG00000138798, ENSG00000173542, ENSG00000137801, ENSG00000169083, ENSG00000214274, ENSG00000146648	1079	25	16792	3.73501	30.4268				hsa04071:Sphingolipid signaling pathway	16	0.0105836	12.1583
	GO:0006656~phosphatidylcholine biosynthetic process	6	0.465116	0.0195642	ENSG00000129353, ENSG00000130304, ENSG00000143036, ENSG00000132793, ENSG00000213398, ENSG00000134324	1079	25	16792	3.73501	30.4268
	GO:0006096~glycolytic process	7	0.542636	0.0197554	ENSG00000105953, ENSG00000156515, ENSG00000172331, ENSG00000123836, ENSG00000181192, ENSG00000105220, ENSG00000159399	1079	34	16792	3.20406	30.6756
	GO:0007155~cell adhesion	42	3.25581	0.0202013	ENSG00000165458, ENSG00000140945, ENSG00000130775, ENSG00000046604, ENSG00000058085, ENSG00000182871, ENSG00000154330, ENSG00000101336, ENSG00000136040, ENSG00000105855, ENSG00000205336, ENSG00000196569, ENSG00000187244, ENSG00000137801, ENSG00000010610, ENSG00000177707, ENSG00000123610, ENSG00000140937, ENSG00000044115, ENSG00000111729, ENSG00000138185, ENSG00000144152, ENSG00000133401, ENSG0000…	1079	459	16792	1.42402	31.2523
	GO:0006915~apoptotic process	50	3.87597	0.0205013	ENSG00000148346, ENSG00000163141, ENSG00000143382, ENSG00000115107, ENSG00000081026, ENSG00000105483, ENSG00000161011, ENSG00000156970, ENSG00000131652, ENSG00000140464, ENSG00000157601, ENSG00000171169, ENSG00000112062, ENSG00000119777, ENSG00000116688, ENSG00000091592, ENSG00000118058, ENSG00000099849, ENSG00000075790, ENSG00000198722, ENSG00000179593, ENSG00000029725, ENSG00000092529, ENSG0000…	1079	567	16792	1.37236	31.6378
	GO:0051156~glucose 6-phosphate metabolic process	4	0.310078	0.0225185	ENSG00000156515, ENSG00000105220, ENSG00000159399, ENSG00000141349	1079	10	16792	6.22502	34.1771
	GO:0040018~positive regulation of multicellular organism growth	7	0.542636	0.0225868	ENSG00000112964, ENSG00000171316, ENSG00000171791, ENSG00000120756, ENSG00000185122, ENSG00000128602, ENSG00000149187	1079	35	16792	3.11251	34.2616
	GO:0014042~positive regulation of neuron maturation	3	0.232558	0.0226458	ENSG00000165731, ENSG00000171791, ENSG00000198836	1079	4	16792	11.6719	34.3345			Category	Term	Count	PValue	FDR
	GO:0046487~glyoxylate metabolic process	6	0.465116	0.022977	ENSG00000105953, ENSG00000144182, ENSG00000150768, ENSG00000181192, ENSG00000131828, ENSG00000248098	1079	26	16792	3.59136	34.7418			INTERPRO	IPR008266:Tyrosine-protein kinase, active site	20	5.32182e-06	0.00905578
	GO:0010039~response to iron ion	5	0.387597	0.0250616	ENSG00000010704, ENSG00000171791, ENSG00000183044, ENSG00000071967, ENSG00000165060	1079	18	16792	4.32293	37.2516				IPR027417:P-loop containing nucleoside triphosphate hydrolase	88	1.21488e-05	0.0206717
	GO:0060324~face development	5	0.387597	0.0250616	ENSG00000131759, ENSG00000171316, ENSG00000102882, ENSG00000184254, ENSG00000083307	1079	18	16792	4.32293	37.2516				IPR000219:Dbl homology (DH) domain	14	0.000398203	0.675467
	GO:0042059~negative regulation of epidermal growth factor receptor signaling pathway	7	0.542636	0.0256789	ENSG00000138798, ENSG00000149177, ENSG00000102606, ENSG00000142273, ENSG00000146648, ENSG00000136848, ENSG00000161203	1079	36	16792	3.02605	37.9771				IPR001452:Src homology-3 domain	28	0.000517143	0.87639
	GO:0014066~regulation of phosphatidylinositol 3-kinase signaling	11	0.852713	0.0270911	ENSG00000138798, ENSG00000145675, ENSG00000102882, ENSG00000065361, ENSG00000113721, ENSG00000163629, ENSG00000134853, ENSG00000171608, ENSG00000157404, ENSG00000146648, ENSG00000153558	1079	78	16792	2.19472	39.6071				IPR001478:PDZ domain	22	0.000650314	1.1009
	GO:0006468~protein phosphorylation	41	3.17829	0.0277706	ENSG00000142731, ENSG00000131759, ENSG00000080823, ENSG00000165731, ENSG00000159792, ENSG00000103653, ENSG00000104365, ENSG00000154358, ENSG00000129351, ENSG00000133275, ENSG00000101336, ENSG00000185324, ENSG00000161011, ENSG00000124784, ENSG00000136021, ENSG00000102882, ENSG00000173137, ENSG00000156970, ENSG00000140992, ENSG00000135503, ENSG00000166501, ENSG00000157554, ENSG00000154237, ENSG0000…	1079	456	16792	1.39927	40.377				IPR011993:Pleckstrin homology-like domain	45	0.000757093	1.28057
	GO:0031532~actin cytoskeleton reorganization	8	0.620155	0.0292213	ENSG00000142330, ENSG00000154639, ENSG00000067606, ENSG00000128585, ENSG00000196396, ENSG00000157404, ENSG00000197555, ENSG00000163220	1079	47	16792	2.64895	41.9896				IPR001245:Serine-threonine/tyrosine-protein kinase catalytic domain	20	0.00112739	1.90126
	GO:0007010~cytoskeleton organization	18	1.39535	0.0296337	ENSG00000138193, ENSG00000115306, ENSG00000176014, ENSG00000127084, ENSG00000099308, ENSG00000086015, ENSG00000167553, ENSG00000127603, ENSG00000129116, ENSG00000150760, ENSG00000161813, ENSG00000019995, ENSG00000069020, ENSG00000099864, ENSG00000121741, ENSG00000137843, ENSG00000148700, ENSG00000198087	1079	161	16792	1.73991	42.4405				IPR019786:Zinc finger, PHD-type, conserved site	11	0.00829361	13.2137
	GO:0000266~mitochondrial fission	5	0.387597	0.030174	ENSG00000168958, ENSG00000079805, ENSG00000198836, ENSG00000066855, ENSG00000117640	1079	19	16792	4.09541	43.026
	GO:0043536~positive regulation of blood vessel endothelial cell migration	5	0.387597	0.030174	ENSG00000137801, ENSG00000124181, ENSG00000166025, ENSG00000154229, ENSG00000112062	1079	19	16792	4.09541	43.026
	GO:0043984~histone H4-K16 acetylation	5	0.387597	0.0358562	ENSG00000103510, ENSG00000147162, ENSG00000118058, ENSG00000025293, ENSG00000043143	1079	20	16792	3.89064	48.8533
	GO:0090370~negative regulation of cholesterol efflux	3	0.232558	0.0361485	ENSG00000138798, ENSG00000069764, ENSG00000198911	1079	5	16792	9.33753	49.1373
	GO:0016101~diterpenoid metabolic process	3	0.232558	0.0361485	ENSG00000146648, ENSG00000145545, ENSG00000172572	1079	5	16792	9.33753	49.1373
	GO:0010757~negative regulation of plasminogen activation	3	0.232558	0.0361485	ENSG00000106366, ENSG00000137801, ENSG00000135919	1079	5	16792	9.33753	49.1373
	GO:0040020~regulation of meiotic nuclear division	3	0.232558	0.0361485	ENSG00000105325, ENSG00000172572, ENSG00000117399	1079	5	16792	9.33753	49.1373
	GO:0043161~proteasome-mediated ubiquitin-dependent protein catabolic process	21	1.62791	0.0372897	ENSG00000100379, ENSG00000121067, ENSG00000154473, ENSG00000157450, ENSG00000072803, ENSG00000053900, ENSG00000114626, ENSG00000174013, ENSG00000099341, ENSG00000117399, ENSG00000100519, ENSG00000049759, ENSG00000168159, ENSG00000145916, ENSG00000198373, ENSG00000156970, ENSG00000055130, ENSG00000140464, ENSG00000099364, ENSG00000173692, ENSG00000198087	1079	203	16792	1.60992	50.2318
	GO:0001655~urogenital system development	4	0.310078	0.0375113	ENSG00000182580, ENSG00000145545, ENSG00000119969, ENSG00000133216	1079	12	16792	5.18752	50.4418
	GO:0034329~cell junction assembly	4	0.310078	0.0375113	ENSG00000162458, ENSG00000072163, ENSG00000125753, ENSG00000083307	1079	12	16792	5.18752	50.4418
	GO:0007266~Rho protein signal transduction	8	0.620155	0.0393775	ENSG00000142675, ENSG00000140945, ENSG00000179604, ENSG00000099331, ENSG00000106683, ENSG00000164692, ENSG00000131037, ENSG00000205336	1079	50	16792	2.49001	52.1767
	GO:0030217~T cell differentiation	6	0.465116	0.0403481	ENSG00000171316, ENSG00000115085, ENSG00000171608, ENSG00000157404, ENSG00000010610, ENSG00000168421	1079	30	16792	3.11251	53.0562
	GO:0009791~post-embryonic development	10	0.775194	0.0433978	ENSG00000165646, ENSG00000204120, ENSG00000171791, ENSG00000163482, ENSG00000165458, ENSG00000118058, ENSG00000198198, ENSG00000138834, ENSG00000136381, ENSG00000117054	1079	73	16792	2.13186	55.7212
	GO:0007264~small GTPase mediated signal transduction	24	1.86047	0.0450512	ENSG00000138193, ENSG00000147127, ENSG00000008853, ENSG00000168118, ENSG00000147459, ENSG00000113319, ENSG00000107099, ENSG00000166128, ENSG00000150760, ENSG00000104388, ENSG00000109756, ENSG00000144867, ENSG00000159842, ENSG00000111540, ENSG00000123595, ENSG00000143344, ENSG00000164292, ENSG00000132698, ENSG00000167578, ENSG00000144566, ENSG00000134516, ENSG00000168421, ENSG00000174903, ENSG0000…	1079	246	16792	1.5183	57.1055
	GO:0043065~positive regulation of apoptotic process	28	2.17054	0.0470753	ENSG00000084676, ENSG00000071243, ENSG00000102606, ENSG00000113319, ENSG00000084093, ENSG00000110237, ENSG00000154358, ENSG00000113721, ENSG00000143382, ENSG00000171552, ENSG00000161011, ENSG00000162736, ENSG00000184254, ENSG00000197548, ENSG00000168918, ENSG00000198722, ENSG00000127084, ENSG00000198121, ENSG00000119383, ENSG00000090924, ENSG00000159842, ENSG00000126217, ENSG00000101109, ENSG0000…	1079	300	16792	1.45251	58.7446
	GO:0006631~fatty acid metabolic process	8	0.620155	0.0472893	ENSG00000112964, ENSG00000176715, ENSG00000163684, ENSG00000095794, ENSG00000005249, ENSG00000116353, ENSG00000125652, ENSG00000011009	1079	52	16792	2.39424	58.9144
	GO:0015031~protein transport	35	2.71318	0.0499393	ENSG00000137145, ENSG00000167208, ENSG00000148985, ENSG00000149196, ENSG00000148158, ENSG00000061987, ENSG00000104388, ENSG00000132549, ENSG00000196814, ENSG00000125843, ENSG00000111540, ENSG00000168010, ENSG00000123595, ENSG00000167578, ENSG00000197548, ENSG00000100196, ENSG00000133103, ENSG00000168397, ENSG00000168118, ENSG00000121542, ENSG00000099290, ENSG00000029725, ENSG00000213064, ENSG0000…	1079	395	16792	1.37896	60.9629
	GO:0001525~angiogenesis	22	1.70543	0.0503522	ENSG00000138798, ENSG00000106366, ENSG00000182871, ENSG00000134871, ENSG00000214274, ENSG00000173821, ENSG00000173511, ENSG00000166086, ENSG00000205336, ENSG00000154928, ENSG00000133216, ENSG00000120899, ENSG00000118257, ENSG00000182580, ENSG00000136011, ENSG00000105220, ENSG00000138639, ENSG00000136848, ENSG00000154229, ENSG00000249915, ENSG00000112062, ENSG00000165025	1079	223	16792	1.53532	61.2732
	GO:1900026~positive regulation of substrate adhesion-dependent cell spreading	6	0.465116	0.0513676	ENSG00000100106, ENSG00000147459, ENSG00000102606, ENSG00000079691, ENSG00000079805, ENSG00000150760	1079	32	16792	2.91798	62.0265
	GO:0045345~positive regulation of MHC class I biosynthetic process	3	0.232558	0.0519449	ENSG00000140464, ENSG00000179583, ENSG00000140853	1079	6	16792	7.78128	62.4486
	GO:0022038~corpus callosum development	3	0.232558	0.0519449	ENSG00000182580, ENSG00000198121, ENSG00000133216	1079	6	16792	7.78128	62.4486
	GO:0090330~regulation of platelet aggregation	3	0.232558	0.0519449	ENSG00000115085, ENSG00000154229, ENSG00000165025	1079	6	16792	7.78128	62.4486
	GO:0006066~alcohol metabolic process	3	0.232558	0.0519449	ENSG00000132746, ENSG00000157326, ENSG00000006534	1079	6	16792	7.78128	62.4486
	GO:0050852~T cell receptor signaling pathway	16	1.24031	0.0530756	ENSG00000168918, ENSG00000115085, ENSG00000103653, ENSG00000104365, ENSG00000145675, ENSG00000130775, ENSG00000072803, ENSG00000171608, ENSG00000099341, ENSG00000149177, ENSG00000100519, ENSG00000140992, ENSG00000055130, ENSG00000124181, ENSG00000173692, ENSG00000010610	1079	148	16792	1.68244	63.2625
	GO:0051437~positive regulation of ubiquitin-protein ligase activity involved in regulation of mitotic cell cycle transition	10	0.775194	0.0538486	ENSG00000105325, ENSG00000100519, ENSG00000154473, ENSG00000156970, ENSG00000055130, ENSG00000053900, ENSG00000173692, ENSG00000134057, ENSG00000099341, ENSG00000117399	1079	76	16792	2.0477	63.8093
	GO:0055114~oxidation-reduction process	49	3.79845	0.0562864	ENSG00000112992, ENSG00000108439, ENSG00000198874, ENSG00000151632, ENSG00000173992, ENSG00000121350, ENSG00000115107, ENSG00000116353, ENSG00000117054, ENSG00000165168, ENSG00000184254, ENSG00000116260, ENSG00000109814, ENSG00000135929, ENSG00000071967, ENSG00000119471, ENSG00000186160, ENSG00000124588, ENSG00000069424, ENSG00000248098, ENSG00000136444, ENSG00000174939, ENSG00000171954, ENSG0000…	1079	592	16792	1.28812	65.4837
	GO:0046835~carbohydrate phosphorylation	5	0.387597	0.0563496	ENSG00000156515, ENSG00000149476, ENSG00000123836, ENSG00000124357, ENSG00000159399	1079	23	16792	3.38316	65.5261
	GO:0071732~cellular response to nitric oxide	4	0.310078	0.0564339	ENSG00000061918, ENSG00000240583, ENSG00000079805, ENSG00000116984	1079	14	16792	4.44645	65.5826
	GO:0031103~axon regeneration	4	0.310078	0.0564339	ENSG00000044115, ENSG00000171791, ENSG00000116984, ENSG00000166086	1079	14	16792	4.44645	65.5826
	GO:0015758~glucose transport	6	0.465116	0.0574733	ENSG00000116266, ENSG00000156515, ENSG00000136856, ENSG00000159399, ENSG00000141349, ENSG00000166263	1079	33	16792	2.82956	66.2722
	GO:0002244~hematopoietic progenitor cell differentiation	9	0.697674	0.0597259	ENSG00000138642, ENSG00000163694, ENSG00000102606, ENSG00000084093, ENSG00000152763, ENSG00000011426, ENSG00000181192, ENSG00000069424, ENSG00000150760	1079	66	16792	2.12217	67.7219
	GO:0006879~cellular iron ion homeostasis	7	0.542636	0.0606124	ENSG00000153162, ENSG00000010704, ENSG00000148346, ENSG00000071967, ENSG00000165060, ENSG00000136381, ENSG00000131507	1079	44	16792	2.47586	68.2762
	GO:0007077~mitotic nuclear envelope disassembly	7	0.542636	0.0606124	ENSG00000205423, ENSG00000101146, ENSG00000166501, ENSG00000134057, ENSG00000134324, ENSG00000175334, ENSG00000154229	1079	44	16792	2.47586	68.2762
	GO:0048041~focal adhesion assembly	5	0.387597	0.0643193	ENSG00000171791, ENSG00000140992, ENSG00000102606, ENSG00000149930, ENSG00000120899	1079	24	16792	3.2422	70.4977
	GO:0030010~establishment of cell polarity	5	0.387597	0.0643193	ENSG00000067606, ENSG00000154928, ENSG00000162849, ENSG00000166086, ENSG00000054282	1079	24	16792	3.2422	70.4977
	GO:0007173~epidermal growth factor receptor signaling pathway	8	0.620155	0.0659688	ENSG00000138798, ENSG00000138193, ENSG00000103653, ENSG00000145675, ENSG00000140992, ENSG00000124181, ENSG00000146648, ENSG00000120899	1079	56	16792	2.22322	71.4382
	GO:0007059~chromosome segregation	9	0.697674	0.0688622	ENSG00000154839, ENSG00000143228, ENSG00000198382, ENSG00000105568, ENSG00000149273, ENSG00000130695, ENSG00000128944, ENSG00000149503, ENSG00000115685	1079	68	16792	2.05975	73.0198
	GO:0030001~metal ion transport	3	0.232558	0.0696855	ENSG00000165240, ENSG00000173992, ENSG00000131507	1079	7	16792	6.66967	73.4545
	GO:0030948~negative regulation of vascular endothelial growth factor receptor signaling pathway	3	0.232558	0.0696855	ENSG00000196396, ENSG00000136848, ENSG00000249915	1079	7	16792	6.66967	73.4545
	GO:0097151~positive regulation of inhibitory postsynaptic potential	3	0.232558	0.0696855	ENSG00000169992, ENSG00000183044, ENSG00000198722	1079	7	16792	6.66967	73.4545
	GO:0010595~positive regulation of endothelial cell migration	7	0.542636	0.0723231	ENSG00000111961, ENSG00000137801, ENSG00000138772, ENSG00000154229, ENSG00000249915, ENSG00000120899, ENSG00000118257	1079	46	16792	2.36822	74.803
	GO:0051090~regulation of sequence-specific DNA binding transcription factor activity	5	0.387597	0.072844	ENSG00000102882, ENSG00000163482, ENSG00000101336, ENSG00000112062, ENSG00000165025	1079	25	16792	3.11251	75.0615
	GO:0008285~negative regulation of cell proliferation	34	2.63566	0.0747675	ENSG00000131759, ENSG00000103653, ENSG00000169071, ENSG00000140945, ENSG00000165458, ENSG00000084093, ENSG00000080503, ENSG00000163141, ENSG00000106692, ENSG00000182871, ENSG00000182872, ENSG00000205336, ENSG00000185324, ENSG00000148516, ENSG00000149177, ENSG00000082458, ENSG00000174348, ENSG00000181163, ENSG00000140464, ENSG00000116260, ENSG00000144535, ENSG00000118058, ENSG00000169083, ENSG0000…	1079	396	16792	1.33618	75.9945
	GO:0017148~negative regulation of translation	8	0.620155	0.0767627	ENSG00000204120, ENSG00000149273, ENSG00000088038, ENSG00000129351, ENSG00000214274, ENSG00000149187, ENSG00000136381, ENSG00000171817	1079	58	16792	2.14656	76.9275
	GO:0071300~cellular response to retinoic acid	9	0.697674	0.0788093	ENSG00000131759, ENSG00000165731, ENSG00000147162, ENSG00000169981, ENSG00000240583, ENSG00000132386, ENSG00000111186, ENSG00000120899, ENSG00000132170	1079	70	16792	2.0009	77.8488
	GO:0043981~histone H4-K5 acetylation	4	0.310078	0.0790038	ENSG00000103510, ENSG00000147162, ENSG00000025293, ENSG00000043143	1079	16	16792	3.89064	77.9345
	GO:0016226~iron-sulfur cluster assembly	4	0.310078	0.0790038	ENSG00000100209, ENSG00000188566, ENSG00000095906, ENSG00000165060	1079	16	16792	3.89064	77.9345
	GO:0043982~histone H4-K8 acetylation	4	0.310078	0.0790038	ENSG00000103510, ENSG00000147162, ENSG00000025293, ENSG00000043143	1079	16	16792	3.89064	77.9345
	GO:0007051~spindle organization	4	0.310078	0.0790038	ENSG00000170004, ENSG00000198382, ENSG00000128944, ENSG00000112742	1079	16	16792	3.89064	77.9345
	GO:0000187~activation of MAPK activity	12	0.930233	0.0818707	ENSG00000112964, ENSG00000138798, ENSG00000138193, ENSG00000102882, ENSG00000100324, ENSG00000137801, ENSG00000139318, ENSG00000019582, ENSG00000110651, ENSG00000157404, ENSG00000198121, ENSG00000112062	1079	107	16792	1.74533	79.1622
	GO:0035025~positive regulation of Rho protein signal transduction	5	0.387597	0.0819108	ENSG00000126217, ENSG00000182162, ENSG00000113721, ENSG00000198121, ENSG00000205336	1079	26	16792	2.9928	79.1789
	GO:0051436~negative regulation of ubiquitin-protein ligase activity involved in mitotic cell cycle	9	0.697674	0.0840876	ENSG00000105325, ENSG00000100519, ENSG00000154473, ENSG00000156970, ENSG00000053900, ENSG00000173692, ENSG00000134057, ENSG00000099341, ENSG00000117399	1079	71	16792	1.97272	80.0669
	GO:0001841~neural tube formation	3	0.232558	0.0890562	ENSG00000101109, ENSG00000101752, ENSG00000204852	1079	8	16792	5.83596	81.9616
	GO:0090286~cytoskeletal anchoring at nuclear membrane	3	0.232558	0.0890562	ENSG00000164828, ENSG00000054654, ENSG00000061656	1079	8	16792	5.83596	81.9616
	GO:0042058~regulation of epidermal growth factor receptor signaling pathway	3	0.232558	0.0890562	ENSG00000196814, ENSG00000140945, ENSG00000127947	1079	8	16792	5.83596	81.9616
	GO:0021860~pyramidal neuron development	3	0.232558	0.0890562	ENSG00000105953, ENSG00000130827, ENSG00000165240	1079	8	16792	5.83596	81.9616
	GO:0031666~positive regulation of lipopolysaccharide-mediated signaling pathway	3	0.232558	0.0890562	ENSG00000111961, ENSG00000153162, ENSG00000154229	1079	8	16792	5.83596	81.9616
	GO:0045630~positive regulation of T-helper 2 cell differentiation	3	0.232558	0.0890562	ENSG00000131759, ENSG00000067606, ENSG00000077238	1079	8	16792	5.83596	81.9616
	GO:0030850~prostate gland development	3	0.232558	0.0890562	ENSG00000131759, ENSG00000169083, ENSG00000179593	1079	8	16792	5.83596	81.9616
	GO:0021952~central nervous system projection neuron axonogenesis	3	0.232558	0.0890562	ENSG00000182580, ENSG00000154928, ENSG00000133216	1079	8	16792	5.83596	81.9616
	GO:0044351~macropinocytosis	3	0.232558	0.0890562	ENSG00000079691, ENSG00000134516, ENSG00000079805	1079	8	16792	5.83596	81.9616
	GO:0042428~serotonin metabolic process	3	0.232558	0.0890562	ENSG00000165240, ENSG00000164197, ENSG00000145545	1079	8	16792	5.83596	81.9616
	GO:0045059~positive thymic T cell selection	3	0.232558	0.0890562	ENSG00000115085, ENSG00000019582, ENSG00000134516	1079	8	16792	5.83596	81.9616
	GO:0035329~hippo signaling	5	0.387597	0.0915036	ENSG00000101109, ENSG00000173542, ENSG00000119139, ENSG00000197905, ENSG00000166025	1079	27	16792	2.88196	82.831
	GO:0043001~Golgi to plasma membrane protein transport	5	0.387597	0.0915036	ENSG00000168899, ENSG00000115306, ENSG00000049245, ENSG00000135968, ENSG00000127603	1079	27	16792	2.88196	82.831
	GO:0031032~actomyosin structure organization	5	0.387597	0.0915036	ENSG00000115109, ENSG00000159023, ENSG00000064042, ENSG00000088367, ENSG00000105357	1079	27	16792	2.88196	82.831
	GO:0034446~substrate adhesion-dependent cell spreading	6	0.465116	0.093895	ENSG00000135862, ENSG00000182580, ENSG00000166452, ENSG00000049245, ENSG00000153208, ENSG00000173517	1079	38	16792	2.45725	83.6421
	GO:0016042~lipid catabolic process	10	0.775194	0.0944158	ENSG00000138193, ENSG00000151176, ENSG00000069764, ENSG00000115556, ENSG00000124181, ENSG00000163803, ENSG00000101333, ENSG00000144837, ENSG00000100344, ENSG00000149527	1079	85	16792	1.83089	83.8139
	GO:0006364~rRNA processing	20	1.55039	0.0947532	ENSG00000171316, ENSG00000198242, ENSG00000120158, ENSG00000165733, ENSG00000229117, ENSG00000156697, ENSG00000160214, ENSG00000241343, ENSG00000105640, ENSG00000161956, ENSG00000136718, ENSG00000124784, ENSG00000148843, ENSG00000163684, ENSG00000149273, ENSG00000065183, ENSG00000117597, ENSG00000145425, ENSG00000124228, ENSG00000144535	1079	214	16792	1.45444	83.9243
Category	Term	Count	%	PValue	Genes	List Total	Pop Hits	Pop Total	Fold Enrichment	FDR
KEGG_PATHWAY	hsa04510:Focal adhesion	29	2.24806	0.000122062	ENSG00000138798, ENSG00000120332, ENSG00000113721, ENSG00000058085, ENSG00000146648, ENSG00000101335, ENSG00000105855, ENSG00000196569, ENSG00000102882, ENSG00000171791, ENSG00000140992, ENSG00000196739, ENSG00000137801, ENSG00000166501, ENSG00000164692, ENSG00000137843, ENSG00000145675, ENSG00000077157, ENSG00000125753, ENSG00000171608, ENSG00000134853, ENSG00000134871, ENSG00000112576, ENSG0000…	444	206	6879	2.18109	0.160735
	hsa04666:Fc gamma R-mediated phagocytosis	16	1.24031	0.000257559	ENSG00000168918, ENSG00000145675, ENSG00000125753, ENSG00000165458, ENSG00000106683, ENSG00000171608, ENSG00000101336, ENSG00000148180, ENSG00000102882, ENSG00000124181, ENSG00000134516, ENSG00000166501, ENSG00000151693, ENSG00000150337, ENSG00000154229, ENSG00000165025	444	84	6879	2.95109	0.338884
	hsa04015:Rap1 signaling pathway	27	2.09302	0.000917065	ENSG00000138193, ENSG00000138798, ENSG00000113721, ENSG00000101333, ENSG00000146648, ENSG00000081026, ENSG00000102882, ENSG00000065135, ENSG00000137801, ENSG00000166501, ENSG00000112062, ENSG00000143590, ENSG00000077420, ENSG00000145675, ENSG00000125753, ENSG00000067606, ENSG00000184574, ENSG00000171608, ENSG00000134853, ENSG00000173511, ENSG00000198121, ENSG00000109756, ENSG00000124181, ENSG0000…	444	210	6879	1.99199	1.2018
	hsa05231:Choline metabolism in cancer	16	1.24031	0.00188725	ENSG00000138798, ENSG00000129353, ENSG00000102780, ENSG00000145675, ENSG00000125772, ENSG00000113721, ENSG00000134853, ENSG00000171608, ENSG00000146648, ENSG00000065357, ENSG00000102882, ENSG00000140992, ENSG00000143036, ENSG00000124181, ENSG00000166501, ENSG00000154229	444	101	6879	2.45438	2.45866
	hsa05230:Central carbon metabolism in cancer	12	0.930233	0.00231493	ENSG00000156515, ENSG00000165731, ENSG00000145675, ENSG00000102882, ENSG00000113721, ENSG00000134853, ENSG00000171608, ENSG00000157404, ENSG00000146648, ENSG00000115419, ENSG00000131828, ENSG00000159399	444	64	6879	2.90498	3.00802
	hsa04014:Ras signaling pathway	27	2.09302	0.00265509	ENSG00000138193, ENSG00000138798, ENSG00000104365, ENSG00000113319, ENSG00000069764, ENSG00000113721, ENSG00000146648, ENSG00000171552, ENSG00000111540, ENSG00000102882, ENSG00000143344, ENSG00000166501, ENSG00000144837, ENSG00000137843, ENSG00000141068, ENSG00000143590, ENSG00000115085, ENSG00000145675, ENSG00000171608, ENSG00000134853, ENSG00000173511, ENSG00000186469, ENSG00000101109, ENSG0000…	444	226	6879	1.85096	3.44291
	hsa04540:Gap junction	14	1.08527	0.00388939	ENSG00000138798, ENSG00000176014, ENSG00000113721, ENSG00000134853, ENSG00000101333, ENSG00000198121, ENSG00000167553, ENSG00000146648, ENSG00000102882, ENSG00000061918, ENSG00000065135, ENSG00000166501, ENSG00000154229, ENSG00000164116	444	88	6879	2.46483	5.00585
	hsa04151:PI3K-Akt signaling pathway	35	2.71318	0.00799783	ENSG00000138798, ENSG00000104365, ENSG00000120332, ENSG00000113721, ENSG00000058085, ENSG00000146648, ENSG00000105855, ENSG00000196569, ENSG00000171552, ENSG00000171791, ENSG00000102882, ENSG00000140992, ENSG00000196739, ENSG00000105568, ENSG00000137801, ENSG00000164692, ENSG00000143590, ENSG00000165025, ENSG00000145675, ENSG00000184574, ENSG00000171608, ENSG00000134853, ENSG00000134871, ENSG0000…	444	345	6879	1.57178	10.0414
	hsa05223:Non-small cell lung cancer	10	0.775194	0.0088625	ENSG00000138798, ENSG00000101109, ENSG00000145675, ENSG00000102882, ENSG00000140992, ENSG00000124181, ENSG00000171608, ENSG00000166501, ENSG00000146648, ENSG00000154229	444	56	6879	2.76665	11.0692
	hsa04071:Sphingolipid signaling pathway	16	1.24031	0.00978881	ENSG00000145675, ENSG00000139624, ENSG00000067606, ENSG00000171608, ENSG00000101333, ENSG00000090661, ENSG00000103222, ENSG00000102882, ENSG00000171791, ENSG00000140992, ENSG00000066027, ENSG00000065135, ENSG00000105568, ENSG00000166501, ENSG00000154229, ENSG00000112062	444	120	6879	2.06577	12.1583
	hsa04960:Aldosterone-regulated sodium reabsorption	8	0.620155	0.0111571	ENSG00000145675, ENSG00000049759, ENSG00000102882, ENSG00000140992, ENSG00000171608, ENSG00000143153, ENSG00000166501, ENSG00000154229	444	39	6879	3.1781	13.7446
	hsa01100:Metabolic pathways	98	7.5969	0.0116987	ENSG00000138193, ENSG00000123983, ENSG00000172331, ENSG00000069764, ENSG00000108784, ENSG00000132793, ENSG00000171097, ENSG00000101333, ENSG00000116171, ENSG00000160216, ENSG00000090661, ENSG00000160194, ENSG00000149527, ENSG00000073849, ENSG00000154027, ENSG00000184254, ENSG00000115556, ENSG00000158864, ENSG00000150768, ENSG00000197858, ENSG00000116984, ENSG00000115419, ENSG00000248098, ENSG0000…	444	1219	6879	1.24556	14.365
	hsa04919:Thyroid hormone signaling pathway	15	1.16279	0.015351	ENSG00000138193, ENSG00000084676, ENSG00000145675, ENSG00000091831, ENSG00000123836, ENSG00000171608, ENSG00000101333, ENSG00000042429, ENSG00000102882, ENSG00000140992, ENSG00000124181, ENSG00000115556, ENSG00000143153, ENSG00000166501, ENSG00000154229	444	115	6879	2.02086	18.4429
	hsa05146:Amoebiasis	14	1.08527	0.0180553	ENSG00000145675, ENSG00000058085, ENSG00000134871, ENSG00000171608, ENSG00000101333, ENSG00000141404, ENSG00000196569, ENSG00000135862, ENSG00000111540, ENSG00000196739, ENSG00000144566, ENSG00000166501, ENSG00000164692, ENSG00000154229	444	106	6879	2.04628	21.3458
	hsa04611:Platelet activation	16	1.24031	0.0194696	ENSG00000077420, ENSG00000145675, ENSG00000125753, ENSG00000067606, ENSG00000171608, ENSG00000101333, ENSG00000059377, ENSG00000102882, ENSG00000196739, ENSG00000061918, ENSG00000065135, ENSG00000164692, ENSG00000171914, ENSG00000112062, ENSG00000165025, ENSG00000164116	444	130	6879	1.90686	22.8257
	hsa04066:HIF-1 signaling pathway	13	1.00775	0.0197144	ENSG00000138798, ENSG00000156515, ENSG00000145675, ENSG00000102882, ENSG00000171791, ENSG00000106366, ENSG00000124181, ENSG00000171608, ENSG00000166501, ENSG00000146648, ENSG00000154229, ENSG00000131828, ENSG00000159399	444	96	6879	2.09804	23.0793
	hsa05214:Glioma	10	0.775194	0.0224826	ENSG00000138798, ENSG00000145675, ENSG00000102882, ENSG00000124181, ENSG00000113721, ENSG00000134853, ENSG00000171608, ENSG00000166501, ENSG00000146648, ENSG00000154229	444	65	6879	2.38358	25.893
	hsa05120:Epithelial cell signaling in Helicobacter pylori infection	10	0.775194	0.0268727	ENSG00000154721, ENSG00000143882, ENSG00000110719, ENSG00000103653, ENSG00000104365, ENSG00000124181, ENSG00000146648, ENSG00000166086, ENSG00000171130, ENSG00000112062	444	67	6879	2.31242	30.1611
	hsa00010:Glycolysis / Gluconeogenesis	10	0.775194	0.0268727	ENSG00000156515, ENSG00000172331, ENSG00000184254, ENSG00000132746, ENSG00000150768, ENSG00000105220, ENSG00000131828, ENSG00000159399, ENSG00000141349, ENSG00000006534	444	67	6879	2.31242	30.1611
	hsa04664:Fc epsilon RI signaling pathway	10	0.775194	0.0292806	ENSG00000168918, ENSG00000145675, ENSG00000102882, ENSG00000140992, ENSG00000124181, ENSG00000171608, ENSG00000166501, ENSG00000154229, ENSG00000112062, ENSG00000165025	444	68	6879	2.27842	32.4043
	hsa04930:Type II diabetes mellitus	8	0.620155	0.0325579	ENSG00000156515, ENSG00000145675, ENSG00000102882, ENSG00000104365, ENSG00000151067, ENSG00000067606, ENSG00000171608, ENSG00000159399	444	48	6879	2.58221	35.3507
	hsa04670:Leukocyte transendothelial migration	14	1.08527	0.0329359	ENSG00000154721, ENSG00000044115, ENSG00000145675, ENSG00000125753, ENSG00000171608, ENSG00000101335, ENSG00000166086, ENSG00000120899, ENSG00000065135, ENSG00000124181, ENSG00000166501, ENSG00000168421, ENSG00000154229, ENSG00000112062	444	115	6879	1.88613	35.6828
	hsa04144:Endocytosis	24	1.86047	0.0365524	ENSG00000168118, ENSG00000116675, ENSG00000067606, ENSG00000099290, ENSG00000142273, ENSG00000157077, ENSG00000134853, ENSG00000029725, ENSG00000146648, ENSG00000198873, ENSG00000124356, ENSG00000161203, ENSG00000196814, ENSG00000111540, ENSG00000049759, ENSG00000140464, ENSG00000144566, ENSG00000155975, ENSG00000079805, ENSG00000151693, ENSG00000105443, ENSG00000112305, ENSG00000204642, ENSG0000…	444	241	6879	1.5429	38.7813
	hsa04514:Cell adhesion molecules (CAMs)	16	1.24031	0.0391435	ENSG00000154721, ENSG00000173482, ENSG00000197965, ENSG00000182985, ENSG00000166086, ENSG00000105855, ENSG00000018236, ENSG00000169992, ENSG00000154654, ENSG00000149294, ENSG00000197646, ENSG00000144668, ENSG00000181847, ENSG00000177707, ENSG00000010610, ENSG00000204642	444	142	6879	1.74572	40.9158
	hsa05200:Pathways in cancer	35	2.71318	0.0457567	ENSG00000131759, ENSG00000138798, ENSG00000165731, ENSG00000104365, ENSG00000113318, ENSG00000113721, ENSG00000058085, ENSG00000142273, ENSG00000101333, ENSG00000146648, ENSG00000111186, ENSG00000196569, ENSG00000171552, ENSG00000171791, ENSG00000102882, ENSG00000065135, ENSG00000140464, ENSG00000166501, ENSG00000128602, ENSG00000132170, ENSG00000044115, ENSG00000145675, ENSG00000169083, ENSG0000…	444	393	6879	1.37981	46.0558
	hsa00410:beta-Alanine metabolism	6	0.465116	0.0459489	ENSG00000183044, ENSG00000184254, ENSG00000132746, ENSG00000133313, ENSG00000006534, ENSG00000117054	444	31	6879	2.99869	46.1988
	hsa05110:Vibrio cholerae infection	8	0.620155	0.0475679	ENSG00000143882, ENSG00000110719, ENSG00000124181, ENSG00000100196, ENSG00000119139, ENSG00000166501, ENSG00000154229, ENSG00000171130	444	52	6879	2.38358	47.3896
	hsa04070:Phosphatidylinositol signaling system	12	0.930233	0.0494857	ENSG00000168918, ENSG00000138193, ENSG00000145675, ENSG00000102780, ENSG00000165458, ENSG00000115556, ENSG00000124181, ENSG00000171608, ENSG00000101333, ENSG00000166501, ENSG00000154229, ENSG00000065357	444	98	6879	1.89713	48.7687
	hsa05145:Toxoplasmosis	13	1.00775	0.049715	ENSG00000135862, ENSG00000104365, ENSG00000171791, ENSG00000102882, ENSG00000100324, ENSG00000140992, ENSG00000065135, ENSG00000058085, ENSG00000179583, ENSG00000012779, ENSG00000196569, ENSG00000171552, ENSG00000112062	444	110	6879	1.83102	48.9313
	hsa04012:ErbB signaling pathway	11	0.852713	0.0519472	ENSG00000138798, ENSG00000145675, ENSG00000102882, ENSG00000124181, ENSG00000065361, ENSG00000142273, ENSG00000171608, ENSG00000166501, ENSG00000146648, ENSG00000154229, ENSG00000137843	444	87	6879	1.95892	50.4897
	hsa04512:ECM-receptor interaction	11	0.852713	0.0519472	ENSG00000135862, ENSG00000120332, ENSG00000196739, ENSG00000137801, ENSG00000144668, ENSG00000072571, ENSG00000058085, ENSG00000134871, ENSG00000164692, ENSG00000105855, ENSG00000196569	444	87	6879	1.95892	50.4897
	hsa05215:Prostate cancer	11	0.852713	0.0554044	ENSG00000138798, ENSG00000145675, ENSG00000102882, ENSG00000104365, ENSG00000171791, ENSG00000140992, ENSG00000113721, ENSG00000169083, ENSG00000134853, ENSG00000171608, ENSG00000146648	444	88	6879	1.93666	52.8168
	hsa04910:Insulin signaling pathway	15	1.16279	0.059892	ENSG00000104365, ENSG00000145675, ENSG00000165458, ENSG00000067606, ENSG00000142273, ENSG00000171608, ENSG00000159399, ENSG00000156515, ENSG00000102882, ENSG00000140992, ENSG00000102893, ENSG00000100994, ENSG00000196396, ENSG00000005249, ENSG00000141349	444	138	6879	1.68405	55.6869
	hsa04961:Endocrine and other factor-regulated calcium reabsorption	7	0.542636	0.0667499	ENSG00000091831, ENSG00000143153, ENSG00000079805, ENSG00000101333, ENSG00000166501, ENSG00000154229, ENSG00000161203	444	45	6879	2.41006	59.7627
	hsa04662:B cell receptor signaling pathway	9	0.697674	0.0741966	ENSG00000168918, ENSG00000131196, ENSG00000145675, ENSG00000102882, ENSG00000104365, ENSG00000165458, ENSG00000110651, ENSG00000171608, ENSG00000165025	444	69	6879	2.02086	63.7941
	hsa04150:mTOR signaling pathway	8	0.620155	0.077267	ENSG00000135932, ENSG00000145675, ENSG00000102882, ENSG00000104365, ENSG00000140992, ENSG00000171608, ENSG00000166501, ENSG00000154229	444	58	6879	2.137	65.3449
	hsa04380:Osteoclast differentiation	14	1.08527	0.0781733	ENSG00000145675, ENSG00000104365, ENSG00000171608, ENSG00000152495, ENSG00000161011, ENSG00000131196, ENSG00000100324, ENSG00000165168, ENSG00000102882, ENSG00000150337, ENSG00000075426, ENSG00000112062, ENSG00000165025, ENSG00000132170	444	131	6879	1.65577	65.7908
	hsa04810:Regulation of actin cytoskeleton	20	1.55039	0.0823862	ENSG00000138798, ENSG00000077157, ENSG00000145675, ENSG00000102606, ENSG00000113721, ENSG00000127084, ENSG00000106683, ENSG00000171608, ENSG00000134853, ENSG00000146648, ENSG00000101335, ENSG00000140678, ENSG00000105855, ENSG00000172830, ENSG00000150760, ENSG00000148180, ENSG00000102882, ENSG00000145703, ENSG00000144668, ENSG00000137843	444	210	6879	1.47555	67.7947
	hsa04713:Circadian entrainment	11	0.852713	0.0838271	ENSG00000102882, ENSG00000065135, ENSG00000061918, ENSG00000049246, ENSG00000151067, ENSG00000198929, ENSG00000101333, ENSG00000166501, ENSG00000186469, ENSG00000154229, ENSG00000164116	444	95	6879	1.79395	68.4548
	hsa00520:Amino sugar and nucleotide sugar metabolism	7	0.542636	0.0858137	ENSG00000156515, ENSG00000109814, ENSG00000178802, ENSG00000049860, ENSG00000105220, ENSG00000124357, ENSG00000159399	444	48	6879	2.25943	69.3445
	hsa04730:Long-term depression	8	0.620155	0.0891259	ENSG00000102882, ENSG00000065135, ENSG00000061918, ENSG00000105568, ENSG00000101333, ENSG00000166501, ENSG00000154229, ENSG00000164116	444	60	6879	2.06577	70.7763
Category	Term	Count	%	PValue	Genes	List Total	Pop Hits	Pop Total	Fold Enrichment	FDR
INTERPRO	IPR008266:Tyrosine-protein kinase, active site	20	1.55039	5.32182e-06	ENSG00000142731, ENSG00000165731, ENSG00000103653, ENSG00000115085, ENSG00000185483, ENSG00000169071, ENSG00000154358, ENSG00000113721, ENSG00000134853, ENSG00000101336, ENSG00000146648, ENSG00000162733, ENSG00000154928, ENSG00000133216, ENSG00000120899, ENSG00000182580, ENSG00000153208, ENSG00000157404, ENSG00000173517, ENSG00000165025	1159	95	18559	3.37115	0.00905578
	IPR011009:Protein kinase-like domain	60	4.65116	1.17769e-05	ENSG00000142731, ENSG00000159792, ENSG00000185483, ENSG00000169071, ENSG00000154358, ENSG00000133275, ENSG00000101336, ENSG00000167363, ENSG00000146648, ENSG00000124784, ENSG00000136021, ENSG00000156970, ENSG00000173137, ENSG00000135503, ENSG00000152953, ENSG00000112062, ENSG00000173517, ENSG00000111271, ENSG00000106683, ENSG00000086015, ENSG00000134853, ENSG00000152495, ENSG00000112742, ENSG0000…	1159	531	18559	1.80937	0.0200389
	IPR027417:P-loop containing nucleoside triphosphate hydrolase	88	6.82171	1.21488e-05	ENSG00000171316, ENSG00000113318, ENSG00000080503, ENSG00000071539, ENSG00000168827, ENSG00000167702, ENSG00000204410, ENSG00000169902, ENSG00000141404, ENSG00000005007, ENSG00000081026, ENSG00000103222, ENSG00000104388, ENSG00000082458, ENSG00000204351, ENSG00000111540, ENSG00000154027, ENSG00000128294, ENSG00000123595, ENSG00000065135, ENSG00000167578, ENSG00000117597, ENSG00000157601, ENSG0000…	1159	879	18559	1.60312	0.0206717
	IPR000719:Protein kinase, catalytic domain	53	4.10853	0.000108408	ENSG00000142731, ENSG00000159792, ENSG00000169071, ENSG00000185483, ENSG00000154358, ENSG00000133275, ENSG00000101336, ENSG00000146648, ENSG00000136021, ENSG00000156970, ENSG00000135503, ENSG00000152953, ENSG00000112062, ENSG00000173517, ENSG00000106683, ENSG00000134853, ENSG00000086015, ENSG00000152495, ENSG00000112742, ENSG00000101109, ENSG00000153208, ENSG00000059758, ENSG00000154229, ENSG0000…	1159	487	18559	1.74268	0.184318
	IPR020635:Tyrosine-protein kinase, catalytic domain	16	1.24031	0.000224145	ENSG00000165731, ENSG00000103653, ENSG00000115085, ENSG00000065361, ENSG00000113721, ENSG00000134853, ENSG00000101336, ENSG00000162733, ENSG00000146648, ENSG00000154928, ENSG00000120899, ENSG00000133216, ENSG00000182580, ENSG00000153208, ENSG00000157404, ENSG00000165025	1159	85	18559	3.0142	0.380744
	IPR000219:Dbl homology (DH) domain	14	1.08527	0.000398203	ENSG00000102606, ENSG00000183111, ENSG00000113319, ENSG00000110237, ENSG00000120278, ENSG00000154358, ENSG00000074964, ENSG00000127084, ENSG00000090924, ENSG00000159842, ENSG00000126217, ENSG00000126822, ENSG00000038382, ENSG00000214944	1159	71	18559	3.15748	0.675467
	IPR001452:Src homology-3 domain	28	2.17054	0.000517143	ENSG00000198853, ENSG00000103653, ENSG00000102606, ENSG00000183111, ENSG00000154358, ENSG00000101336, ENSG00000082458, ENSG00000151693, ENSG00000131037, ENSG00000198087, ENSG00000111961, ENSG00000147459, ENSG00000145675, ENSG00000125089, ENSG00000163072, ENSG00000160185, ENSG00000150760, ENSG00000126217, ENSG00000087589, ENSG00000214193, ENSG00000124181, ENSG00000266714, ENSG00000134516, ENSG0000…	1159	218	18559	2.05671	0.87639
	IPR001478:PDZ domain	22	1.70543	0.000650314	ENSG00000132849, ENSG00000196923, ENSG00000088179, ENSG00000116117, ENSG00000106683, ENSG00000099308, ENSG00000133401, ENSG00000086015, ENSG00000081026, ENSG00000166263, ENSG00000109756, ENSG00000082458, ENSG00000069020, ENSG00000166033, ENSG00000142675, ENSG00000146950, ENSG00000141527, ENSG00000163629, ENSG00000119139, ENSG00000158106, ENSG00000159788, ENSG00000197555	1159	155	18559	2.2728	1.1009
	IPR011993:Pleckstrin homology-like domain	45	3.48837	0.000757093	ENSG00000100106, ENSG00000115109, ENSG00000102780, ENSG00000113319, ENSG00000088179, ENSG00000102606, ENSG00000110237, ENSG00000115306, ENSG00000154358, ENSG00000159023, ENSG00000110768, ENSG00000101333, ENSG00000198929, ENSG00000149527, ENSG00000126822, ENSG00000140992, ENSG00000115556, ENSG00000151693, ENSG00000105443, ENSG00000138639, ENSG00000131037, ENSG00000075884, ENSG00000214944, ENSG0000…	1159	427	18559	1.68755	1.28057
	IPR001245:Serine-threonine/tyrosine-protein kinase catalytic domain	20	1.55039	0.00112739	ENSG00000165731, ENSG00000103653, ENSG00000115085, ENSG00000185483, ENSG00000169071, ENSG00000065361, ENSG00000113721, ENSG00000106683, ENSG00000134853, ENSG00000101336, ENSG00000146648, ENSG00000162733, ENSG00000154928, ENSG00000133216, ENSG00000120899, ENSG00000182580, ENSG00000153208, ENSG00000157404, ENSG00000141068, ENSG00000165025	1159	140	18559	2.28756	1.90126
	IPR000242:Protein-tyrosine phosphatase, receptor/non-receptor type	9	0.697674	0.00204404	ENSG00000149177, ENSG00000173482, ENSG00000076201, ENSG00000088179, ENSG00000072135, ENSG00000144724, ENSG00000163629, ENSG00000196396, ENSG00000127947	1159	38	18559	3.79254	3.42199
	IPR017986:WD40-repeat-containing domain	33	2.55814	0.00298165	ENSG00000105325, ENSG00000112357, ENSG00000154473, ENSG00000119599, ENSG00000110237, ENSG00000072803, ENSG00000005448, ENSG00000168010, ENSG00000131652, ENSG00000144451, ENSG00000126870, ENSG00000073350, ENSG00000154237, ENSG00000084623, ENSG00000075702, ENSG00000111845, ENSG00000152763, ENSG00000074964, ENSG00000136636, ENSG00000053900, ENSG00000103647, ENSG00000167716, ENSG00000157796, ENSG0000…	1159	306	18559	1.72689	4.95451
	IPR008936:Rho GTPase activation protein	14	1.08527	0.00415384	ENSG00000145675, ENSG00000099331, ENSG00000136040, ENSG00000180448, ENSG00000006740, ENSG00000159842, ENSG00000130827, ENSG00000165219, ENSG00000145703, ENSG00000133121, ENSG00000105137, ENSG00000138639, ENSG00000136848, ENSG00000075884	1159	91	18559	2.46353	6.83828
	IPR001017:Dehydrogenase, E1 component	4	0.310078	0.00420102	ENSG00000105953, ENSG00000181192, ENSG00000131828, ENSG00000248098	1159	6	18559	10.6753	6.91336
	IPR017441:Protein kinase, ATP binding site	38	2.94574	0.00518532	ENSG00000142731, ENSG00000080823, ENSG00000165731, ENSG00000159792, ENSG00000103653, ENSG00000097046, ENSG00000154358, ENSG00000113721, ENSG00000133275, ENSG00000101336, ENSG00000198873, ENSG00000146648, ENSG00000154928, ENSG00000185324, ENSG00000133216, ENSG00000102882, ENSG00000140992, ENSG00000135503, ENSG00000152953, ENSG00000166501, ENSG00000137843, ENSG00000112062, ENSG00000165025, ENSG0000…	1159	381	18559	1.59709	8.46679
	IPR015943:WD40/YVTN repeat-like-containing domain	34	2.63566	0.00541796	ENSG00000105325, ENSG00000112357, ENSG00000154473, ENSG00000119599, ENSG00000110237, ENSG00000072803, ENSG00000136040, ENSG00000005448, ENSG00000130827, ENSG00000168010, ENSG00000131652, ENSG00000144451, ENSG00000126870, ENSG00000073350, ENSG00000084623, ENSG00000075702, ENSG00000111845, ENSG00000152763, ENSG00000074964, ENSG00000136636, ENSG00000053900, ENSG00000103647, ENSG00000157796, ENSG0000…	1159	331	18559	1.64483	8.83037
	IPR013098:Immunoglobulin I-set	18	1.39535	0.00684947	ENSG00000107821, ENSG00000185483, ENSG00000169071, ENSG00000072195, ENSG00000154358, ENSG00000100767, ENSG00000113721, ENSG00000134853, ENSG00000144857, ENSG00000182985, ENSG00000129116, ENSG00000018236, ENSG00000154654, ENSG00000149294, ENSG00000187244, ENSG00000134256, ENSG00000182667, ENSG00000038382	1159	141	18559	2.04421	11.0378
	IPR000008:C2 calcium-dependent membrane targeting	20	1.55039	0.00723125	ENSG00000138193, ENSG00000116675, ENSG00000198722, ENSG00000171608, ENSG00000101333, ENSG00000135636, ENSG00000149527, ENSG00000159842, ENSG00000049759, ENSG00000140563, ENSG00000198382, ENSG00000198373, ENSG00000132024, ENSG00000115556, ENSG00000124181, ENSG00000048342, ENSG00000204176, ENSG00000166501, ENSG00000136848, ENSG00000154229	1159	165	18559	1.94096	11.618
	IPR001715:Calponin homology domain	12	0.930233	0.0072859	ENSG00000120756, ENSG00000102606, ENSG00000145703, ENSG00000152582, ENSG00000115306, ENSG00000152818, ENSG00000064042, ENSG00000136141, ENSG00000186001, ENSG00000127603, ENSG00000115504, ENSG00000054654	1159	76	18559	2.52836	11.7007
	IPR002219:Protein kinase C-like, phorbol ester/diacylglycerol binding	11	0.852713	0.00746179	ENSG00000102780, ENSG00000067606, ENSG00000198722, ENSG00000099331, ENSG00000144681, ENSG00000166501, ENSG00000180448, ENSG00000154229, ENSG00000141068, ENSG00000214944, ENSG00000065357	1159	66	18559	2.66882	11.9666
	IPR000048:IQ motif, EF-hand binding site	13	1.00775	0.00763783	ENSG00000160051, ENSG00000009335, ENSG00000072195, ENSG00000113319, ENSG00000154358, ENSG00000099331, ENSG00000151148, ENSG00000105357, ENSG00000162814, ENSG00000145703, ENSG00000266714, ENSG00000171735, ENSG00000119509	1159	87	18559	2.39274	12.2319
	IPR018503:Tetraspanin, conserved site	6	0.465116	0.00823832	ENSG00000104894, ENSG00000177697, ENSG00000110651, ENSG00000214063, ENSG00000157570, ENSG00000085117	1159	21	18559	4.57513	13.1313
	IPR019786:Zinc finger, PHD-type, conserved site	11	0.852713	0.00829361	ENSG00000071243, ENSG00000170004, ENSG00000197724, ENSG00000025293, ENSG00000275023, ENSG00000099364, ENSG00000106443, ENSG00000171634, ENSG00000043143, ENSG00000129292, ENSG00000168395	1159	67	18559	2.62899	13.2137
	IPR000301:Tetraspanin	7	0.542636	0.0094936	ENSG00000110900, ENSG00000104894, ENSG00000177697, ENSG00000110651, ENSG00000214063, ENSG00000157570, ENSG00000085117	1159	30	18559	3.73635	14.9835
	IPR001680:WD40 repeat	28	2.17054	0.0097725	ENSG00000105325, ENSG00000112357, ENSG00000154473, ENSG00000119599, ENSG00000072803, ENSG00000005448, ENSG00000168010, ENSG00000131652, ENSG00000144451, ENSG00000126870, ENSG00000073350, ENSG00000084623, ENSG00000075702, ENSG00000111845, ENSG00000152763, ENSG00000136636, ENSG00000103647, ENSG00000157796, ENSG00000167716, ENSG00000131725, ENSG00000158023, ENSG00000117399, ENSG00000160410, ENSG0000…	1159	268	18559	1.67299	15.3899
	IPR008952:Tetraspanin, EC2 domain	7	0.542636	0.0111647	ENSG00000110900, ENSG00000104894, ENSG00000177697, ENSG00000110651, ENSG00000214063, ENSG00000157570, ENSG00000085117	1159	31	18559	3.61583	17.3916
	IPR007707:Transforming acidic coiled-coil	3	0.232558	0.0111855	ENSG00000138162, ENSG00000147526, ENSG00000013810	1159	3	18559	16.0129	17.4212
	IPR014352:FERM/acyl-CoA-binding protein, 3-helical bundle	9	0.697674	0.0115993	ENSG00000126391, ENSG00000115109, ENSG00000088179, ENSG00000163629, ENSG00000159023, ENSG00000266714, ENSG00000171914, ENSG00000088367, ENSG00000120899	1159	50	18559	2.88233	18.0073
	IPR001192:Phosphoinositide phospholipase C	5	0.387597	0.0118194	ENSG00000138193, ENSG00000115556, ENSG00000124181, ENSG00000101333, ENSG00000149527	1159	15	18559	5.33765	18.3174
	IPR001711:Phospholipase C, phosphatidylinositol-specific, Y domain	5	0.387597	0.0118194	ENSG00000138193, ENSG00000115556, ENSG00000124181, ENSG00000101333, ENSG00000149527	1159	15	18559	5.33765	18.3174
	IPR000387:Protein-tyrosine/Dual specificity phosphatase	12	0.930233	0.0127081	ENSG00000149177, ENSG00000173482, ENSG00000076201, ENSG00000081721, ENSG00000088179, ENSG00000072135, ENSG00000144724, ENSG00000139318, ENSG00000163629, ENSG00000196396, ENSG00000127947, ENSG00000172830	1159	82	18559	2.34336	19.5584
	IPR000299:FERM domain	9	0.697674	0.0130261	ENSG00000126391, ENSG00000115109, ENSG00000088179, ENSG00000163629, ENSG00000159023, ENSG00000266714, ENSG00000171914, ENSG00000088367, ENSG00000120899	1159	51	18559	2.82581	19.9983
	IPR019749:Band 4.1 domain	9	0.697674	0.0130261	ENSG00000126391, ENSG00000115109, ENSG00000088179, ENSG00000163629, ENSG00000159023, ENSG00000266714, ENSG00000171914, ENSG00000088367, ENSG00000120899	1159	51	18559	2.82581	19.9983
	IPR019748:FERM central domain	9	0.697674	0.0130261	ENSG00000126391, ENSG00000115109, ENSG00000088179, ENSG00000163629, ENSG00000159023, ENSG00000266714, ENSG00000171914, ENSG00000088367, ENSG00000120899	1159	51	18559	2.82581	19.9983
	IPR018499:Tetraspanin/Peripherin	7	0.542636	0.0151103	ENSG00000110900, ENSG00000104894, ENSG00000177697, ENSG00000110651, ENSG00000214063, ENSG00000157570, ENSG00000085117	1159	33	18559	3.39668	22.825
	IPR003595:Protein-tyrosine phosphatase, catalytic	10	0.775194	0.0157246	ENSG00000149177, ENSG00000173482, ENSG00000107719, ENSG00000076201, ENSG00000088179, ENSG00000072135, ENSG00000144724, ENSG00000163629, ENSG00000196396, ENSG00000127947	1159	63	18559	2.54174	23.6401
	IPR001650:Helicase, C-terminal	14	1.08527	0.0169274	ENSG00000171316, ENSG00000182150, ENSG00000132153, ENSG00000178105, ENSG00000080503, ENSG00000187790, ENSG00000204351, ENSG00000170004, ENSG00000101452, ENSG00000080007, ENSG00000197299, ENSG00000047188, ENSG00000119969, ENSG00000124228	1159	108	18559	2.07575	25.2125
	IPR000772:Ricin B lectin domain	7	0.542636	0.0174059	ENSG00000143641, ENSG00000260314, ENSG00000158089, ENSG00000119514, ENSG00000131386, ENSG00000080200, ENSG00000100626	1159	34	18559	3.29678	25.8296
	IPR024977:Anaphase-promoting complex subunit 4, WD40 domain	6	0.465116	0.0174993	ENSG00000105325, ENSG00000075702, ENSG00000065183, ENSG00000053900, ENSG00000157796, ENSG00000117399	1159	25	18559	3.84311	25.9495
	IPR002017:Spectrin repeat	6	0.465116	0.0174993	ENSG00000126217, ENSG00000115306, ENSG00000152818, ENSG00000127603, ENSG00000038382, ENSG00000054654	1159	25	18559	3.84311	25.9495
	IPR017946:PLC-like phosphodiesterase, TIM beta/alpha-barrel domain	6	0.465116	0.0174993	ENSG00000138193, ENSG00000125772, ENSG00000115556, ENSG00000124181, ENSG00000101333, ENSG00000149527	1159	25	18559	3.84311	25.9495
	IPR014001:Helicase, superfamily 1/2, ATP-binding domain	14	1.08527	0.0194596	ENSG00000171316, ENSG00000182150, ENSG00000132153, ENSG00000178105, ENSG00000080503, ENSG00000187790, ENSG00000204351, ENSG00000170004, ENSG00000101452, ENSG00000080007, ENSG00000197299, ENSG00000047188, ENSG00000119969, ENSG00000124228	1159	110	18559	2.03801	28.4239
	IPR001849:Pleckstrin homology domain	27	2.09302	0.0196763	ENSG00000100106, ENSG00000102780, ENSG00000102606, ENSG00000113319, ENSG00000154358, ENSG00000115306, ENSG00000149527, ENSG00000126822, ENSG00000115556, ENSG00000105443, ENSG00000151693, ENSG00000138639, ENSG00000075884, ENSG00000214944, ENSG00000077420, ENSG00000120278, ENSG00000127084, ENSG00000090924, ENSG00000159842, ENSG00000126217, ENSG00000117859, ENSG00000142675, ENSG00000124181, ENSG0000…	1159	271	18559	1.59539	28.6927
	IPR016024:Armadillo-type fold	33	2.55814	0.0204426	ENSG00000135932, ENSG00000198520, ENSG00000136261, ENSG00000107099, ENSG00000100726, ENSG00000020129, ENSG00000110075, ENSG00000103047, ENSG00000061987, ENSG00000179832, ENSG00000066923, ENSG00000188352, ENSG00000136021, ENSG00000105568, ENSG00000118369, ENSG00000134030, ENSG00000196911, ENSG00000147459, ENSG00000198700, ENSG00000163482, ENSG00000112659, ENSG00000108424, ENSG00000117408, ENSG0000…	1159	351	18559	1.50549	29.6353
	IPR015022:Microtubule-associated serine/threonine-protein kinase, domain	3	0.232558	0.021447	ENSG00000069020, ENSG00000099308, ENSG00000086015	1159	4	18559	12.0097	30.8529
	IPR023142:Microtubule-associated serine/threonine-protein kinase, pre-PK domain	3	0.232558	0.021447	ENSG00000069020, ENSG00000099308, ENSG00000086015	1159	4	18559	12.0097	30.8529
	IPR009543:Vacuolar protein sorting-associated protein 13 domain	3	0.232558	0.021447	ENSG00000132549, ENSG00000048707, ENSG00000197969	1159	4	18559	12.0097	30.8529
	IPR001965:Zinc finger, PHD-type	12	0.930233	0.0223932	ENSG00000071243, ENSG00000170004, ENSG00000197724, ENSG00000118058, ENSG00000025293, ENSG00000272333, ENSG00000275023, ENSG00000099364, ENSG00000106443, ENSG00000171634, ENSG00000043143, ENSG00000168395	1159	89	18559	2.15905	31.982
	IPR019787:Zinc finger, PHD-finger	11	0.852713	0.0247092	ENSG00000071243, ENSG00000170004, ENSG00000197724, ENSG00000118058, ENSG00000272333, ENSG00000275023, ENSG00000099364, ENSG00000106443, ENSG00000171634, ENSG00000043143, ENSG00000168395	1159	79	18559	2.22965	34.6726
	IPR010703:Dedicator of cytokinesis C-terminal	4	0.310078	0.0273999	ENSG00000147459, ENSG00000107099, ENSG00000134516, ENSG00000150760	1159	11	18559	5.82289	37.6728
	IPR027357:DHR-2 domain	4	0.310078	0.0273999	ENSG00000147459, ENSG00000107099, ENSG00000134516, ENSG00000150760	1159	11	18559	5.82289	37.6728
	IPR026791:Dedicator of cytokinesis	4	0.310078	0.0273999	ENSG00000147459, ENSG00000107099, ENSG00000134516, ENSG00000150760	1159	11	18559	5.82289	37.6728
	IPR019410:Nicotinamide N-methyltransferase-like	4	0.310078	0.0273999	ENSG00000100483, ENSG00000181038, ENSG00000143919, ENSG00000123427	1159	11	18559	5.82289	37.6728
	IPR027007:DHR-1 domain	4	0.310078	0.0273999	ENSG00000147459, ENSG00000107099, ENSG00000134516, ENSG00000150760	1159	11	18559	5.82289	37.6728
	IPR011011:Zinc finger, FYVE/PHD-type	16	1.24031	0.0300549	ENSG00000071243, ENSG00000118058, ENSG00000275023, ENSG00000127084, ENSG00000157077, ENSG00000170004, ENSG00000197724, ENSG00000025293, ENSG00000272333, ENSG00000099364, ENSG00000106443, ENSG00000171634, ENSG00000043143, ENSG00000129292, ENSG00000170011, ENSG00000168395	1159	141	18559	1.81707	40.5056
	IPR008979:Galactose-binding domain-like	11	0.852713	0.0310838	ENSG00000135862, ENSG00000182580, ENSG00000140564, ENSG00000112659, ENSG00000128585, ENSG00000188505, ENSG00000162733, ENSG00000154928, ENSG00000196569, ENSG00000133216, ENSG00000118257	1159	82	18559	2.14808	41.5706
	IPR018159:Spectrin/alpha-actinin	6	0.465116	0.0318731	ENSG00000126217, ENSG00000115306, ENSG00000152818, ENSG00000127603, ENSG00000038382, ENSG00000054654	1159	29	18559	3.31302	42.3753
	IPR018979:FERM, N-terminal	6	0.465116	0.0318731	ENSG00000115109, ENSG00000088179, ENSG00000163629, ENSG00000159023, ENSG00000171914, ENSG00000088367	1159	29	18559	3.31302	42.3753
	IPR000909:Phospholipase C, phosphatidylinositol-specific , X domain	5	0.387597	0.0327578	ENSG00000138193, ENSG00000115556, ENSG00000124181, ENSG00000101333, ENSG00000149527	1159	20	18559	4.00324	43.2648
	IPR016243:Tyrosine-protein kinase, CSF-1/PDGF receptor	3	0.232558	0.0342765	ENSG00000113721, ENSG00000134853, ENSG00000157404	1159	5	18559	9.60777	44.7618
	IPR003961:Fibronectin, type III	21	1.62791	0.034614	ENSG00000173482, ENSG00000120332, ENSG00000144724, ENSG00000154358, ENSG00000203780, ENSG00000144857, ENSG00000154928, ENSG00000133216, ENSG00000112964, ENSG00000149177, ENSG00000018236, ENSG00000182580, ENSG00000154654, ENSG00000162804, ENSG00000149294, ENSG00000164309, ENSG00000137070, ENSG00000166669, ENSG00000153208, ENSG00000164694, ENSG00000077238	1159	207	18559	1.6245	45.0893
	IPR015359:Phospholipase C, phosphoinositol-specific, EF-hand-like	4	0.310078	0.0348733	ENSG00000138193, ENSG00000115556, ENSG00000101333, ENSG00000149527	1159	12	18559	5.33765	45.3399
	IPR011511:Variant SH3	9	0.697674	0.0350093	ENSG00000126217, ENSG00000111961, ENSG00000198853, ENSG00000214193, ENSG00000183111, ENSG00000102606, ENSG00000266714, ENSG00000130147, ENSG00000119139	1159	61	18559	2.36257	45.4708
	IPR000159:Ras-association	7	0.542636	0.0362704	ENSG00000077420, ENSG00000138193, ENSG00000107551, ENSG00000143344, ENSG00000099849, ENSG00000099331, ENSG00000109756	1159	40	18559	2.80226	46.6708
	IPR003598:Immunoglobulin subtype 2	24	1.86047	0.0403159	ENSG00000154721, ENSG00000107821, ENSG00000185483, ENSG00000169071, ENSG00000072195, ENSG00000154639, ENSG00000100767, ENSG00000154358, ENSG00000113721, ENSG00000134853, ENSG00000144857, ENSG00000198019, ENSG00000182985, ENSG00000166086, ENSG00000129116, ENSG00000018236, ENSG00000154654, ENSG00000149294, ENSG00000187244, ENSG00000157404, ENSG00000010610, ENSG00000182667, ENSG00000150337, ENSG0000…	1159	250	18559	1.53724	50.3549
	IPR014847:FERM adjacent (FA)	4	0.310078	0.043283	ENSG00000115109, ENSG00000088179, ENSG00000159023, ENSG00000088367	1159	13	18559	4.92706	52.9031
	IPR002464:DNA/RNA helicase, ATP-dependent, DEAH-box type, conserved site	5	0.387597	0.044839	ENSG00000170004, ENSG00000132153, ENSG00000182150, ENSG00000101452, ENSG00000197299	1159	22	18559	3.63931	54.1897
	IPR013568:SEFIR	3	0.232558	0.0493142	ENSG00000163702, ENSG00000177663, ENSG00000163701	1159	6	18559	8.00647	57.7084
	IPR020067:Frizzled domain	5	0.387597	0.0516924	ENSG00000169071, ENSG00000185483, ENSG00000109625, ENSG00000182871, ENSG00000128602	1159	23	18559	3.48107	59.4731
	IPR001589:Actinin-type, actin-binding, conserved site	5	0.387597	0.0516924	ENSG00000120756, ENSG00000115306, ENSG00000152818, ENSG00000127603, ENSG00000054654	1159	23	18559	3.48107	59.4731
	IPR009030:Insulin-like growth factor binding protein, N-terminal	15	1.16279	0.0519503	ENSG00000138798, ENSG00000107821, ENSG00000049323, ENSG00000065361, ENSG00000077942, ENSG00000144152, ENSG00000146648, ENSG00000154928, ENSG00000196569, ENSG00000133216, ENSG00000162804, ENSG00000140564, ENSG00000166033, ENSG00000132561, ENSG00000116299	1159	139	18559	1.72802	59.6602
	IPR015940:Ubiquitin-associated/translation elongation factor EF1B, N-terminal, eukaryote	7	0.542636	0.054182	ENSG00000058056, ENSG00000048707, ENSG00000078687, ENSG00000160185, ENSG00000134882, ENSG00000013374, ENSG00000161011	1159	44	18559	2.54751	61.246
	IPR000198:Rho GTPase-activating protein domain	9	0.697674	0.0561655	ENSG00000159842, ENSG00000145675, ENSG00000133121, ENSG00000099331, ENSG00000105137, ENSG00000138639, ENSG00000180448, ENSG00000075884, ENSG00000006740	1159	67	18559	2.15099	62.606
	IPR010294:ADAM-TS Spacer 1	5	0.387597	0.0590833	ENSG00000182463, ENSG00000100767, ENSG00000143382, ENSG00000187720, ENSG00000145536	1159	24	18559	3.33603	64.5252
	IPR019747:FERM conserved site	5	0.387597	0.0590833	ENSG00000115109, ENSG00000088179, ENSG00000159023, ENSG00000171914, ENSG00000088367	1159	24	18559	3.33603	64.5252
	IPR001401:Dynamin, GTPase domain	3	0.232558	0.0662352	ENSG00000079805, ENSG00000198836, ENSG00000157601	1159	7	18559	6.86269	68.8448
	IPR000639:Epoxide hydrolase-like	3	0.232558	0.0662352	ENSG00000163686, ENSG00000143819, ENSG00000106484	1159	7	18559	6.86269	68.8448
	IPR013151:Immunoglobulin	10	0.775194	0.0690482	ENSG00000173482, ENSG00000154639, ENSG00000113721, ENSG00000153208, ENSG00000134853, ENSG00000157404, ENSG00000144857, ENSG00000010610, ENSG00000182667, ENSG00000150337	1159	82	18559	1.9528	70.404
	IPR018980:FERM, C-terminal PH-like domain	5	0.387597	0.0843917	ENSG00000115109, ENSG00000088179, ENSG00000163629, ENSG00000159023, ENSG00000088367	1159	27	18559	2.96536	77.6944
	IPR001173:Glycosyl transferase, family 2	5	0.387597	0.0843917	ENSG00000143641, ENSG00000158089, ENSG00000119514, ENSG00000131386, ENSG00000100626	1159	27	18559	2.96536	77.6944
	IPR001824:Tyrosine-protein kinase, receptor class III, conserved site	3	0.232558	0.0847462	ENSG00000113721, ENSG00000134853, ENSG00000157404	1159	8	18559	6.00485	77.8409
	IPR026854:Vacuolar protein sorting-associated protein 13A N-terminal domain	3	0.232558	0.0847462	ENSG00000132549, ENSG00000048707, ENSG00000197969	1159	8	18559	6.00485	77.8409
	IPR003010:Carbon-nitrogen hydrolase	3	0.232558	0.0847462	ENSG00000158793, ENSG00000114021, ENSG00000172890	1159	8	18559	6.00485	77.8409
	IPR008428:Chondroitin N-acetylgalactosaminyltransferase	3	0.232558	0.0847462	ENSG00000147408, ENSG00000033100, ENSG00000139044	1159	8	18559	6.00485	77.8409
	IPR000034:Laminin B type IV	3	0.232558	0.0847462	ENSG00000135862, ENSG00000058085, ENSG00000196569	1159	8	18559	6.00485	77.8409
	IPR022812:Dynamin	4	0.310078	0.0856526	ENSG00000116688, ENSG00000079805, ENSG00000198836, ENSG00000157601	1159	17	18559	3.76775	78.2115
	IPR002049:EGF-like, laminin	6	0.465116	0.0933324	ENSG00000135862, ENSG00000136011, ENSG00000105429, ENSG00000058085, ENSG00000187800, ENSG00000196569	1159	39	18559	2.46353	81.1247
	IPR000569:HECT	5	0.387597	0.0938305	ENSG00000138642, ENSG00000009335, ENSG00000049759, ENSG00000198373, ENSG00000151148	1159	28	18559	2.85945	81.3004
	IPR019775:WD40 repeat, conserved site	16	1.24031	0.0954594	ENSG00000105325, ENSG00000112357, ENSG00000111845, ENSG00000072803, ENSG00000136636, ENSG00000103647, ENSG00000117399, ENSG00000168010, ENSG00000131652, ENSG00000047056, ENSG00000144451, ENSG00000101146, ENSG00000065183, ENSG00000073350, ENSG00000084623, ENSG00000159259	1159	166	18559	1.54342	81.8643
	IPR000433:Zinc finger, ZZ-type	4	0.310078	0.0982167	ENSG00000101752, ENSG00000152818, ENSG00000134769, ENSG00000161011	1159	18	18559	3.55843	82.7824
	IPR000798:Ezrin/radixin/moesin like	4	0.310078	0.0982167	ENSG00000115109, ENSG00000088179, ENSG00000159023, ENSG00000088367	1159	18	18559	3.55843	82.7824
	IPR010909:PLAC	4	0.310078	0.0982167	ENSG00000100767, ENSG00000143382, ENSG00000187720, ENSG00000145536	1159	18	18559	3.55843	82.7824
