# Supplementary material for: Alternative splicing of ceramide synthase 2 alters levels of specific ceramides and modulates cancer cell proliferation and migration in Luminal B breast cancer subtype
Source: Cell Death Dis. 2021 Feb 10;12(2):171. doi: 10.1038/s41419-021-03436-x (PMC7876150; doi:10.1038/s41419-021-03436-x)
Supplement: Supplementary file 28 — Data Set 7 [file 41419_2021_3436_MOESM28_ESM.xlsx]

## Sheet: Sheet1
			Data Set 7. Function of alternatively spliced genes by Gene Ontology (GO) analysis , KEGG pathways and protein domain in HER2+. All terms and pathways shown in the corresponding figures have p value ≤ 0.05, Fisher Exact test.
			Sheet A. GO, KEGG pathway and protein domain in CE event
			Sheet B. GO, KEGG pathway and protein domain in IR event

## Sheet: CE events in HER2+
Category	Term	Count	%	PValue	Genes	List Total	Pop Hits	Pop Total	Fold Enrichment	FDR
GOTERM_BP_DIRECT	GO:0043484~regulation of RNA splicing	11	0.657109	9.57583e-05	ENSG00000179335, ENSG00000152601, ENSG00000013441, ENSG00000169813, ENSG00000132819, ENSG00000113240, ENSG00000164896, ENSG00000176444, ENSG00000102103, ENSG00000139793, ENSG00000162664	1449	29	16792	4.39571	0.177234
	GO:0016192~vesicle-mediated transport	27	1.6129	0.00055551	ENSG00000120318, ENSG00000138107, ENSG00000125447, ENSG00000111481, ENSG00000221838, ENSG00000129083, ENSG00000042753, ENSG00000213983, ENSG00000103365, ENSG00000133318, ENSG00000144674, ENSG00000103769, ENSG00000029725, ENSG00000161203, ENSG00000160325, ENSG00000160145, ENSG00000175106, ENSG00000125991, ENSG00000137501, ENSG00000182287, ENSG00000124222, ENSG00000187239, ENSG00000138069, ENSG0000…	1449	152	16792	2.05852	1.02403
	GO:0019882~antigen processing and presentation	14	0.83632	0.00064463	ENSG00000196126, ENSG00000103811, ENSG00000204592, ENSG00000104870, ENSG00000019582, ENSG00000198502, ENSG00000196735, ENSG00000153029, ENSG00000242574, ENSG00000160862, ENSG00000223865, ENSG00000204525, ENSG00000104856, ENSG00000084733	1449	55	16792	2.94985	1.18739
	GO:0015992~proton transport	13	0.776583	0.000733915	ENSG00000100554, ENSG00000197496, ENSG00000139370, ENSG00000167700, ENSG00000117620, ENSG00000110446, ENSG00000159720, ENSG00000175567, ENSG00000164414, ENSG00000169359, ENSG00000110955, ENSG00000102100, ENSG00000109667	1449	49	16792	3.07455	1.35079
	GO:0043161~proteasome-mediated ubiquitin-dependent protein catabolic process	32	1.91159	0.00126315	ENSG00000131467, ENSG00000179526, ENSG00000072803, ENSG00000119048, ENSG00000114626, ENSG00000103126, ENSG00000186591, ENSG00000167986, ENSG00000170312, ENSG00000110330, ENSG00000140464, ENSG00000129084, ENSG00000125826, ENSG00000277791, ENSG00000092871, ENSG00000265491, ENSG00000164162, ENSG00000087191, ENSG00000036257, ENSG00000081154, ENSG00000163636, ENSG00000177565, ENSG00000141480, ENSG0000…	1449	203	16792	1.82679	2.31414
	GO:0000398~mRNA splicing, via spliceosome	34	2.03106	0.00142807	ENSG00000128739, ENSG00000033030, ENSG00000183684, ENSG00000198563, ENSG00000089876, ENSG00000131876, ENSG00000163882, ENSG00000060339, ENSG00000183431, ENSG00000101452, ENSG00000121390, ENSG00000196504, ENSG00000164548, ENSG00000136450, ENSG00000130520, ENSG00000066044, ENSG00000168066, ENSG00000162775, ENSG00000003756, ENSG00000101811, ENSG00000169813, ENSG00000115875, ENSG00000149532, ENSG0000…	1449	222	16792	1.77484	2.6125
	GO:0032465~regulation of cytokinesis	8	0.477897	0.00187026	ENSG00000160014, ENSG00000165689, ENSG00000198668, ENSG00000196504, ENSG00000143933, ENSG00000126581, ENSG00000173846, ENSG00000103540	1449	22	16792	4.21407	3.40827
	GO:0098609~cell-cell adhesion	39	2.32975	0.00194448	ENSG00000184640, ENSG00000122786, ENSG00000115306, ENSG00000135048, ENSG00000204628, ENSG00000126777, ENSG00000167699, ENSG00000062598, ENSG00000168003, ENSG00000136830, ENSG00000077549, ENSG00000065613, ENSG00000165219, ENSG00000149925, ENSG00000072518, ENSG00000148341, ENSG00000117868, ENSG00000089154, ENSG00000133789, ENSG00000115310, ENSG00000153113, ENSG00000110321, ENSG00000124831, ENSG0000…	1449	271	16792	1.66774	3.54122
	GO:0006888~ER to Golgi vesicle-mediated transport	26	1.55317	0.00259916	ENSG00000183087, ENSG00000119787, ENSG00000105402, ENSG00000054116, ENSG00000115306, ENSG00000101199, ENSG00000138073, ENSG00000111481, ENSG00000104388, ENSG00000204843, ENSG00000129083, ENSG00000138674, ENSG00000196352, ENSG00000173230, ENSG00000075790, ENSG00000036257, ENSG00000149182, ENSG00000150527, ENSG00000105669, ENSG00000124164, ENSG00000176986, ENSG00000166557, ENSG00000100528, ENSG0000…	1449	160	16792	1.88316	4.70657
	GO:0032516~positive regulation of phosphoprotein phosphatase activity	6	0.358423	0.00338072	ENSG00000160014, ENSG00000198668, ENSG00000119383, ENSG00000167851, ENSG00000105053, ENSG00000143933	1449	13	16792	5.34862	6.08033					Category	Term	Count	PValue	FDR
	GO:0006281~DNA repair	34	2.03106	0.00362464	ENSG00000153391, ENSG00000111358, ENSG00000182185, ENSG00000104320, ENSG00000119048, ENSG00000151657, ENSG00000153827, ENSG00000167986, ENSG00000170312, ENSG00000173818, ENSG00000048028, ENSG00000148153, ENSG00000167670, ENSG00000174371, ENSG00000039650, ENSG00000175279, ENSG00000004700, ENSG00000011485, ENSG00000013573, ENSG00000155229, ENSG00000185379, ENSG00000113456, ENSG00000160953, ENSG0000…	1449	235	16792	1.67666	6.50523					GOTERM_BP_DIRECT	GO:0043484~regulation of RNA splicing	11	9.57583e-05	0.177234
	GO:0032212~positive regulation of telomere maintenance via telomerase	9	0.537634	0.00482499	ENSG00000102882, ENSG00000115484, ENSG00000107960, ENSG00000150753, ENSG00000039650, ENSG00000085511, ENSG00000135624, ENSG00000135549, ENSG00000102977	1449	32	16792	3.25932	8.56979						GO:0016192~vesicle-mediated transport	27	0.00055551	1.02403
	GO:0006012~galactose metabolic process	5	0.298686	0.00487042	ENSG00000086062, ENSG00000213930, ENSG00000117308, ENSG00000102100, ENSG00000156958	1449	9	16792	6.43816	8.64707						GO:0019882~antigen processing and presentation	14	0.00064463	1.18739
	GO:0045727~positive regulation of translation	12	0.716846	0.00488275	ENSG00000066044, ENSG00000242372, ENSG00000102317, ENSG00000102882, ENSG00000151806, ENSG00000107929, ENSG00000138668, ENSG00000110321, ENSG00000100227, ENSG00000198563, ENSG00000135446, ENSG00000141736	1449	53	16792	2.62385	8.66804						GO:0015992~proton transport	13	0.000733915	1.35079
	GO:0006915~apoptotic process	68	4.06213	0.00497754	ENSG00000131467, ENSG00000188313, ENSG00000099968, ENSG00000204628, ENSG00000165806, ENSG00000130479, ENSG00000103126, ENSG00000109736, ENSG00000105483, ENSG00000173846, ENSG00000104081, ENSG00000125347, ENSG00000062598, ENSG00000060339, ENSG00000065613, ENSG00000106052, ENSG00000140464, ENSG00000137776, ENSG00000071994, ENSG00000118495, ENSG00000131653, ENSG00000116688, ENSG00000111321, ENSG0000…	1449	567	16792	1.38982	8.82907						GO:0043161~proteasome-mediated ubiquitin-dependent protein catabolic process	32	0.00126315	2.31414
	GO:0019886~antigen processing and presentation of exogenous peptide antigen via MHC class II	17	1.01553	0.00510266	ENSG00000196126, ENSG00000138778, ENSG00000138107, ENSG00000019582, ENSG00000204252, ENSG00000198502, ENSG00000196735, ENSG00000242574, ENSG00000161203, ENSG00000176986, ENSG00000204843, ENSG00000223865, ENSG00000182287, ENSG00000126214, ENSG00000042753, ENSG00000100600, ENSG00000138674	1449	92	16792	2.14139	9.0412						GO:0032465~regulation of cytokinesis	8	0.00187026	2.6125
	GO:0000245~spliceosomal complex assembly	8	0.477897	0.00531778	ENSG00000079785, ENSG00000168066, ENSG00000003756, ENSG00000141759, ENSG00000135250, ENSG00000092208, ENSG00000130520, ENSG00000198563	1449	26	16792	3.56575	9.40482						GO:0098609~cell-cell adhesion	39	0.00194448	3.40827
	GO:0051343~positive regulation of cyclic-nucleotide phosphodiesterase activity	4	0.238949	0.00560212	ENSG00000160014, ENSG00000198668, ENSG00000204628, ENSG00000143933	1449	5	16792	9.27095	9.88334						GO:0006888~ER to Golgi vesicle-mediated transport	26	0.00259916	3.54122
	GO:0007005~mitochondrion organization	15	0.896057	0.00569103	ENSG00000105971, ENSG00000074582, ENSG00000178307, ENSG00000107815, ENSG00000179526, ENSG00000125459, ENSG00000087470, ENSG00000121289, ENSG00000142082, ENSG00000148840, ENSG00000126858, ENSG00000117305, ENSG00000198836, ENSG00000066855, ENSG00000110955	1449	77	16792	2.25754	10.0325						GO:0032516~positive regulation of phosphoprotein phosphatase activity	6	0.00338072	4.70657
	GO:0060333~interferon-gamma-mediated signaling pathway	14	0.83632	0.0071179	ENSG00000125347, ENSG00000223865, ENSG00000196126, ENSG00000204525, ENSG00000204592, ENSG00000026508, ENSG00000126456, ENSG00000140464, ENSG00000213928, ENSG00000117228, ENSG00000198502, ENSG00000196735, ENSG00000179583, ENSG00000204642	1449	71	16792	2.28509	12.3942						GO:0006281~DNA repair	34	0.00362464	6.08033
	GO:0016559~peroxisome fission	5	0.298686	0.00756753	ENSG00000087470, ENSG00000168958, ENSG00000166821, ENSG00000162735, ENSG00000101473	1449	10	16792	5.79434	13.1262						GO:0006012~galactose metabolic process	5	0.00487042	6.50523
	GO:0008152~metabolic process	25	1.49343	0.00968095	ENSG00000169764, ENSG00000123983, ENSG00000151093, ENSG00000100294, ENSG00000006756, ENSG00000068366, ENSG00000226124, ENSG00000115042, ENSG00000102125, ENSG00000186480, ENSG00000154930, ENSG00000133313, ENSG00000174227, ENSG00000167107, ENSG00000183077, ENSG00000010404, ENSG00000172954, ENSG00000134109, ENSG00000148090, ENSG00000172340, ENSG00000060971, ENSG00000083720, ENSG00000167904, ENSG0000…	1449	168	16792	1.72451	16.4899						GO:0045727~positive regulation of translation	12	0.00488275	8.66804
	GO:0006661~phosphatidylinositol biosynthetic process	12	0.716846	0.00982278	ENSG00000276293, ENSG00000145675, ENSG00000103502, ENSG00000115020, ENSG00000132376, ENSG00000143393, ENSG00000166908, ENSG00000150867, ENSG00000087053, ENSG00000139505, ENSG00000211456, ENSG00000163719	1449	58	16792	2.39766	16.7112						GO:0006915~apoptotic process	68	0.00497754	8.82907
	GO:0036498~IRE1-mediated unfolded protein response	12	0.716846	0.0111587	ENSG00000204843, ENSG00000013573, ENSG00000101199, ENSG00000124702, ENSG00000138073, ENSG00000138674, ENSG00000168970, ENSG00000134109, ENSG00000070540, ENSG00000159720, ENSG00000065665, ENSG00000074842	1449	59	16792	2.35702	18.7683						GO:0000245~spliceosomal complex assembly	8	0.00531778	9.40482
	GO:0045892~negative regulation of transcription, DNA-templated	59	3.52449	0.0115421	ENSG00000189298, ENSG00000171720, ENSG00000160310, ENSG00000109118, ENSG00000159692, ENSG00000126603, ENSG00000125347, ENSG00000015153, ENSG00000107485, ENSG00000101158, ENSG00000140464, ENSG00000108788, ENSG00000121390, ENSG00000141644, ENSG00000179583, ENSG00000150347, ENSG00000049768, ENSG00000134046, ENSG00000124831, ENSG00000196591, ENSG00000113916, ENSG00000120616, ENSG00000065717, ENSG0000…	1449	499	16792	1.3702	19.3498						GO:0060333~interferon-gamma-mediated signaling pathway	14	0.0071179	12.3942
	GO:1902017~regulation of cilium assembly	9	0.537634	0.0120621	ENSG00000131374, ENSG00000187535, ENSG00000109083, ENSG00000065882, ENSG00000083799, ENSG00000136811, ENSG00000132405, ENSG00000057663, ENSG00000197226	1449	37	16792	2.81887	20.1322
	GO:0002504~antigen processing and presentation of peptide or polysaccharide antigen via MHC class II	6	0.358423	0.012156	ENSG00000196126, ENSG00000223865, ENSG00000204252, ENSG00000198502, ENSG00000196735, ENSG00000242574	1449	17	16792	4.09012	20.2727
	GO:0016477~cell migration	25	1.49343	0.0127691	ENSG00000101213, ENSG00000183087, ENSG00000169242, ENSG00000103653, ENSG00000000457, ENSG00000130635, ENSG00000205336, ENSG00000129116, ENSG00000062598, ENSG00000170312, ENSG00000198752, ENSG00000119185, ENSG00000105397, ENSG00000196504, ENSG00000161791, ENSG00000067560, ENSG00000036257, ENSG00000130669, ENSG00000082701, ENSG00000166579, ENSG00000213853, ENSG00000177697, ENSG00000138069, ENSG0000…	1449	172	16792	1.6844	21.1842					Category	Term	Count	PValue	FDR
	GO:0018107~peptidyl-threonine phosphorylation	9	0.537634	0.0141539	ENSG00000170312, ENSG00000082701, ENSG00000013441, ENSG00000173020, ENSG00000107643, ENSG00000060237, ENSG00000072518, ENSG00000106799, ENSG00000072062	1449	38	16792	2.74469	23.2073					KEGG_PATHWAY	hsa04146:Peroxisome	18	0.00035189	0.465044
	GO:0006338~chromatin remodeling	15	0.896057	0.0149328	ENSG00000153391, ENSG00000129514, ENSG00000076108, ENSG00000196591, ENSG00000122565, ENSG00000152455, ENSG00000142599, ENSG00000107485, ENSG00000276234, ENSG00000108604, ENSG00000118513, ENSG00000104872, ENSG00000171634, ENSG00000198900, ENSG00000049768	1449	86	16792	2.02128	24.3234						hsa01100:Metabolic pathways	133	0.000395738	0.522852
	GO:0006468~protein phosphorylation	54	3.22581	0.0155271	ENSG00000154310, ENSG00000000457, ENSG00000181929, ENSG00000176444, ENSG00000163785, ENSG00000159692, ENSG00000173846, ENSG00000198752, ENSG00000073331, ENSG00000178950, ENSG00000160584, ENSG00000171219, ENSG00000113163, ENSG00000072518, ENSG00000070759, ENSG00000135446, ENSG00000145675, ENSG00000147044, ENSG00000090061, ENSG00000145736, ENSG00000102893, ENSG00000115825, ENSG00000011566, ENSG0000…	1449	456	16792	1.37234	25.1646						hsa04142:Lysosome	20	0.00453465	5.84181
	GO:0033138~positive regulation of peptidyl-serine phosphorylation	13	0.776583	0.0158325	ENSG00000183087, ENSG00000132155, ENSG00000110888, ENSG00000103126, ENSG00000185420, ENSG00000141480, ENSG00000180353, ENSG00000137936, ENSG00000082701, ENSG00000026508, ENSG00000217128, ENSG00000127914, ENSG00000052795	1449	70	16792	2.15218	25.5935						hsa05203:Viral carcinogenesis	29	0.00524653	6.7297
	GO:0006897~endocytosis	21	1.25448	0.0159241	ENSG00000154710, ENSG00000087470, ENSG00000139636, ENSG00000100599, ENSG00000275066, ENSG00000029725, ENSG00000126581, ENSG00000166377, ENSG00000136717, ENSG00000165219, ENSG00000063245, ENSG00000142192, ENSG00000187239, ENSG00000138069, ENSG00000162337, ENSG00000103197, ENSG00000132669, ENSG00000130147, ENSG00000117868, ENSG00000127527, ENSG00000077254	1449	139	16792	1.75081	25.7217						hsa04612:Antigen processing and presentation	14	0.00862348	10.8371
	GO:0016032~viral process	38	2.27001	0.016263	ENSG00000151657, ENSG00000204628, ENSG00000113569, ENSG00000167986, ENSG00000136717, ENSG00000160752, ENSG00000204525, ENSG00000140545, ENSG00000102882, ENSG00000138750, ENSG00000129083, ENSG00000125826, ENSG00000277791, ENSG00000139496, ENSG00000154582, ENSG00000213983, ENSG00000136243, ENSG00000115163, ENSG00000164163, ENSG00000133318, ENSG00000067560, ENSG00000111321, ENSG00000006451, ENSG0000…	1449	299	16792	1.47281	26.1941
	GO:0015760~glucose-6-phosphate transport	4	0.238949	0.017185	ENSG00000134955, ENSG00000137700, ENSG00000160190, ENSG00000141349	1449	7	16792	6.6221	27.4651
	GO:0010508~positive regulation of autophagy	9	0.537634	0.0191087	ENSG00000131374, ENSG00000147649, ENSG00000130147, ENSG00000116209, ENSG00000114388, ENSG00000141569, ENSG00000011465, ENSG00000186815, ENSG00000126581	1449	40	16792	2.60745	30.0503					Category	Term	Count	PValue	FDR
	GO:0010881~regulation of cardiac muscle contraction by regulation of the release of sequestered calcium ion	6	0.358423	0.019777	ENSG00000160014, ENSG00000151067, ENSG00000198668, ENSG00000198363, ENSG00000143933, ENSG00000072062	1449	19	16792	3.65958	30.9278					INTERPRO	IPR011162:MHC classes I/II-like antigen recognition protein	12	0.000821819	1.41889
	GO:0046827~positive regulation of protein export from nucleus	6	0.358423	0.019777	ENSG00000183087, ENSG00000082701, ENSG00000031823, ENSG00000148737, ENSG00000100614, ENSG00000072062	1449	19	16792	3.65958	30.9278						IPR001180:Citron-like	7	0.00118231	2.03528
	GO:2001238~positive regulation of extrinsic apoptotic signaling pathway	7	0.41816	0.0208562	ENSG00000111321, ENSG00000135916, ENSG00000140464, ENSG00000083799, ENSG00000125826, ENSG00000160570, ENSG00000239697	1449	26	16792	3.12003	32.3231						IPR001680:WD40 repeat	38	0.00125355	2.15666
	GO:1900025~negative regulation of substrate adhesion-dependent cell spreading	5	0.298686	0.0209072	ENSG00000130402, ENSG00000119185, ENSG00000163975, ENSG00000077942, ENSG00000117228	1449	13	16792	4.45719	32.3883						IPR000504:RNA recognition motif domain	33	0.00171237	2.93502
	GO:0036109~alpha-linolenic acid metabolic process	5	0.298686	0.0209072	ENSG00000060971, ENSG00000012660, ENSG00000133835, ENSG00000134824, ENSG00000101473	1449	13	16792	4.45719	32.3883						IPR007848:Methyltransferase small domain	4	0.00207497	3.54601
	GO:0030801~positive regulation of cyclic nucleotide metabolic process	3	0.179211	0.0210136	ENSG00000160014, ENSG00000198668, ENSG00000143933	1449	3	16792	11.5887	32.5243						IPR011993:Pleckstrin homology-like domain	53	0.00271417	4.61427
	GO:0060368~regulation of Fc receptor mediated stimulatory signaling pathway	3	0.179211	0.0210136	ENSG00000103653, ENSG00000154710, ENSG00000188313	1449	3	16792	11.5887	32.5243						IPR003903:Ubiquitin interacting motif	7	0.00561141	9.31797
	GO:0006890~retrograde vesicle-mediated transport, Golgi to ER	14	0.83632	0.0227564	ENSG00000105402, ENSG00000138778, ENSG00000143457, ENSG00000101199, ENSG00000149182, ENSG00000111481, ENSG00000105669, ENSG00000166377, ENSG00000166557, ENSG00000126214, ENSG00000129083, ENSG00000138069, ENSG00000129250, ENSG00000148248	1449	82	16792	1.97856	34.7151						IPR012677:Nucleotide-binding, alpha-beta plait	35	0.00588867	9.75646
	GO:0006470~protein dephosphorylation	19	1.13501	0.0228712	ENSG00000011485, ENSG00000173482, ENSG00000167985, ENSG00000138777, ENSG00000060069, ENSG00000144579, ENSG00000111077, ENSG00000072803, ENSG00000275052, ENSG00000112640, ENSG00000087053, ENSG00000105197, ENSG00000126787, ENSG00000138814, ENSG00000084112, ENSG00000058272, ENSG00000149923, ENSG00000100614, ENSG00000139505	1449	126	16792	1.7475	34.857
	GO:0006626~protein targeting to mitochondrion	8	0.477897	0.0237843	ENSG00000116688, ENSG00000122085, ENSG00000100225, ENSG00000168958, ENSG00000205981, ENSG00000128654, ENSG00000150779, ENSG00000100575	1449	34	16792	2.72675	35.9754
	GO:0006406~mRNA export from nucleus	16	0.955795	0.0241329	ENSG00000051596, ENSG00000094914, ENSG00000119392, ENSG00000100227, ENSG00000115875, ENSG00000183684, ENSG00000198563, ENSG00000113569, ENSG00000058673, ENSG00000120533, ENSG00000138750, ENSG00000100296, ENSG00000139496, ENSG00000136243, ENSG00000136450, ENSG00000125450	1449	100	16792	1.85419	36.3977
	GO:0008643~carbohydrate transport	7	0.41816	0.0249139	ENSG00000197496, ENSG00000164414, ENSG00000134955, ENSG00000162734, ENSG00000160190, ENSG00000117620, ENSG00000109667	1449	27	16792	3.00447	37.334
	GO:0006260~DNA replication	22	1.31422	0.0254687	ENSG00000107815, ENSG00000162599, ENSG00000181938, ENSG00000104320, ENSG00000135336, ENSG00000113456, ENSG00000187109, ENSG00000151657, ENSG00000093009, ENSG00000111877, ENSG00000166169, ENSG00000122257, ENSG00000170312, ENSG00000035928, ENSG00000147862, ENSG00000167670, ENSG00000174371, ENSG00000132646, ENSG00000198900, ENSG00000169592, ENSG00000141905, ENSG00000166801	1449	155	16792	1.64485	37.9911
	GO:0031124~mRNA 3'-end processing	10	0.597372	0.0256012	ENSG00000051596, ENSG00000058673, ENSG00000100296, ENSG00000101811, ENSG00000100227, ENSG00000115875, ENSG00000183684, ENSG00000149532, ENSG00000198563, ENSG00000136450	1449	50	16792	2.31774	38.1472
	GO:0046784~viral mRNA export from host cell nucleus	4	0.238949	0.0257542	ENSG00000051596, ENSG00000100296, ENSG00000183684, ENSG00000198563	1449	8	16792	5.79434	38.3268
	GO:0071786~endoplasmic reticulum tubular network organization	4	0.238949	0.0257542	ENSG00000099246, ENSG00000115310, ENSG00000084733, ENSG00000133318	1449	8	16792	5.79434	38.3268
	GO:0032049~cardiolipin biosynthetic process	4	0.238949	0.0257542	ENSG00000110536, ENSG00000102125, ENSG00000144559, ENSG00000088766	1449	8	16792	5.79434	38.3268
	GO:0000086~G2/M transition of mitotic cell cycle	20	1.19474	0.0261661	ENSG00000139350, ENSG00000160014, ENSG00000138107, ENSG00000126001, ENSG00000072803, ENSG00000119397, ENSG00000136811, ENSG00000173846, ENSG00000072062, ENSG00000204843, ENSG00000170312, ENSG00000127914, ENSG00000166037, ENSG00000058272, ENSG00000198668, ENSG00000165304, ENSG00000127824, ENSG00000108100, ENSG00000143933, ENSG00000103540	1449	137	16792	1.69178	38.808
	GO:0051897~positive regulation of protein kinase B signaling	14	0.83632	0.0272479	ENSG00000183087, ENSG00000147649, ENSG00000151632, ENSG00000117525, ENSG00000106799, ENSG00000074842, ENSG00000141480, ENSG00000180353, ENSG00000151651, ENSG00000107485, ENSG00000119185, ENSG00000091039, ENSG00000148737, ENSG00000214078	1449	84	16792	1.93145	40.055
	GO:0010801~negative regulation of peptidyl-threonine phosphorylation	5	0.298686	0.0273144	ENSG00000198369, ENSG00000160014, ENSG00000132376, ENSG00000198668, ENSG00000143933	1449	14	16792	4.13881	40.1309
	GO:0008380~RNA splicing	23	1.37395	0.0282645	ENSG00000128739, ENSG00000051596, ENSG00000003756, ENSG00000140939, ENSG00000132819, ENSG00000115875, ENSG00000135250, ENSG00000092208, ENSG00000198563, ENSG00000131876, ENSG00000139793, ENSG00000175324, ENSG00000162664, ENSG00000152601, ENSG00000011243, ENSG00000090470, ENSG00000183431, ENSG00000100296, ENSG00000122085, ENSG00000075292, ENSG00000096746, ENSG00000130520, ENSG00000147140	1449	166	16792	1.60566	41.2049
	GO:0034260~negative regulation of GTPase activity	9	0.537634	0.028687	ENSG00000132522, ENSG00000169727, ENSG00000105808, ENSG00000130147, ENSG00000137710, ENSG00000089639, ENSG00000197622, ENSG00000114993, ENSG00000141480	1449	43	16792	2.42554	41.6767
	GO:0032689~negative regulation of interferon-gamma production	7	0.41816	0.0294655	ENSG00000196126, ENSG00000183087, ENSG00000168961, ENSG00000107485, ENSG00000198502, ENSG00000136869, ENSG00000049768	1449	28	16792	2.89717	42.5365
	GO:1901998~toxin transport	8	0.477897	0.0317829	ENSG00000157869, ENSG00000099250, ENSG00000160741, ENSG00000115484, ENSG00000150753, ENSG00000111481, ENSG00000103671, ENSG00000135624	1449	36	16792	2.57526	45.0257
	GO:0007040~lysosome organization	8	0.477897	0.0317829	ENSG00000134575, ENSG00000107521, ENSG00000108784, ENSG00000189298, ENSG00000106460, ENSG00000188603, ENSG00000126581, ENSG00000149357	1449	36	16792	2.57526	45.0257
	GO:0007050~cell cycle arrest	20	1.19474	0.0339995	ENSG00000183087, ENSG00000178252, ENSG00000116688, ENSG00000181929, ENSG00000104320, ENSG00000036257, ENSG00000110321, ENSG00000132819, ENSG00000106799, ENSG00000149357, ENSG00000185340, ENSG00000125347, ENSG00000007237, ENSG00000140464, ENSG00000136270, ENSG00000103197, ENSG00000148737, ENSG00000118495, ENSG00000100614, ENSG00000025039	1449	141	16792	1.64378	47.3109
	GO:0006754~ATP biosynthetic process	7	0.41816	0.03453	ENSG00000167283, ENSG00000149925, ENSG00000135390, ENSG00000167863, ENSG00000159199, ENSG00000110955, ENSG00000004864	1449	29	16792	2.79727	47.8442
	GO:0051973~positive regulation of telomerase activity	7	0.41816	0.03453	ENSG00000102882, ENSG00000115484, ENSG00000107960, ENSG00000039650, ENSG00000085511, ENSG00000135549, ENSG00000102977	1449	29	16792	2.79727	47.8442
	GO:0006099~tricarboxylic acid cycle	7	0.41816	0.03453	ENSG00000105953, ENSG00000150768, ENSG00000166411, ENSG00000182054, ENSG00000181192, ENSG00000131828, ENSG00000172340	1449	29	16792	2.79727	47.8442
	GO:0006388~tRNA splicing, via endonucleolytic cleavage and ligation	5	0.298686	0.0347672	ENSG00000079785, ENSG00000176261, ENSG00000101811, ENSG00000149743, ENSG00000198860	1449	15	16792	3.86289	48.0812
	GO:0006974~cellular response to DNA damage stimulus	27	1.6129	0.0351142	ENSG00000119048, ENSG00000151657, ENSG00000134215, ENSG00000111877, ENSG00000182165, ENSG00000153827, ENSG00000129691, ENSG00000122257, ENSG00000173846, ENSG00000102882, ENSG00000048028, ENSG00000148153, ENSG00000178971, ENSG00000134452, ENSG00000148362, ENSG00000175279, ENSG00000013573, ENSG00000155229, ENSG00000112511, ENSG00000136560, ENSG00000126456, ENSG00000113456, ENSG00000113916, ENSG0000…	1449	208	16792	1.5043	48.4258
	GO:0043687~post-translational protein modification	6	0.358423	0.0361369	ENSG00000129103, ENSG00000144455, ENSG00000134910, ENSG00000116237, ENSG00000006756, ENSG00000057663	1449	22	16792	3.16055	49.4291
	GO:0060316~positive regulation of ryanodine-sensitive calcium-release channel activity	4	0.238949	0.0361961	ENSG00000160014, ENSG00000198668, ENSG00000198363, ENSG00000143933	1449	9	16792	5.15053	49.4866
	GO:0008033~tRNA processing	8	0.477897	0.0363844	ENSG00000100416, ENSG00000145982, ENSG00000148688, ENSG00000043514, ENSG00000065457, ENSG00000105171, ENSG00000132463, ENSG00000100890	1449	37	16792	2.50566	49.669
	GO:0007010~cytoskeleton organization	22	1.31422	0.036676	ENSG00000120318, ENSG00000154310, ENSG00000213445, ENSG00000109686, ENSG00000176014, ENSG00000115306, ENSG00000198218, ENSG00000130669, ENSG00000129116, ENSG00000062598, ENSG00000077549, ENSG00000161813, ENSG00000198752, ENSG00000136059, ENSG00000172757, ENSG00000108423, ENSG00000076321, ENSG00000196504, ENSG00000140416, ENSG00000127824, ENSG00000161791, ENSG00000089820	1449	161	16792	1.58355	49.9504
	GO:0031145~anaphase-promoting complex-dependent catabolic process	13	0.776583	0.0375307	ENSG00000170312, ENSG00000110200, ENSG00000141552, ENSG00000131467, ENSG00000185627, ENSG00000129084, ENSG00000277791, ENSG00000036257, ENSG00000163636, ENSG00000004897, ENSG00000175063, ENSG00000164162, ENSG00000087191	1449	79	16792	1.907	50.7666
	GO:0006351~transcription, DNA-templated	191	11.4098	0.0383574	ENSG00000162086, ENSG00000153391, ENSG00000173041, ENSG00000147099, ENSG00000198131, ENSG00000171720, ENSG00000138303, ENSG00000197008, ENSG00000170954, ENSG00000109118, ENSG00000159692, ENSG00000163882, ENSG00000013561, ENSG00000120784, ENSG00000162664, ENSG00000197757, ENSG00000140464, ENSG00000121390, ENSG00000159592, ENSG00000102103, ENSG00000118495, ENSG00000150347, ENSG00000141905, ENSG0000…	1449	1955	16792	1.13219	51.5442
	GO:0032673~regulation of interleukin-4 production	3	0.179211	0.0396324	ENSG00000196126, ENSG00000168961, ENSG00000198502	1449	4	16792	8.69151	52.7205
	GO:0019673~GDP-mannose metabolic process	3	0.179211	0.0396324	ENSG00000104522, ENSG00000000419, ENSG00000143774	1449	4	16792	8.69151	52.7205
	GO:0042787~protein ubiquitination involved in ubiquitin-dependent protein catabolic process	21	1.25448	0.0399095	ENSG00000100225, ENSG00000036257, ENSG00000086758, ENSG00000114626, ENSG00000153827, ENSG00000122257, ENSG00000013561, ENSG00000167986, ENSG00000110200, ENSG00000170312, ENSG00000141552, ENSG00000007944, ENSG00000135506, ENSG00000076321, ENSG00000154582, ENSG00000092871, ENSG00000198742, ENSG00000004897, ENSG00000265491, ENSG00000175063, ENSG00000164162	1449	153	16792	1.5906	52.9726
	GO:0051436~negative regulation of ubiquitin-protein ligase activity involved in mitotic cell cycle	12	0.716846	0.0399145	ENSG00000110200, ENSG00000170312, ENSG00000141552, ENSG00000131467, ENSG00000185627, ENSG00000129084, ENSG00000277791, ENSG00000163636, ENSG00000004897, ENSG00000175063, ENSG00000164162, ENSG00000087191	1449	71	16792	1.95865	52.9771
	GO:0010803~regulation of tumor necrosis factor-mediated signaling pathway	7	0.41816	0.0401231	ENSG00000110330, ENSG00000104365, ENSG00000179526, ENSG00000106052, ENSG00000083799, ENSG00000125826, ENSG00000204628	1449	30	16792	2.70403	53.1659
	GO:0051439~regulation of ubiquitin-protein ligase activity involved in mitotic cell cycle	6	0.358423	0.0430046	ENSG00000110200, ENSG00000170312, ENSG00000141552, ENSG00000004897, ENSG00000175063, ENSG00000164162	1449	23	16792	3.02313	55.7029
	GO:0044804~nucleophagy	5	0.298686	0.0432815	ENSG00000196998, ENSG00000070540, ENSG00000145782, ENSG00000126581, ENSG00000057663	1449	16	16792	3.62146	55.9397
	GO:0000209~protein polyubiquitination	24	1.43369	0.0453572	ENSG00000056586, ENSG00000131467, ENSG00000109046, ENSG00000072803, ENSG00000119048, ENSG00000160087, ENSG00000036257, ENSG00000072609, ENSG00000086758, ENSG00000134758, ENSG00000173821, ENSG00000163636, ENSG00000153827, ENSG00000122257, ENSG00000013561, ENSG00000007944, ENSG00000110330, ENSG00000185627, ENSG00000129084, ENSG00000125826, ENSG00000277791, ENSG00000198742, ENSG00000265491, ENSG0000…	1449	184	16792	1.51157	57.6773
	GO:0015031~protein transport	45	2.68817	0.0468517	ENSG00000137145, ENSG00000172661, ENSG00000157985, ENSG00000119392, ENSG00000101199, ENSG00000141971, ENSG00000111481, ENSG00000221838, ENSG00000126777, ENSG00000100575, ENSG00000105197, ENSG00000167987, ENSG00000104388, ENSG00000130402, ENSG00000099246, ENSG00000120533, ENSG00000119185, ENSG00000165689, ENSG00000081803, ENSG00000182473, ENSG00000138674, ENSG00000010361, ENSG00000123106, ENSG0000…	1449	395	16792	1.32023	58.8879
	GO:0010761~fibroblast migration	4	0.238949	0.0484655	ENSG00000140464, ENSG00000107372, ENSG00000150347, ENSG00000054654	1449	10	16792	4.63547	60.1584
	GO:0006886~intracellular protein transport	29	1.73238	0.0523013	ENSG00000105402, ENSG00000125447, ENSG00000111481, ENSG00000221838, ENSG00000132405, ENSG00000102977, ENSG00000131374, ENSG00000129083, ENSG00000042753, ENSG00000213983, ENSG00000103365, ENSG00000152061, ENSG00000075790, ENSG00000019582, ENSG00000275066, ENSG00000164674, ENSG00000142765, ENSG00000161203, ENSG00000176986, ENSG00000137501, ENSG00000137177, ENSG00000143486, ENSG00000116584, ENSG0000…	1449	236	16792	1.42403	63.0307
	GO:0034976~response to endoplasmic reticulum stress	12	0.716846	0.0559988	ENSG00000166479, ENSG00000198171, ENSG00000145675, ENSG00000182087, ENSG00000135506, ENSG00000113163, ENSG00000153066, ENSG00000137312, ENSG00000185624, ENSG00000106541, ENSG00000143222, ENSG00000139055	1449	75	16792	1.85419	65.6131
	GO:0022604~regulation of cell morphogenesis	6	0.358423	0.0589357	ENSG00000161813, ENSG00000077549, ENSG00000109686, ENSG00000172757, ENSG00000198218, ENSG00000143093	1449	25	16792	2.78128	67.5417
	GO:0006913~nucleocytoplasmic transport	6	0.358423	0.0589357	ENSG00000140350, ENSG00000169220, ENSG00000094914, ENSG00000139496, ENSG00000113569, ENSG00000132382	1449	25	16792	2.78128	67.5417
	GO:0032024~positive regulation of insulin secretion	8	0.477897	0.0590655	ENSG00000142330, ENSG00000157017, ENSG00000142185, ENSG00000081760, ENSG00000148737, ENSG00000148672, ENSG00000100889, ENSG00000142082	1449	41	16792	2.26121	67.6246
	GO:0006289~nucleotide-excision repair	8	0.477897	0.0590655	ENSG00000111358, ENSG00000145736, ENSG00000155229, ENSG00000185379, ENSG00000183474, ENSG00000166169, ENSG00000140398, ENSG00000167986	1449	41	16792	2.26121	67.6246
	GO:0070373~negative regulation of ERK1 and ERK2 cascade	10	0.597372	0.059092	ENSG00000107263, ENSG00000103653, ENSG00000119185, ENSG00000169220, ENSG00000139318, ENSG00000077942, ENSG00000117228, ENSG00000136869, ENSG00000105053, ENSG00000142082	1449	58	16792	1.99805	67.6415
	GO:0016236~macroautophagy	12	0.716846	0.0606069	ENSG00000149547, ENSG00000116688, ENSG00000170296, ENSG00000181929, ENSG00000025039, ENSG00000188603, ENSG00000070540, ENSG00000145782, ENSG00000126581, ENSG00000149357, ENSG00000057663, ENSG00000163719	1449	76	16792	1.82979	68.5931
	GO:0051437~positive regulation of ubiquitin-protein ligase activity involved in regulation of mitotic cell cycle transition	12	0.716846	0.0606069	ENSG00000110200, ENSG00000170312, ENSG00000141552, ENSG00000131467, ENSG00000185627, ENSG00000129084, ENSG00000277791, ENSG00000163636, ENSG00000004897, ENSG00000175063, ENSG00000164162, ENSG00000087191	1449	76	16792	1.82979	68.5931
	GO:0019348~dolichol metabolic process	3	0.179211	0.0623193	ENSG00000172269, ENSG00000136908, ENSG00000000419	1449	5	16792	6.95321	69.6368
	GO:0070836~caveola assembly	3	0.179211	0.0623193	ENSG00000105971, ENSG00000213853, ENSG00000100266	1449	5	16792	6.95321	69.6368
	GO:0060666~dichotomous subdivision of terminal units involved in salivary gland branching	3	0.179211	0.0623193	ENSG00000075223, ENSG00000099250, ENSG00000004399	1449	5	16792	6.95321	69.6368
	GO:0008054~negative regulation of cyclin-dependent protein serine/threonine kinase by cyclin degradation	3	0.179211	0.0623193	ENSG00000036257, ENSG00000175063, ENSG00000164162	1449	5	16792	6.95321	69.6368
	GO:0006552~leucine catabolic process	3	0.179211	0.0623193	ENSG00000117305, ENSG00000078070, ENSG00000148090	1449	5	16792	6.95321	69.6368
	GO:0014074~response to purine-containing compound	3	0.179211	0.0623193	ENSG00000142185, ENSG00000081760, ENSG00000112972	1449	5	16792	6.95321	69.6368
	GO:0051081~nuclear envelope disassembly	3	0.179211	0.0623193	ENSG00000204843, ENSG00000011243, ENSG00000166579	1449	5	16792	6.95321	69.6368
	GO:0072594~establishment of protein localization to organelle	3	0.179211	0.0623193	ENSG00000103769, ENSG00000163913, ENSG00000185896	1449	5	16792	6.95321	69.6368
	GO:0030278~regulation of ossification	4	0.238949	0.0624817	ENSG00000102882, ENSG00000162496, ENSG00000184371, ENSG00000185630	1449	11	16792	4.21407	69.7341
	GO:0001682~tRNA 5'-leader removal	4	0.238949	0.0624817	ENSG00000124787, ENSG00000148688, ENSG00000105171, ENSG00000100890	1449	11	16792	4.21407	69.7341
	GO:0031065~positive regulation of histone deacetylation	4	0.238949	0.0624817	ENSG00000011243, ENSG00000140464, ENSG00000113916, ENSG00000159692	1449	11	16792	4.21407	69.7341
	GO:0060765~regulation of androgen receptor signaling pathway	4	0.238949	0.0624817	ENSG00000160310, ENSG00000130254, ENSG00000141480, ENSG00000013561	1449	11	16792	4.21407	69.7341
	GO:0010506~regulation of autophagy	9	0.537634	0.0626893	ENSG00000103510, ENSG00000163565, ENSG00000276293, ENSG00000156171, ENSG00000150995, ENSG00000025039, ENSG00000166908, ENSG00000150867, ENSG00000077254	1449	50	16792	2.08596	69.8579
	GO:0007031~peroxisome organization	5	0.298686	0.0634868	ENSG00000127980, ENSG00000166575, ENSG00000166821, ENSG00000162735, ENSG00000164751	1449	18	16792	3.21908	70.3295
	GO:0010971~positive regulation of G2/M transition of mitotic cell cycle	5	0.298686	0.0634868	ENSG00000182185, ENSG00000103769, ENSG00000142192, ENSG00000185630, ENSG00000135446	1449	18	16792	3.21908	70.3295
	GO:0051216~cartilage development	10	0.597372	0.0646403	ENSG00000157017, ENSG00000102882, ENSG00000026508, ENSG00000176890, ENSG00000116132, ENSG00000186792, ENSG00000125124, ENSG00000120093, ENSG00000100644, ENSG00000148516	1449	59	16792	1.96418	70.9992
	GO:0016311~dephosphorylation	13	0.776583	0.0649065	ENSG00000134575, ENSG00000138814, ENSG00000146733, ENSG00000125458, ENSG00000162836, ENSG00000132376, ENSG00000137074, ENSG00000170525, ENSG00000155893, ENSG00000100614, ENSG00000039650, ENSG00000134324, ENSG00000141349	1449	86	16792	1.75178	71.1517
	GO:0006914~autophagy	18	1.07527	0.065184	ENSG00000189298, ENSG00000156171, ENSG00000141971, ENSG00000116209, ENSG00000130479, ENSG00000070540, ENSG00000167987, ENSG00000126581, ENSG00000057663, ENSG00000131374, ENSG00000163565, ENSG00000132470, ENSG00000170296, ENSG00000196998, ENSG00000138069, ENSG00000197969, ENSG00000131943, ENSG00000185896	1449	133	16792	1.56839	71.3099
	GO:0090002~establishment of protein localization to plasma membrane	8	0.477897	0.0658406	ENSG00000099282, ENSG00000109083, ENSG00000104365, ENSG00000168890, ENSG00000178950, ENSG00000137312, ENSG00000137710, ENSG00000132589	1449	42	16792	2.20737	71.6809
	GO:0006506~GPI anchor biosynthetic process	6	0.358423	0.0680022	ENSG00000185808, ENSG00000136908, ENSG00000000419, ENSG00000174227, ENSG00000161395, ENSG00000197563	1449	26	16792	2.67431	72.8705
	GO:0051056~regulation of small GTPase mediated signal transduction	18	1.07527	0.0689399	ENSG00000120318, ENSG00000213445, ENSG00000102606, ENSG00000123329, ENSG00000134215, ENSG00000072422, ENSG00000090924, ENSG00000160145, ENSG00000126217, ENSG00000116584, ENSG00000126858, ENSG00000031003, ENSG00000103197, ENSG00000076864, ENSG00000140750, ENSG00000089639, ENSG00000089820, ENSG00000067560	1449	134	16792	1.55669	73.3716
	GO:0043433~negative regulation of sequence-specific DNA binding transcription factor activity	10	0.597372	0.0705068	ENSG00000196705, ENSG00000185187, ENSG00000183087, ENSG00000196591, ENSG00000148737, ENSG00000185630, ENSG00000196924, ENSG00000126603, ENSG00000135766, ENSG00000049768	1449	60	16792	1.93145	74.1896
	GO:0060314~regulation of ryanodine-sensitive calcium-release channel activity	5	0.298686	0.0751427	ENSG00000160014, ENSG00000198668, ENSG00000198363, ENSG00000143933, ENSG00000072062	1449	19	16792	3.04965	76.4728
	GO:0000422~mitophagy	7	0.41816	0.0763407	ENSG00000069509, ENSG00000196998, ENSG00000100225, ENSG00000072518, ENSG00000070540, ENSG00000145782, ENSG00000057663	1449	35	16792	2.31774	77.031
	GO:0031648~protein destabilization	7	0.41816	0.0763407	ENSG00000007944, ENSG00000103811, ENSG00000148180, ENSG00000072803, ENSG00000072609, ENSG00000105677, ENSG00000164751	1449	35	16792	2.31774	77.031
	GO:0048208~COPII vesicle coating	10	0.597372	0.0766938	ENSG00000100528, ENSG00000105402, ENSG00000054116, ENSG00000138069, ENSG00000110075, ENSG00000036257, ENSG00000138073, ENSG00000117153, ENSG00000138674, ENSG00000176986	1449	61	16792	1.89978	77.1931
	GO:0060271~cilium morphogenesis	18	1.07527	0.0768818	ENSG00000100554, ENSG00000100578, ENSG00000116747, ENSG00000121289, ENSG00000011143, ENSG00000157796, ENSG00000159720, ENSG00000187535, ENSG00000068885, ENSG00000148180, ENSG00000163913, ENSG00000109083, ENSG00000138069, ENSG00000214021, ENSG00000196924, ENSG00000103021, ENSG00000010361, ENSG00000125124	1449	136	16792	1.5338	77.279
	GO:0007029~endoplasmic reticulum organization	6	0.358423	0.077795	ENSG00000105971, ENSG00000119787, ENSG00000178950, ENSG00000113163, ENSG00000087470, ENSG00000124164	1449	27	16792	2.57526	77.6917
	GO:0043001~Golgi to plasma membrane protein transport	6	0.358423	0.077795	ENSG00000137177, ENSG00000143457, ENSG00000115306, ENSG00000084733, ENSG00000125124, ENSG00000144674	1449	27	16792	2.57526	77.6917
	GO:0035058~nonmotile primary cilium assembly	6	0.358423	0.077795	ENSG00000068885, ENSG00000126001, ENSG00000121289, ENSG00000010361, ENSG00000011143, ENSG00000125124	1449	27	16792	2.57526	77.6917
	GO:0070979~protein K11-linked ubiquitination	6	0.358423	0.077795	ENSG00000141552, ENSG00000119048, ENSG00000004897, ENSG00000175063, ENSG00000164162, ENSG00000186591	1449	27	16792	2.57526	77.6917
	GO:0031297~replication fork processing	6	0.358423	0.077795	ENSG00000160949, ENSG00000013573, ENSG00000132646, ENSG00000183684, ENSG00000175279, ENSG00000134452	1449	27	16792	2.57526	77.6917
	GO:0006400~tRNA modification	6	0.358423	0.077795	ENSG00000213638, ENSG00000101391, ENSG00000043514, ENSG00000037474, ENSG00000104907, ENSG00000151576	1449	27	16792	2.57526	77.6917
	GO:0051560~mitochondrial calcium ion homeostasis	4	0.238949	0.0781375	ENSG00000132305, ENSG00000131943, ENSG00000197043, ENSG00000141385	1449	12	16792	3.86289	77.8447
	GO:0019725~cellular homeostasis	4	0.238949	0.0781375	ENSG00000111077, ENSG00000126858, ENSG00000160570, ENSG00000143384	1449	12	16792	3.86289	77.8447
	GO:0032211~negative regulation of telomere maintenance via telomerase	4	0.238949	0.0781375	ENSG00000135372, ENSG00000140464, ENSG00000092330, ENSG00000102977	1449	12	16792	3.86289	77.8447
	GO:0007077~mitotic nuclear envelope disassembly	8	0.477897	0.0807384	ENSG00000170312, ENSG00000138750, ENSG00000094914, ENSG00000139496, ENSG00000136243, ENSG00000134324, ENSG00000125450, ENSG00000113569	1449	44	16792	2.10703	78.9744
	GO:0035264~multicellular organism growth	12	0.716846	0.0814837	ENSG00000056586, ENSG00000105701, ENSG00000111077, ENSG00000178971, ENSG00000196182, ENSG00000136280, ENSG00000167182, ENSG00000177565, ENSG00000122257, ENSG00000150347, ENSG00000147050, ENSG00000167522	1449	80	16792	1.7383	79.288
	GO:0050852~T cell receptor signaling pathway	19	1.13501	0.0863028	ENSG00000196126, ENSG00000131467, ENSG00000103653, ENSG00000104365, ENSG00000167535, ENSG00000145675, ENSG00000072803, ENSG00000198502, ENSG00000196735, ENSG00000163636, ENSG00000223865, ENSG00000185627, ENSG00000107485, ENSG00000129084, ENSG00000135341, ENSG00000125826, ENSG00000277791, ENSG00000087191, ENSG00000049768	1449	148	16792	1.48774	81.211
	GO:1903599~positive regulation of mitophagy	3	0.179211	0.0882351	ENSG00000100225, ENSG00000126581, ENSG00000100644	1449	6	16792	5.79434	81.9336
	GO:0045345~positive regulation of MHC class I biosynthetic process	3	0.179211	0.0882351	ENSG00000140464, ENSG00000179583, ENSG00000140853	1449	6	16792	5.79434	81.9336
	GO:0010833~telomere maintenance via telomere lengthening	3	0.179211	0.0882351	ENSG00000178971, ENSG00000107960, ENSG00000092330	1449	6	16792	5.79434	81.9336
	GO:1903799~negative regulation of production of miRNAs involved in gene silencing by miRNA	3	0.179211	0.0882351	ENSG00000138814, ENSG00000141027, ENSG00000196498	1449	6	16792	5.79434	81.9336
	GO:0045842~positive regulation of mitotic metaphase/anaphase transition	3	0.179211	0.0882351	ENSG00000141552, ENSG00000036257, ENSG00000126787	1449	6	16792	5.79434	81.9336
	GO:0032527~protein exit from endoplasmic reticulum	3	0.179211	0.0882351	ENSG00000150527, ENSG00000138073, ENSG00000148248	1449	6	16792	5.79434	81.9336
	GO:0080009~mRNA methylation	3	0.179211	0.0882351	ENSG00000162639, ENSG00000165819, ENSG00000137200	1449	6	16792	5.79434	81.9336
	GO:0001765~membrane raft assembly	3	0.179211	0.0882351	ENSG00000213853, ENSG00000137312, ENSG00000132589	1449	6	16792	5.79434	81.9336
	GO:0010659~cardiac muscle cell apoptotic process	3	0.179211	0.0882351	ENSG00000078369, ENSG00000140939, ENSG00000120868	1449	6	16792	5.79434	81.9336
	GO:0046939~nucleotide phosphorylation	3	0.179211	0.0882351	ENSG00000039650, ENSG00000143774, ENSG00000168393	1449	6	16792	5.79434	81.9336
	GO:0032007~negative regulation of TOR signaling	6	0.358423	0.0883014	ENSG00000145979, ENSG00000217128, ENSG00000103197, ENSG00000130147, ENSG00000114388, ENSG00000100644	1449	28	16792	2.48329	81.9579
	GO:0032981~mitochondrial respiratory chain complex I assembly	10	0.597372	0.090032	ENSG00000074582, ENSG00000119421, ENSG00000102125, ENSG00000147684, ENSG00000136521, ENSG00000170906, ENSG00000110074, ENSG00000101247, ENSG00000167792, ENSG00000156170	1449	63	16792	1.83947	82.5819
	GO:0002479~antigen processing and presentation of exogenous peptide antigen via MHC class I, TAP-dependent	10	0.597372	0.090032	ENSG00000204525, ENSG00000204592, ENSG00000131467, ENSG00000185627, ENSG00000165168, ENSG00000129084, ENSG00000277791, ENSG00000163636, ENSG00000204642, ENSG00000087191	1449	63	16792	1.83947	82.5819
	GO:0033540~fatty acid beta-oxidation using acyl-CoA oxidase	4	0.238949	0.0953066	ENSG00000060971, ENSG00000095321, ENSG00000133835, ENSG00000101473	1449	13	16792	3.56575	84.3601
	GO:0006369~termination of RNA polymerase II transcription	10	0.597372	0.0971823	ENSG00000051596, ENSG00000058673, ENSG00000100296, ENSG00000101811, ENSG00000100227, ENSG00000115875, ENSG00000183684, ENSG00000149532, ENSG00000198563, ENSG00000136450	1449	64	16792	1.81073	84.95
	GO:0008283~cell proliferation	40	2.38949	0.0973996	ENSG00000183087, ENSG00000132155, ENSG00000213445, ENSG00000013441, ENSG00000213523, ENSG00000176890, ENSG00000104320, ENSG00000148773, ENSG00000148516, ENSG00000170312, ENSG00000163565, ENSG00000136717, ENSG00000048028, ENSG00000087263, ENSG00000186480, ENSG00000113163, ENSG00000184371, ENSG00000132646, ENSG00000166974, ENSG00000217555, ENSG00000198176, ENSG00000141736, ENSG00000198431, ENSG0000…	1449	366	16792	1.26652	85.0169
	GO:0006405~RNA export from nucleus	9	0.537634	0.097967	ENSG00000051596, ENSG00000058673, ENSG00000100296, ENSG00000100227, ENSG00000115875, ENSG00000183684, ENSG00000198563, ENSG00000136450, ENSG00000113569	1449	55	16792	1.89633	85.1904
	GO:0048008~platelet-derived growth factor receptor signaling pathway	6	0.358423	0.0995038	ENSG00000104368, ENSG00000107263, ENSG00000099250, ENSG00000169220, ENSG00000107372, ENSG00000150347	1449	29	16792	2.39766	85.6509
	GO:0035774~positive regulation of insulin secretion involved in cellular response to glucose stimulus	6	0.358423	0.0995038	ENSG00000196126, ENSG00000083720, ENSG00000198502, ENSG00000143158, ENSG00000131620, ENSG00000100644	1449	29	16792	2.39766	85.6509
	GO:0005977~glycogen metabolic process	6	0.358423	0.0995038	ENSG00000082701, ENSG00000169764, ENSG00000102893, ENSG00000137700, ENSG00000196182, ENSG00000184203	1449	29	16792	2.39766	85.6509
Category	Term	Count	%	PValue	Genes	List Total	Pop Hits	Pop Total	Fold Enrichment	FDR
KEGG_PATHWAY	hsa04146:Peroxisome	18	1.07527	0.00035189	ENSG00000123983, ENSG00000157326, ENSG00000215193, ENSG00000115204, ENSG00000162735, ENSG00000182054, ENSG00000068366, ENSG00000163344, ENSG00000164751, ENSG00000133835, ENSG00000101473, ENSG00000060971, ENSG00000127980, ENSG00000117305, ENSG00000166821, ENSG00000107537, ENSG00000095321, ENSG00000119688	571	83	6910	2.62444	0.465044
	hsa01100:Metabolic pathways	133	7.94504	0.000395738	ENSG00000123983, ENSG00000139631, ENSG00000176890, ENSG00000165475, ENSG00000008130, ENSG00000119723, ENSG00000101333, ENSG00000000419, ENSG00000188641, ENSG00000163882, ENSG00000109586, ENSG00000149925, ENSG00000128309, ENSG00000159322, ENSG00000140650, ENSG00000125458, ENSG00000139624, ENSG00000172954, ENSG00000157326, ENSG00000139629, ENSG00000182054, ENSG00000139428, ENSG00000148090, ENSG0000…	571	1228	6910	1.31068	0.522852
	hsa05152:Tuberculosis	27	1.6129	0.00260979	ENSG00000109339, ENSG00000132155, ENSG00000160014, ENSG00000198502, ENSG00000156711, ENSG00000242574, ENSG00000159720, ENSG00000173846, ENSG00000102882, ENSG00000179583, ENSG00000143933, ENSG00000185896, ENSG00000067560, ENSG00000196126, ENSG00000107643, ENSG00000019582, ENSG00000204252, ENSG00000196735, ENSG00000223865, ENSG00000138814, ENSG00000172243, ENSG00000198668, ENSG00000102879, ENSG0000…	571	177	6910	1.846	3.40174
	hsa05133:Pertussis	15	0.896057	0.00289447	ENSG00000109339, ENSG00000160014, ENSG00000166278, ENSG00000126456, ENSG00000107643, ENSG00000165806, ENSG00000156711, ENSG00000125347, ENSG00000102882, ENSG00000172757, ENSG00000198668, ENSG00000136869, ENSG00000149131, ENSG00000143933, ENSG00000067560	571	75	6910	2.42032	3.76626
	hsa05332:Graft-versus-host disease	9	0.537634	0.0044459	ENSG00000196126, ENSG00000223865, ENSG00000204525, ENSG00000204592, ENSG00000204252, ENSG00000198502, ENSG00000196735, ENSG00000242574, ENSG00000204642	571	33	6910	3.30043	5.73056
	hsa04142:Lysosome	20	1.19474	0.00453465	ENSG00000134575, ENSG00000103811, ENSG00000010404, ENSG00000108784, ENSG00000125447, ENSG00000213614, ENSG00000188603, ENSG00000221838, ENSG00000159720, ENSG00000038002, ENSG00000182287, ENSG00000144455, ENSG00000169919, ENSG00000003056, ENSG00000100600, ENSG00000213983, ENSG00000103365, ENSG00000135535, ENSG00000104774, ENSG00000185896	571	121	6910	2.00026	5.84181
	hsa05203:Viral carcinogenesis	29	1.73238	0.00524653	ENSG00000111358, ENSG00000147099, ENSG00000171720, ENSG00000002822, ENSG00000159720, ENSG00000072062, ENSG00000167986, ENSG00000130402, ENSG00000111642, ENSG00000170312, ENSG00000204525, ENSG00000102882, ENSG00000213928, ENSG00000089159, ENSG00000183474, ENSG00000135446, ENSG00000204642, ENSG00000067560, ENSG00000204592, ENSG00000111321, ENSG00000145675, ENSG00000126456, ENSG00000196591, ENSG0000…	571	205	6910	1.71193	6.7297
	hsa04612:Antigen processing and presentation	14	0.83632	0.00862348	ENSG00000196126, ENSG00000131467, ENSG00000204592, ENSG00000019582, ENSG00000204252, ENSG00000198502, ENSG00000196735, ENSG00000242574, ENSG00000223865, ENSG00000204525, ENSG00000100600, ENSG00000179583, ENSG00000204642, ENSG00000064490	571	76	6910	2.22924	10.8371
	hsa04910:Insulin signaling pathway	21	1.25448	0.00901161	ENSG00000109339, ENSG00000107263, ENSG00000132155, ENSG00000104365, ENSG00000145675, ENSG00000160014, ENSG00000181929, ENSG00000107643, ENSG00000100889, ENSG00000072062, ENSG00000082701, ENSG00000102882, ENSG00000175634, ENSG00000102893, ENSG00000198668, ENSG00000103197, ENSG00000137312, ENSG00000182473, ENSG00000132589, ENSG00000143933, ENSG00000141349	571	138	6910	1.84154	11.2983
	hsa05330:Allograft rejection	9	0.537634	0.00923182	ENSG00000196126, ENSG00000223865, ENSG00000204525, ENSG00000204592, ENSG00000204252, ENSG00000198502, ENSG00000196735, ENSG00000242574, ENSG00000204642	571	37	6910	2.94363	11.559
	hsa05010:Alzheimer's disease	24	1.43369	0.0105355	ENSG00000127540, ENSG00000160014, ENSG00000151067, ENSG00000136521, ENSG00000170906, ENSG00000135390, ENSG00000101333, ENSG00000167863, ENSG00000165806, ENSG00000159199, ENSG00000117362, ENSG00000082701, ENSG00000138814, ENSG00000102882, ENSG00000119421, ENSG00000142192, ENSG00000162736, ENSG00000147684, ENSG00000198668, ENSG00000150995, ENSG00000120868, ENSG00000110955, ENSG00000143933, ENSG0000…	571	168	6910	1.7288	13.0879
	hsa04145:Phagosome	22	1.31422	0.0137584	ENSG00000100554, ENSG00000196126, ENSG00000204592, ENSG00000176014, ENSG00000169231, ENSG00000204252, ENSG00000198502, ENSG00000196735, ENSG00000242574, ENSG00000065665, ENSG00000159720, ENSG00000223865, ENSG00000204525, ENSG00000165168, ENSG00000003056, ENSG00000115020, ENSG00000172243, ENSG00000136869, ENSG00000102879, ENSG00000127824, ENSG00000204642, ENSG00000185896	571	153	6910	1.7401	16.7634
	hsa04070:Phosphatidylinositol signaling system	16	0.955795	0.0137969	ENSG00000276293, ENSG00000145675, ENSG00000160014, ENSG00000103502, ENSG00000101333, ENSG00000143393, ENSG00000166908, ENSG00000150867, ENSG00000087053, ENSG00000163719, ENSG00000115020, ENSG00000198668, ENSG00000132376, ENSG00000150995, ENSG00000143933, ENSG00000139505	571	98	6910	1.97577	16.8064
	hsa04922:Glucagon signaling pathway	16	0.955795	0.0150695	ENSG00000126457, ENSG00000160014, ENSG00000181929, ENSG00000275052, ENSG00000101333, ENSG00000100889, ENSG00000072062, ENSG00000138814, ENSG00000102893, ENSG00000160741, ENSG00000149923, ENSG00000198668, ENSG00000150995, ENSG00000131828, ENSG00000143933, ENSG00000141349	571	99	6910	1.95581	18.217
	hsa00520:Amino sugar and nucleotide sugar metabolism	10	0.597372	0.0151481	ENSG00000104522, ENSG00000140650, ENSG00000169764, ENSG00000213930, ENSG00000213614, ENSG00000166394, ENSG00000178802, ENSG00000117308, ENSG00000124357, ENSG00000162066	571	48	6910	2.52116	18.3034
	hsa04120:Ubiquitin mediated proteolysis	20	1.19474	0.0167565	ENSG00000156587, ENSG00000072803, ENSG00000119048, ENSG00000160087, ENSG00000036257, ENSG00000140367, ENSG00000086758, ENSG00000153827, ENSG00000072422, ENSG00000167986, ENSG00000186591, ENSG00000141552, ENSG00000142230, ENSG00000110330, ENSG00000140464, ENSG00000154582, ENSG00000198742, ENSG00000004897, ENSG00000175063, ENSG00000164162	571	137	6910	1.76665	20.0529
	hsa05416:Viral myocarditis	11	0.657109	0.0169081	ENSG00000196126, ENSG00000223865, ENSG00000204525, ENSG00000204592, ENSG00000110321, ENSG00000204252, ENSG00000198502, ENSG00000196735, ENSG00000242574, ENSG00000196352, ENSG00000204642	571	57	6910	2.33539	20.216
	hsa00510:N-Glycan biosynthesis	10	0.597372	0.0172458	ENSG00000086062, ENSG00000073849, ENSG00000089597, ENSG00000214160, ENSG00000134910, ENSG00000172269, ENSG00000136908, ENSG00000000419, ENSG00000131446, ENSG00000086848	571	49	6910	2.46971	20.5782
	hsa05166:HTLV-I infection	32	1.91159	0.0187252	ENSG00000104365, ENSG00000198502, ENSG00000242574, ENSG00000106799, ENSG00000072062, ENSG00000132522, ENSG00000160752, ENSG00000204525, ENSG00000071564, ENSG00000104856, ENSG00000132646, ENSG00000135446, ENSG00000204642, ENSG00000164162, ENSG00000196126, ENSG00000111321, ENSG00000204592, ENSG00000145675, ENSG00000031823, ENSG00000204252, ENSG00000112576, ENSG00000196735, ENSG00000070501, ENSG0000…	571	256	6910	1.5127	22.1471
	hsa04940:Type I diabetes mellitus	9	0.537634	0.0196353	ENSG00000196126, ENSG00000223865, ENSG00000204525, ENSG00000204592, ENSG00000204252, ENSG00000198502, ENSG00000196735, ENSG00000242574, ENSG00000204642	571	42	6910	2.59319	23.0981
	hsa05169:Epstein-Barr virus infection	25	1.49343	0.0228924	ENSG00000109339, ENSG00000104365, ENSG00000156711, ENSG00000163882, ENSG00000072062, ENSG00000170312, ENSG00000204525, ENSG00000026508, ENSG00000105397, ENSG00000135341, ENSG00000168255, ENSG00000104856, ENSG00000204642, ENSG00000087191, ENSG00000204592, ENSG00000145675, ENSG00000126456, ENSG00000107643, ENSG00000196591, ENSG00000163636, ENSG00000196498, ENSG00000011243, ENSG00000082701, ENSG0000…	571	190	6910	1.59231	26.4138
	hsa05168:Herpes simplex infection	24	1.43369	0.0269313	ENSG00000109339, ENSG00000196126, ENSG00000204592, ENSG00000104365, ENSG00000126456, ENSG00000019582, ENSG00000107643, ENSG00000204252, ENSG00000115875, ENSG00000198502, ENSG00000183684, ENSG00000196735, ENSG00000242574, ENSG00000170312, ENSG00000223865, ENSG00000204525, ENSG00000105373, ENSG00000263001, ENSG00000105397, ENSG00000140464, ENSG00000135341, ENSG00000213928, ENSG00000136450, ENSG0000…	571	183	6910	1.58709	30.3419
	hsa04510:Focal adhesion	26	1.55317	0.031775	ENSG00000109339, ENSG00000105971, ENSG00000132155, ENSG00000130635, ENSG00000134215, ENSG00000163359, ENSG00000130402, ENSG00000110330, ENSG00000102882, ENSG00000089159, ENSG00000141736, ENSG00000067560, ENSG00000041982, ENSG00000107263, ENSG00000145675, ENSG00000110799, ENSG00000169231, ENSG00000107643, ENSG00000112576, ENSG00000130669, ENSG00000127314, ENSG00000082701, ENSG00000132470, ENSG0000…	571	206	6910	1.52738	34.7968
	hsa05145:Toxoplasmosis	17	1.01553	0.0322419	ENSG00000196126, ENSG00000109339, ENSG00000104365, ENSG00000145675, ENSG00000107643, ENSG00000204252, ENSG00000198502, ENSG00000196735, ENSG00000156711, ENSG00000242574, ENSG00000223865, ENSG00000110330, ENSG00000102882, ENSG00000105397, ENSG00000135341, ENSG00000136869, ENSG00000179583	571	118	6910	1.74345	35.212
	hsa00020:Citrate cycle (TCA cycle)	7	0.41816	0.0330706	ENSG00000105953, ENSG00000150768, ENSG00000166411, ENSG00000182054, ENSG00000131828, ENSG00000172340, ENSG00000100889	571	30	6910	2.8237	35.943
	hsa04114:Oocyte meiosis	16	0.955795	0.0332982	ENSG00000160014, ENSG00000072803, ENSG00000137713, ENSG00000112640, ENSG00000072062, ENSG00000170312, ENSG00000141552, ENSG00000138814, ENSG00000065613, ENSG00000134308, ENSG00000102882, ENSG00000198668, ENSG00000150995, ENSG00000004897, ENSG00000143933, ENSG00000164162	571	109	6910	1.77638	36.1423
	hsa04912:GnRH signaling pathway	14	0.83632	0.035012	ENSG00000109339, ENSG00000132155, ENSG00000160014, ENSG00000151067, ENSG00000107643, ENSG00000101333, ENSG00000156711, ENSG00000085511, ENSG00000072062, ENSG00000102882, ENSG00000198668, ENSG00000150995, ENSG00000168970, ENSG00000143933	571	91	6910	1.86178	37.6256
	hsa05131:Shigellosis	11	0.657109	0.0354331	ENSG00000062598, ENSG00000109339, ENSG00000102882, ENSG00000026508, ENSG00000104365, ENSG00000072803, ENSG00000107643, ENSG00000156711, ENSG00000180353, ENSG00000161265, ENSG00000057663	571	64	6910	2.07996	37.9851
	hsa04720:Long-term potentiation	11	0.657109	0.0426322	ENSG00000138814, ENSG00000102882, ENSG00000132155, ENSG00000160014, ENSG00000151067, ENSG00000198668, ENSG00000150995, ENSG00000101333, ENSG00000143933, ENSG00000127314, ENSG00000072062	571	66	6910	2.01693	43.8427
	hsa04919:Thyroid hormone signaling pathway	16	0.955795	0.0468786	ENSG00000140396, ENSG00000132155, ENSG00000145675, ENSG00000147100, ENSG00000171720, ENSG00000101333, ENSG00000196591, ENSG00000074181, ENSG00000141027, ENSG00000042429, ENSG00000072062, ENSG00000082701, ENSG00000102882, ENSG00000103197, ENSG00000175221, ENSG00000100644	571	114	6910	1.69847	47.0535
	hsa05164:Influenza A	22	1.31422	0.0487017	ENSG00000109339, ENSG00000196126, ENSG00000132155, ENSG00000104365, ENSG00000145675, ENSG00000126456, ENSG00000107643, ENSG00000204252, ENSG00000198502, ENSG00000196735, ENSG00000198563, ENSG00000156711, ENSG00000242574, ENSG00000223865, ENSG00000160752, ENSG00000082701, ENSG00000102882, ENSG00000105397, ENSG00000140464, ENSG00000213928, ENSG00000136869, ENSG00000179583	571	174	6910	1.53008	48.3792
	hsa04144:Endocytosis	30	1.79211	0.0525542	ENSG00000120318, ENSG00000105971, ENSG00000172661, ENSG00000049283, ENSG00000157985, ENSG00000101199, ENSG00000141971, ENSG00000106799, ENSG00000167987, ENSG00000077549, ENSG00000136717, ENSG00000204525, ENSG00000063245, ENSG00000042753, ENSG00000140464, ENSG00000148341, ENSG00000204642, ENSG00000067560, ENSG00000103769, ENSG00000204592, ENSG00000173020, ENSG00000181404, ENSG00000149182, ENSG0000…	571	258	6910	1.40716	51.0803
	hsa04622:RIG-I-like receptor signaling pathway	11	0.657109	0.0598804	ENSG00000109339, ENSG00000104365, ENSG00000052723, ENSG00000136560, ENSG00000126456, ENSG00000107643, ENSG00000083799, ENSG00000135341, ENSG00000156711, ENSG00000145782, ENSG00000057663	571	70	6910	1.90168	55.8598
	hsa05320:Autoimmune thyroid disease	9	0.537634	0.0610927	ENSG00000196126, ENSG00000223865, ENSG00000204525, ENSG00000204592, ENSG00000204252, ENSG00000198502, ENSG00000196735, ENSG00000242574, ENSG00000204642	571	52	6910	2.0945	56.6077
	hsa00562:Inositol phosphate metabolism	11	0.657109	0.0648107	ENSG00000276293, ENSG00000103502, ENSG00000115020, ENSG00000132376, ENSG00000101333, ENSG00000143393, ENSG00000166908, ENSG00000150867, ENSG00000087053, ENSG00000139505, ENSG00000163719	571	71	6910	1.87489	58.8291
	hsa00531:Glycosaminoglycan degradation	5	0.298686	0.0657042	ENSG00000010404, ENSG00000108784, ENSG00000169919, ENSG00000213614, ENSG00000186792	571	19	6910	3.18463	59.347
	hsa05210:Colorectal cancer	10	0.597372	0.0662935	ENSG00000109339, ENSG00000082701, ENSG00000145675, ENSG00000102882, ENSG00000132155, ENSG00000107643, ENSG00000148737, ENSG00000103126, ENSG00000106799, ENSG00000067560	571	62	6910	1.95187	59.6853
	hsa04380:Osteoclast differentiation	17	1.01553	0.071804	ENSG00000109339, ENSG00000104365, ENSG00000145675, ENSG00000107643, ENSG00000083799, ENSG00000156711, ENSG00000106799, ENSG00000138814, ENSG00000102882, ENSG00000165168, ENSG00000105397, ENSG00000131042, ENSG00000135341, ENSG00000213928, ENSG00000184371, ENSG00000104856, ENSG00000095970	571	131	6910	1.57043	62.7251
	hsa04068:FoxO signaling pathway	17	1.01553	0.0842074	ENSG00000109339, ENSG00000126457, ENSG00000132155, ENSG00000104365, ENSG00000145675, ENSG00000181929, ENSG00000107643, ENSG00000113916, ENSG00000156711, ENSG00000106799, ENSG00000145782, ENSG00000173846, ENSG00000100889, ENSG00000156804, ENSG00000102882, ENSG00000170296, ENSG00000141349	571	134	6910	1.53527	68.8084
	hsa05212:Pancreatic cancer	10	0.597372	0.0842358	ENSG00000109339, ENSG00000006451, ENSG00000145675, ENSG00000102882, ENSG00000132155, ENSG00000104365, ENSG00000107643, ENSG00000106799, ENSG00000135446, ENSG00000141736	571	65	6910	1.86178	68.8212
	hsa00061:Fatty acid biosynthesis	4	0.238949	0.0857353	ENSG00000123983, ENSG00000151093, ENSG00000100294, ENSG00000068366	571	13	6910	3.72356	69.4906
	hsa00280:Valine, leucine and isoleucine degradation	8	0.477897	0.0885285	ENSG00000060971, ENSG00000083720, ENSG00000081760, ENSG00000117305, ENSG00000112972, ENSG00000078070, ENSG00000148090, ENSG00000117054	571	47	6910	2.05984	70.7023
	hsa05310:Asthma	6	0.358423	0.0962042	ENSG00000196126, ENSG00000223865, ENSG00000204252, ENSG00000198502, ENSG00000196735, ENSG00000242574	571	30	6910	2.42032	73.8066
	hsa01212:Fatty acid metabolism	8	0.477897	0.096684	ENSG00000123983, ENSG00000060971, ENSG00000151093, ENSG00000100294, ENSG00000068366, ENSG00000012660, ENSG00000117054, ENSG00000134824	571	48	6910	2.01693	73.9902
Category	Term	Count	%	PValue	Genes	List Total	Pop Hits	Pop Total	Fold Enrichment	FDR
INTERPRO	IPR011162:MHC classes I/II-like antigen recognition protein	12	0.716846	0.000821819	ENSG00000196126, ENSG00000223865, ENSG00000204525, ENSG00000204592, ENSG00000104870, ENSG00000204252, ENSG00000198502, ENSG00000196735, ENSG00000153029, ENSG00000242574, ENSG00000204642, ENSG00000160862	1525	45	18559	3.24529	1.41889
	IPR001180:Citron-like	7	0.41816	0.00118231	ENSG00000168067, ENSG00000198752, ENSG00000154310, ENSG00000196998, ENSG00000171219, ENSG00000071054, ENSG00000011566	1525	16	18559	5.3243	2.03528
	IPR001680:WD40 repeat	38	2.27001	0.00125355	ENSG00000178252, ENSG00000184465, ENSG00000132716, ENSG00000109046, ENSG00000072803, ENSG00000138073, ENSG00000204628, ENSG00000196781, ENSG00000125746, ENSG00000070540, ENSG00000172869, ENSG00000196998, ENSG00000144021, ENSG00000133316, ENSG00000138674, ENSG00000131653, ENSG00000051596, ENSG00000139350, ENSG00000094914, ENSG00000116213, ENSG00000164654, ENSG00000078369, ENSG00000157796, ENSG0000…	1525	268	18559	1.72557	2.15666
	IPR017986:WD40-repeat-containing domain	42	2.50896	0.00128378	ENSG00000178252, ENSG00000184465, ENSG00000132716, ENSG00000109046, ENSG00000103168, ENSG00000072803, ENSG00000138073, ENSG00000204628, ENSG00000196781, ENSG00000125746, ENSG00000070540, ENSG00000172869, ENSG00000167986, ENSG00000196998, ENSG00000008294, ENSG00000144021, ENSG00000133316, ENSG00000138674, ENSG00000131653, ENSG00000051596, ENSG00000139350, ENSG00000094914, ENSG00000116213, ENSG0000…	1525	306	18559	1.67037	2.20813
	IPR000504:RNA recognition motif domain	33	1.97133	0.00171237	ENSG00000132463, ENSG00000132819, ENSG00000100227, ENSG00000183684, ENSG00000080802, ENSG00000182944, ENSG00000148840, ENSG00000103248, ENSG00000121390, ENSG00000164548, ENSG00000183808, ENSG00000137776, ENSG00000136450, ENSG00000130254, ENSG00000066044, ENSG00000102317, ENSG00000004534, ENSG00000162775, ENSG00000101811, ENSG00000003756, ENSG00000169813, ENSG00000115875, ENSG00000149532, ENSG0000…	1525	226	18559	1.77701	2.93502
	IPR001039:MHC class I, alpha chain, alpha1/alpha2	6	0.358423	0.0017982	ENSG00000196126, ENSG00000204525, ENSG00000204592, ENSG00000153029, ENSG00000204642, ENSG00000160862	1525	12	18559	6.08492	3.07998
	IPR015943:WD40/YVTN repeat-like-containing domain	44	2.62843	0.00182894	ENSG00000178252, ENSG00000184465, ENSG00000132716, ENSG00000109046, ENSG00000072803, ENSG00000138073, ENSG00000204628, ENSG00000196781, ENSG00000125746, ENSG00000136040, ENSG00000070540, ENSG00000172869, ENSG00000167986, ENSG00000075223, ENSG00000196998, ENSG00000008294, ENSG00000144021, ENSG00000133316, ENSG00000138674, ENSG00000131653, ENSG00000051596, ENSG00000139350, ENSG00000094914, ENSG0000…	1525	331	18559	1.61774	3.13185
	IPR007848:Methyltransferase small domain	4	0.238949	0.00207497	ENSG00000114735, ENSG00000138382, ENSG00000160310, ENSG00000156239	1525	4	18559	12.1698	3.54601
	IPR011993:Pleckstrin homology-like domain	53	3.16607	0.00271417	ENSG00000115306, ENSG00000157985, ENSG00000123329, ENSG00000101333, ENSG00000134215, ENSG00000062598, ENSG00000136830, ENSG00000110048, ENSG00000198752, ENSG00000171219, ENSG00000113163, ENSG00000081803, ENSG00000133789, ENSG00000152061, ENSG00000173020, ENSG00000111077, ENSG00000031823, ENSG00000153815, ENSG00000082397, ENSG00000090924, ENSG00000126217, ENSG00000007944, ENSG00000116584, ENSG0000…	1525	427	18559	1.51054	4.61427
	IPR003903:Ubiquitin interacting motif	7	0.41816	0.00561141	ENSG00000076513, ENSG00000135924, ENSG00000063245, ENSG00000158552, ENSG00000049283, ENSG00000127527, ENSG00000155313	1525	21	18559	4.05661	9.31797
	IPR014745:MHC class II, alpha/beta chain, N-terminal	7	0.41816	0.00561141	ENSG00000196126, ENSG00000223865, ENSG00000204525, ENSG00000204252, ENSG00000198502, ENSG00000196735, ENSG00000242574	1525	21	18559	4.05661	9.31797
	IPR012677:Nucleotide-binding, alpha-beta plait	35	2.0908	0.00588867	ENSG00000107929, ENSG00000132463, ENSG00000132819, ENSG00000100227, ENSG00000183684, ENSG00000080802, ENSG00000161813, ENSG00000182944, ENSG00000148840, ENSG00000103248, ENSG00000121390, ENSG00000164548, ENSG00000183808, ENSG00000137776, ENSG00000136450, ENSG00000130254, ENSG00000066044, ENSG00000102317, ENSG00000004534, ENSG00000162775, ENSG00000003756, ENSG00000101811, ENSG00000169813, ENSG0000…	1525	264	18559	1.61343	9.75646
	IPR003006:Immunoglobulin/major histocompatibility complex, conserved site	12	0.716846	0.00893667	ENSG00000196126, ENSG00000223865, ENSG00000204525, ENSG00000204592, ENSG00000104870, ENSG00000204252, ENSG00000198502, ENSG00000196735, ENSG00000153029, ENSG00000242574, ENSG00000204642, ENSG00000160862	1525	60	18559	2.43397	14.4469
	IPR000253:Forkhead-associated (FHA) domain	9	0.537634	0.00910962	ENSG00000137177, ENSG00000104320, ENSG00000143702, ENSG00000072609, ENSG00000137074, ENSG00000129250, ENSG00000039650, ENSG00000109118, ENSG00000148773	1525	37	18559	2.96023	14.7061
	IPR008984:SMAD/FHA domain	11	0.657109	0.0101359	ENSG00000137177, ENSG00000126456, ENSG00000104320, ENSG00000143702, ENSG00000213928, ENSG00000072609, ENSG00000137074, ENSG00000129250, ENSG00000039650, ENSG00000109118, ENSG00000148773	1525	53	18559	2.52582	16.2287
	IPR000648:Oxysterol-binding protein	5	0.298686	0.0131156	ENSG00000130703, ENSG00000117859, ENSG00000110048, ENSG00000091039, ENSG00000184792	1525	12	18559	5.07077	20.5054
	IPR018494:Oxysterol-binding protein, conserved site	5	0.298686	0.0131156	ENSG00000130703, ENSG00000117859, ENSG00000110048, ENSG00000091039, ENSG00000184792	1525	12	18559	5.07077	20.5054
	IPR016024:Armadillo-type fold	42	2.50896	0.0140572	ENSG00000184967, ENSG00000114098, ENSG00000000457, ENSG00000099889, ENSG00000136891, ENSG00000111144, ENSG00000275052, ENSG00000020129, ENSG00000110075, ENSG00000086758, ENSG00000112640, ENSG00000129696, ENSG00000153827, ENSG00000198561, ENSG00000179832, ENSG00000062598, ENSG00000104442, ENSG00000115816, ENSG00000129083, ENSG00000213983, ENSG00000150995, ENSG00000125962, ENSG00000161791, ENSG0000…	1525	351	18559	1.45622	21.8135
	IPR023246:Autism susceptibility gene 2 protein	3	0.179211	0.0191117	ENSG00000112787, ENSG00000158321, ENSG00000156860	1525	3	18559	12.1698	28.4956
	IPR000571:Zinc finger, CCCH-type	11	0.657109	0.0209369	ENSG00000056586, ENSG00000152601, ENSG00000122299, ENSG00000058673, ENSG00000136243, ENSG00000104907, ENSG00000080802, ENSG00000204576, ENSG00000139793, ENSG00000059378, ENSG00000161265	1525	59	18559	2.26895	30.7734
	IPR003597:Immunoglobulin C1-set	12	0.716846	0.021992	ENSG00000196126, ENSG00000223865, ENSG00000204525, ENSG00000204592, ENSG00000104870, ENSG00000204252, ENSG00000198502, ENSG00000196735, ENSG00000153029, ENSG00000242574, ENSG00000204642, ENSG00000160862	1525	68	18559	2.14762	32.0587
	IPR011161:MHC class I-like antigen recognition	7	0.41816	0.0238054	ENSG00000196126, ENSG00000204525, ENSG00000204592, ENSG00000104870, ENSG00000153029, ENSG00000204642, ENSG00000160862	1525	28	18559	3.04246	34.2154
	IPR001849:Pleckstrin homology domain	33	1.97133	0.0238698	ENSG00000120318, ENSG00000102606, ENSG00000147443, ENSG00000115306, ENSG00000106070, ENSG00000157985, ENSG00000123329, ENSG00000116191, ENSG00000134215, ENSG00000114993, ENSG00000062598, ENSG00000136830, ENSG00000198752, ENSG00000110048, ENSG00000171219, ENSG00000113163, ENSG00000081803, ENSG00000105808, ENSG00000166689, ENSG00000133789, ENSG00000173020, ENSG00000184792, ENSG00000090924, ENSG0000…	1525	271	18559	1.48194	34.2909
	IPR000353:MHC class II, beta chain, N-terminal	5	0.298686	0.0296836	ENSG00000196126, ENSG00000223865, ENSG00000204525, ENSG00000198502, ENSG00000242574	1525	15	18559	4.05661	40.7714
	IPR013216:Methyltransferase type 11	4	0.238949	0.0318667	ENSG00000010165, ENSG00000206562, ENSG00000071462, ENSG00000101247	1525	9	18559	5.40882	43.0455
	IPR027484:Phosphatidylinositol-4-phosphate 5-kinase, N-terminal domain	4	0.238949	0.0318667	ENSG00000276293, ENSG00000115020, ENSG00000166908, ENSG00000150867	1525	9	18559	5.40882	43.0455
	IPR008011:Complex 1 LYR protein	4	0.238949	0.0318667	ENSG00000102897, ENSG00000214113, ENSG00000147684, ENSG00000186687	1525	9	18559	5.40882	43.0455
	IPR002498:Phosphatidylinositol-4-phosphate 5-kinase, core	4	0.238949	0.0318667	ENSG00000276293, ENSG00000115020, ENSG00000166908, ENSG00000150867	1525	9	18559	5.40882	43.0455
	IPR027483:Phosphatidylinositol-4-phosphate 5-kinase, C-terminal	4	0.238949	0.0318667	ENSG00000276293, ENSG00000115020, ENSG00000166908, ENSG00000150867	1525	9	18559	5.40882	43.0455
	IPR020846:Major facilitator superfamily domain	19	1.13501	0.0336408	ENSG00000197496, ENSG00000022567, ENSG00000135953, ENSG00000139370, ENSG00000118855, ENSG00000137700, ENSG00000147100, ENSG00000160190, ENSG00000167700, ENSG00000188603, ENSG00000110446, ENSG00000109736, ENSG00000149150, ENSG00000134955, ENSG00000110628, ENSG00000169359, ENSG00000169682, ENSG00000109667, ENSG00000151690	1525	138	18559	1.67556	44.8327
	IPR020604:CTF transcription factor/nuclear factor 1, DNA-binding domain	3	0.179211	0.0361485	ENSG00000162599, ENSG00000147862, ENSG00000141905	1525	4	18559	9.12738	47.2688
	IPR019548:CTF transcription factor/nuclear factor 1, N-terminal	3	0.179211	0.0361485	ENSG00000162599, ENSG00000147862, ENSG00000141905	1525	4	18559	9.12738	47.2688
	IPR000647:CTF transcription factor/nuclear factor 1	3	0.179211	0.0361485	ENSG00000162599, ENSG00000147862, ENSG00000141905	1525	4	18559	9.12738	47.2688
	IPR019739:CTF transcription factor/nuclear factor 1, conserved site	3	0.179211	0.0361485	ENSG00000162599, ENSG00000147862, ENSG00000141905	1525	4	18559	9.12738	47.2688
	IPR003084:Histone deacetylase	3	0.179211	0.0361485	ENSG00000147099, ENSG00000171720, ENSG00000196591	1525	4	18559	9.12738	47.2688
	IPR000849:Sugar phosphate transporter	3	0.179211	0.0361485	ENSG00000134955, ENSG00000137700, ENSG00000160190	1525	4	18559	9.12738	47.2688
	IPR008271:Serine/threonine-protein kinase, active site	36	2.15054	0.0369993	ENSG00000179335, ENSG00000109339, ENSG00000080823, ENSG00000104365, ENSG00000154310, ENSG00000132155, ENSG00000013441, ENSG00000113240, ENSG00000196182, ENSG00000176444, ENSG00000106799, ENSG00000085511, ENSG00000072062, ENSG00000173846, ENSG00000170312, ENSG00000065613, ENSG00000198752, ENSG00000102882, ENSG00000175634, ENSG00000160584, ENSG00000178950, ENSG00000171219, ENSG00000135341, ENSG0000…	1525	312	18559	1.40421	48.0721
	IPR006620:Prolyl 4-hydroxylase, alpha subunit	5	0.298686	0.0370728	ENSG00000152952, ENSG00000072682, ENSG00000087263, ENSG00000083444, ENSG00000135766	1525	16	18559	3.80307	48.1409
	IPR002347:Glucose/ribitol dehydrogenase	10	0.597372	0.0415761	ENSG00000102796, ENSG00000119537, ENSG00000162496, ENSG00000169738, ENSG00000157326, ENSG00000187630, ENSG00000072042, ENSG00000104325, ENSG00000133835, ENSG00000164038	1525	57	18559	2.13506	52.1988
	IPR003123:Vacuolar sorting protein 9	4	0.238949	0.0428004	ENSG00000154710, ENSG00000165219, ENSG00000100599, ENSG00000132669	1525	10	18559	4.86793	53.2492
	IPR022775:AP complex, mu/sigma subunit	5	0.298686	0.0454217	ENSG00000182287, ENSG00000042753, ENSG00000111481, ENSG00000221838, ENSG00000161203	1525	17	18559	3.57936	55.4253
	IPR011701:Major facilitator superfamily	11	0.657109	0.0459117	ENSG00000135953, ENSG00000149150, ENSG00000118855, ENSG00000110628, ENSG00000134955, ENSG00000147100, ENSG00000137700, ENSG00000169682, ENSG00000160190, ENSG00000167700, ENSG00000109736	1525	67	18559	1.99803	55.8213
	IPR002017:Spectrin repeat	6	0.358423	0.0495004	ENSG00000130402, ENSG00000126217, ENSG00000115306, ENSG00000126777, ENSG00000054654, ENSG00000160145	1525	25	18559	2.92076	58.6224
	IPR001876:Zinc finger, RanBP2-type	6	0.358423	0.0495004	ENSG00000015153, ENSG00000182944, ENSG00000179526, ENSG00000182446, ENSG00000003756, ENSG00000125826	1525	25	18559	2.92076	58.6224
	IPR009060:UBA-like	10	0.597372	0.0502445	ENSG00000048707, ENSG00000048028, ENSG00000162191, ENSG00000180891, ENSG00000137073, ENSG00000086758, ENSG00000100325, ENSG00000196141, ENSG00000138629, ENSG00000155313	1525	59	18559	2.06268	59.1818
	IPR016177:DNA-binding, integrase-type	4	0.238949	0.0553469	ENSG00000134046, ENSG00000076108, ENSG00000143379, ENSG00000141644	1525	11	18559	4.42539	62.8303
	IPR001739:Methyl-CpG DNA binding	4	0.238949	0.0553469	ENSG00000134046, ENSG00000076108, ENSG00000143379, ENSG00000141644	1525	11	18559	4.42539	62.8303
	IPR001452:Src homology-3 domain	26	1.55317	0.0558462	ENSG00000101213, ENSG00000103653, ENSG00000167535, ENSG00000102606, ENSG00000100842, ENSG00000109686, ENSG00000123329, ENSG00000134215, ENSG00000160310, ENSG00000088808, ENSG00000180353, ENSG00000136717, ENSG00000148341, ENSG00000145675, ENSG00000147044, ENSG00000150527, ENSG00000160145, ENSG00000126217, ENSG00000007237, ENSG00000105289, ENSG00000187239, ENSG00000266714, ENSG00000130147, ENSG0000…	1525	218	18559	1.45145	63.1703
	IPR007271:Nucleotide-sugar transporter	3	0.179211	0.0570009	ENSG00000164414, ENSG00000102100, ENSG00000117620	1525	5	18559	7.3019	63.9454
	IPR005617:Groucho/TLE, N-terminal Q-rich domain	3	0.179211	0.0570009	ENSG00000065717, ENSG00000104964, ENSG00000196781	1525	5	18559	7.3019	63.9454
	IPR008145:Guanylate kinase/L-type calcium channel	6	0.358423	0.057302	ENSG00000167535, ENSG00000105289, ENSG00000141527, ENSG00000147044, ENSG00000143774, ENSG00000151276	1525	26	18559	2.80842	64.145
	IPR020845:AMP-binding, conserved site	6	0.358423	0.057302	ENSG00000123983, ENSG00000154930, ENSG00000081760, ENSG00000068366, ENSG00000167107, ENSG00000131069	1525	26	18559	2.80842	64.145
	IPR016040:NAD(P)-binding domain	22	1.31422	0.0616552	ENSG00000102796, ENSG00000104522, ENSG00000205758, ENSG00000162496, ENSG00000165475, ENSG00000157326, ENSG00000115129, ENSG00000072042, ENSG00000159692, ENSG00000164038, ENSG00000133835, ENSG00000152642, ENSG00000148672, ENSG00000142230, ENSG00000106853, ENSG00000119537, ENSG00000169738, ENSG00000187630, ENSG00000117308, ENSG00000104325, ENSG00000099377, ENSG00000143224	1525	179	18559	1.49573	66.9166
	IPR021133:HEAT, type 2	5	0.298686	0.0649814	ENSG00000000457, ENSG00000136891, ENSG00000137713, ENSG00000089154, ENSG00000179832	1525	19	18559	3.20259	68.8969
	IPR001202:WW domain	9	0.537634	0.0660734	ENSG00000007237, ENSG00000196504, ENSG00000123329, ENSG00000102103, ENSG00000166689, ENSG00000198742, ENSG00000181555, ENSG00000151276, ENSG00000137200	1525	53	18559	2.06658	69.5223
	IPR023214:HAD-like domain	12	0.716846	0.0665978	ENSG00000166377, ENSG00000140650, ENSG00000146733, ENSG00000060069, ENSG00000144579, ENSG00000125458, ENSG00000069998, ENSG00000039650, ENSG00000134324, ENSG00000064270, ENSG00000105197, ENSG00000070961	1525	81	18559	1.80294	69.8184
	IPR017868:Filamin/ABP280 repeat-like	4	0.238949	0.069424	ENSG00000178202, ENSG00000005810, ENSG00000110171, ENSG00000196924	1525	12	18559	4.05661	71.368
	IPR023801:Histone deacetylase domain	4	0.238949	0.069424	ENSG00000147099, ENSG00000100429, ENSG00000171720, ENSG00000196591	1525	12	18559	4.05661	71.368
	IPR003527:Mitogen-activated protein (MAP) kinase, conserved site	4	0.238949	0.069424	ENSG00000109339, ENSG00000102882, ENSG00000107643, ENSG00000156711	1525	12	18559	4.05661	71.368
	IPR027410:TCP-1-like chaperonin intermediate domain	4	0.238949	0.069424	ENSG00000115020, ENSG00000115484, ENSG00000150753, ENSG00000135624	1525	12	18559	4.05661	71.368
	IPR027417:P-loop containing nucleoside triphosphate hydrolase	85	5.07766	0.078211	ENSG00000079785, ENSG00000119787, ENSG00000108406, ENSG00000165105, ENSG00000167535, ENSG00000184640, ENSG00000157985, ENSG00000087470, ENSG00000089876, ENSG00000198563, ENSG00000072422, ENSG00000104388, ENSG00000111642, ENSG00000099246, ENSG00000070614, ENSG00000137965, ENSG00000170525, ENSG00000106733, ENSG00000179583, ENSG00000047188, ENSG00000151276, ENSG00000134452, ENSG00000116688, ENSG0000…	1525	879	18559	1.17683	75.7209
	IPR019844:Cold-shock conserved site	3	0.179211	0.0809282	ENSG00000153048, ENSG00000065978, ENSG00000009307	1525	6	18559	6.08492	76.9353
	IPR008153:Clathrin adaptor, gamma-adaptin, appendage	3	0.179211	0.0809282	ENSG00000125447, ENSG00000213983, ENSG00000103365	1525	6	18559	6.08492	76.9353
	IPR001017:Dehydrogenase, E1 component	3	0.179211	0.0809282	ENSG00000105953, ENSG00000181192, ENSG00000131828	1525	6	18559	6.08492	76.9353
	IPR001315:Caspase Recruitment	6	0.358423	0.0846582	ENSG00000110330, ENSG00000141527, ENSG00000140939, ENSG00000120868, ENSG00000198218, ENSG00000105483	1525	29	18559	2.5179	78.5094
	IPR016135:Ubiquitin-conjugating enzyme/RWD-like	9	0.537634	0.0856171	ENSG00000122481, ENSG00000156587, ENSG00000119048, ENSG00000160087, ENSG00000140367, ENSG00000143222, ENSG00000175063, ENSG00000013561, ENSG00000186591	1525	56	18559	1.95587	78.8973
	IPR005123:Oxoglutarate/iron-dependent dioxygenase	5	0.298686	0.0882295	ENSG00000152952, ENSG00000072682, ENSG00000087263, ENSG00000083444, ENSG00000135766	1525	21	18559	2.89758	79.9212
	IPR001715:Calponin homology domain	11	0.657109	0.091907	ENSG00000130402, ENSG00000102606, ENSG00000115306, ENSG00000077454, ENSG00000064042, ENSG00000134215, ENSG00000166974, ENSG00000196924, ENSG00000115504, ENSG00000185340, ENSG00000054654	1525	76	18559	1.76142	81.2833
	IPR000873:AMP-dependent synthetase/ligase	6	0.358423	0.0950623	ENSG00000123983, ENSG00000154930, ENSG00000081760, ENSG00000068366, ENSG00000167107, ENSG00000131069	1525	30	18559	2.43397	82.382

## Sheet: IR events in HER2+
Category	Term	Count	%	PValue	Genes	List Total	Pop Hits	Pop Total	Fold Enrichment	FDR
GOTERM_BP_DIRECT	GO:0007165~signal transduction	83	8.06608	0.000938995	ENSG00000174136, ENSG00000147155, ENSG00000213445, ENSG00000091831, ENSG00000107731, ENSG00000106100, ENSG00000133275, ENSG00000197081, ENSG00000184588, ENSG00000134769, ENSG00000160310, ENSG00000141404, ENSG00000077044, ENSG00000153029, ENSG00000090554, ENSG00000081026, ENSG00000115604, ENSG00000017260, ENSG00000132669, ENSG00000157601, ENSG00000077420, ENSG00000145675, ENSG00000108055, ENSG0000…	842	1161	16792	1.42573	1.67453
	GO:0035556~intracellular signal transduction	36	3.49854	0.00112793	ENSG00000135932, ENSG00000213445, ENSG00000106100, ENSG00000156711, ENSG00000077044, ENSG00000131771, ENSG00000081026, ENSG00000161664, ENSG00000149527, ENSG00000141503, ENSG00000115556, ENSG00000140995, ENSG00000186716, ENSG00000166501, ENSG00000005249, ENSG00000122188, ENSG00000116141, ENSG00000078401, ENSG00000132849, ENSG00000160678, ENSG00000067606, ENSG00000060237, ENSG00000086015, ENSG0000…	842	403	16792	1.78151	2.00824
	GO:0007010~cytoskeleton organization	18	1.74927	0.00296405	ENSG00000071205, ENSG00000213445, ENSG00000154783, ENSG00000115306, ENSG00000176014, ENSG00000127084, ENSG00000099308, ENSG00000064666, ENSG00000086015, ENSG00000167553, ENSG00000157827, ENSG00000150760, ENSG00000161813, ENSG00000176293, ENSG00000197694, ENSG00000121741, ENSG00000116141, ENSG00000198087	842	161	16792	2.22965	5.19615
	GO:0007067~mitotic nuclear division	24	2.33236	0.00337916	ENSG00000003096, ENSG00000198887, ENSG00000108055, ENSG00000046651, ENSG00000138182, ENSG00000149503, ENSG00000053900, ENSG00000162063, ENSG00000101972, ENSG00000174442, ENSG00000163808, ENSG00000117399, ENSG00000112130, ENSG00000167614, ENSG00000143228, ENSG00000089685, ENSG00000163939, ENSG00000156970, ENSG00000276234, ENSG00000149273, ENSG00000088325, ENSG00000011426, ENSG00000122545, ENSG0000…	842	248	16792	1.92997	5.90316
	GO:0006897~endocytosis	16	1.55491	0.00413937	ENSG00000017797, ENSG00000165458, ENSG00000101752, ENSG00000133275, ENSG00000140368, ENSG00000157077, ENSG00000077044, ENSG00000171552, ENSG00000063245, ENSG00000165219, ENSG00000130147, ENSG00000197959, ENSG00000132669, ENSG00000079805, ENSG00000105443, ENSG00000100139	842	139	16792	2.2956	7.18508
	GO:0098609~cell-cell adhesion	25	2.42954	0.00501213	ENSG00000136261, ENSG00000130396, ENSG00000177106, ENSG00000115306, ENSG00000157827, ENSG00000065613, ENSG00000165219, ENSG00000204120, ENSG00000122545, ENSG00000100139, ENSG00000125753, ENSG00000133030, ENSG00000124831, ENSG00000064666, ENSG00000149782, ENSG00000143375, ENSG00000161204, ENSG00000130741, ENSG00000120802, ENSG00000140553, ENSG00000197694, ENSG00000011426, ENSG00000104419, ENSG0000…	842	271	16792	1.83976	8.63642
	GO:0045671~negative regulation of osteoclast differentiation	6	0.58309	0.00597377	ENSG00000145675, ENSG00000104332, ENSG00000164342, ENSG00000168036, ENSG00000186818, ENSG00000152154	842	24	16792	4.98575	10.2107
	GO:0007099~centriole replication	5	0.485909	0.00701194	ENSG00000075702, ENSG00000046651, ENSG00000174799, ENSG00000103540, ENSG00000170037	842	16	16792	6.23219	11.8816							Category	Term	Count	PValue	FDR
	GO:0000226~microtubule cytoskeleton organization	10	0.971817	0.00873955	ENSG00000089685, ENSG00000066629, ENSG00000067606, ENSG00000138162, ENSG00000100014, ENSG00000147526, ENSG00000078018, ENSG00000186868, ENSG00000160299, ENSG00000116141	842	71	16792	2.80887	14.5971							GOTERM_BP_DIRECT	GO:0007165~signal transduction	83	0.000938995	1.67453
	GO:0000086~G2/M transition of mitotic cell cycle	15	1.45773	0.00880592	ENSG00000046651, ENSG00000072803, ENSG00000149554, ENSG00000123240, ENSG00000136811, ENSG00000089685, ENSG00000055130, ENSG00000072571, ENSG00000088325, ENSG00000198089, ENSG00000079805, ENSG00000005249, ENSG00000160299, ENSG00000174799, ENSG00000103540	842	137	16792	2.18354	14.6999								GO:0007010~cytoskeleton organization	18	0.00296405	5.19615
	GO:0035082~axoneme assembly	5	0.485909	0.0088115	ENSG00000172426, ENSG00000048342, ENSG00000152582, ENSG00000144451, ENSG00000103351	842	17	16792	5.86559	14.7085								GO:0007067~mitotic nuclear division	24	0.00337916	5.90316
	GO:0000910~cytokinesis	8	0.777454	0.00944574	ENSG00000003096, ENSG00000089685, ENSG00000114547, ENSG00000151414, ENSG00000149503, ENSG00000122545, ENSG00000171552, ENSG00000090565	842	48	16792	3.32383	15.6842								GO:0006897~endocytosis	16	0.00413937	7.18508
	GO:0030335~positive regulation of cell migration	18	1.74927	0.0111035	ENSG00000108839, ENSG00000138448, ENSG00000185033, ENSG00000145675, ENSG00000140945, ENSG00000133067, ENSG00000166949, ENSG00000182871, ENSG00000171608, ENSG00000054654, ENSG00000120899, ENSG00000126218, ENSG00000157404, ENSG00000018189, ENSG00000141738, ENSG00000154229, ENSG00000170291, ENSG00000078401	842	184	16792	1.95094	18.185								GO:0098609~cell-cell adhesion	25	0.00501213	8.63642
	GO:0016337~single organismal cell-cell adhesion	12	1.16618	0.0121971	ENSG00000167614, ENSG00000039068, ENSG00000072163, ENSG00000184363, ENSG00000114547, ENSG00000121552, ENSG00000065320, ENSG00000055163, ENSG00000028203, ENSG00000168036, ENSG00000197467, ENSG00000198087	842	101	16792	2.36946	19.7962								GO:0007099~centriole replication	5	0.00701194	11.8816
	GO:0002520~immune system development	3	0.291545	0.0140502	ENSG00000151067, ENSG00000166949, ENSG00000152582	842	4	16792	14.9572	22.4583								GO:0000086~G2/M transition of mitotic cell cycle	15	0.00880592	14.6999
	GO:2000664~positive regulation of interleukin-5 secretion	3	0.291545	0.0140502	ENSG00000056736, ENSG00000067606, ENSG00000177663	842	4	16792	14.9572	22.4583								GO:0035082~axoneme assembly	5	0.0088115	14.7085
	GO:0002244~hematopoietic progenitor cell differentiation	9	0.874636	0.0168586	ENSG00000138642, ENSG00000166428, ENSG00000104332, ENSG00000066629, ENSG00000106278, ENSG00000011426, ENSG00000069424, ENSG00000105676, ENSG00000150760	842	66	16792	2.7195	26.334
	GO:0051301~cell division	28	2.72109	0.0176355	ENSG00000010292, ENSG00000118971, ENSG00000151465, ENSG00000100014, ENSG00000162063, ENSG00000167553, ENSG00000174442, ENSG00000143341, ENSG00000143228, ENSG00000089685, ENSG00000156970, ENSG00000088325, ENSG00000165660, ENSG00000073350, ENSG00000144354, ENSG00000198087, ENSG00000198887, ENSG00000108055, ENSG00000138182, ENSG00000113810, ENSG00000053900, ENSG00000112576, ENSG00000101972, ENSG0000…	842	350	16792	1.59544	27.3734
	GO:0010501~RNA secondary structure unwinding	7	0.680272	0.021563	ENSG00000079785, ENSG00000198231, ENSG00000092847, ENSG00000080007, ENSG00000134698, ENSG00000088205, ENSG00000124228	842	44	16792	3.17275	32.4195							Category	Term	Count	PValue	FDR
	GO:0034113~heterotypic cell-cell adhesion	5	0.485909	0.0222192	ENSG00000138448, ENSG00000186417, ENSG00000163531, ENSG00000140678, ENSG00000115232	842	22	16792	4.5325	33.2297							KEGG_PATHWAY	hsa05100:Bacterial invasion of epithelial cells	15	2.8108e-05	0.036756
	GO:0031346~positive regulation of cell projection organization	3	0.291545	0.0226436	ENSG00000148346, ENSG00000166128, ENSG00000155066	842	5	16792	11.9658	33.7487								hsa04670:Leukocyte transendothelial migration	18	7.67903e-05	0.100387
	GO:0000209~protein polyubiquitination	17	1.65209	0.0226533	ENSG00000111961, ENSG00000013275, ENSG00000155827, ENSG00000157450, ENSG00000072803, ENSG00000160087, ENSG00000099341, ENSG00000138642, ENSG00000100519, ENSG00000197530, ENSG00000135722, ENSG00000102858, ENSG00000055130, ENSG00000125826, ENSG00000001629, ENSG00000165338, ENSG00000107854	842	184	16792	1.84256	33.7605								hsa04015:Rap1 signaling pathway	24	0.000337083	0.439971
	GO:0031175~neuron projection development	11	1.069	0.0280628	ENSG00000173482, ENSG00000039068, ENSG00000149294, ENSG00000073910, ENSG00000104164, ENSG00000020129, ENSG00000078018, ENSG00000130638, ENSG00000092621, ENSG00000100139, ENSG00000120899	842	100	16792	2.19373	40.0502								hsa04150:mTOR signaling pathway	11	0.000552001	0.719556
	GO:0030866~cortical actin cytoskeleton organization	5	0.485909	0.0298364	ENSG00000104365, ENSG00000159023, ENSG00000073350, ENSG00000157827, ENSG00000088367	842	24	16792	4.15479	41.9865								hsa05200:Pathways in cancer	34	0.00240311	3.0978
	GO:1901224~positive regulation of NIK/NF-kappaB signaling	4	0.388727	0.0301207	ENSG00000111961, ENSG00000106100, ENSG00000092847, ENSG00000149273	842	14	16792	5.698	42.2914								hsa04722:Neurotrophin signaling pathway	15	0.00269675	3.47019
	GO:0048009~insulin-like growth factor receptor signaling pathway	4	0.388727	0.0301207	ENSG00000145675, ENSG00000204120, ENSG00000150938, ENSG00000197081	842	14	16792	5.698	42.2914								hsa04666:Fc gamma R-mediated phagocytosis	12	0.00307199	3.94413
	GO:0030334~regulation of cell migration	9	0.874636	0.0313135	ENSG00000141503, ENSG00000076201, ENSG00000065613, ENSG00000065320, ENSG00000109458, ENSG00000136040, ENSG00000196569, ENSG00000035403, ENSG00000108798	842	74	16792	2.4255	43.554								hsa04510:Focal adhesion	21	0.00350835	4.49257
	GO:0048208~COPII vesicle coating	8	0.777454	0.0321271	ENSG00000113615, ENSG00000138802, ENSG00000143786, ENSG00000114354, ENSG00000110075, ENSG00000107651, ENSG00000176986, ENSG00000108433	842	61	16792	2.61547	44.4001								hsa05223:Non-small cell lung cancer	9	0.00651726	8.19632
	GO:0090307~mitotic spindle assembly	6	0.58309	0.0324019	ENSG00000083535, ENSG00000089685, ENSG00000046651, ENSG00000108424, ENSG00000088325, ENSG00000165660	842	36	16792	3.32383	44.6832								hsa04070:Phosphatidylinositol signaling system	12	0.00991323	12.2169
	GO:0060294~cilium movement involved in cell motility	3	0.291545	0.0328484	ENSG00000172426, ENSG00000144451, ENSG00000114841	842	6	16792	9.9715	45.1403								hsa05222:Small cell lung cancer	11	0.00994398	12.2526
	GO:2000667~positive regulation of interleukin-13 secretion	3	0.291545	0.0328484	ENSG00000056736, ENSG00000067606, ENSG00000177663	842	6	16792	9.9715	45.1403								hsa05210:Colorectal cancer	9	0.0119523	14.5523
	GO:0007062~sister chromatid cohesion	11	1.069	0.0335204	ENSG00000143228, ENSG00000089685, ENSG00000013573, ENSG00000198887, ENSG00000156970, ENSG00000108055, ENSG00000149503, ENSG00000101972, ENSG00000174442, ENSG00000031691, ENSG00000117399	842	103	16792	2.12983	45.8215
	GO:0006656~phosphatidylcholine biosynthetic process	5	0.485909	0.0341547	ENSG00000111666, ENSG00000129353, ENSG00000130304, ENSG00000213398, ENSG00000134324	842	25	16792	3.9886	46.4571
	GO:0019369~arachidonic acid metabolic process	5	0.485909	0.0341547	ENSG00000108839, ENSG00000102882, ENSG00000117480, ENSG00000074416, ENSG00000134780	842	25	16792	3.9886	46.4571							Category	Term	Count	PValue	FDR
	GO:0009311~oligosaccharide metabolic process	5	0.485909	0.0341547	ENSG00000073849, ENSG00000110080, ENSG00000126091, ENSG00000184005, ENSG00000177239	842	25	16792	3.9886	46.4571							INTERPRO	IPR016024:Armadillo-type fold	39	4.4356e-06	0.00739716
	GO:0022604~regulation of cell morphogenesis	5	0.485909	0.0341547	ENSG00000161813, ENSG00000176293, ENSG00000134698, ENSG00000121741, ENSG00000157827	842	25	16792	3.9886	46.4571								IPR027417:P-loop containing nucleoside triphosphate hydrolase	69	0.000133771	0.222862
	GO:0050852~T cell receptor signaling pathway	14	1.36054	0.0348693	ENSG00000013275, ENSG00000103653, ENSG00000145675, ENSG00000104365, ENSG00000072803, ENSG00000184588, ENSG00000171608, ENSG00000099341, ENSG00000223865, ENSG00000100519, ENSG00000105647, ENSG00000055130, ENSG00000124181, ENSG00000125826	842	148	16792	1.8865	47.1647								IPR011993:Pleckstrin homology-like domain	40	0.000152508	0.25404
	GO:0042993~positive regulation of transcription factor import into nucleus	4	0.388727	0.0362826	ENSG00000039068, ENSG00000145675, ENSG00000105647, ENSG00000166949	842	15	16792	5.31813	48.5384								IPR001401:Dynamin, GTPase domain	5	0.000179956	0.299696
	GO:0051056~regulation of small GTPase mediated signal transduction	13	1.26336	0.0366348	ENSG00000017797, ENSG00000126217, ENSG00000071205, ENSG00000130052, ENSG00000213445, ENSG00000105647, ENSG00000127084, ENSG00000186716, ENSG00000168421, ENSG00000138639, ENSG00000136895, ENSG00000075884, ENSG00000038382	842	134	16792	1.93477	48.8754								IPR001452:Src homology-3 domain	23	0.0011263	1.86187
	GO:0007155~cell adhesion	33	3.207	0.0376067	ENSG00000174136, ENSG00000138448, ENSG00000130396, ENSG00000140945, ENSG00000165458, ENSG00000182871, ENSG00000154330, ENSG00000100014, ENSG00000172889, ENSG00000136040, ENSG00000196569, ENSG00000168036, ENSG00000026751, ENSG00000188677, ENSG00000187244, ENSG00000129009, ENSG00000168615, ENSG00000111729, ENSG00000140368, ENSG00000144857, ENSG00000162733, ENSG00000140678, ENSG00000115232, ENSG0000…	842	459	16792	1.43381	49.7946								IPR001715:Calponin homology domain	11	0.00393455	6.36325
	GO:0030198~extracellular matrix organization	17	1.65209	0.0376138	ENSG00000107821, ENSG00000138448, ENSG00000188153, ENSG00000182871, ENSG00000143382, ENSG00000205221, ENSG00000162733, ENSG00000140678, ENSG00000197467, ENSG00000196569, ENSG00000115232, ENSG00000135862, ENSG00000039068, ENSG00000049540, ENSG00000169896, ENSG00000213949, ENSG00000137273	842	196	16792	1.72975	49.8013								IPR001005:SANT/Myb domain	8	0.0046301	7.44778
	GO:0010506~regulation of autophagy	7	0.680272	0.0377991	ENSG00000058056, ENSG00000162341, ENSG00000105647, ENSG00000186868, ENSG00000083750, ENSG00000153558, ENSG00000196730	842	50	16792	2.79202	49.9747								IPR018184:Integrin alpha chain, C-terminal cytoplasmic region, conserved site	5	0.0065611	10.3971
	GO:0001843~neural tube closure	9	0.874636	0.038431	ENSG00000138802, ENSG00000163913, ENSG00000120254, ENSG00000125753, ENSG00000138182, ENSG00000048342, ENSG00000083307, ENSG00000103351, ENSG00000149418	842	77	16792	2.331	50.562								IPR020850:GTPase effector domain, GED	4	0.00794931	12.4625
	GO:0019886~antigen processing and presentation of exogenous peptide antigen via MHC class II	10	0.971817	0.0406838	ENSG00000223865, ENSG00000113615, ENSG00000138802, ENSG00000182287, ENSG00000126214, ENSG00000019582, ENSG00000079805, ENSG00000163808, ENSG00000161203, ENSG00000176986	842	92	16792	2.16772	52.6031								IPR011011:Zinc finger, FYVE/PHD-type	15	0.00962084	14.8901
	GO:0008286~insulin receptor signaling pathway	9	0.874636	0.0410255	ENSG00000143882, ENSG00000147416, ENSG00000157500, ENSG00000145675, ENSG00000105647, ENSG00000067606, ENSG00000109458, ENSG00000116039, ENSG00000114573	842	78	16792	2.30111	52.9057
	GO:0043547~positive regulation of GTPase activity	39	3.79009	0.0412003	ENSG00000017797, ENSG00000137145, ENSG00000071205, ENSG00000130396, ENSG00000213445, ENSG00000107099, ENSG00000177106, ENSG00000154783, ENSG00000115306, ENSG00000157985, ENSG00000204149, ENSG00000108352, ENSG00000127074, ENSG00000165219, ENSG00000143344, ENSG00000141258, ENSG00000186716, ENSG00000132669, ENSG00000105443, ENSG00000136895, ENSG00000138639, ENSG00000075884, ENSG00000073350, ENSG0000…	842	565	16792	1.3766	53.0598
	GO:0050900~leukocyte migration	12	1.16618	0.0423637	ENSG00000138448, ENSG00000145675, ENSG00000105647, ENSG00000124181, ENSG00000019582, ENSG00000101000, ENSG00000169896, ENSG00000184588, ENSG00000143153, ENSG00000140678, ENSG00000141738, ENSG00000115232	842	122	16792	1.96161	54.0731
	GO:0043087~regulation of GTPase activity	8	0.777454	0.0432864	ENSG00000017797, ENSG00000182580, ENSG00000165219, ENSG00000148053, ENSG00000121749, ENSG00000154783, ENSG00000127084, ENSG00000155066	842	65	16792	2.45452	54.8621
	GO:0031032~actomyosin structure organization	5	0.485909	0.0438243	ENSG00000112137, ENSG00000159023, ENSG00000064666, ENSG00000139926, ENSG00000088367	842	27	16792	3.69315	55.3161
	GO:0072711~cellular response to hydroxyurea	3	0.291545	0.0444822	ENSG00000102081, ENSG00000013573, ENSG00000197299	842	7	16792	8.547	55.8656
	GO:0003374~dynamin polymerization involved in mitochondrial fission	3	0.291545	0.0444822	ENSG00000079805, ENSG00000197959, ENSG00000198836	842	7	16792	8.547	55.8656
	GO:0060687~regulation of branching involved in prostate gland morphogenesis	3	0.291545	0.0444822	ENSG00000091831, ENSG00000104332, ENSG00000186350	842	7	16792	8.547	55.8656
	GO:0043161~proteasome-mediated ubiquitin-dependent protein catabolic process	17	1.65209	0.0491005	ENSG00000013275, ENSG00000121067, ENSG00000157450, ENSG00000153561, ENSG00000072803, ENSG00000053900, ENSG00000185453, ENSG00000099341, ENSG00000168036, ENSG00000117399, ENSG00000100519, ENSG00000156970, ENSG00000055130, ENSG00000182979, ENSG00000125826, ENSG00000099364, ENSG00000198087	842	203	16792	1.6701	59.5468
	GO:0051571~positive regulation of histone H3-K4 methylation	4	0.388727	0.0503715	ENSG00000088305, ENSG00000147162, ENSG00000118513, ENSG00000168036	842	17	16792	4.69247	60.5078
	GO:0046847~filopodium assembly	4	0.388727	0.0503715	ENSG00000167614, ENSG00000154783, ENSG00000127084, ENSG00000197959	842	17	16792	4.69247	60.5078
	GO:2000114~regulation of establishment of cell polarity	4	0.388727	0.0503715	ENSG00000138182, ENSG00000018189, ENSG00000127314, ENSG00000120899	842	17	16792	4.69247	60.5078
	GO:0046777~protein autophosphorylation	15	1.45773	0.0504852	ENSG00000103653, ENSG00000148053, ENSG00000060237, ENSG00000133275, ENSG00000152495, ENSG00000112742, ENSG00000122779, ENSG00000162733, ENSG00000196730, ENSG00000120899, ENSG00000141503, ENSG00000182580, ENSG00000065613, ENSG00000186716, ENSG00000157404	842	172	16792	1.73921	60.5927
	GO:0006886~intracellular protein transport	19	1.84645	0.0508448	ENSG00000113615, ENSG00000064300, ENSG00000204764, ENSG00000152061, ENSG00000108424, ENSG00000019582, ENSG00000164674, ENSG00000161203, ENSG00000176986, ENSG00000107021, ENSG00000138802, ENSG00000182287, ENSG00000124222, ENSG00000121749, ENSG00000126214, ENSG00000141258, ENSG00000166922, ENSG00000107651, ENSG00000170011	842	236	16792	1.60558	60.8601
	GO:0006468~protein phosphorylation	32	3.10982	0.0530881	ENSG00000080823, ENSG00000103653, ENSG00000104365, ENSG00000133275, ENSG00000198870, ENSG00000103507, ENSG00000141503, ENSG00000124784, ENSG00000136021, ENSG00000089685, ENSG00000102882, ENSG00000156970, ENSG00000073331, ENSG00000134070, ENSG00000186716, ENSG00000166501, ENSG00000116141, ENSG00000145675, ENSG00000163482, ENSG00000067606, ENSG00000060237, ENSG00000106683, ENSG00000171608, ENSG0000…	842	456	16792	1.39951	62.49
	GO:0007411~axon guidance	14	1.36054	0.0563091	ENSG00000063660, ENSG00000064300, ENSG00000125753, ENSG00000115306, ENSG00000144857, ENSG00000196569, ENSG00000182580, ENSG00000149294, ENSG00000102882, ENSG00000065320, ENSG00000197694, ENSG00000163531, ENSG00000138834, ENSG00000143590	842	159	16792	1.75599	64.7186
	GO:0006623~protein targeting to vacuole	3	0.291545	0.0573765	ENSG00000048707, ENSG00000197969, ENSG00000108433	842	8	16792	7.47862	65.4291
	GO:0032049~cardiolipin biosynthetic process	3	0.291545	0.0573765	ENSG00000110536, ENSG00000130304, ENSG00000087157	842	8	16792	7.47862	65.4291
	GO:0007173~epidermal growth factor receptor signaling pathway	7	0.680272	0.0602639	ENSG00000103653, ENSG00000145675, ENSG00000124181, ENSG00000109458, ENSG00000077044, ENSG00000141738, ENSG00000120899	842	56	16792	2.49287	67.284
	GO:0002474~antigen processing and presentation of peptide antigen via MHC class I	5	0.485909	0.060906	ENSG00000113615, ENSG00000138802, ENSG00000153029, ENSG00000204642, ENSG00000176986	842	30	16792	3.32383	67.6834
	GO:0007052~mitotic spindle organization	5	0.485909	0.060906	ENSG00000075702, ENSG00000108055, ENSG00000066629, ENSG00000112742, ENSG00000160299	842	30	16792	3.32383	67.6834
	GO:0006915~apoptotic process	38	3.69291	0.0611564	ENSG00000149547, ENSG00000148346, ENSG00000107731, ENSG00000106100, ENSG00000163141, ENSG00000055163, ENSG00000143382, ENSG00000165806, ENSG00000089486, ENSG00000081026, ENSG00000242265, ENSG00000065613, ENSG00000089685, ENSG00000102882, ENSG00000156970, ENSG00000065320, ENSG00000088325, ENSG00000198836, ENSG00000166501, ENSG00000157601, ENSG00000144354, ENSG00000100097, ENSG00000091592, ENSG0000…	842	567	16792	1.33657	67.838
	GO:0045429~positive regulation of nitric oxide biosynthetic process	6	0.58309	0.0623733	ENSG00000091831, ENSG00000166949, ENSG00000198929, ENSG00000079805, ENSG00000120899, ENSG00000078401	842	43	16792	2.78274	68.5792
	GO:0016310~phosphorylation	10	0.971817	0.0630414	ENSG00000102882, ENSG00000102144, ENSG00000198964, ENSG00000171608, ENSG00000131730, ENSG00000179583, ENSG00000103507, ENSG00000167363, ENSG00000172456, ENSG00000156136	842	100	16792	1.9943	68.9792
	GO:0000266~mitochondrial fission	4	0.388727	0.0667084	ENSG00000006695, ENSG00000079805, ENSG00000197959, ENSG00000198836	842	19	16792	4.19852	71.0905
	GO:0045862~positive regulation of proteolysis	4	0.388727	0.0667084	ENSG00000147162, ENSG00000072803, ENSG00000055163, ENSG00000092529	842	19	16792	4.19852	71.0905
	GO:0071392~cellular response to estradiol stimulus	5	0.485909	0.0672766	ENSG00000091831, ENSG00000104332, ENSG00000185122, ENSG00000145545, ENSG00000088205	842	31	16792	3.21661	71.4053
	GO:0061025~membrane fusion	6	0.58309	0.0676054	ENSG00000124222, ENSG00000104164, ENSG00000049245, ENSG00000079805, ENSG00000197959, ENSG00000108433	842	44	16792	2.7195	71.586
	GO:1900017~positive regulation of cytokine production involved in inflammatory response	3	0.291545	0.0713762	ENSG00000154451, ENSG00000163702, ENSG00000177663	842	9	16792	6.64766	73.5822
	GO:0009791~post-embryonic development	8	0.777454	0.0723907	ENSG00000165646, ENSG00000204120, ENSG00000163482, ENSG00000165458, ENSG00000197081, ENSG00000198198, ENSG00000138834, ENSG00000117054	842	73	16792	2.18553	74.0962
	GO:0007093~mitotic cell cycle checkpoint	5	0.485909	0.0739775	ENSG00000156970, ENSG00000149554, ENSG00000112742, ENSG00000174442, ENSG00000171552	842	32	16792	3.11609	74.8813
	GO:0097503~sialylation	4	0.388727	0.0756701	ENSG00000073849, ENSG00000110080, ENSG00000126091, ENSG00000184005	842	20	16792	3.9886	75.6939
	GO:0072583~clathrin-mediated endocytosis	4	0.388727	0.0756701	ENSG00000130475, ENSG00000148358, ENSG00000161203, ENSG00000157107	842	20	16792	3.9886	75.6939
	GO:0030318~melanocyte differentiation	4	0.388727	0.0756701	ENSG00000148655, ENSG00000058056, ENSG00000104164, ENSG00000157404	842	20	16792	3.9886	75.6939
	GO:0016266~O-glycan processing	7	0.680272	0.0788504	ENSG00000143641, ENSG00000073849, ENSG00000110080, ENSG00000176945, ENSG00000126091, ENSG00000119514, ENSG00000178234	842	60	16792	2.32668	77.1541
	GO:0007160~cell-matrix adhesion	9	0.874636	0.0813463	ENSG00000138448, ENSG00000187244, ENSG00000137103, ENSG00000168615, ENSG00000168036, ENSG00000197467, ENSG00000115232, ENSG00000035403, ENSG00000213949	842	90	16792	1.9943	78.2416
	GO:0042787~protein ubiquitination involved in ubiquitin-dependent protein catabolic process	13	1.26336	0.0827805	ENSG00000138642, ENSG00000121067, ENSG00000157450, ENSG00000156970, ENSG00000153561, ENSG00000055130, ENSG00000100225, ENSG00000142273, ENSG00000001629, ENSG00000053900, ENSG00000185453, ENSG00000165338, ENSG00000117399	842	153	16792	1.6945	78.8442
	GO:0031532~actin cytoskeleton reorganization	6	0.58309	0.0847085	ENSG00000141503, ENSG00000188677, ENSG00000067606, ENSG00000112137, ENSG00000017260, ENSG00000157404	842	47	16792	2.54591	79.6295
	GO:0043647~inositol phosphate metabolic process	6	0.58309	0.0847085	ENSG00000166428, ENSG00000165458, ENSG00000124181, ENSG00000149782, ENSG00000040933, ENSG00000149527	842	47	16792	2.54591	79.6295
	GO:0051403~stress-activated MAPK cascade	4	0.388727	0.08513	ENSG00000104365, ENSG00000055130, ENSG00000072803, ENSG00000149930	842	21	16792	3.79867	79.7975
	GO:0022407~regulation of cell-cell adhesion	3	0.291545	0.0863385	ENSG00000141503, ENSG00000182580, ENSG00000143126	842	10	16792	5.9829	80.2718
	GO:0097192~extrinsic apoptotic signaling pathway in absence of ligand	5	0.485909	0.0883437	ENSG00000138448, ENSG00000157500, ENSG00000064655, ENSG00000148346, ENSG00000171552	842	34	16792	2.93279	81.0358
	GO:0051000~positive regulation of nitric-oxide synthase activity	4	0.388727	0.0950633	ENSG00000091831, ENSG00000106100, ENSG00000198929, ENSG00000120899	842	22	16792	3.626	83.3973
	GO:0001954~positive regulation of cell-matrix adhesion	4	0.388727	0.0950633	ENSG00000140945, ENSG00000104332, ENSG00000067606, ENSG00000120899	842	22	16792	3.626	83.3973
	GO:0014066~regulation of phosphatidylinositol 3-kinase signaling	8	0.777454	0.0953002	ENSG00000145675, ENSG00000102882, ENSG00000105647, ENSG00000163629, ENSG00000171608, ENSG00000157404, ENSG00000109458, ENSG00000153558	842	78	16792	2.04544	83.4752
	GO:0033572~transferrin transport	5	0.485909	0.0959934	ENSG00000143882, ENSG00000147416, ENSG00000079805, ENSG00000116039, ENSG00000114573	842	35	16792	2.849	83.7013
	GO:0018105~peptidyl-serine phosphorylation	11	1.069	0.0967273	ENSG00000135932, ENSG00000102882, ENSG00000067606, ENSG00000133275, ENSG00000099308, ENSG00000086015, ENSG00000166501, ENSG00000152495, ENSG00000112742, ENSG00000156711, ENSG00000154229	842	125	16792	1.75498	83.9376
	GO:0009448~gamma-aminobutyric acid metabolic process	2	0.194363	0.0976612	ENSG00000183044, ENSG00000092621	842	2	16792	19.943	84.2335
	GO:0048285~organelle fission	2	0.194363	0.0976612	ENSG00000183486, ENSG00000157601	842	2	16792	19.943	84.2335
	GO:0035408~histone H3-T6 phosphorylation	2	0.194363	0.0976612	ENSG00000166501, ENSG00000154229	842	2	16792	19.943	84.2335
	GO:0032970~regulation of actin filament-based process	2	0.194363	0.0976612	ENSG00000064666, ENSG00000139926	842	2	16792	19.943	84.2335
Category	Term	Count	%	PValue	Genes	List Total	Pop Hits	Pop Total	Fold Enrichment	FDR
KEGG_PATHWAY	hsa05100:Bacterial invasion of epithelial cells	15	1.45773	2.8108e-05	ENSG00000071205, ENSG00000145675, ENSG00000142273, ENSG00000171608, ENSG00000109458, ENSG00000168036, ENSG00000150760, ENSG00000039068, ENSG00000241553, ENSG00000105647, ENSG00000079805, ENSG00000197959, ENSG00000035403, ENSG00000114790, ENSG00000198087	349	78	6910	3.80758	0.036756
	hsa04670:Leukocyte transendothelial migration	18	1.74927	7.67903e-05	ENSG00000130396, ENSG00000145675, ENSG00000213445, ENSG00000125753, ENSG00000171608, ENSG00000156711, ENSG00000168036, ENSG00000115232, ENSG00000127314, ENSG00000120899, ENSG00000215375, ENSG00000105647, ENSG00000124181, ENSG00000169896, ENSG00000166501, ENSG00000168421, ENSG00000154229, ENSG00000035403	349	118	6910	3.02025	0.100387
	hsa04919:Thyroid hormone signaling pathway	17	1.65209	0.000170384	ENSG00000138448, ENSG00000145675, ENSG00000091831, ENSG00000171608, ENSG00000149782, ENSG00000114166, ENSG00000168036, ENSG00000126351, ENSG00000042429, ENSG00000102882, ENSG00000105647, ENSG00000124181, ENSG00000115556, ENSG00000143153, ENSG00000166501, ENSG00000154229, ENSG00000186350	349	114	6910	2.95255	0.222615
	hsa04015:Rap1 signaling pathway	24	2.33236	0.000337083	ENSG00000077420, ENSG00000064300, ENSG00000152689, ENSG00000130396, ENSG00000145675, ENSG00000213445, ENSG00000125753, ENSG00000067606, ENSG00000171608, ENSG00000156711, ENSG00000149782, ENSG00000078295, ENSG00000168036, ENSG00000081026, ENSG00000127314, ENSG00000039068, ENSG00000102882, ENSG00000105647, ENSG00000124181, ENSG00000169896, ENSG00000157404, ENSG00000166501, ENSG00000154229, ENSG0000…	349	210	6910	2.26279	0.439971
	hsa04150:mTOR signaling pathway	11	1.069	0.000552001	ENSG00000135932, ENSG00000145675, ENSG00000102882, ENSG00000104365, ENSG00000105647, ENSG00000117676, ENSG00000141564, ENSG00000171608, ENSG00000166501, ENSG00000083750, ENSG00000154229	349	58	6910	3.75506	0.719556
	hsa05200:Pathways in cancer	34	3.30418	0.00240311	ENSG00000017797, ENSG00000138448, ENSG00000104365, ENSG00000113318, ENSG00000166949, ENSG00000142273, ENSG00000196569, ENSG00000168036, ENSG00000090554, ENSG00000171552, ENSG00000089685, ENSG00000102882, ENSG00000186716, ENSG00000166501, ENSG00000112242, ENSG00000152689, ENSG00000157500, ENSG00000145675, ENSG00000163482, ENSG00000114354, ENSG00000188153, ENSG00000171608, ENSG00000078295, ENSG0000…	349	393	6910	1.71293	3.0978
	hsa04722:Neurotrophin signaling pathway	15	1.45773	0.00269675	ENSG00000064300, ENSG00000104365, ENSG00000148053, ENSG00000145675, ENSG00000171608, ENSG00000152495, ENSG00000109458, ENSG00000156711, ENSG00000127314, ENSG00000102882, ENSG00000117676, ENSG00000105647, ENSG00000124181, ENSG00000134070, ENSG00000117560	349	120	6910	2.47493	3.47019
	hsa04666:Fc gamma R-mediated phagocytosis	12	1.16618	0.00307199	ENSG00000148180, ENSG00000145675, ENSG00000102882, ENSG00000241553, ENSG00000165458, ENSG00000125753, ENSG00000105647, ENSG00000124181, ENSG00000106683, ENSG00000171608, ENSG00000166501, ENSG00000154229	349	84	6910	2.82849	3.94413
	hsa04510:Focal adhesion	21	2.04082	0.00350835	ENSG00000138448, ENSG00000145675, ENSG00000118971, ENSG00000125753, ENSG00000188153, ENSG00000171608, ENSG00000112576, ENSG00000168036, ENSG00000196569, ENSG00000115232, ENSG00000127314, ENSG00000150760, ENSG00000135862, ENSG00000215375, ENSG00000102882, ENSG00000188677, ENSG00000105647, ENSG00000166501, ENSG00000154229, ENSG00000035403, ENSG00000213949	349	206	6910	2.01839	4.49257
	hsa04611:Platelet activation	15	1.45773	0.00559342	ENSG00000077420, ENSG00000145675, ENSG00000125753, ENSG00000067606, ENSG00000171608, ENSG00000156711, ENSG00000149782, ENSG00000078295, ENSG00000127314, ENSG00000059377, ENSG00000102882, ENSG00000105647, ENSG00000061918, ENSG00000096433, ENSG00000164116	349	130	6910	2.28455	7.0735
	hsa04921:Oxytocin signaling pathway	17	1.65209	0.00578071	ENSG00000145675, ENSG00000198838, ENSG00000151067, ENSG00000142185, ENSG00000171608, ENSG00000152495, ENSG00000149782, ENSG00000078295, ENSG00000196218, ENSG00000102882, ENSG00000105647, ENSG00000061918, ENSG00000096433, ENSG00000166501, ENSG00000165995, ENSG00000154229, ENSG00000164116	349	158	6910	2.13032	7.30214
	hsa05120:Epithelial cell signaling in Helicobacter pylori infection	10	0.971817	0.00604626	ENSG00000143882, ENSG00000147416, ENSG00000103653, ENSG00000104365, ENSG00000106100, ENSG00000124181, ENSG00000106278, ENSG00000156711, ENSG00000116039, ENSG00000114573	349	67	6910	2.95514	7.62544
	hsa05223:Non-small cell lung cancer	9	0.874636	0.00651726	ENSG00000145675, ENSG00000102882, ENSG00000105647, ENSG00000124181, ENSG00000171608, ENSG00000166501, ENSG00000154229, ENSG00000186350, ENSG00000112242	349	56	6910	3.18205	8.19632
	hsa04961:Endocrine and other factor-regulated calcium reabsorption	8	0.777454	0.00670654	ENSG00000091831, ENSG00000143153, ENSG00000079805, ENSG00000197959, ENSG00000166501, ENSG00000149782, ENSG00000154229, ENSG00000161203	349	45	6910	3.5199	8.42482
	hsa05146:Amoebiasis	13	1.26336	0.00675329	ENSG00000135862, ENSG00000145675, ENSG00000105647, ENSG00000188153, ENSG00000169896, ENSG00000171608, ENSG00000060558, ENSG00000166501, ENSG00000149782, ENSG00000141404, ENSG00000154229, ENSG00000196569, ENSG00000035403	349	106	6910	2.42823	8.48117
	hsa04713:Circadian entrainment	12	1.16618	0.00789684	ENSG00000102882, ENSG00000196218, ENSG00000198838, ENSG00000061918, ENSG00000151067, ENSG00000096433, ENSG00000198929, ENSG00000166501, ENSG00000078295, ENSG00000149782, ENSG00000154229, ENSG00000164116	349	95	6910	2.50098	9.84973
	hsa04930:Type II diabetes mellitus	8	0.777454	0.00956664	ENSG00000145675, ENSG00000102882, ENSG00000104365, ENSG00000105647, ENSG00000151067, ENSG00000067606, ENSG00000171608, ENSG00000159399	349	48	6910	3.2999	11.8142
	hsa04070:Phosphatidylinositol signaling system	12	1.16618	0.00991323	ENSG00000145675, ENSG00000165458, ENSG00000105647, ENSG00000115556, ENSG00000096433, ENSG00000124181, ENSG00000171608, ENSG00000166501, ENSG00000149782, ENSG00000077044, ENSG00000154229, ENSG00000040933	349	98	6910	2.42442	12.2169
	hsa05222:Small cell lung cancer	11	1.069	0.00994398	ENSG00000135862, ENSG00000138448, ENSG00000145675, ENSG00000104365, ENSG00000105647, ENSG00000188153, ENSG00000171608, ENSG00000196569, ENSG00000186350, ENSG00000171552, ENSG00000112242	349	85	6910	2.56228	12.2526
	hsa05210:Colorectal cancer	9	0.874636	0.0119523	ENSG00000089685, ENSG00000157500, ENSG00000145675, ENSG00000102882, ENSG00000105647, ENSG00000113318, ENSG00000166949, ENSG00000171608, ENSG00000168036	349	62	6910	2.87411	14.5523
	hsa04723:Retrograde endocannabinoid signaling	12	1.16618	0.0123047	ENSG00000102882, ENSG00000151067, ENSG00000096433, ENSG00000117480, ENSG00000074416, ENSG00000166501, ENSG00000094755, ENSG00000078295, ENSG00000156711, ENSG00000149782, ENSG00000154229, ENSG00000134780	349	101	6910	2.35241	14.95
	hsa04960:Aldosterone-regulated sodium reabsorption	7	0.680272	0.0124594	ENSG00000145675, ENSG00000102882, ENSG00000105647, ENSG00000171608, ENSG00000143153, ENSG00000166501, ENSG00000154229	349	39	6910	3.55374	15.124
	hsa05212:Pancreatic cancer	9	0.874636	0.015669	ENSG00000017797, ENSG00000145675, ENSG00000102882, ENSG00000104365, ENSG00000105647, ENSG00000166949, ENSG00000171608, ENSG00000171552, ENSG00000112242	349	65	6910	2.74146	18.662
	hsa05110:Vibrio cholerae infection	8	0.777454	0.0161721	ENSG00000143882, ENSG00000147416, ENSG00000124181, ENSG00000064651, ENSG00000166501, ENSG00000154229, ENSG00000116039, ENSG00000114573	349	53	6910	2.98859	19.204
	hsa04720:Long-term potentiation	9	0.874636	0.0170758	ENSG00000102882, ENSG00000117676, ENSG00000151067, ENSG00000096433, ENSG00000166501, ENSG00000152495, ENSG00000149782, ENSG00000154229, ENSG00000127314	349	66	6910	2.69992	20.1693
	hsa04014:Ras signaling pathway	20	1.94363	0.0189551	ENSG00000017797, ENSG00000064300, ENSG00000152689, ENSG00000104365, ENSG00000130396, ENSG00000145675, ENSG00000171608, ENSG00000109458, ENSG00000171552, ENSG00000127314, ENSG00000102882, ENSG00000105647, ENSG00000143344, ENSG00000124181, ENSG00000157404, ENSG00000166501, ENSG00000117560, ENSG00000144837, ENSG00000154229, ENSG00000143590	349	226	6910	1.75216	22.1427
	hsa04114:Oocyte meiosis	12	1.16618	0.0208277	ENSG00000065613, ENSG00000102882, ENSG00000066027, ENSG00000117676, ENSG00000108055, ENSG00000055130, ENSG00000096433, ENSG00000072803, ENSG00000053900, ENSG00000078295, ENSG00000117399, ENSG00000066923	349	109	6910	2.17975	24.0642
	hsa04725:Cholinergic synapse	12	1.16618	0.0235113	ENSG00000145675, ENSG00000102882, ENSG00000105647, ENSG00000151067, ENSG00000096433, ENSG00000157613, ENSG00000171608, ENSG00000166501, ENSG00000152495, ENSG00000078295, ENSG00000149782, ENSG00000154229	349	111	6910	2.14048	26.7414
	hsa04066:HIF-1 signaling pathway	11	1.069	0.0250983	ENSG00000145675, ENSG00000102882, ENSG00000105647, ENSG00000124181, ENSG00000160712, ENSG00000171608, ENSG00000166501, ENSG00000154229, ENSG00000131828, ENSG00000159399, ENSG00000078401	349	98	6910	2.22238	28.2834
	hsa04750:Inflammatory mediator regulation of TRP channels	11	1.069	0.0250983	ENSG00000108839, ENSG00000145675, ENSG00000105647, ENSG00000096433, ENSG00000124181, ENSG00000171608, ENSG00000166501, ENSG00000078295, ENSG00000156711, ENSG00000149782, ENSG00000154229	349	98	6910	2.22238	28.2834
	hsa05220:Chronic myeloid leukemia	9	0.874636	0.0274744	ENSG00000145675, ENSG00000102882, ENSG00000104365, ENSG00000105647, ENSG00000186716, ENSG00000142273, ENSG00000171608, ENSG00000171552, ENSG00000112242	349	72	6910	2.47493	30.5362
	hsa04970:Salivary secretion	10	0.971817	0.0283237	ENSG00000198838, ENSG00000061918, ENSG00000096433, ENSG00000064651, ENSG00000143153, ENSG00000166501, ENSG00000078295, ENSG00000149782, ENSG00000154229, ENSG00000164116	349	86	6910	2.30226	31.3254
	hsa04971:Gastric acid secretion	9	0.874636	0.0295578	ENSG00000096433, ENSG00000113749, ENSG00000143153, ENSG00000166501, ENSG00000078295, ENSG00000149782, ENSG00000082482, ENSG00000154229, ENSG00000157551	349	73	6910	2.44103	32.4574
	hsa04730:Long-term depression	8	0.777454	0.0300885	ENSG00000102882, ENSG00000196218, ENSG00000061918, ENSG00000096433, ENSG00000166501, ENSG00000149782, ENSG00000154229, ENSG00000164116	349	60	6910	2.63992	32.9389
	hsa05231:Choline metabolism in cancer	11	1.069	0.0301853	ENSG00000111666, ENSG00000129353, ENSG00000145675, ENSG00000102882, ENSG00000105647, ENSG00000125772, ENSG00000124181, ENSG00000171608, ENSG00000166501, ENSG00000077044, ENSG00000154229	349	101	6910	2.15637	33.0265
	hsa04261:Adrenergic signaling in cardiomyocytes	14	1.36054	0.032039	ENSG00000145675, ENSG00000151067, ENSG00000171608, ENSG00000078295, ENSG00000149782, ENSG00000156711, ENSG00000102882, ENSG00000066027, ENSG00000105647, ENSG00000157613, ENSG00000095794, ENSG00000143153, ENSG00000165995, ENSG00000154229	349	146	6910	1.89858	34.6815
	hsa04540:Gap junction	10	0.971817	0.0322639	ENSG00000102882, ENSG00000061918, ENSG00000096433, ENSG00000176014, ENSG00000166501, ENSG00000078295, ENSG00000167553, ENSG00000149782, ENSG00000154229, ENSG00000164116	349	88	6910	2.24993	34.8798
	hsa04370:VEGF signaling pathway	8	0.777454	0.0325795	ENSG00000145675, ENSG00000102882, ENSG00000105647, ENSG00000124181, ENSG00000171608, ENSG00000166501, ENSG00000156711, ENSG00000154229	349	61	6910	2.59665	35.157
	hsa05166:HTLV-I infection	21	2.04082	0.0327946	ENSG00000104365, ENSG00000145675, ENSG00000118971, ENSG00000149554, ENSG00000166949, ENSG00000053900, ENSG00000171608, ENSG00000112576, ENSG00000078295, ENSG00000114166, ENSG00000168036, ENSG00000171552, ENSG00000117399, ENSG00000070501, ENSG00000223865, ENSG00000105647, ENSG00000156970, ENSG00000095794, ENSG00000118513, ENSG00000112242, ENSG00000204642	349	256	6910	1.62417	35.3452
	hsa04020:Calcium signaling pathway	16	1.55491	0.0358131	ENSG00000198838, ENSG00000151067, ENSG00000113749, ENSG00000152495, ENSG00000078295, ENSG00000149782, ENSG00000141404, ENSG00000120899, ENSG00000196218, ENSG00000115556, ENSG00000096433, ENSG00000124181, ENSG00000109689, ENSG00000060558, ENSG00000166501, ENSG00000154229	349	179	6910	1.76978	37.9352
	hsa05142:Chagas disease (American trypanosomiasis)	11	1.069	0.0359624	ENSG00000145675, ENSG00000102882, ENSG00000104365, ENSG00000105647, ENSG00000166949, ENSG00000171608, ENSG00000060558, ENSG00000156711, ENSG00000149782, ENSG00000117560, ENSG00000141404	349	104	6910	2.09417	38.0607
	hsa04721:Synaptic vesicle cycle	8	0.777454	0.0379667	ENSG00000143882, ENSG00000165646, ENSG00000147416, ENSG00000079805, ENSG00000197959, ENSG00000116039, ENSG00000161203, ENSG00000114573	349	63	6910	2.51421	39.7239
	hsa04668:TNF signaling pathway	11	1.069	0.0402162	ENSG00000115604, ENSG00000145675, ENSG00000102882, ENSG00000104365, ENSG00000105647, ENSG00000247077, ENSG00000157613, ENSG00000171608, ENSG00000165806, ENSG00000156711, ENSG00000078401	349	106	6910	2.05466	41.5415
	hsa04151:PI3K-Akt signaling pathway	26	2.52672	0.0408129	ENSG00000064300, ENSG00000138448, ENSG00000104365, ENSG00000118971, ENSG00000196569, ENSG00000171552, ENSG00000102882, ENSG00000141564, ENSG00000213949, ENSG00000143590, ENSG00000145675, ENSG00000188153, ENSG00000160712, ENSG00000171608, ENSG00000112576, ENSG00000115232, ENSG00000135862, ENSG00000105647, ENSG00000066027, ENSG00000157613, ENSG00000157404, ENSG00000118513, ENSG00000117560, ENSG0000…	349	345	6910	1.49213	42.0151
	hsa05131:Shigellosis	8	0.777454	0.0408672	ENSG00000102882, ENSG00000104365, ENSG00000241553, ENSG00000106100, ENSG00000072803, ENSG00000156711, ENSG00000035403, ENSG00000150760	349	64	6910	2.47493	42.058
	hsa04530:Tight junction	13	1.26336	0.0428241	ENSG00000132849, ENSG00000130396, ENSG00000067606, ENSG00000159023, ENSG00000143375, ENSG00000168036, ENSG00000081026, ENSG00000215375, ENSG00000105289, ENSG00000166501, ENSG00000073350, ENSG00000154229, ENSG00000088367	349	137	6910	1.87878	43.5853
	hsa05214:Glioma	8	0.777454	0.0439083	ENSG00000145675, ENSG00000102882, ENSG00000105647, ENSG00000124181, ENSG00000171608, ENSG00000166501, ENSG00000154229, ENSG00000112242	349	65	6910	2.43685	44.4154
	hsa04110:Cell cycle	12	1.16618	0.0473736	ENSG00000118971, ENSG00000156970, ENSG00000108055, ENSG00000055130, ENSG00000149554, ENSG00000166949, ENSG00000053900, ENSG00000112576, ENSG00000112742, ENSG00000101972, ENSG00000117399, ENSG00000112242	349	124	6910	1.91607	46.9933
	hsa04925:Aldosterone synthesis and secretion	9	0.874636	0.0502166	ENSG00000151067, ENSG00000096433, ENSG00000157613, ENSG00000166501, ENSG00000152495, ENSG00000078295, ENSG00000149782, ENSG00000154229, ENSG00000134780	349	81	6910	2.19994	49.0254
	hsa04664:Fc epsilon RI signaling pathway	8	0.777454	0.0538918	ENSG00000145675, ENSG00000102882, ENSG00000105647, ENSG00000124181, ENSG00000171608, ENSG00000166501, ENSG00000156711, ENSG00000154229	349	68	6910	2.32934	51.5458
	hsa05164:Influenza A	15	1.45773	0.0552847	ENSG00000145675, ENSG00000104365, ENSG00000111331, ENSG00000164342, ENSG00000171608, ENSG00000156711, ENSG00000223865, ENSG00000102882, ENSG00000105647, ENSG00000137033, ENSG00000166501, ENSG00000157601, ENSG00000179583, ENSG00000117560, ENSG00000154229	349	174	6910	1.70685	52.4706
	hsa05216:Thyroid cancer	5	0.485909	0.055568	ENSG00000039068, ENSG00000102882, ENSG00000114354, ENSG00000168036, ENSG00000186350	349	29	6910	3.41369	52.6566
	hsa05161:Hepatitis B	13	1.26336	0.0611372	ENSG00000089685, ENSG00000104365, ENSG00000145675, ENSG00000102882, ENSG00000105647, ENSG00000164342, ENSG00000157613, ENSG00000171608, ENSG00000166501, ENSG00000117560, ENSG00000154229, ENSG00000112242, ENSG00000120899	349	145	6910	1.77512	56.1807
	hsa04918:Thyroid hormone synthesis	8	0.777454	0.0612764	ENSG00000211445, ENSG00000096433, ENSG00000157613, ENSG00000143153, ENSG00000166501, ENSG00000078295, ENSG00000149782, ENSG00000154229	349	70	6910	2.26279	56.2656
	hsa04640:Hematopoietic cell lineage	9	0.874636	0.0633708	ENSG00000203710, ENSG00000104894, ENSG00000160712, ENSG00000169896, ENSG00000157404, ENSG00000090554, ENSG00000077238, ENSG00000115232, ENSG00000213949	349	85	6910	2.09641	57.5248
	hsa04810:Regulation of actin cytoskeleton	17	1.65209	0.0657847	ENSG00000138448, ENSG00000145675, ENSG00000127084, ENSG00000055163, ENSG00000106683, ENSG00000171608, ENSG00000140678, ENSG00000115232, ENSG00000150760, ENSG00000148180, ENSG00000215375, ENSG00000102882, ENSG00000241553, ENSG00000105647, ENSG00000169896, ENSG00000035403, ENSG00000213949	349	211	6910	1.59521	58.9344
	hsa04914:Progesterone-mediated oocyte maturation	9	0.874636	0.0706835	ENSG00000145675, ENSG00000102882, ENSG00000152270, ENSG00000105647, ENSG00000117676, ENSG00000171608, ENSG00000053900, ENSG00000078295, ENSG00000156711	349	87	6910	2.04822	61.6633
	hsa04012:ErbB signaling pathway	9	0.874636	0.0706835	ENSG00000145675, ENSG00000102882, ENSG00000105647, ENSG00000124181, ENSG00000142273, ENSG00000171608, ENSG00000166501, ENSG00000109458, ENSG00000154229	349	87	6910	2.04822	61.6633
	hsa05145:Toxoplasmosis	11	1.069	0.0730266	ENSG00000223865, ENSG00000135862, ENSG00000145675, ENSG00000102882, ENSG00000104365, ENSG00000105647, ENSG00000171608, ENSG00000179583, ENSG00000156711, ENSG00000196569, ENSG00000171552	349	118	6910	1.84571	62.9084
	hsa04022:cGMP-PKG signaling pathway	14	1.36054	0.0748862	ENSG00000145675, ENSG00000125753, ENSG00000151067, ENSG00000171608, ENSG00000078295, ENSG00000149782, ENSG00000152270, ENSG00000102882, ENSG00000105647, ENSG00000061918, ENSG00000096433, ENSG00000157613, ENSG00000143153, ENSG00000164116	349	166	6910	1.66983	63.8699
	hsa05205:Proteoglycans in cancer	16	1.55491	0.0788136	ENSG00000063660, ENSG00000138448, ENSG00000145675, ENSG00000091831, ENSG00000142273, ENSG00000171608, ENSG00000109458, ENSG00000156711, ENSG00000168036, ENSG00000102882, ENSG00000105647, ENSG00000096433, ENSG00000124181, ENSG00000166501, ENSG00000117560, ENSG00000154229	349	200	6910	1.58395	65.8254
	hsa04071:Sphingolipid signaling pathway	11	1.069	0.0797674	ENSG00000145675, ENSG00000102882, ENSG00000066027, ENSG00000105647, ENSG00000067606, ENSG00000198964, ENSG00000171608, ENSG00000166501, ENSG00000156711, ENSG00000149782, ENSG00000154229	349	120	6910	1.81495	66.2853
	hsa05143:African trypanosomiasis	5	0.485909	0.0820199	ENSG00000172009, ENSG00000166501, ENSG00000149782, ENSG00000117560, ENSG00000154229	349	33	6910	2.99991	67.3488
	hsa04912:GnRH signaling pathway	9	0.874636	0.0867952	ENSG00000102882, ENSG00000151067, ENSG00000096433, ENSG00000166501, ENSG00000078295, ENSG00000156711, ENSG00000149782, ENSG00000154229, ENSG00000120899	349	91	6910	1.95819	69.5018
	hsa04910:Insulin signaling pathway	12	1.16618	0.0873998	ENSG00000145675, ENSG00000102882, ENSG00000152270, ENSG00000104365, ENSG00000165458, ENSG00000105647, ENSG00000067606, ENSG00000141564, ENSG00000142273, ENSG00000171608, ENSG00000005249, ENSG00000159399	349	138	6910	1.72169	69.7648
	hsa04210:Apoptosis	7	0.680272	0.090506	ENSG00000145675, ENSG00000104365, ENSG00000105647, ENSG00000171608, ENSG00000165806, ENSG00000117560, ENSG00000171552	349	62	6910	2.23542	71.0835
	hsa05203:Viral carcinogenesis	16	1.55491	0.0926076	ENSG00000145675, ENSG00000118971, ENSG00000149554, ENSG00000110768, ENSG00000171608, ENSG00000112576, ENSG00000153767, ENSG00000114166, ENSG00000117399, ENSG00000070501, ENSG00000148180, ENSG00000102882, ENSG00000105647, ENSG00000157613, ENSG00000183474, ENSG00000204642	349	205	6910	1.54532	71.9453
	hsa04972:Pancreatic secretion	9	0.874636	0.0955929	ENSG00000162341, ENSG00000096433, ENSG00000064651, ENSG00000143153, ENSG00000166501, ENSG00000078295, ENSG00000149782, ENSG00000154229, ENSG00000127314	349	93	6910	1.91607	73.1288
	hsa04144:Endocytosis	19	1.84645	0.0984165	ENSG00000168118, ENSG00000166949, ENSG00000067606, ENSG00000157985, ENSG00000099290, ENSG00000165457, ENSG00000197081, ENSG00000142273, ENSG00000157077, ENSG00000136051, ENSG00000161203, ENSG00000090565, ENSG00000063245, ENSG00000241553, ENSG00000079805, ENSG00000157404, ENSG00000197959, ENSG00000105443, ENSG00000204642	349	258	6910	1.4581	74.2056
Category	Term	Count	%	PValue	Genes	List Total	Pop Hits	Pop Total	Fold Enrichment	FDR
INTERPRO	IPR016024:Armadillo-type fold	39	3.79009	4.4356e-06	ENSG00000135932, ENSG00000010292, ENSG00000136261, ENSG00000107099, ENSG00000204764, ENSG00000198870, ENSG00000020129, ENSG00000110075, ENSG00000105676, ENSG00000157827, ENSG00000168036, ENSG00000179832, ENSG00000066923, ENSG00000135931, ENSG00000188352, ENSG00000136021, ENSG00000118369, ENSG00000141564, ENSG00000134030, ENSG00000105792, ENSG00000163482, ENSG00000198838, ENSG00000073910, ENSG0000…	913	351	18559	2.25861	0.00739716
	IPR027417:P-loop containing nucleoside triphosphate hydrolase	69	6.70554	0.000133771	ENSG00000198231, ENSG00000079785, ENSG00000154451, ENSG00000113318, ENSG00000157985, ENSG00000168827, ENSG00000083750, ENSG00000141404, ENSG00000005007, ENSG00000081026, ENSG00000104388, ENSG00000128294, ENSG00000166833, ENSG00000122545, ENSG00000114841, ENSG00000197299, ENSG00000157601, ENSG00000179583, ENSG00000088205, ENSG00000165995, ENSG00000116039, ENSG00000114573, ENSG00000183486, ENSG0000…	913	879	18559	1.59567	0.222862
	IPR011993:Pleckstrin homology-like domain	40	3.88727	0.000152508	ENSG00000071205, ENSG00000177106, ENSG00000154783, ENSG00000115306, ENSG00000157985, ENSG00000159023, ENSG00000110768, ENSG00000204149, ENSG00000198929, ENSG00000109458, ENSG00000077044, ENSG00000149527, ENSG00000115556, ENSG00000186716, ENSG00000105443, ENSG00000138639, ENSG00000075884, ENSG00000114790, ENSG00000077420, ENSG00000157500, ENSG00000125753, ENSG00000152061, ENSG00000133030, ENSG0000…	913	427	18559	1.90421	0.25404
	IPR001401:Dynamin, GTPase domain	5	0.485909	0.000179956	ENSG00000183486, ENSG00000079805, ENSG00000197959, ENSG00000198836, ENSG00000157601	913	7	18559	14.5196	0.299696
	IPR001452:Src homology-3 domain	23	2.23518	0.0011263	ENSG00000111961, ENSG00000071205, ENSG00000103653, ENSG00000145675, ENSG00000177106, ENSG00000140368, ENSG00000160310, ENSG00000150760, ENSG00000126217, ENSG00000087589, ENSG00000105289, ENSG00000105647, ENSG00000124181, ENSG00000197694, ENSG00000266714, ENSG00000144681, ENSG00000130147, ENSG00000251322, ENSG00000165995, ENSG00000038382, ENSG00000114790, ENSG00000108798, ENSG00000198087	913	218	18559	2.14464	1.86187
	IPR001849:Pleckstrin homology domain	26	2.52672	0.00190997	ENSG00000071205, ENSG00000154783, ENSG00000115306, ENSG00000157985, ENSG00000204149, ENSG00000109458, ENSG00000077044, ENSG00000149527, ENSG00000115556, ENSG00000186716, ENSG00000105443, ENSG00000138639, ENSG00000075884, ENSG00000114790, ENSG00000077420, ENSG00000157500, ENSG00000133030, ENSG00000127084, ENSG00000126217, ENSG00000117859, ENSG00000124181, ENSG00000079805, ENSG00000197959, ENSG0000…	913	271	18559	1.95024	3.13808
	IPR019762:Dynamin, GTPase region, conserved site	4	0.388727	0.00211517	ENSG00000183486, ENSG00000079805, ENSG00000197959, ENSG00000157601	913	6	18559	13.5517	3.46967
	IPR013568:SEFIR	4	0.388727	0.00211517	ENSG00000056736, ENSG00000163702, ENSG00000177663, ENSG00000163701	913	6	18559	13.5517	3.46967
	IPR000375:Dynamin central domain	4	0.388727	0.00211517	ENSG00000183486, ENSG00000079805, ENSG00000197959, ENSG00000157601	913	6	18559	13.5517	3.46967
	IPR003130:Dynamin GTPase effector	4	0.388727	0.00356659	ENSG00000183486, ENSG00000079805, ENSG00000197959, ENSG00000157601	913	7	18559	11.6157	5.7847
	IPR001715:Calponin homology domain	11	1.069	0.00393455	ENSG00000188677, ENSG00000120756, ENSG00000166833, ENSG00000152582, ENSG00000115306, ENSG00000100014, ENSG00000064666, ENSG00000186001, ENSG00000100139, ENSG00000115504, ENSG00000054654	913	76	18559	2.94214	6.36325
	IPR001005:SANT/Myb domain	8	0.777454	0.0046301	ENSG00000145734, ENSG00000007545, ENSG00000276234, ENSG00000182979, ENSG00000153147, ENSG00000118513, ENSG00000121903, ENSG00000135164	913	43	18559	3.78186	7.44778
	IPR018184:Integrin alpha chain, C-terminal cytoplasmic region, conserved site	5	0.485909	0.0065611	ENSG00000138448, ENSG00000169896, ENSG00000140678, ENSG00000115232, ENSG00000213949	913	16	18559	6.35234	10.3971
	IPR011989:Armadillo-like helical	21	2.04082	0.00775473	ENSG00000135932, ENSG00000010292, ENSG00000163482, ENSG00000204764, ENSG00000108424, ENSG00000144712, ENSG00000095564, ENSG00000105676, ENSG00000168036, ENSG00000179832, ENSG00000203995, ENSG00000135931, ENSG00000188352, ENSG00000140553, ENSG00000136021, ENSG00000184363, ENSG00000006652, ENSG00000141564, ENSG00000130638, ENSG00000105792, ENSG00000025800	913	225	18559	1.89723	12.1758
	IPR020850:GTPase effector domain, GED	4	0.388727	0.00794931	ENSG00000183486, ENSG00000079805, ENSG00000197959, ENSG00000157601	913	9	18559	9.03444	12.4625
	IPR022812:Dynamin	5	0.485909	0.00825101	ENSG00000183486, ENSG00000079805, ENSG00000197959, ENSG00000198836, ENSG00000157601	913	17	18559	5.97867	12.9055
	IPR011011:Zinc finger, FYVE/PHD-type	15	1.45773	0.00962084	ENSG00000071243, ENSG00000112511, ENSG00000012963, ENSG00000154783, ENSG00000275023, ENSG00000127084, ENSG00000157077, ENSG00000122779, ENSG00000164674, ENSG00000088305, ENSG00000078403, ENSG00000170004, ENSG00000165632, ENSG00000099364, ENSG00000170011	913	141	18559	2.1625	14.8901
	IPR013649:Integrin alpha-2	5	0.485909	0.0102026	ENSG00000138448, ENSG00000169896, ENSG00000140678, ENSG00000115232, ENSG00000213949	913	18	18559	5.64653	15.72
	IPR000413:Integrin alpha chain	5	0.485909	0.0102026	ENSG00000138448, ENSG00000169896, ENSG00000140678, ENSG00000115232, ENSG00000213949	913	18	18559	5.64653	15.72
	IPR013517:FG-GAP repeat	5	0.485909	0.0124297	ENSG00000138448, ENSG00000169896, ENSG00000140678, ENSG00000115232, ENSG00000213949	913	19	18559	5.34934	18.8275
	IPR013519:Integrin alpha beta-propellor	5	0.485909	0.0124297	ENSG00000138448, ENSG00000169896, ENSG00000140678, ENSG00000115232, ENSG00000213949	913	19	18559	5.34934	18.8275
	IPR009543:Vacuolar protein sorting-associated protein 13 domain	3	0.291545	0.0135447	ENSG00000132549, ENSG00000048707, ENSG00000197969	913	4	18559	15.2456	20.3425
	IPR013083:Zinc finger, RING/FYVE/PHD-type	34	3.30418	0.0158799	ENSG00000071243, ENSG00000157450, ENSG00000100532, ENSG00000154783, ENSG00000142273, ENSG00000157077, ENSG00000187147, ENSG00000078403, ENSG00000110042, ENSG00000125826, ENSG00000099364, ENSG00000170011, ENSG00000168283, ENSG00000155827, ENSG00000101752, ENSG00000112511, ENSG00000153561, ENSG00000012963, ENSG00000275023, ENSG00000127084, ENSG00000182670, ENSG00000153767, ENSG00000122779, ENSG0000…	913	453	18559	1.52568	23.4296
	IPR019786:Zinc finger, PHD-type, conserved site	9	0.874636	0.0165565	ENSG00000078403, ENSG00000071243, ENSG00000170004, ENSG00000112511, ENSG00000165632, ENSG00000275023, ENSG00000099364, ENSG00000122779, ENSG00000086102	913	67	18559	2.73056	24.3029
	IPR001650:Helicase, C-terminal	12	1.16618	0.0171059	ENSG00000079785, ENSG00000198231, ENSG00000170004, ENSG00000182150, ENSG00000101452, ENSG00000153147, ENSG00000080007, ENSG00000197299, ENSG00000095564, ENSG00000088205, ENSG00000187790, ENSG00000124228	913	108	18559	2.25861	25.005
	IPR018503:Tetraspanin, conserved site	5	0.485909	0.0177591	ENSG00000104894, ENSG00000177697, ENSG00000214063, ENSG00000143119, ENSG00000085117	913	21	18559	4.83988	25.832
	IPR014001:Helicase, superfamily 1/2, ATP-binding domain	12	1.16618	0.01937	ENSG00000079785, ENSG00000198231, ENSG00000170004, ENSG00000182150, ENSG00000101452, ENSG00000153147, ENSG00000080007, ENSG00000197299, ENSG00000095564, ENSG00000088205, ENSG00000187790, ENSG00000124228	913	110	18559	2.21754	27.8347
	IPR011009:Protein kinase-like domain	38	3.69291	0.0207431	ENSG00000080823, ENSG00000103653, ENSG00000104365, ENSG00000148053, ENSG00000133275, ENSG00000198870, ENSG00000156711, ENSG00000167363, ENSG00000141503, ENSG00000124784, ENSG00000136021, ENSG00000065613, ENSG00000102882, ENSG00000073331, ENSG00000156970, ENSG00000134070, ENSG00000166501, ENSG00000116141, ENSG00000163482, ENSG00000149554, ENSG00000067606, ENSG00000060237, ENSG00000106683, ENSG0000…	913	531	18559	1.4547	29.5015
	IPR004100:ATPase, alpha/beta subunit, N-terminal	3	0.291545	0.0218427	ENSG00000147416, ENSG00000116039, ENSG00000114573	913	5	18559	12.1965	30.8102
	IPR020003:ATPase, alpha/beta subunit, nucleotide-binding domain, active site	3	0.291545	0.0218427	ENSG00000147416, ENSG00000116039, ENSG00000114573	913	5	18559	12.1965	30.8102
	IPR000194:ATPase, F1/V1/A1 complex, alpha/beta subunit, nucleotide-binding domain	3	0.291545	0.0218427	ENSG00000147416, ENSG00000116039, ENSG00000114573	913	5	18559	12.1965	30.8102
	IPR007111:NACHT nucleoside triphosphatase	5	0.485909	0.0243198	ENSG00000091592, ENSG00000106100, ENSG00000179583, ENSG00000140853, ENSG00000022556	913	23	18559	4.41902	33.675
	IPR007123:Gelsolin domain	4	0.388727	0.0286798	ENSG00000113615, ENSG00000138802, ENSG00000148180, ENSG00000176986	913	14	18559	5.80785	38.4486
	IPR014821:Inositol 1,4,5-trisphosphate/ryanodine receptor	3	0.291545	0.0317065	ENSG00000196218, ENSG00000198838, ENSG00000096433	913	6	18559	10.1637	41.5702
	IPR006895:Zinc finger, Sec23/Sec24-type	3	0.291545	0.0317065	ENSG00000113615, ENSG00000138802, ENSG00000176986	913	6	18559	10.1637	41.5702
	IPR013662:RyR/IP3R Homology associated domain	3	0.291545	0.0317065	ENSG00000196218, ENSG00000198838, ENSG00000096433	913	6	18559	10.1637	41.5702
	IPR015925:Ryanodine receptor-related	3	0.291545	0.0317065	ENSG00000196218, ENSG00000198838, ENSG00000096433	913	6	18559	10.1637	41.5702
	IPR006900:Sec23/Sec24, helical domain	3	0.291545	0.0317065	ENSG00000113615, ENSG00000138802, ENSG00000176986	913	6	18559	10.1637	41.5702
	IPR000699:Intracellular calcium-release channel	3	0.291545	0.0317065	ENSG00000196218, ENSG00000198838, ENSG00000096433	913	6	18559	10.1637	41.5702
	IPR006896:Sec23/Sec24, trunk domain	3	0.291545	0.0317065	ENSG00000113615, ENSG00000138802, ENSG00000176986	913	6	18559	10.1637	41.5702
	IPR012990:Sec23/Sec24 beta-sandwich	3	0.291545	0.0317065	ENSG00000113615, ENSG00000138802, ENSG00000176986	913	6	18559	10.1637	41.5702
	IPR017946:PLC-like phosphodiesterase, TIM beta/alpha-barrel domain	5	0.485909	0.0321672	ENSG00000125772, ENSG00000115556, ENSG00000124181, ENSG00000149782, ENSG00000149527	913	25	18559	4.0655	42.0322
	IPR002017:Spectrin repeat	5	0.485909	0.0321672	ENSG00000126217, ENSG00000115306, ENSG00000197694, ENSG00000038382, ENSG00000054654	913	25	18559	4.0655	42.0322
	IPR001711:Phospholipase C, phosphatidylinositol-specific, Y domain	4	0.388727	0.0345705	ENSG00000115556, ENSG00000124181, ENSG00000149782, ENSG00000149527	913	15	18559	5.42066	44.3866
	IPR001192:Phosphoinositide phospholipase C	4	0.388727	0.0345705	ENSG00000115556, ENSG00000124181, ENSG00000149782, ENSG00000149527	913	15	18559	5.42066	44.3866
	IPR008936:Rho GTPase activation protein	10	0.971817	0.034628	ENSG00000017797, ENSG00000071205, ENSG00000130052, ENSG00000145675, ENSG00000165219, ENSG00000105647, ENSG00000186716, ENSG00000138639, ENSG00000136040, ENSG00000075884	913	91	18559	2.23379	44.4419
	IPR011992:EF-hand-like domain	22	2.138	0.0350201	ENSG00000152689, ENSG00000198838, ENSG00000120756, ENSG00000104805, ENSG00000160678, ENSG00000142273, ENSG00000149782, ENSG00000134769, ENSG00000092529, ENSG00000158023, ENSG00000149527, ENSG00000090565, ENSG00000129007, ENSG00000087253, ENSG00000137857, ENSG00000096093, ENSG00000215375, ENSG00000196218, ENSG00000115556, ENSG00000152582, ENSG00000124181, ENSG00000197694	913	279	18559	1.60288	44.817
	IPR000719:Protein kinase, catalytic domain	34	3.30418	0.03957	ENSG00000080823, ENSG00000103653, ENSG00000104365, ENSG00000148053, ENSG00000133275, ENSG00000198870, ENSG00000156711, ENSG00000141503, ENSG00000136021, ENSG00000065613, ENSG00000102882, ENSG00000156970, ENSG00000134070, ENSG00000166501, ENSG00000116141, ENSG00000163482, ENSG00000149554, ENSG00000067606, ENSG00000060237, ENSG00000106683, ENSG00000086015, ENSG00000099308, ENSG00000152495, ENSG0000…	913	487	18559	1.41917	48.9995
	IPR019787:Zinc finger, PHD-finger	9	0.874636	0.0398583	ENSG00000078403, ENSG00000071243, ENSG00000170004, ENSG00000112511, ENSG00000165632, ENSG00000275023, ENSG00000099364, ENSG00000122779, ENSG00000086102	913	79	18559	2.31579	49.2542
	IPR002049:EGF-like, laminin	6	0.58309	0.0409333	ENSG00000135862, ENSG00000143126, ENSG00000065320, ENSG00000105429, ENSG00000163703, ENSG00000196569	913	39	18559	3.12731	50.1935
	IPR001660:Sterile alpha motif domain	10	0.971817	0.0413571	ENSG00000111961, ENSG00000182580, ENSG00000166387, ENSG00000165458, ENSG00000198964, ENSG00000109689, ENSG00000107651, ENSG00000251322, ENSG00000077044, ENSG00000107854	913	94	18559	2.1625	50.5593
	IPR003395:RecF/RecN/SMC	3	0.291545	0.0429624	ENSG00000198887, ENSG00000108055, ENSG00000113810	913	7	18559	8.71178	51.9221
	IPR000159:Ras-association	6	0.58309	0.0449628	ENSG00000077420, ENSG00000130396, ENSG00000143344, ENSG00000132669, ENSG00000108352, ENSG00000141738	913	40	18559	3.04912	53.5708
	IPR000198:Rho GTPase-activating protein domain	8	0.777454	0.0457021	ENSG00000017797, ENSG00000071205, ENSG00000130052, ENSG00000145675, ENSG00000105647, ENSG00000186716, ENSG00000138639, ENSG00000075884	913	67	18559	2.42716	54.1666
	IPR004827:Basic-leucine zipper domain	7	0.680272	0.0482744	ENSG00000185022, ENSG00000157613, ENSG00000095794, ENSG00000050344, ENSG00000118217, ENSG00000108924, ENSG00000164463	913	54	18559	2.63505	56.184
	IPR002035:von Willebrand factor, type A	10	0.971817	0.0489167	ENSG00000113615, ENSG00000138802, ENSG00000143341, ENSG00000140848, ENSG00000169896, ENSG00000205221, ENSG00000140678, ENSG00000183474, ENSG00000176986, ENSG00000213949	913	97	18559	2.09562	56.6746
	IPR006020:Phosphotyrosine interaction domain	6	0.58309	0.0492208	ENSG00000157500, ENSG00000177106, ENSG00000152061, ENSG00000198929, ENSG00000159788, ENSG00000144366	913	41	18559	2.97475	56.905
	IPR018159:Spectrin/alpha-actinin	5	0.485909	0.0518233	ENSG00000126217, ENSG00000115306, ENSG00000197694, ENSG00000038382, ENSG00000054654	913	29	18559	3.50474	58.8306
	IPR026854:Vacuolar protein sorting-associated protein 13A N-terminal domain	3	0.291545	0.0554502	ENSG00000132549, ENSG00000048707, ENSG00000197969	913	8	18559	7.62281	61.3797
	IPR000301:Tetraspanin	5	0.485909	0.0575628	ENSG00000104894, ENSG00000177697, ENSG00000214063, ENSG00000143119, ENSG00000085117	913	30	18559	3.38792	62.7953
	IPR013761:Sterile alpha motif/pointed domain	11	1.069	0.0622392	ENSG00000111961, ENSG00000182580, ENSG00000130052, ENSG00000166387, ENSG00000165458, ENSG00000198964, ENSG00000109689, ENSG00000107651, ENSG00000251322, ENSG00000077044, ENSG00000107854	913	117	18559	1.91113	65.7572
	IPR000008:C2 calcium-dependent membrane targeting	14	1.36054	0.0633408	ENSG00000151718, ENSG00000140848, ENSG00000171608, ENSG00000011347, ENSG00000149782, ENSG00000164674, ENSG00000040933, ENSG00000149527, ENSG00000048342, ENSG00000124181, ENSG00000115556, ENSG00000186716, ENSG00000166501, ENSG00000154229	913	165	18559	1.72476	66.4219
	IPR008952:Tetraspanin, EC2 domain	5	0.485909	0.0636276	ENSG00000104894, ENSG00000177697, ENSG00000214063, ENSG00000143119, ENSG00000085117	913	31	18559	3.27863	66.5929
	IPR001810:F-box domain, cyclin-like	8	0.777454	0.0708767	ENSG00000145868, ENSG00000135722, ENSG00000072803, ENSG00000100225, ENSG00000186716, ENSG00000099364, ENSG00000162063, ENSG00000153558	913	74	18559	2.19757	70.6541
	IPR001965:Zinc finger, PHD-type	9	0.874636	0.070993	ENSG00000078403, ENSG00000071243, ENSG00000170004, ENSG00000112511, ENSG00000165632, ENSG00000275023, ENSG00000099364, ENSG00000122779, ENSG00000156531	913	89	18559	2.05559	70.7153
	IPR011990:Tetratricopeptide-like helical	17	1.65209	0.0717462	ENSG00000147162, ENSG00000115282, ENSG00000104892, ENSG00000162063, ENSG00000182670, ENSG00000112742, ENSG00000170921, ENSG00000013374, ENSG00000140553, ENSG00000174780, ENSG00000148843, ENSG00000164941, ENSG00000163913, ENSG00000126214, ENSG00000185246, ENSG00000075234, ENSG00000179104	913	218	18559	1.58517	71.1088
	IPR000909:Phospholipase C, phosphatidylinositol-specific , X domain	4	0.388727	0.0723398	ENSG00000115556, ENSG00000124181, ENSG00000149782, ENSG00000149527	913	20	18559	4.0655	71.4153
	IPR001675:Glycosyl transferase, family 29	4	0.388727	0.0723398	ENSG00000073849, ENSG00000110080, ENSG00000126091, ENSG00000184005	913	20	18559	4.0655	71.4153
	IPR018499:Tetraspanin/Peripherin	5	0.485909	0.0767137	ENSG00000104894, ENSG00000177697, ENSG00000214063, ENSG00000143119, ENSG00000085117	913	33	18559	3.07992	73.5819
	IPR017986:WD40-repeat-containing domain	22	2.138	0.0773756	ENSG00000075702, ENSG00000112357, ENSG00000103168, ENSG00000072803, ENSG00000105339, ENSG00000136636, ENSG00000053900, ENSG00000156787, ENSG00000158023, ENSG00000117399, ENSG00000163913, ENSG00000168010, ENSG00000160410, ENSG00000047056, ENSG00000066629, ENSG00000125484, ENSG00000144451, ENSG00000156931, ENSG00000141564, ENSG00000126870, ENSG00000138834, ENSG00000073350	913	306	18559	1.46145	73.8959
	IPR003100:Argonaute/Dicer protein, PAZ	3	0.291545	0.0835411	ENSG00000092847, ENSG00000163629, ENSG00000134698	913	10	18559	6.09825	76.6576
	IPR016093:MIR motif	3	0.291545	0.0835411	ENSG00000196218, ENSG00000198838, ENSG00000096433	913	10	18559	6.09825	76.6576
	IPR002934:Nucleotidyl transferase domain	3	0.291545	0.0835411	ENSG00000111331, ENSG00000115421, ENSG00000090060	913	10	18559	6.09825	76.6576
	IPR013098:Immunoglobulin I-set	12	1.16618	0.0874152	ENSG00000156218, ENSG00000143341, ENSG00000149294, ENSG00000107821, ENSG00000148053, ENSG00000072195, ENSG00000187244, ENSG00000107731, ENSG00000129009, ENSG00000144857, ENSG00000163531, ENSG00000038382	913	141	18559	1.73	78.2499
	IPR008271:Serine/threonine-protein kinase, active site	22	2.138	0.0901863	ENSG00000080823, ENSG00000104365, ENSG00000163482, ENSG00000149554, ENSG00000067606, ENSG00000060237, ENSG00000133275, ENSG00000099308, ENSG00000086015, ENSG00000112742, ENSG00000152495, ENSG00000196730, ENSG00000141503, ENSG00000065613, ENSG00000102882, ENSG00000117676, ENSG00000151414, ENSG00000166501, ENSG00000154229, ENSG00000116141, ENSG00000038382, ENSG00000149930	913	312	18559	1.43335	79.3255
	IPR002464:DNA/RNA helicase, ATP-dependent, DEAH-box type, conserved site	4	0.388727	0.0909979	ENSG00000170004, ENSG00000182150, ENSG00000101452, ENSG00000197299	913	22	18559	3.69591	79.6309
	IPR000488:Death domain	5	0.485909	0.0910343	ENSG00000064300, ENSG00000107731, ENSG00000134070, ENSG00000166839, ENSG00000196730	913	35	18559	2.90393	79.6445
	IPR022194:Protein of unknown function DUF3719	2	0.194363	0.0958689	ENSG00000138286, ENSG00000109794	913	2	18559	20.3275	81.3768
	IPR005723:ATPase, V1 complex, subunit B	2	0.194363	0.0958689	ENSG00000147416, ENSG00000116039	913	2	18559	20.3275	81.3768
	IPR010542:Vertebrate heat shock transcription factor	2	0.194363	0.0958689	ENSG00000025156, ENSG00000185122	913	2	18559	20.3275	81.3768
	IPR022879:V-type ATP synthase regulatory subunit B/beta	2	0.194363	0.0958689	ENSG00000147416, ENSG00000116039	913	2	18559	20.3275	81.3768
	IPR002048:EF-hand domain	17	1.65209	0.0970723	ENSG00000152689, ENSG00000198838, ENSG00000120756, ENSG00000104805, ENSG00000160678, ENSG00000092529, ENSG00000149527, ENSG00000090565, ENSG00000129007, ENSG00000087253, ENSG00000137857, ENSG00000096093, ENSG00000215375, ENSG00000196218, ENSG00000115556, ENSG00000124181, ENSG00000197694	913	228	18559	1.51565	81.7859
	IPR014352:FERM/acyl-CoA-binding protein, 3-helical bundle	6	0.58309	0.0977631	ENSG00000163629, ENSG00000159023, ENSG00000266714, ENSG00000139926, ENSG00000088367, ENSG00000120899	913	50	18559	2.4393	82.0169
	IPR019410:Nicotinamide N-methyltransferase-like	3	0.291545	0.098882	ENSG00000100483, ENSG00000181038, ENSG00000123427	913	11	18559	5.54386	82.3852
