# Supplementary material for: Alternative splicing of ceramide synthase 2 alters levels of specific ceramides and modulates cancer cell proliferation and migration in Luminal B breast cancer subtype
Source: Cell Death Dis. 2021 Feb 10;12(2):171. doi: 10.1038/s41419-021-03436-x (PMC7876150; doi:10.1038/s41419-021-03436-x)
Supplement: Supplementary file 29 — Data Set 8 [file 41419_2021_3436_MOESM29_ESM.xlsx]

## Sheet: Sheet1
		Data Set 8. Cassette Exon (CE) events in sphingolipid genes in breast cancer subtypes.
		Sheet A. CE events in Luminal A
		Sheet B. CE events in Luminal B
		Sheet C. CE events in Basal
		Sheet D. CE events in HER2+

## Sheet: Luminal A
Ensembl ID	Gene	Event	Chromosome	Start	Stop	Strand	Location	Contrast	EqPvalues	t-statistics	Exon
ENSG00000169255	Beta-1,3-N-acetylgalactosaminyltransferase 1 (globoside blood group)(B3GALNT1)	EX188327	3	161103113	161103205	-	chr3:161103113-161103205	LuminalAvsNormal	0.0491595	0.272144	4
ENSG00000143753	Delta 4-desaturase, sphingolipid 1(DEGS1)	EX133490	1	224183675	224183831	+	chr1:224183675-224183831	LuminalAvsNormal	0.0132	1.84246	1
ENSG00000198964	Sphingomyelin synthase 1(SGMS1)	EX205241	10	50340387	50340676	-	chr10:50340387-50340676	LuminalAvsNormal	0.0114701	1.88141	1
		EX205247	10	50341217	50341434	-	chr10:50341217-50341434	LuminalAvsNormal	0.0302075	1.13249	2
ENSG00000213614	Hexosaminidase subunit alpha(HEXA)	EX564304	15	72353068	72353178	-	chr15:72353068-72353178	LuminalAvsNormal	0.0450587	2.19887	5
ENSG00000119537	3-ketodihydrosphingosine reductase(KDSR)	EX319496	18	63344410	63344493	-	chr18:63344410-63344493	LuminalAvsNormal	0.0096488	2.64889	7
ENSG00000139624	Ceramide synthase 5(CERS5)	EX158684	12	50134546	50134702	-	chr12:50134546-50134702	LuminalAvsNormal	0.0156674	2.79886	10
		EX158702	12	50134546	50134828	-	chr12:50134546-50134828	LuminalAvsNormal	0.0386849	1.95288	1
		EX158679	12	50142053	50142110	-	chr12:50142053-50142110	LuminalAvsNormal	0.0465617	1.18605	5
		EX158704	12	50134546	50134706	-	chr12:50134546-50134706	LuminalAvsNormal	0.0474163	1.52039	10
ENSG00000148154	UDP-glucose ceramide glucosyltransferase(UGCG)	EX557462	9	111931271	111931357	+	chr9:111931271-111931357	LuminalAvsNormal	0.019534	4.82103	7
ENSG00000136699	Sphingomyelin phosphodiesterase 4(SMPD4)	EX420564	2	130161186	130161272	-	chr2:130161186-130161272	LuminalAvsNormal	0.000939208	5.04246	11
ENSG00000104763	N-acylsphingosine amidohydrolase 1(ASAH1)	EX407065	8	18064457	18064531	-	chr8:18064457-18064531	LuminalAvsNormal	0.00166741	5.4045	6
ENSG00000012660	ELOVL fatty acid elongase 5(ELOVL5)	EX193867	6	53273220	53273344	-	chr6:53273220-53273344	LuminalAvsNormal	7.52115e-07	5.40586	7

## Sheet: Luminal B
Ensembl ID	Gene	Event	Chromosome	Start	Stop	Strand	Location	Contrast	EqPvalues	t-statistics	Exon
ENSG00000104763	N-acylsphingosine amidohydrolase 1(ASAH1)	EX110115	11	74965763	74965923	+	chr11:74965763-74965923	IDCLuminalBvsNormal	0.00131396	4.42854	6
ENSG00000143753	Delta 4-desaturase, sphingolipid 1(DEGS1)	EX322136	19	39348288	39348389	+	chr19:39348288-39348389	IDCLuminalBvsNormal	0.00525309	2.29589	1
ENSG00000136699	Sphingomyelin phosphodiesterase 4(SMPD4)	EX309147	13	21155693	21155811	-	chr13:21155693-21155811	IDCLuminalBvsNormal	0.0396124	2.24044	11
ENSG00000160408	ST6 N-acetylgalactosaminide alpha-2,6-sialyltransferase 6(ST6GALNAC6)	EX415101	17	21295675	21295769	+	chr17:21295675-21295769	IDCLuminalBvsNormal	0.00812631	-1.5989	5
ENSG00000169359	Solute carrier family 33 member 1(SLC33A1)	EX209547	12	123654924	123654970	+	chr12:123654924-123654970	IDCLuminalBvsNormal	0.0052711	1.88998	3
ENSG00000012660	ELOVL fatty acid elongase 5(ELOVL5)	EX360920	20	35927780	35927879	+	chr20:35927780-35927879	IDCLuminalBvsNormal	0.0203048	1.97834	7
ENSG00000139624	Ceramide synthase 5(CERS5)	EX158684	12	50134546	50134702	-	chr12:50134546-50134702	IDCLuminalBvsNormal	0.0133747	4.86036	10
		EX158679	12	50142053	50142110	-	chr12:50142053-50142110	IDCLuminalBvsNormal	0.00234689	2.54847	5
ENSG00000198964	Sphingomyelin synthase 1(SGMS1)	EX205241	10	50340387	50340676	-	chr10:50340387-50340676	IDCLuminalBvsNormal	0.0347182	-0.125873	1
		EX205247	10	50341217	50341434	-	chr10:50341217-50341434	IDCLuminalBvsNormal	0.0165507	0.697293	2
ENSG00000213614	Hexosaminidase subunit alpha(HEXA)	EX564307	15	72349079	72349259	-	chr15:72349079-72349259	IDCLuminalBvsNormal	0.0463049	2.36302	8
		EX564304	15	72353068	72353178	-	chr15:72353068-72353178	IDCLuminalBvsNormal	0.0160888	6.80963	5
ENSG00000143418	Ceramide synthase 2(CERS2)	EX419699	1	150967392	150967631	-	chr1:150967392-150967631	IDCLuminalBvsNormal	0.0234437	5.75985	1
		EX419712	1	150967074	150967202	-	chr1:150967074-150967202	IDCLuminalBvsNormal	0.0302255	7.17992	8
		EX419711	1	150967392	150967484	-	chr1:150967392-150967484	IDCLuminalBvsNormal	0.00474134	7.8003	7

## Sheet: Basal
Ensembl ID	Gene	Event	Chromosome	Start	Stop	Strand	Location	Contrast	EqPvalues	t-statistics	Exon
ENSG00000012660	ELOVL fatty acid elongase 5(ELOVL5)	EX193867	6	53273220	53273344	-	chr6:53273220-53273344	IDC_basalvsNormal	0.0194414	1.05581	7
ENSG00000066322	ELOVL fatty acid elongase 1(ELOVL1)	EX178561	1	43365186	43365268	-	chr1:43365186-43365268	IDC_basalvsNormal	0.00379505	2.67445	1
		EX178558	1	43367486	43367738	-	chr1:43367486-43367738	IDC_basalvsNormal	0.0160796	0.757594	1
		EX178586	1	43367486	43367616	-	chr1:43367486-43367616	IDC_basalvsNormal	0.0122583	1.0098	1
ENSG00000090661	Ceramide synthase 4(CERS4)	EX125901	19	8257879	8257985	+	chr19:8257879-8257985	IDC_basalvsNormal	0.0356989	1.85423	10
		EX125921	19	8225027	8225089	+	chr19:8225027-8225089	IDC_basalvsNormal	0.0255352	-10.7101	1
ENSG00000100299	Arylsulfatase A(ARSA)	EX396582	22	50625579	50625656	-	chr22:50625579-50625656	IDC_basalvsNormal	0.0140507	1.7938	1
		EX396593	22	50625579	50625681	-	chr22:50625579-50625681	IDC_basalvsNormal	0.0295502	1.601	7
ENSG00000102393	Galactosidase alpha(GLA)	EX555853	X	101401233	101401347	-	chrX:101401233-101401347	IDC_basalvsNormal	0.0133268	2.25702	4
ENSG00000119537	3-ketodihydrosphingosine reductase(KDSR)	EX319496	18	63344410	63344493	-	chr18:63344410-63344493	IDC_basalvsNormal	0.01975	3.5379	6
ENSG00000136840	ST6 N-acetylgalactosaminide alpha-2,6-sialyltransferase 4(ST6GALNAC4)	EX408218	9	127909951	127910058	-	chr9:127909951-127910058	IDC_basalvsNormal	0.0226205	3.67944	5
ENSG00000139624	Ceramide synthase 5(CERS5)	EX158684	12	50134546	50134702	-	chr12:50134546-50134702	IDC_basalvsNormal	0.0111339	4.94403	10
		EX158726	12	50154228	50154320	-	chr12:50154228-50154320	IDC_basalvsNormal	0.0339633	-2.62473	2
		EX158704	12	50134546	50134706	-	chr12:50134546-50134706	IDC_basalvsNormal	0.0416746	3.36177	1
		EX158702	12	50134546	50134828	-	chr12:50134546-50134828	IDC_basalvsNormal	0.0419882	3.313	1
ENSG00000143753	Delta 4-desaturase, sphingolipid 1(DEGS1)	EX133490	1	224183675	224183831	+	chr1:224183675-224183831	IDC_basalvsNormal	0.0170637	0.365052	1
ENSG00000213614	Hexosaminidase subunit alpha(HEXA)	EX564309	15	72347686	72347758	-	chr15:72347686-72347758	IDC_basalvsNormal	0.0300336	5.9974	10
		EX564307	15	72349079	72349259	-	chr15:72349079-72349259	IDC_basalvsNormal	0.0179911	1.11747	8

## Sheet: HER2+
Ensembl ID	Gene	Event	Chromosome	Start	Stop	Strand	Location	Contrast	EqPvalues	t-statistics	Exon
ENSG00000012660	ELOVL fatty acid elongase 5(ELOVL5)	EX193867	6	53273220	53273344	-	chr6:53273220-53273344	IDC-Her2vsnormal	8.74342e-06	4.51748	7
ENSG00000078124	Alkaline ceramidase 3(ACER3)	EX110159	11	76958979	76959031	+	chr11:76958979-76959031	IDC-Her2vsnormal	0.0497979	1.42835	3
ENSG00000113163	CERT	EX291095	5	75399310	75399387	-	chr5:75399310-75399387	IDC-Her2vsnormal	0.0438241	3.88378	12
ENSG00000119537	3-ketodihydrosphingosine reductase(KDSR)	EX319496	18	63344410	63344493	-	chr18:63344410-63344493	IDC-Her2vsnormal	0.00119629	3.4021	7
ENSG00000139624	Ceramide synthase 5(CERS5)	EX158684	12	50134546	50134702	-	chr12:50134546-50134702	IDC-Her2vsnormal	0.00338596	4.77547	10
		EX158704	12	50134546	50134706	-	chr12:50134546-50134706	IDC-Her2vsnormal	0.00779817	3.82611	10
		EX158702	12	50134546	50134828	-	chr12:50134546-50134828	IDC-Her2vsnormal	0.00815676	3.74452	1
ENSG00000148154	UDP-glucose ceramide glucosyltransferase(UGCG)	EX557461	9	111929500	111929678	+	chr9:111929500-111929678	IDC-Her2vsnormal	0.0265847	1.91529	6
		EX557462	9	111931271	111931357	+	chr9:111931271-111931357	IDC-Her2vsnormal	0.0431458	1.75042	7
ENSG00000169255	Beta-1,3-N-acetylgalactosaminyltransferase 1 (globoside blood group)(B3GALNT1)	EX188332	3	161101139	161101167	-	chr3:161101139-161101167	IDC-Her2vsnormal	0.00953311	2.33232	5
		EX188322	3	161101139	161101233	-	chr3:161101139-161101233	IDC-Her2vsnormal	0.0142536	3.39804	5
		EX188327	3	161103113	161103205	-	chr3:161103113-161103205	IDC-Her2vsnormal	0.0247875	0.170347	4
ENSG00000169359	Solute carrier family 33 member 1(SLC33A1)	EX188289	3	155833857	155834041	-	chr3:155833857-155834041	IDC-Her2vsnormal	0.0303485	4.83147	3
ENSG00000198964	Sphingomyelin synthase 1(SGMS1)	EX205241	10	50340387	50340676	-	chr10:50340387-50340676	IDC-Her2vsnormal	0.000810425	3.21087	1
		EX205247	10	50341217	50341434	-	chr10:50341217-50341434	IDC-Her2vsnormal	0.00706834	2.11448	2
ENSG00000213614	Hexosaminidase subunit alpha(HEXA)	EX564307	15	72349079	72349259	-	chr15:72349079-72349259	IDC-Her2vsnormal	0.0463593	2.8345	8
