# Supplementary material for: Alternative splicing of ceramide synthase 2 alters levels of specific ceramides and modulates cancer cell proliferation and migration in Luminal B breast cancer subtype
Source: Cell Death Dis. 2021 Feb 10;12(2):171. doi: 10.1038/s41419-021-03436-x (PMC7876150; doi:10.1038/s41419-021-03436-x)
Supplement: Supplementary file 30 — Data Set 9 [file 41419_2021_3436_MOESM30_ESM.xlsx]

## Sheet: Sheet1
		Data Set 9. Intron Retention (IR) events in sphingolipid genes in breast cancer subtypes.
		Sheet A. IR events in Luminal A
		SheetB. IR events in Luminal B
		Sheet C. IR events in Basal
		Sheet D. IR events in HER2+

## Sheet: Luminal A
Ensembl ID	Gene	Event	Chromosome	Start	Stop	Strand	Location	Contrast	EqPvalues	t-statistics	Exon
ENSG00000139624	Ceramide synthase 5(CERS5)	INT35696	12	50154321	50165821	-	chr12:50154321-50165821	LuminalAvsNormal	0.0465421	-3.22122	1
ENSG00000198964	Sphingomyelin synthase 1(SGMS1)	INT54499	10	50327323	50340386	-	chr10:50327323-50340386	LuminalAvsNormal	0.0216091	0.54619	7
		INT54501	10	50341435	50342193	-	chr10:50341435-50342193	LuminalAvsNormal	0.035171	0.165952	7

## Sheet: Luminal B
Ensembl ID	Gene	Event	Chromosome	Start	Stop	Strand	Location	Contrast	EqPvalues	t-statistics	Exon
ENSG00000198964	Sphingomyelin synthase 1(SGMS1)	INT54500	10	50340677	50341216	-	chr10:50340677-50341216	IDCLuminalBvsNormal	0.0252689	-0.847837	7
		INT54499	10	50327323	50340386	-	chr10:50327323-50340386	IDCLuminalBvsNormal	0.0487045	-1.14959	7
		INT54501	10	50341435	50342193	-	chr10:50341435-50342193	IDCLuminalBvsNormal	0.00608667	-0.224416	7

## Sheet: Basal
Ensembl ID	Gene	Event	Chromosome	Start	Stop	Strand	Location	Contrast	EqPvalues	t-statistics	Exon
ENSG00000184005	ST6 N-acetylgalactosaminide alpha-2,6-sialyltransferase 3(ST6GALNAC3)	INT17773	1	76412418	76627451	+	chr1:76412418-76627451	IDC_basalvsNormal	0.0442007	0.695354	3
ENSG00000049860	Hexosaminidase subunit beta(HEXB)	INT43181	5	74689850	74693474	+	chr5:74689850-74693474	IDC_basalvsNormal		1.2309	2
ENSG00000139624	Ceramide synthase 5(CERS5)	INT35697	12	50147404	50165935	-	chr12:50147404-50165935	IDC_basalvsNormal	0.0104504	-2.81477	1
		INT35696	12	50154321	50165821	-	chr12:50154321-50165821	IDC_basalvsNormal	0.0159623	-2.98394	1
ENSG00000090661	Ceramide synthase 4(CERS4)	INT21001	19	8251250	8254498	+	chr19:8251250-8254498	IDC_basalvsNormal	0.000308802	-0.576566	3

## Sheet: HER2+
Ensembl ID	Gene	Event	Chromosome	Start	Stop	Strand	Location	Contrast	EqPvalues	t-statistics	Exon
ENSG00000198964	Sphingomyelin synthase 1(SGMS1)	INT54501	10	50341435	50342193	-	chr10:50341435-50342193	IDC-Her2vsnormal	0.010225	0.460074	7
		INT54499	10	50327323	50340386	-	chr10:50327323-50340386	IDC-Her2vsnormal	0.0358951	-0.349281	7
		INT54500	10	50340677	50341216	-	chr10:50340677-50341216	IDC-Her2vsnormal	0.0164349	0.110394	7
ENSG00000184005	ST6 N-acetylgalactosaminide alpha-2,6-sialyltransferase 3(ST6GALNAC3)	INT17775	1	76413004	76576845	+	chr1:76413004-76576845	IDC-Her2vsnormal	0.0486261	0.415928	3
