# Supplementary material for: Alternative splicing of ceramide synthase 2 alters levels of specific ceramides and modulates cancer cell proliferation and migration in Luminal B breast cancer subtype
Source: Cell Death Dis. 2021 Feb 10;12(2):171. doi: 10.1038/s41419-021-03436-x (PMC7876150; doi:10.1038/s41419-021-03436-x)
Supplement: Supplementary file 31 — Data Set 10 [file 41419_2021_3436_MOESM31_ESM.xlsx]

## Sheet: Sheet1
		Data Set 10. Differentially expressed genes in the Luminal B subtype with p value ≤ 0.05.
		Sheet A. Luminal B

## Sheet: Luminal B
Ensembl ID	Gene	FC	LogFC	AveExpr	t-statistics	P.Value	adj.P.Val
ENSG00000259269	AC109630.1	6.44422	2.688	-5.17199	6.59818	3.45731e-07	0.0187585
ENSG00000272379	AL008729.2	0.225618	-2.14804	-0.297761	-6.33048	7.07097e-07	0.0187585
ENSG00000264215	AC126365.1	5.14556	2.36333	-5.40143	6.04898	1.51102e-06	0.0187585
ENSG00000086730	LAT2	0.346878	-1.5275	3.33329	-6.04712	1.51864e-06	0.0187585
ENSG00000112273	HDGFL1	3.76847	1.91398	-5.78475	5.98996	1.7732e-06	0.0187585
ENSG00000140968	IRF8	0.210719	-2.24661	4.02416	-5.95707	1.93883e-06	0.0187585
ENSG00000158481	CD1C	0.0944498	-3.40431	-0.264794	-5.83337	2.71435e-06	0.0211314
ENSG00000172005	MAL	0.0801117	-3.64184	-0.755184	-5.73679	3.53229e-06	0.0211314
ENSG00000166428	PLD4	0.206046	-2.27896	3.1406	-5.72327	3.66514e-06	0.0211314
ENSG00000119866	BCL11A	0.0640747	-3.9641	1.29291	-5.71466	3.75243e-06	0.0211314
ENSG00000178789	CD300LB	0.173541	-2.52665	-0.658084	-5.66081	4.34738e-06	0.0211314
ENSG00000175857	GAPT	0.226763	-2.14075	1.44811	-5.63787	4.62889e-06	0.0211314
ENSG00000197093	GAL3ST4	0.361712	-1.46709	4.05923	-5.61603	4.91391e-06	0.0211314
ENSG00000248635	AC147055.1	4.67392	2.22463	-5.51507	5.60272	5.09621e-06	0.0211314
ENSG00000226816	AC005082.1	0.157629	-2.66539	-1.45897	-5.50667	6.63049e-06	0.0232849
ENSG00000140025	EFCAB11	2.45373	1.29498	3.47364	5.44989	7.74791e-06	0.0232849
ENSG00000183615	FAM167B	0.332723	-1.58761	1.3324	-5.43397	8.09397e-06	0.0232849
ENSG00000111729	CLEC4A	0.351602	-1.50799	1.53976	-5.42629	8.26643e-06	0.0232849
ENSG00000144488	ESPNL	0.159306	-2.65013	-1.17412	-5.4034	8.80272e-06	0.0232849
ENSG00000171608	PIK3CD	0.269691	-1.89062	3.95264	-5.39537	8.99898e-06	0.0232849
ENSG00000137193	PIM1	0.292732	-1.77235	4.43422	-5.38966	9.14111e-06	0.0232849
ENSG00000101311	FERMT1	0.076421	-3.70989	0.581478	-5.38482	9.26342e-06	0.0232849
ENSG00000108823	SGCA	0.0935061	-3.4188	-0.978159	-5.37806	9.43719e-06	0.0232849
ENSG00000184293	CLECL1	0.206116	-2.27847	-0.691277	-5.37082	9.62665e-06	0.0232849
ENSG00000256706	AC005342.2	0.187054	-2.41847	-3.6253	-5.31049	1.13628e-05	0.0257276
ENSG00000169413	RNASE6	0.332764	-1.58743	3.39733	-5.30052	1.16786e-05	0.0257276
ENSG00000149633	KIAA1755	0.189215	-2.40191	3.08471	-5.27903	1.23892e-05	0.0257276
ENSG00000258774	NANOGP7	7.94061	2.98925	-3.82487	5.25593	1.3202e-05	0.0257276
ENSG00000162711	NLRP3	0.336717	-1.57039	1.58594	-5.24821	1.34853e-05	0.0257276
ENSG00000221946	FXYD7	0.213737	-2.22609	-1.75207	-5.2445	1.36237e-05	0.0257276
ENSG00000237555	AL031681.1	5.19947	2.37836	-5.15285	5.21217	1.48907e-05	0.0257276
ENSG00000188662	HILS1	0.115138	-3.11856	-2.06251	-5.20279	1.52801e-05	0.0257276
ENSG00000259436	AC010247.2	0.257035	-1.95996	-2.32229	-5.20028	1.53859e-05	0.0257276
ENSG00000091592	NLRP1	0.267418	-1.90283	3.87834	-5.18453	1.60675e-05	0.0257276
ENSG00000174502	SLC26A9	0.160929	-2.63551	-2.45871	-5.18212	1.61746e-05	0.0257276
ENSG00000259813	AC138028.3	0.32908	-1.60349	2.52891	-5.17375	1.65512e-05	0.0257276
ENSG00000188042	ARL4C	0.361976	-1.46603	5.53234	-5.16777	1.68261e-05	0.0257276
ENSG00000254861	AC100768.1	6.46948	2.69365	-4.45106	5.16744	1.68412e-05	0.0257276
ENSG00000204682	CASC10	0.255323	-1.9696	0.163443	-5.1275	1.87982e-05	0.0279809
ENSG00000182578	CSF1R	0.322698	-1.63175	5.6739	-5.10233	2.01473e-05	0.0287484
ENSG00000197629	MPEG1	0.289984	-1.78595	5.04046	-5.09951	2.03043e-05	0.0287484
ENSG00000243811	APOBEC3D	0.324412	-1.6241	4.61669	-5.0796	2.14483e-05	0.0290032
ENSG00000104903	LYL1	0.245522	-2.02608	1.42515	-5.07773	2.1559e-05	0.0290032
ENSG00000137841	PLCB2	0.314833	-1.66734	3.58808	-5.05688	2.28324e-05	0.0290032
ENSG00000196946	ZNF705A	0.384491	-1.37898	0.432897	-5.05302	2.30764e-05	0.0290032
ENSG00000276850	AC245041.3	0.0716503	-3.80288	-1.3291	-5.04433	2.36353e-05	0.0290032
ENSG00000266094	RASSF5	0.350796	-1.5113	4.42353	-5.0237	2.50166e-05	0.0290032
ENSG00000101017	CD40	0.328427	-1.60635	3.55803	-5.01718	2.54699e-05	0.0290032
ENSG00000230873	STMND1	22.183	4.47139	1.91319	5.01705	2.54795e-05	0.0290032
ENSG00000115138	POMC	0.0925636	-3.43341	-1.85647	-5.00975	2.59962e-05	0.0290032
ENSG00000115590	IL1R2	0.133709	-2.90283	-0.423686	-4.99902	2.67763e-05	0.0290032
ENSG00000266242	GRAMD4P7	9.96141	3.31635	-3.97346	4.99671	2.69467e-05	0.0290032
ENSG00000213654	GPSM3	0.364706	-1.45519	4.37542	-4.99354	2.7183e-05	0.0290032
ENSG00000239605	STPG4	0.47962	-1.06004	4.21143	-4.99136	2.73465e-05	0.0290032
ENSG00000266958	AC005779.1	0.446153	-1.16439	1.81994	-4.98961	2.74789e-05	0.0290032
ENSG00000160593	JAML	0.218462	-2.19455	2.71353	-4.97723	2.8432e-05	0.0294733
ENSG00000103811	CTSH	0.484978	-1.04401	6.48911	-4.95702	3.00589e-05	0.0305651
ENSG00000165929	TC2N	3.80541	1.92805	6.85811	4.95127	3.05382e-05	0.0305651
ENSG00000116031	CD207	0.0912273	-3.45439	-0.544028	-4.93379	3.20445e-05	0.0315045
ENSG00000168918	INPP5D	0.303987	-1.71792	4.59189	-4.92796	3.25623e-05	0.0315045
ENSG00000271605	MILR1	0.369874	-1.4349	1.90952	-4.90958	3.42531e-05	0.0325972
ENSG00000133246	PRAM1	0.288013	-1.79579	1.10878	-4.89903	3.52628e-05	0.0330168
ENSG00000257226	AC079584.2	0.302582	-1.7246	-0.0479864	-4.8677	3.84387e-05	0.0354191
ENSG00000100139	MICALL1	0.38511	-1.37666	4.88985	-4.85291	4.00357e-05	0.0363143
ENSG00000204482	LST1	0.298348	-1.74493	2.54126	-4.82113	4.36947e-05	0.0384936
ENSG00000189410	SH2D5	0.249323	-2.00391	-3.44958	-4.82055	4.37646e-05	0.0384936
ENSG00000110324	IL10RA	0.304465	-1.71565	4.41934	-4.81136	4.48858e-05	0.0388906
ENSG00000112561	TFEB	0.271356	-1.88174	3.51994	-4.80473	4.57117e-05	0.0390237
ENSG00000163154	TNFAIP8L2	0.328411	-1.60643	1.82394	-4.79187	4.73584e-05	0.0397125
ENSG00000161944	ASGR2	0.203805	-2.29474	-1.38502	-4.78196	4.86679e-05	0.0397125
ENSG00000101265	RASSF2	0.358934	-1.47821	4.53535	-4.77974	4.89659e-05	0.0397125
ENSG00000244509	APOBEC3C	0.338445	-1.56301	4.44612	-4.7776	4.9255e-05	0.0397125
ENSG00000158488	CD1E	0.148205	-2.75434	-0.52989	-4.76362	5.11857e-05	0.040351
ENSG00000158717	RNF166	0.367491	-1.44422	3.4684	-4.75674	5.21634e-05	0.040351
ENSG00000126264	HCST	0.310677	-1.68651	2.22947	-4.75417	5.25341e-05	0.040351
ENSG00000127152	BCL11B	0.208987	-2.25851	2.0086	-4.74836	5.33808e-05	0.040351
ENSG00000112799	LY86	0.393577	-1.34528	2.75367	-4.74739	5.35224e-05	0.040351
ENSG00000183386	FHL3	0.439302	-1.18672	3.96395	-4.7416	5.43817e-05	0.0404246
ENSG00000254703	SENCR	0.217637	-2.20001	-0.733207	-4.72972	5.61874e-05	0.0404246
ENSG00000134762	DSC3	0.0437865	-4.51337	2.2944	-4.72951	5.622e-05	0.0404246
ENSG00000233429	HOTAIRM1	0.191866	-2.38183	1.22892	-4.72832	5.64054e-05	0.0404246
ENSG00000248211	TRPC7-AS1	6.32262	2.66052	-4.63382	4.71518	5.84797e-05	0.0410497
ENSG00000100365	NCF4	0.336485	-1.57138	2.70178	-4.71386	5.86919e-05	0.0410497
ENSG00000283632	EXOC3L2	0.379897	-1.39632	1.70407	-4.69487	6.18383e-05	0.0426674
ENSG00000105383	CD33	0.330084	-1.5991	1.60375	-4.68722	6.31528e-05	0.0426674
ENSG00000183822	NCF4-AS1	0.33128	-1.59388	0.98849	-4.67961	6.44872e-05	0.0426674
ENSG00000260496	AC009041.1	0.254365	-1.97503	-2.6576	-4.67941	6.45213e-05	0.0426674
ENSG00000130201	#N/A	0.372604	-1.42428	0.746776	-4.67852	6.46798e-05	0.0426674
ENSG00000095303	PTGS1	0.381955	-1.38853	4.037	-4.66886	6.64197e-05	0.042714
ENSG00000106665	CLIP2	0.400019	-1.32186	4.00676	-4.66745	6.66772e-05	0.042714
ENSG00000186847	KRT14	0.015742	-5.98924	3.68523	-4.66593	6.69579e-05	0.042714
ENSG00000002745	WNT16	0.130309	-2.93999	-3.91792	-4.66186	6.77097e-05	0.0427241
ENSG00000230138	AC119428.2	0.133846	-2.90136	-4.10709	-4.64816	7.03064e-05	0.0435081
ENSG00000198053	SIRPA	0.302363	-1.72565	5.76171	-4.64653	7.06235e-05	0.0435081
ENSG00000167261	DPEP2	0.287383	-1.79895	1.25044	-4.63854	7.21897e-05	0.0435081
ENSG00000178573	MAF	0.367026	-1.44605	5.02412	-4.63707	7.24828e-05	0.0435081
ENSG00000250874	AC010595.1	7.29009	2.86594	-5.04118	4.63598	7.26996e-05	0.0435081
ENSG00000143869	GDF7	0.147713	-2.75913	-1.67319	-4.62876	7.41561e-05	0.0439269
ENSG00000244217	RPS4XP10	3.21635	1.68542	-5.88489	4.61599	7.68024e-05	0.0450349
ENSG00000123329	ARHGAP9	0.28111	-1.8308	2.84142	-4.60674	7.87783e-05	0.0453914
ENSG00000163606	CD200R1	0.335619	-1.5751	0.870027	-4.60583	7.89742e-05	0.0453914
ENSG00000174004	NRROS	0.329918	-1.59982	2.38537	-4.59931	8.04011e-05	0.0454667
ENSG00000108798	ABI3	0.381364	-1.39076	3.0849	-4.59403	8.15759e-05	0.0454667
ENSG00000166501	PRKCB	0.231538	-2.11068	2.79948	-4.58969	8.25525e-05	0.0454667
ENSG00000146192	FGD2	0.284095	-1.81555	2.64123	-4.58608	8.33742e-05	0.0454667
ENSG00000262791	AC130343.1	0.458836	-1.12395	4.75539	-4.58439	8.37619e-05	0.0454667
ENSG00000100146	SOX10	0.0236157	-5.40411	1.25188	-4.58081	8.45883e-05	0.0454667
ENSG00000138964	PARVG	0.292447	-1.77375	3.38865	-4.57554	8.58221e-05	0.0454667
ENSG00000167716	WDR81	0.463946	-1.10797	4.83342	-4.57268	8.64974e-05	0.0454667
ENSG00000100060	MFNG	0.291727	-1.77731	3.13999	-4.5725	8.65409e-05	0.0454667
ENSG00000185669	SNAI3	0.318337	-1.65137	0.146312	-4.57083	8.69374e-05	0.0454667
ENSG00000103187	COTL1	0.33304	-1.58623	6.16072	-4.56116	8.92756e-05	0.0460896
ENSG00000100079	LGALS2	0.185689	-2.42904	0.842977	-4.55936	8.97163e-05	0.0460896
ENSG00000224679	MED15P4	5.76975	2.52851	-5.04283	4.55459	9.08977e-05	0.0462869
ENSG00000015285	WAS	0.281499	-1.8288	3.08744	-4.54847	9.24388e-05	0.0465261
ENSG00000242841	KRT8P35	3.38847	1.76063	-5.33533	4.54427	9.35095e-05	0.0465261
ENSG00000010671	BTK	0.324404	-1.62414	2.96736	-4.54203	9.40836e-05	0.0465261
ENSG00000280194	AD000864.1	0.336355	-1.57194	1.73891	-4.53924	9.48086e-05	0.0465261
ENSG00000084207	GSTP1	0.216827	-2.20538	6.42315	-4.53536	9.58211e-05	0.0465261
ENSG00000135898	GPR55	0.172711	-2.53357	-0.680618	-4.53135	9.68824e-05	0.0465261
ENSG00000152672	CLEC4F	0.105191	-3.24892	-1.25658	-4.53099	9.69779e-05	0.0465261
ENSG00000102445	RUBCNL	0.266329	-1.90872	2.56407	-4.52452	9.87126e-05	0.0469702
ENSG00000068724	TTC7A	0.523809	-0.932886	4.98724	-4.51473	0.000101399	0.0476512
ENSG00000278254	AC004852.2	3.97111	1.98954	-5.72288	4.51334	0.000101785	0.0476512
ENSG00000120899	PTK2B	0.407194	-1.29621	4.8913	-4.4979	0.000106184	0.0490009
ENSG00000140848	CPNE2	0.413529	-1.27394	4.44259	-4.4876	0.000109224	0.0490009
ENSG00000263961	C1orf186	0.283177	-1.82023	1.20217	-4.48658	0.00010953	0.0490009
ENSG00000120913	PDLIM2	0.413605	-1.27367	3.89896	-4.48325	0.000110533	0.0490009
ENSG00000265751	AC015878.1	5.26194	2.39559	0.398794	4.48168	0.00011101	0.0490009
ENSG00000078081	LAMP3	0.208259	-2.26355	2.4563	-4.4807	0.000111306	0.0490009
ENSG00000258026	AC078955.1	3.18788	1.6726	-1.45496	4.47781	0.000112193	0.0490009
ENSG00000133069	TMCC2	0.273654	-1.86957	0.862901	-4.47691	0.00011247	0.0490009
ENSG00000100300	TSPO	0.391816	-1.35175	5.85171	-4.47603	0.000112741	0.0490009
ENSG00000134757	DSG3	0.0464172	-4.4292	0.93416	-4.47465	0.000113168	0.0490009
ENSG00000266844	AC093330.1	0.206474	-2.27597	-0.654426	-4.46963	0.000114735	0.0490009
ENSG00000183018	SPNS2	0.250609	-1.99649	3.43799	-4.46744	0.000115423	0.0490009
ENSG00000169508	GPR183	0.287707	-1.79733	2.8142	-4.46615	0.000115833	0.0490009
ENSG00000115828	QPCT	0.258916	-1.94944	3.1081	-4.46321	0.000116768	0.0490009
ENSG00000245904	AC025164.2	0.390802	-1.35549	2.51247	-4.4554	0.000119294	0.0490009
ENSG00000116337	AMPD2	0.483474	-1.04849	4.66997	-4.45101	0.000120736	0.0490009
ENSG00000148468	FAM171A1	0.196353	-2.34848	3.54542	-4.44951	0.000121233	0.0490009
ENSG00000171777	RASGRP4	0.373861	-1.41943	0.788129	-4.44767	0.000121843	0.0490009
ENSG00000138185	ENTPD1	0.55284	-0.855067	5.04508	-4.4399	0.000124463	0.0490009
ENSG00000142347	MYO1F	0.347689	-1.52413	4.18635	-4.43808	0.000125083	0.0490009
ENSG00000241657	TRBV11-2	0.167204	-2.58032	-2.38645	-4.43325	0.000126748	0.0490009
ENSG00000204850	AC011484.1	0.246787	-2.01866	0.451794	-4.43116	0.000127477	0.0490009
ENSG00000248360	LINC00504	5.44058	2.44376	2.97671	4.42919	0.000128164	0.0490009
ENSG00000163565	IFI16	0.438941	-1.1879	6.139	-4.42733	0.000128818	0.0490009
ENSG00000274536	AL034397.3	0.154816	-2.69137	-1.60712	-4.42592	0.000129314	0.0490009
ENSG00000089327	FXYD5	0.461327	-1.11614	5.90929	-4.42343	0.0001302	0.0490009
ENSG00000263366	ABHD17AP5	0.118081	-3.08215	-4.30307	-4.42199	0.000130713	0.0490009
ENSG00000107719	PALD1	0.345386	-1.53372	3.47974	-4.42173	0.000130807	0.0490009
ENSG00000171611	PTCRA	0.275998	-1.85727	-2.32004	-4.42024	0.000131341	0.0490009
ENSG00000090530	P3H2	0.18309	-2.44937	2.24361	-4.41717	0.000132448	0.0490009
ENSG00000121068	TBX2	0.403542	-1.30921	2.76655	-4.41682	0.000132577	0.0490009
ENSG00000258670	AL049874.3	7.78705	2.96108	-3.6285	4.41434	0.000133477	0.0490009
ENSG00000267280	TBX2-AS1	0.397253	-1.33187	2.92282	-4.41149	0.000134523	0.0490009
ENSG00000273760	AC245041.2	0.0834598	-3.58277	-3.97551	-4.40718	0.000136118	0.0490009
ENSG00000086288	NME8	0.289364	-1.78904	-0.899579	-4.40712	0.000136138	0.0490009
ENSG00000125845	BMP2	0.196778	-2.34536	0.410815	-4.40638	0.000136416	0.0490009
ENSG00000204252	HLA-DOA	0.372578	-1.42439	4.59375	-4.40611	0.000136516	0.0490009
ENSG00000238165	AC007560.1	2.81184	1.49151	-5.74343	4.40452	0.000137113	0.0490009
ENSG00000251454	AC025244.3	6.02861	2.59183	-5.24743	4.40325	0.000137588	0.0490009
ENSG00000158473	CD1D	0.253897	-1.97768	0.525511	-4.39846	0.000139402	0.0491115
ENSG00000279286	AL133373.2	9.20779	3.20285	-2.02126	4.39796	0.000139591	0.0491115
ENSG00000131844	MCCC2	2.73973	1.45403	7.16478	4.39177	0.000141977	0.0496499
