# Supplementary material for: Alternative splicing of ceramide synthase 2 alters levels of specific ceramides and modulates cancer cell proliferation and migration in Luminal B breast cancer subtype
Source: Cell Death Dis. 2021 Feb 10;12(2):171. doi: 10.1038/s41419-021-03436-x (PMC7876150; doi:10.1038/s41419-021-03436-x)
Supplement: Supplementary file 32 — Data Set 11 [file 41419_2021_3436_MOESM32_ESM.xlsx]

## Sheet: Sheet1
	Dataset 11
	Sheet A. Table showing different sphingolipid species with corresponding precursor ion Q1, product Q3 ions; peak area (SEM) from 6 biological and 6 technical replicates and fold change of respective sphingolipids for BT474 (+Vector), CerS2 OE (PC) and CerS2 OE (AS1)

## Sheet: Table
	Sphingolipid Class	Species Targeted	Precursor ion, Q1	Product ion, Q3	BT-474 (Vector)			CERS2 OE (PC)			p-value	Fold Change for CERS2 OE (PC) over BT-474 (Vector)
					Mean	SEM	N	Mean	SEM	N
	Ceramide	C14:0	510.4	264.2	1.46798	0.378	4	2.40306	0.696	4	0.2947	1.63698
		C16:0	538.5	264.2	175.208	6.332	4	295.682	70.788	4	0.1872	1.68761
		C18:0	566.5	264.2	33.383	2.923	4	32.657	1.096	4	0.8282	0.978252
		C20:0	594.5	264.2	2.545	1.691	4	5.93	3.263	4	0.4036	2.33006
		C22:0	622.4	264.2	5.483	0.855	4	31.336	2.415	4	0.0008	5.71512
		C24:0	650.6	264.2	27.362	1.809	4	247.788	27.382	4	0.0039	9.05592
		C24:1	648.9	264.2	129.599	19.152	4	266.073	17.733	4	0.002	2.05305
	Sphingolipid Class	Species Targeted	Precursor ion, Q1	Product ion, Q3	BT-474 (Vector)			CERS2 OE (AS1)			p-value	Fold Change for CERS2 OE (AS1) over BT-474 (Vector)
					Mean	SEM	N	Mean	SEM	N
	Ceramide	C14:0	510.4	264.2	1.46798	0.378	4	1.358	0.278	4	0.8229	0.925081
		C16:0	538.5	264.2	175.208	6.332	4	156.709	5.69	4	0.0733	0.894417
		C18:0	566.5	264.2	33.383	2.923	4	24.332	5.651	4	0.2199	0.728874
		C20:0	594.5	264.2	2.545	1.691	4	1.805	1.742	4	0.771	0.709234
		C22:0	622.4	264.2	5.483	0.855	4	4.218	0.613	4	0.2788	0.769287
		C24:0	650.6	264.2	27.362	1.809	4	15.21	3.917	4	0.0451	0.55588
		C24:1	648.9	264.2	129.599	19.152	4	136.726	15.526	4	0.7827	1.05499
